# Supplementary material for: Mechanosensitive Ion Channel PIEZO1 Suppresses BMP2‐Induced Ossification of the Annulus Fibrosus Cells
Source: JOR Spine. 2026 Mar 3;9(1):e70168. doi: 10.1002/jsp2.70168 (PMC12954436; doi:10.1002/jsp2.70168)
Supplement: Supplementary file 11 — Table S4: Full list of GO analysis under moderate CTS. [file JSP2-9-e70168-s011.csv]

ID	Description	GeneRatio	BgRatio	RichFactor	FoldEnrichment	zScore	pvalue	p.adjust	qvalue	geneID	Count
GO:0050808	synapse organization	43/314	423/10146	0.101654846335697	3.28468175452862	8.57759761300218	3.67881251097801e-12	1.38470502913212e-08	1.11177586515978e-08	Utrn/Reln/Tln2/Igf1r/Mycbp2/Nbea/Dock1/Cit/Robo2/Slit2/Sdk2/Nrp2/Lrrk2/Ptprd/Myh10/Srgap3/Tenm3/Erc1/Map1b/Sorbs1/Plxna4/Tanc1/Dock4/Large1/Prkca/Sipa1l1/Tenm4/Magi2/Myo5a/Iqsec1/Vldlr/Nfia/Asap1/Tanc2/Ptpn13/Sema3e/Kalrn/Fgfr2/Cadm1/Plxna1/Chd4/Agap1/Nf1	43
GO:0034329	cell junction assembly	34/314	332/10146	0.102409638554217	3.30907067761492	7.64457166064977	6.6553346306876e-10	1.25253397749541e-06	1.0056560907739e-06	Dst/Reln/Mycbp2/Macf1/Ank2/Lrp1/Dock1/Fn1/Slit2/Sdk2/Ptprd/Srgap3/Map1b/Sorbs1/Plxna4/Mpdz/Dock4/Large1/Prkca/Sipa1l1/Pard3/Magi2/Iqsec1/Vldlr/Plec/Map4k4/Fmn1/Pkp4/Nedd4l/Ptpn13/Myh9/Cadm1/Plxna1/Chd4	34
GO:0030900	forebrain development	34/314	343/10146	0.0991253644314869	3.20294887745817	7.41723249570311	1.57303197450927e-09	1.79316405711819e-06	1.43972649700384e-06	Reln/Igf1r/Lrp1/Robo2/Vps13b/Slit2/Herc1/Nrp2/Prkg1/Lrrk2/Myh10/Fat4/Ncam1/Plxna4/Large1/Akna/Htt/Plcb1/Gli3/Aspm/Vldlr/Sema5a/Gnao1/Syne2/Ncoa1/Dync2h1/Nfix/Sema3e/Fgfr2/Atf5/Cacna1c/Plxna1/Nf1/Ndnf	34
GO:0007507	heart development	42/314	494/10146	0.0850202429149798	2.74718275355218	7.11480606733829	1.90559410958363e-09	1.79316405711819e-06	1.43972649700384e-06	Syne1/Igf1r/Ank2/Lrp1/Fn1/Fbn1/Robo2/Slit2/Nrp2/Prkg1/Myh10/Ccnd2/Atm/Fat4/Ncam1/Plxna4/Hspg2/Acan/Large1/Prkdc/Col11a1/Adamts9/Tenm4/Adgrg6/Gli3/Vldlr/Pdgfrb/Plec/Akap6/Sox6/Dync2h1/Tgfbr3/Tead1/Wnk1/Mtor/Nfix/Kcnk2/Fgfr2/Cacna1c/Anks6/Ube4b/Nf1	42
GO:0048812	neuron projection morphogenesis	40/314	480/10146	0.0833333333333333	2.69267515923567	6.78954637194528	8.56381515150225e-09	6.44684004605089e-06	5.17615016841325e-06	Dst/Syne1/Reln/Igf1r/Mycbp2/Macf1/Ptprm/Lrp1/Fn1/Cit/Robo2/Slit2/Nrp2/Prkg1/Lrrk2/Ptprd/Myh10/Vps13a/Ncam1/Map1b/Plxna4/Itga1/Prkca/Sipa1l1/Arhgef28/Gli3/Cobl/Trio/Vldlr/Diaph2/Sema5a/Map4k4/Tanc2/Nedd4l/Nfix/Sema3e/Kalrn/Fgfr2/Cux1/Plxna1	40
GO:0048667	cell morphogenesis involved in neuron differentiation	38/314	445/10146	0.0853932584269663	2.75923566878981	6.78212343682657	1.08052340667448e-08	6.77848350453789e-06	5.44242579046039e-06	Dst/Syne1/Reln/Fat3/Igf1r/Mycbp2/Macf1/Ptprm/Lrp1/Fn1/Cit/Robo2/Slit2/Nrp2/Prkg1/Lrrk2/Ptprd/Myh10/Ncam1/Map1b/Plxna4/Prkca/Sipa1l1/Arhgef28/Gli3/Cobl/Trio/Vldlr/Diaph2/Sema5a/Tanc2/Nedd4l/Nfix/Sema3e/Kalrn/Fgfr2/Cux1/Plxna1	38
GO:0010975	regulation of neuron projection development	36/314	413/10146	0.0871670702179177	2.81655125614966	6.7354906163503	1.59839267657789e-08	8.59478576377025e-06	6.90072988639868e-06	Syne1/Reln/Fat3/Ptprg/Igf1r/Mycbp2/Itpr1/Macf1/Lrp1/Fn1/Cit/Robo2/Slit2/Lrrk2/Ptprd/Tenm3/Map1b/Plxna4/Ddr2/Camk1d/Sipa1l1/Cobl/Magi2/Vldlr/Diaph2/Sema5a/Map4k4/Tanc2/Nedd4l/Mtor/Kalrn/Cux1/Ccdc88a/Plxna1/Nf1/Ndnf	36
GO:0120039	plasma membrane bounded cell projection morphogenesis	40/314	496/10146	0.0806451612903226	2.60581467022807	6.55303545249305	2.15635278483208e-08	1.01456398526349e-05	8.14590637533276e-06	Dst/Syne1/Reln/Igf1r/Mycbp2/Macf1/Ptprm/Lrp1/Fn1/Cit/Robo2/Slit2/Nrp2/Prkg1/Lrrk2/Ptprd/Myh10/Vps13a/Ncam1/Map1b/Plxna4/Itga1/Prkca/Sipa1l1/Arhgef28/Gli3/Cobl/Trio/Vldlr/Diaph2/Sema5a/Map4k4/Tanc2/Nedd4l/Nfix/Sema3e/Kalrn/Fgfr2/Cux1/Plxna1	40
GO:0048858	cell projection morphogenesis	40/314	499/10146	0.0801603206412826	2.59014844976577	6.50971115144339	2.55076048542205e-08	1.06678471856984e-05	8.56518520894352e-06	Dst/Syne1/Reln/Igf1r/Mycbp2/Macf1/Ptprm/Lrp1/Fn1/Cit/Robo2/Slit2/Nrp2/Prkg1/Lrrk2/Ptprd/Myh10/Vps13a/Ncam1/Map1b/Plxna4/Itga1/Prkca/Sipa1l1/Arhgef28/Gli3/Cobl/Trio/Vldlr/Diaph2/Sema5a/Map4k4/Tanc2/Nedd4l/Nfix/Sema3e/Kalrn/Fgfr2/Cux1/Plxna1	40
GO:1904738	vascular associated smooth muscle cell migration	10/314	40/10146	0.25	8.07802547770701	8.01534804298548	2.59572869477246e-07	8.3576412919502e-05	6.71032724122966e-05	Fat1/Lrp1/Prkg1/Dock4/Ddr2/Dock5/Myo5a/Ddit3/Myh9/Nf1	10
GO:0051651	maintenance of location in cell	19/314	154/10146	0.123376623376623	3.9865580279593	6.67382815689712	2.60803705931418e-07	8.3576412919502e-05	6.71032724122966e-05	Syne1/Itpr1/Plce1/Ank2/Vps13a/Vps13d/Akap9/Htt/Plcb1/Itpr2/Myo5a/Aspm/Akap6/Ddit3/Ccdc88a/Asph/Cacna1c/Cemip/Prkce	19
GO:0007409	axonogenesis	29/314	325/10146	0.0892307692307692	2.88323370896619	6.16648896949963	2.66449775513821e-07	8.3576412919502e-05	6.71032724122966e-05	Dst/Reln/Igf1r/Mycbp2/Macf1/Ptprm/Lrp1/Fn1/Robo2/Slit2/Nrp2/Prkg1/Myh10/Ncam1/Map1b/Plxna4/Prkca/Sipa1l1/Arhgef28/Gli3/Cobl/Trio/Diaph2/Sema5a/Nfix/Sema3e/Kalrn/Fgfr2/Plxna1	29
GO:0051209	release of sequestered calcium ion into cytosol	13/314	73/10146	0.178082191780822	5.75420992932554	7.285012186659	3.02461818762735e-07	8.39473342362473e-05	6.7401084118873e-05	Itpr1/Plce1/Ank2/Htt/Plcb1/Itpr2/Myo5a/Akap6/Ddit3/Asph/Cacna1c/Cemip/Prkce	13
GO:0007416	synapse assembly	20/314	172/10146	0.116279069767442	3.75722115242186	6.51735020150134	3.34227682834694e-07	8.39473342362473e-05	6.7401084118873e-05	Reln/Mycbp2/Dock1/Slit2/Sdk2/Ptprd/Srgap3/Map1b/Plxna4/Dock4/Large1/Prkca/Sipa1l1/Magi2/Iqsec1/Vldlr/Ptpn13/Cadm1/Plxna1/Chd4	20
GO:0051282	regulation of sequestering of calcium ion	13/314	74/10146	0.175675675675676	5.676450335686	7.21513136351897	3.56843078581285e-07	8.39473342362473e-05	6.7401084118873e-05	Itpr1/Plce1/Ank2/Htt/Plcb1/Itpr2/Myo5a/Akap6/Ddit3/Asph/Cacna1c/Cemip/Prkce	13
GO:0051283	negative regulation of sequestering of calcium ion	13/314	74/10146	0.175675675675676	5.676450335686	7.21513136351897	3.56843078581285e-07	8.39473342362473e-05	6.7401084118873e-05	Itpr1/Plce1/Ank2/Htt/Plcb1/Itpr2/Myo5a/Akap6/Ddit3/Asph/Cacna1c/Cemip/Prkce	13
GO:0051208	sequestering of calcium ion	13/314	75/10146	0.173333333333333	5.60076433121019	7.14651379053656	4.19810018928274e-07	9.2950877132119e-05	7.46300039840913e-05	Itpr1/Plce1/Ank2/Htt/Plcb1/Itpr2/Myo5a/Akap6/Ddit3/Asph/Cacna1c/Cemip/Prkce	13
GO:0061564	axon development	31/314	375/10146	0.0826666666666667	2.67113375796178	5.89287534482646	5.51137271065994e-07	0.000115248927127356	9.25330470895011e-05	Dst/Reln/Igf1r/Mycbp2/Macf1/Ptprm/Lrp1/Fn1/Robo2/Slit2/Nrp2/Prkg1/Myh10/Ncam1/Map1b/Plxna4/Prkca/Sipa1l1/Arhgef28/Gli3/Cobl/Trio/Diaph2/Sema5a/Nfix/Sema3e/Mtr/Kalrn/Fgfr2/Cacna1c/Plxna1	31
GO:0021953	central nervous system neuron differentiation	17/314	133/10146	0.12781954887218	4.13011828935396	6.49343320244893	6.78540242190493e-07	0.000134422393242369	0.000107927370378333	Mycbp2/Robo2/Slit2/Herc1/Nrp2/Plxna4/Prkca/Top2a/Arhgef28/Gli3/Dync2h1/Nfix/Sema3e/Fgfr2/Atf5/Plxna1/Ndnf	17
GO:0009611	response to wounding	31/314	381/10146	0.0813648293963255	2.6290686594112	5.79209488076481	7.77823370177671e-07	0.000146386358267438	0.000117533205041058	Dst/Reln/Igf1r/Macf1/Lrp1/Fn1/Prkg1/Myh10/Ncam1/Map1b/Myof/Ddr2/Prkca/Pard3/Slc12a2/Svep1/Plec/Nfia/Ddit3/Mtor/Nfix/Mtr/Kcnk2/Lyst/Myh9/Evpl/F8/Nf1/Prr33/Ndnf/Prkce	31
GO:0099536	synaptic signaling	35/314	463/10146	0.0755939524838013	2.44259949649888	5.67807625441518	8.32890891634707e-07	0.000149285776957764	0.000119861140345025	Utrn/Syne1/Reln/Igf1r/Itpr1/Lrrk2/Ptprd/Exoc4/Erc1/Vps13a/Ncam1/Map1b/Sorbs1/Large1/Prkca/Slc6a9/Sipa1l1/Arid1b/Slc12a2/Htt/Kmt2a/Plcb1/Trio/Myo5a/Iqsec1/Gnao1/Wnk1/Mtor/Kcnk2/Lnpep/Cadm1/Cacna1c/Nf1/Prkce/Kcnma1	35
GO:0016358	dendrite development	23/314	234/10146	0.0982905982905983	3.17597582884207	6.01798725473657	9.14705189247605e-07	0.000156497742378545	0.000125651607575592	Syne1/Reln/Fat3/Itpr1/Cit/Prkg1/Lrrk2/Ptprd/Map1b/Mpdz/Camk1d/Sipa1l1/Arid1b/Cobl/Iqsec1/Vldlr/Asap1/Tanc2/Nedd4l/Mtor/Kalrn/Cux1/Sdk1	23
GO:1904752	regulation of vascular associated smooth muscle cell migration	9/314	36/10146	0.25	8.07802547770701	7.60252240910401	1.04652867124766e-06	0.000171266692112009	0.00013750955675753	Fat1/Lrp1/Prkg1/Dock4/Ddr2/Dock5/Myo5a/Myh9/Nf1	9
GO:0097553	calcium ion transmembrane import into cytosol	14/314	96/10146	0.145833333333333	4.71218152866242	6.53057927644069	1.34263010273033e-06	0.000210569154444873	0.000169065395830648	Itpr1/Plce1/Ank2/Htt/Plcb1/Itpr2/Myo5a/Cacna2d1/Akap6/Ddit3/Asph/Cacna1c/Cemip/Prkce	14
GO:0050807	regulation of synapse organization	24/314	259/10146	0.0926640926640927	2.99417160563657	5.80965118583595	1.5294313482495e-06	0.000230271183792444	0.000184884101087339	Reln/Mycbp2/Dock1/Slit2/Nrp2/Lrrk2/Ptprd/Myh10/Srgap3/Map1b/Tanc1/Dock4/Prkca/Sipa1l1/Magi2/Iqsec1/Vldlr/Asap1/Tanc2/Ptpn13/Kalrn/Chd4/Agap1/Nf1	24
GO:0050803	regulation of synapse structure or activity	24/314	262/10146	0.0916030534351145	2.95988719793845	5.74361430079712	1.87748426181607e-06	0.000264920644420517	0.000212704057869932	Reln/Mycbp2/Dock1/Slit2/Nrp2/Lrrk2/Ptprd/Myh10/Srgap3/Map1b/Tanc1/Dock4/Prkca/Sipa1l1/Magi2/Iqsec1/Vldlr/Asap1/Tanc2/Ptpn13/Kalrn/Chd4/Agap1/Nf1	24
GO:0097485	neuron projection guidance	17/314	143/10146	0.118881118881119	3.84129882855997	6.11490495888408	1.90033405933952e-06	0.000264920644420517	0.000212704057869932	Reln/Mycbp2/Ptprm/Lrp1/Robo2/Slit2/Nrp2/Myh10/Ncam1/Plxna4/Gli3/Trio/Diaph2/Sema5a/Sema3e/Kalrn/Plxna1	17
GO:0021954	central nervous system neuron development	12/314	73/10146	0.164383561643836	5.3115783963005	6.60675519754358	2.11631092522717e-06	0.000284492654376967	0.000228418370914557	Mycbp2/Robo2/Slit2/Nrp2/Plxna4/Prkca/Arhgef28/Sema3e/Fgfr2/Atf5/Plxna1/Ndnf	12
GO:0021537	telencephalon development	23/314	248/10146	0.092741935483871	2.99668687076228	5.68894837449308	2.50634976449067e-06	0.0003253069142601	0.000261188028089028	Reln/Igf1r/Lrp1/Robo2/Vps13b/Slit2/Herc1/Lrrk2/Myh10/Fat4/Plxna4/Large1/Htt/Plcb1/Gli3/Aspm/Vldlr/Syne2/Ncoa1/Nfix/Atf5/Cacna1c/Nf1	23
GO:0031346	positive regulation of cell projection organization	28/314	348/10146	0.0804597701149425	2.59982429167582	5.42704104282268	3.40183581615199e-06	0.000414701020268877	0.000332962310305931	Reln/Igf1r/Itpr1/Macf1/Plce1/Lrp1/Fn1/Robo2/Ptprd/Tenm3/Map1b/Plxna4/Ddr2/Camk1d/Dock11/Htt/Cobl/Magi2/Vldlr/Sema5a/Carmil1/Mtor/Kalrn/Cux1/Ccdc88a/Plxna1/Nf1/Ndnf	28
GO:0048738	cardiac muscle tissue development	19/314	182/10146	0.104395604395604	3.37324140827326	5.77338695560292	3.41544410954708e-06	0.000414701020268877	0.000332962310305931	Syne1/Prkg1/Myh10/Ccnd2/Ncam1/Hspg2/Large1/Col11a1/Adamts9/Tenm4/Pdgfrb/Plec/Akap6/Sox6/Tgfbr3/Mtor/Kcnk2/Fgfr2/Ube4b	19
GO:0035176	social behavior	8/314	33/10146	0.242424242424242	7.8332368268674	7.02608426247129	5.43807641986759e-06	0.000620270292253988	0.000498013314240506	Reln/Vps13b/Vps13a/Htt/Mtor/Nfix/Ankrd11/Kalrn	8
GO:0051703	biological process involved in intraspecies interaction between organisms	8/314	33/10146	0.242424242424242	7.8332368268674	7.02608426247129	5.43807641986759e-06	0.000620270292253988	0.000498013314240506	Reln/Vps13b/Vps13a/Htt/Mtor/Nfix/Ankrd11/Kalrn	8
GO:0099537	trans-synaptic signaling	32/314	441/10146	0.072562358276644	2.34464231552494	5.15938829330375	6.0326935879899e-06	0.000667854666623352	0.000536218677743622	Syne1/Reln/Igf1r/Lrrk2/Ptprd/Exoc4/Erc1/Vps13a/Ncam1/Map1b/Large1/Prkca/Slc6a9/Sipa1l1/Arid1b/Slc12a2/Htt/Kmt2a/Plcb1/Trio/Myo5a/Iqsec1/Gnao1/Wnk1/Mtor/Kcnk2/Lnpep/Cadm1/Cacna1c/Nf1/Prkce/Kcnma1	32
GO:0007411	axon guidance	16/314	142/10146	0.112676056338028	3.64080021530457	5.66321164282672	7.70807217848089e-06	0.000828948105137202	0.000665560157125373	Reln/Mycbp2/Ptprm/Lrp1/Robo2/Slit2/Nrp2/Myh10/Ncam1/Plxna4/Gli3/Trio/Diaph2/Sema5a/Sema3e/Kalrn	16
GO:0021872	forebrain generation of neurons	8/314	35/10146	0.228571428571429	7.38562329390355	6.76254513086693	8.7337777532594e-06	0.000902887723181723	0.000724926073397485	Nrp2/Gli3/Aspm/Nfix/Sema3e/Fgfr2/Plxna1/Ndnf	8
GO:0030048	actin filament-based movement	11/314	70/10146	0.157142857142857	5.07761601455869	6.11760147119047	8.87535753393299e-06	0.000902887723181723	0.000724926073397485	Ank2/Myh10/Akap9/Pard3/Myo5a/Cacna2d1/Akap6/Syne2/Nedd4l/Myh9/Cacna1c	11
GO:0051235	maintenance of location	21/314	235/10146	0.0893617021276596	2.88746442607399	5.23147173083551	1.22966927148297e-05	0.00114469908583456	0.000919075752399749	Syne1/Itpr1/Plce1/Ank2/Fbn1/Vps13a/Rnf213/Vps13d/Akap9/Htt/Plcb1/Itpr2/Myo5a/Aspm/Akap6/Ddit3/Ccdc88a/Asph/Cacna1c/Cemip/Prkce	21
GO:0007264	small GTPase-mediated signal transduction	26/314	332/10146	0.0783132530120482	2.53046581229376	5.06686767524116	1.24930445602865e-05	0.00114469908583456	0.000919075752399749	Reln/Plce1/Psd3/Slit2/Lrrk2/Dock4/Cgnl1/Dock5/Dock11/Sipa1l1/Srgap1/Ralgapa1/Arhgef28/Dock9/Iqsec1/Vav3/Dennd1a/Pdgfrb/Dock8/Dennd4a/Map4k4/Nfix/Ccdc88a/Cdc42bpa/Nf1/Iqgap3	26
GO:0051962	positive regulation of nervous system development	22/314	254/10146	0.0866141732283465	2.79868599227644	5.18800124628196	1.25206752811866e-05	0.00114469908583456	0.000919075752399749	Reln/Macf1/Lrp1/Fn1/Robo2/Slit2/Ptprd/Map1b/Plxna4/Acan/Prkca/Tenm4/Man2a1/Gli3/Aspm/Iqsec1/Sema5a/Spen/Mtor/Kalrn/Cux1/Plxna1	22
GO:0007268	chemical synaptic transmission	31/314	436/10146	0.0711009174311927	2.29742008999007	4.94862064898579	1.27729441033612e-05	0.00114469908583456	0.000919075752399749	Syne1/Reln/Igf1r/Lrrk2/Ptprd/Exoc4/Erc1/Vps13a/Ncam1/Map1b/Large1/Prkca/Slc6a9/Sipa1l1/Arid1b/Slc12a2/Htt/Kmt2a/Plcb1/Trio/Myo5a/Iqsec1/Gnao1/Wnk1/Mtor/Kcnk2/Lnpep/Cacna1c/Nf1/Prkce/Kcnma1	31
GO:0098916	anterograde trans-synaptic signaling	31/314	436/10146	0.0711009174311927	2.29742008999007	4.94862064898579	1.27729441033612e-05	0.00114469908583456	0.000919075752399749	Syne1/Reln/Igf1r/Lrrk2/Ptprd/Exoc4/Erc1/Vps13a/Ncam1/Map1b/Large1/Prkca/Slc6a9/Sipa1l1/Arid1b/Slc12a2/Htt/Kmt2a/Plcb1/Trio/Myo5a/Iqsec1/Gnao1/Wnk1/Mtor/Kcnk2/Lnpep/Cacna1c/Nf1/Prkce/Kcnma1	31
GO:0034767	positive regulation of monoatomic ion transmembrane transport	13/314	102/10146	0.127450980392157	4.11820906706632	5.65616250721737	1.46380720167484e-05	0.00124127984386481	0.000996620177788433	Reln/Ank2/Prkg1/Akap9/Htt/Myo5a/Cacna2d1/Akap6/Nedd4l/Wnk1/Asph/Cacna1c/Cemip	13
GO:0001654	eye development	24/314	296/10146	0.0810810810810811	2.619900154932	5.05458962979189	1.53400726399501e-05	0.00124127984386481	0.000996620177788433	Fat1/Fat3/Kmt2c/Ptprm/Fbn1/Sdk2/Atf6/Myh10/Tenm3/Thrb/Large1/Adamts9/Man2a1/Gli3/Nhs/Pdgfrb/Scaper/Nfia/Nfix/Fgfr2/Pbx1/Cacna1c/Maf/Nf1	24
GO:0150063	visual system development	24/314	296/10146	0.0810810810810811	2.619900154932	5.05458962979189	1.53400726399501e-05	0.00124127984386481	0.000996620177788433	Fat1/Fat3/Kmt2c/Ptprm/Fbn1/Sdk2/Atf6/Myh10/Tenm3/Thrb/Large1/Adamts9/Man2a1/Gli3/Nhs/Pdgfrb/Scaper/Nfia/Nfix/Fgfr2/Pbx1/Cacna1c/Maf/Nf1	24
GO:0003013	circulatory system process	25/314	316/10146	0.0791139240506329	2.55633717648956	5.02273642800164	1.55036393200341e-05	0.00124127984386481	0.000996620177788433	Nav2/Ptprm/Ank2/Lrp1/Slit2/Prkg1/Thrb/Itga1/Dock4/Prkca/Dock5/Akap9/Svep1/Cacna2d1/Plec/Akap6/Gnao1/Nedd4l/Wnk1/Mtor/Lnpep/Cacna1c/Enpep/Abcb1a/Kcnma1	25
GO:0021854	hypothalamus development	6/314	19/10146	0.31578947368421	10.203821656051	7.17586905225479	1.61644577197304e-05	0.00124127984386481	0.000996620177788433	Reln/Nrp2/Ncoa1/Sema3e/Plxna1/Ndnf	6
GO:1901888	regulation of cell junction assembly	19/314	203/10146	0.0935960591133005	3.02428540052085	5.20632118661524	1.67362561681943e-05	0.00124127984386481	0.000996620177788433	Mycbp2/Macf1/Lrp1/Dock1/Slit2/Ptprd/Srgap3/Map1b/Dock4/Prkca/Sipa1l1/Iqsec1/Vldlr/Map4k4/Fmn1/Nedd4l/Ptpn13/Myh9/Chd4	19
GO:0050804	modulation of chemical synaptic transmission	26/314	338/10146	0.0769230769230769	2.48554630083293	4.96391376973847	1.71228487464051e-05	0.00124127984386481	0.000996620177788433	Syne1/Reln/Igf1r/Lrrk2/Ptprd/Vps13a/Ncam1/Map1b/Large1/Prkca/Slc6a9/Sipa1l1/Slc12a2/Htt/Kmt2a/Plcb1/Trio/Myo5a/Iqsec1/Gnao1/Wnk1/Mtor/Kcnk2/Lnpep/Nf1/Prkce	26
GO:0099177	regulation of trans-synaptic signaling	26/314	338/10146	0.0769230769230769	2.48554630083293	4.96391376973847	1.71228487464051e-05	0.00124127984386481	0.000996620177788433	Syne1/Reln/Igf1r/Lrrk2/Ptprd/Vps13a/Ncam1/Map1b/Large1/Prkca/Slc6a9/Sipa1l1/Slc12a2/Htt/Kmt2a/Plcb1/Trio/Myo5a/Iqsec1/Gnao1/Wnk1/Mtor/Kcnk2/Lnpep/Nf1/Prkce	26
GO:0043270	positive regulation of monoatomic ion transport	15/314	135/10146	0.111111111111111	3.59023354564756	5.41423362720424	1.75906919591069e-05	0.00124127984386481	0.000996620177788433	Reln/Itpr1/Ank2/Prkg1/Akap9/Htt/Myo5a/Cacna2d1/Pdgfrb/Akap6/Nedd4l/Wnk1/Asph/Cacna1c/Cemip	15
GO:0007423	sensory organ development	30/314	422/10146	0.0710900473933649	2.29706885622	4.86369907780329	1.77998904126452e-05	0.00124127984386481	0.000996620177788433	Fat1/Fat3/Kmt2c/Ptprm/Fbn1/Sdk2/Atf6/Myh10/Tenm3/Fat4/Thrb/Large1/Col11a1/Adamts9/Man2a1/Gli3/Nhs/Pdgfrb/Scaper/Prdm16/Nfia/Nfix/Kcnk2/Fgfr2/Cux1/Pbx1/Cacna1c/Maf/Nf1/Kcnma1	30
GO:0014909	smooth muscle cell migration	13/314	104/10146	0.125	4.0390127388535	5.56684329811549	1.81114650891112e-05	0.00124127984386481	0.000996620177788433	Fat1/Lrp1/Slit2/Prkg1/Dock4/Ddr2/Dock5/Myo5a/Pdgfrb/Ddit3/Myh9/Plxna1/Nf1	13
GO:0021761	limbic system development	13/314	104/10146	0.125	4.0390127388535	5.56684329811549	1.81114650891112e-05	0.00124127984386481	0.000996620177788433	Reln/Igf1r/Vps13b/Nrp2/Large1/Gli3/Ncoa1/Nfix/Sema3e/Fgfr2/Plxna1/Nf1/Ndnf	13
GO:0048880	sensory system development	24/314	299/10146	0.0802675585284281	2.59361353130392	4.99846377074691	1.81377235421267e-05	0.00124127984386481	0.000996620177788433	Fat1/Fat3/Kmt2c/Ptprm/Fbn1/Sdk2/Atf6/Myh10/Tenm3/Thrb/Large1/Adamts9/Man2a1/Gli3/Nhs/Pdgfrb/Scaper/Nfia/Nfix/Fgfr2/Pbx1/Cacna1c/Maf/Nf1	24
GO:0043010	camera-type eye development	22/314	263/10146	0.0836501901140684	2.70291346782592	5.00029896746837	2.16149399886633e-05	0.00145283275209515	0.00116647542683181	Fat1/Fat3/Kmt2c/Ptprm/Fbn1/Sdk2/Myh10/Tenm3/Thrb/Large1/Adamts9/Man2a1/Gli3/Nhs/Pdgfrb/Scaper/Nfia/Nfix/Fgfr2/Cacna1c/Maf/Nf1	22
GO:0030155	regulation of cell adhesion	33/314	493/10146	0.0669371196754564	2.16287903257064	4.73038796773965	2.30539132098055e-05	0.0015223671810826	0.00122230442890769	Utrn/Macf1/Lrp1/Dock1/Fn1/Prkg1/Magi1/Tenm3/Atm/Zfhx3/Plxna4/Nfat5/Hspg2/Prkca/Dock5/Akna/Myo10/Gli3/Magi2/Vav3/Dock8/Sema5a/Map4k4/Fmn1/Carmil1/Wnk1/Sema3e/Myh9/Plxna1/Nf1/Cdk6/Ndnf/Prkce	33
GO:0006874	intracellular calcium ion homeostasis	17/314	173/10146	0.0982658959537572	3.17517764441663	5.156734690724	2.49471058395294e-05	0.00161898114448256	0.00129987551479653	Itpr1/Plce1/Ank2/Thada/Erc1/Prkca/Stc2/Htt/Plcb1/Itpr2/Myo5a/Akap6/Ddit3/Asph/Cacna1c/Cemip/Prkce	17
GO:0007626	locomotory behavior	16/314	157/10146	0.101910828025478	3.2929530609761	5.17432732896938	2.75602371232137e-05	0.00168586478397265	0.00135357620526469	Reln/Nav2/Lrrk2/Ccnd2/Vps13a/Zfhx3/Ncoa2/Large1/Htt/Myo5a/Gnao1/Mtor/Kalrn/Cacna1c/Prkce/Kcnma1	16
GO:0014910	regulation of smooth muscle cell migration	12/314	93/10146	0.129032258064516	4.16930347236491	5.48690415775297	2.75609233157749e-05	0.00168586478397265	0.00135357620526469	Fat1/Lrp1/Slit2/Prkg1/Dock4/Ddr2/Dock5/Myo5a/Pdgfrb/Myh9/Plxna1/Nf1	12
GO:0010632	regulation of epithelial cell migration	10/314	65/10146	0.153846153846154	4.97109260166585	5.73964193797445	2.75997985423345e-05	0.00168586478397265	0.00135357620526469	Ptprg/Macf1/Dock1/Dock5/Iqsec1/Mcc/Map4k4/Tgfbr3/Mtor/Prkce	10
GO:0048511	rhythmic process	21/314	248/10146	0.0846774193548387	2.73610540373947	4.94650120616144	2.77836215066177e-05	0.00168586478397265	0.00135357620526469	Huwe1/Igf1r/Mycbp2/Robo2/Slit2/Prkg1/Zfhx3/Ncoa2/Prkdc/Top2a/Kmt2a/Scaper/Ncoa1/Ddit3/Mtor/Myh9/Atf5/Enox1/Abcb1a/Enox2/Kcnma1	21
GO:0007610	behavior	31/314	454/10146	0.0682819383259912	2.2063329498583	4.69957222935131	2.82171842163329e-05	0.00168586478397265	0.00135357620526469	Reln/Nav2/Vps13b/Lrrk2/Ccnd2/Vps13a/Ncam1/Zfhx3/Ncoa2/Thrb/Tanc1/Large1/Prkca/Htt/Kmt2a/Plcb1/Gli3/Aff2/Myo5a/Gnao1/Ncoa1/Mtor/Nfix/Ankrd11/Kalrn/Kcnk2/Cacna1c/Sdk1/Nf1/Prkce/Kcnma1	31
GO:0099173	postsynapse organization	20/314	230/10146	0.0869565217391304	2.80974799224592	4.96116506914246	2.95160610015956e-05	0.00173000253146043	0.00138901428150985	Reln/Igf1r/Dock1/Cit/Nrp2/Lrrk2/Ptprd/Myh10/Srgap3/Map1b/Sorbs1/Tanc1/Dock4/Sipa1l1/Magi2/Asap1/Tanc2/Kalrn/Cadm1/Nf1	20
GO:0098742	cell-cell adhesion via plasma-membrane adhesion molecules	13/314	109/10146	0.119266055045872	3.85373692514463	5.35297402981686	3.01315503279312e-05	0.00173000253146043	0.00138901428150985	Fat1/Fat3/Ptprm/Robo2/Sdk2/Ptprd/Tenm3/Fat4/Ncam1/Tenm4/Magi2/Wnk1/Cadm1	13
GO:0048638	regulation of developmental growth	22/314	269/10146	0.0817843866171004	2.64262543508631	4.87946347250629	3.06217345786326e-05	0.00173000253146043	0.00138901428150985	Igf1r/Mycbp2/Macf1/Lrp1/Fn1/Slit2/Ccnd2/Ncam1/Map1b/Plxna4/Prkdc/Stc2/Plcb1/Atrn/Akap6/Sema5a/Tgfbr3/Nedd4l/Mtor/Kcnk2/Fgfr2/Cacna1c	22
GO:0033002	muscle cell proliferation	19/314	212/10146	0.089622641509434	2.89589592597044	4.98528809401755	3.07944127544764e-05	0.00173000253146043	0.00138901428150985	Igf1r/Prkg1/Myh10/Ccnd2/Ncam1/Abcc4/Ddr2/Prkca/Prkdc/Tenm4/Pdgfrb/Ern1/Sulf1/Tgfbr3/Ddit3/Mtor/Kcnk2/Fgfr2/Nf1	19
GO:0050848	regulation of calcium-mediated signaling	9/314	54/10146	0.166666666666667	5.38535031847134	5.77407560203177	3.62048833882088e-05	0.0020040467804885	0.00160904365646358	Itpr1/Lrrk2/Exoc4/Ncam1/Nfat5/Htt/Pdgfrb/Akap6/Mtor	9
GO:0008015	blood circulation	23/314	293/10146	0.0784982935153584	2.53644485989435	4.76910036758187	3.86529214647763e-05	0.00210854487526693	0.00169294488978448	Nav2/Ptprm/Ank2/Slit2/Prkg1/Thrb/Itga1/Dock4/Prkca/Dock5/Akap9/Svep1/Cacna2d1/Plec/Akap6/Gnao1/Nedd4l/Wnk1/Mtor/Lnpep/Cacna1c/Enpep/Kcnma1	23
GO:0021510	spinal cord development	11/314	82/10146	0.134146341463415	4.33455025633059	5.41787267069981	4.1269289683773e-05	0.00218913297056267	0.0017576488501833	Reln/Robo2/Slit2/Acan/Gli3/Vldlr/Sox6/Dync2h1/Mtor/Nfix/Nf1	11
GO:0032414	positive regulation of ion transmembrane transporter activity	10/314	68/10146	0.147058823529412	4.75177969276883	5.54720891780384	4.12934221333554e-05	0.00218913297056267	0.0017576488501833	Reln/Ank2/Prkg1/Akap9/Htt/Myo5a/Cacna2d1/Akap6/Nedd4l/Asph	10
GO:0051960	regulation of nervous system development	27/314	379/10146	0.0712401055408971	2.30191755037561	4.61628281016368	4.5820930474705e-05	0.00239541642092763	0.00192327326597775	Reln/Macf1/Lrp1/Fn1/Cit/Robo2/Slit2/Ptprd/Map1b/Plxna4/Acan/Prkca/Pard3/Tenm4/Man2a1/Gli3/Aspm/Iqsec1/Sema5a/Spen/Ptpn13/Mtor/Kalrn/Atf5/Cux1/Plxna1/Nf1	27
GO:0048639	positive regulation of developmental growth	15/314	147/10146	0.102040816326531	3.29715325620694	5.01349133177513	4.83399316865855e-05	0.00249248634066175	0.00200121043795511	Igf1r/Macf1/Lrp1/Fn1/Ccnd2/Ncam1/Map1b/Prkdc/Plcb1/Akap6/Sema5a/Tgfbr3/Nedd4l/Mtor/Fgfr2	15
GO:0043269	regulation of monoatomic ion transport	23/314	298/10146	0.0771812080536913	2.49388706023169	4.67758612249073	5.03242752805988e-05	0.00255973746156992	0.00205520617824465	Reln/Itpr1/Ank2/Ahnak/Prkg1/Prkca/Slc6a9/Stc2/Akap9/Htt/Myo5a/Cacna2d1/Pdgfrb/Akap6/Gnao1/Nedd4l/Wnk1/Mtor/Asph/Cacna1c/Cemip/Abcb1a/Prkce	23
GO:0055074	calcium ion homeostasis	17/314	186/10146	0.0913978494623656	2.95325662625848	4.80458658079812	6.30100729216857e-05	0.003162265526363	0.00253897430678119	Itpr1/Plce1/Ank2/Thada/Erc1/Prkca/Stc2/Htt/Plcb1/Itpr2/Myo5a/Akap6/Ddit3/Asph/Cacna1c/Cemip/Prkce	17
GO:0014812	muscle cell migration	13/314	117/10146	0.111111111111111	3.59023354564756	5.03585194803025	6.39001878252249e-05	0.00316474088123877	0.00254096176241303	Fat1/Lrp1/Slit2/Prkg1/Dock4/Ddr2/Dock5/Myo5a/Pdgfrb/Ddit3/Myh9/Plxna1/Nf1	13
GO:1904064	positive regulation of cation transmembrane transport	11/314	87/10146	0.126436781609195	4.08543817263343	5.16498405664985	7.19348200574887e-05	0.0035163982168362	0.00282330647142926	Ank2/Prkg1/Akap9/Htt/Cacna2d1/Akap6/Nedd4l/Wnk1/Asph/Cacna1c/Cemip	11
GO:0032411	positive regulation of transporter activity	10/314	73/10146	0.136986301369863	4.42631533025041	5.25024121931273	7.69646439780784e-05	0.0037140374350447	0.00298199045696441	Reln/Ank2/Prkg1/Akap9/Htt/Myo5a/Cacna2d1/Akap6/Nedd4l/Asph	10
GO:0021987	cerebral cortex development	13/314	120/10146	0.108333333333333	3.50047770700637	4.92401848493233	8.32005086113351e-05	0.00396413562548184	0.00318279360723708	Reln/Lrp1/Slit2/Fat4/Plcb1/Gli3/Aspm/Vldlr/Syne2/Ncoa1/Nfix/Cacna1c/Nf1	13
GO:0043434	response to peptide hormone	29/314	438/10146	0.0662100456621005	2.13938574295437	4.35625071842957	8.96032979292214e-05	0.00419038518913471	0.00336444876055869	Fat1/Igf1r/Fn1/Fbn1/Ccnd2/Sesn3/Sesn2/Map1b/Trib3/Sorbs1/Mtcl2/Eprs1/Ddr2/Prkca/Prkdc/Stc2/Arid1b/Abcc5/Plcb1/Myo5a/Vldlr/Tgfbr3/Phip/Pld1/Mtor/Runx2/Lpin3/Abcb1a/Pip4k2a	29
GO:1904754	positive regulation of vascular associated smooth muscle cell migration	6/314	25/10146	0.24	7.75490445859873	6.04292796743868	9.01756642720275e-05	0.00419038518913471	0.00336444876055869	Fat1/Lrp1/Dock4/Ddr2/Dock5/Myo5a	6
GO:0050773	regulation of dendrite development	12/314	105/10146	0.114285714285714	3.69281164695177	4.95657928864545	9.26865234888088e-05	0.00425453749282776	0.0034159564690163	Syne1/Reln/Fat3/Cit/Ptprd/Camk1d/Sipa1l1/Cobl/Vldlr/Nedd4l/Kalrn/Cux1	12
GO:0021536	diencephalon development	8/314	48/10146	0.166666666666667	5.38535031847134	5.44223313845074	9.86580071616879e-05	0.00447408119224811	0.00359222750236152	Reln/Nrp2/Ncam1/Sema5a/Ncoa1/Sema3e/Plxna1/Ndnf	8
GO:0050769	positive regulation of neurogenesis	19/314	232/10146	0.0818965517241379	2.64624972545574	4.53299422202064	0.000104902424745535	0.00470062769931183	0.00377412107073221	Reln/Macf1/Lrp1/Fn1/Robo2/Ptprd/Map1b/Plxna4/Acan/Tenm4/Man2a1/Gli3/Aspm/Sema5a/Spen/Mtor/Kalrn/Cux1/Plxna1	19
GO:0001656	metanephros development	9/314	62/10146	0.145161290322581	4.69046640641052	5.20871502618142	0.000111149561086682	0.00490455580232106	0.0039378543846031	Fbn1/Robo2/Slit2/Slc4a4/Fat4/Gli3/Pdgfrb/Fmn1/Nf1	9
GO:0030001	metal ion transport	30/314	466/10146	0.0643776824034335	2.08017823460266	4.26599769592909	0.000112059457757601	0.00490455580232106	0.0039378543846031	Itpr1/Plce1/Ank2/Ahnak/Prkg1/Slc4a4/Kcnq5/Large1/Slc6a9/Stc2/Akap9/Slc12a2/Htt/Abcc5/Plcb1/Itpr2/Myo5a/Cacna2d1/Pdgfrb/Akap6/Gnao1/Nedd4l/Ddit3/Wnk1/Kcnk2/Asph/Cacna1c/Cemip/Prkce/Kcnma1	30
GO:0051963	regulation of synapse assembly	13/314	124/10146	0.104838709677419	3.38755907129649	4.78032785696665	0.000116656974058984	0.00500195021677226	0.00401605209249767	Mycbp2/Dock1/Slit2/Ptprd/Srgap3/Map1b/Dock4/Prkca/Sipa1l1/Iqsec1/Vldlr/Ptpn13/Chd4	13
GO:0021543	pallium development	16/314	177/10146	0.0903954802259887	2.92086796934039	4.60710663732429	0.000117734432619146	0.00500195021677226	0.00401605209249767	Reln/Igf1r/Lrp1/Vps13b/Slit2/Fat4/Large1/Plcb1/Gli3/Aspm/Vldlr/Syne2/Ncoa1/Nfix/Cacna1c/Nf1	16
GO:0090066	regulation of anatomical structure size	26/314	379/10146	0.0686015831134565	2.21666134480614	4.31398505243197	0.000118271405231863	0.00500195021677226	0.00401605209249767	Macf1/Ptprm/Lrp1/Fn1/Cit/Slit2/Prkg1/Lrrk2/Map1b/Plxna4/Itga1/Dock4/Dock5/Slc12a2/Svep1/Vav3/Sema5a/Fmn1/Carmil1/Wnk1/Mtor/Sptan1/Cacna1c/Iqgap3/Prkce/Kcnma1	26
GO:0060306	regulation of membrane repolarization	5/314	17/10146	0.294117647058824	9.50355938553765	6.27063957315186	0.00012523281673088	0.0052375146908337	0.00420518616180535	Ank2/Akap9/Cacna2d1/Akap6/Nedd4l	5
GO:0010001	glial cell differentiation	18/314	216/10146	0.0833333333333333	2.69267515923567	4.49361423764044	0.000127741019221646	0.00528370545439864	0.00424227259902078	Reln/Lrp1/Exoc4/Vps13a/Acan/Large1/Cers6/Pard3/Tenm4/Adgrg6/Gli3/Plec/Nfia/Sox6/Mtor/Nfix/Atf5/Nf1	18
GO:0071375	cellular response to peptide hormone stimulus	22/314	298/10146	0.0738255033557047	2.38545718804771	4.33807580816175	0.000140784652426853	0.00575992860581169	0.00462463085946791	Fat1/Igf1r/Fn1/Fbn1/Ccnd2/Sesn3/Map1b/Trib3/Sorbs1/Mtcl2/Eprs1/Ddr2/Prkca/Prkdc/Arid1b/Plcb1/Myo5a/Vldlr/Phip/Mtor/Lpin3/Pip4k2a	22
GO:0099175	regulation of postsynapse organization	14/314	144/10146	0.0972222222222222	3.14145435244161	4.62505133060494	0.000145190804952079	0.0057972956875199	0.00465463278675251	Reln/Dock1/Nrp2/Lrrk2/Ptprd/Srgap3/Map1b/Tanc1/Dock4/Sipa1l1/Asap1/Tanc2/Kalrn/Nf1	14
GO:0019722	calcium-mediated signaling	12/314	110/10146	0.109090909090909	3.52495657209033	4.75816878895527	0.000145517607244951	0.0057972956875199	0.00465463278675251	Itpr1/Ank2/Lrrk2/Exoc4/Ncam1/Nfat5/Htt/Itpr2/Pdgfrb/Akap6/Mtor/Cacna1c	12
GO:0048593	camera-type eye morphogenesis	11/314	94/10146	0.117021276595745	3.7812034150969	4.84105877721748	0.000146318568096278	0.0057972956875199	0.00465463278675251	Fat1/Fat3/Ptprm/Sdk2/Tenm3/Thrb/Large1/Adamts9/Man2a1/Gli3/Nf1	11
GO:0072001	renal system development	21/314	279/10146	0.0752688172043011	2.43209369221286	4.33461853952349	0.000152404536532626	0.00597552786988338	0.00479773491650405	Plce1/Fbn1/Robo2/Slit2/Lrrk2/Slc4a4/Fat4/Gli3/Magi2/Gfra1/Pdgfrb/Sulf1/Fmn1/Nfia/Dync2h1/Fgfr2/Cux1/Pbx1/Anks6/Enpep/Nf1	21
GO:0060560	developmental growth involved in morphogenesis	17/314	200/10146	0.085	2.74652866242038	4.4579624130346	0.000154450751391467	0.00599332606430393	0.00481202503792622	Macf1/Lrp1/Fn1/Slit2/Nrp2/Prkg1/Map1b/Plxna4/Slc12a2/Cobl/Sema5a/Fmn1/Nedd4l/Nfix/Fgfr2/Cadm1/Plxna1	17
GO:0048592	eye morphogenesis	12/314	111/10146	0.108108108108108	3.493200206576	4.71986818504578	0.000158718094984179	0.00599575999172594	0.00481397923156921	Fat1/Fat3/Ptprm/Fbn1/Sdk2/Tenm3/Thrb/Large1/Adamts9/Man2a1/Gli3/Nf1	12
GO:0071805	potassium ion transmembrane transport	11/314	95/10146	0.115789473684211	3.74140127388535	4.79733107507648	0.000160998565722248	0.00599575999172594	0.00481397923156921	Ank2/Prkg1/Kcnq5/Large1/Akap9/Slc12a2/Akap6/Nedd4l/Wnk1/Kcnk2/Kcnma1	11
GO:0034765	regulation of monoatomic ion transmembrane transport	18/314	220/10146	0.0818181818181818	2.64371742906775	4.40475015948205	0.00016108694596463	0.00599575999172594	0.00481397923156921	Reln/Ank2/Ahnak/Prkg1/Prkca/Slc6a9/Akap9/Htt/Myo5a/Cacna2d1/Akap6/Nedd4l/Wnk1/Mtor/Asph/Cacna1c/Cemip/Prkce	18
GO:0042060	wound healing	20/314	260/10146	0.0769230769230769	2.48554630083293	4.33643137476053	0.000163333712838164	0.00599575999172594	0.00481397923156921	Dst/Macf1/Fn1/Prkg1/Myh10/Myof/Ddr2/Prkca/Pard3/Slc12a2/Svep1/Plec/Mtor/Lyst/Myh9/Evpl/F8/Nf1/Ndnf/Prkce	20
GO:0001667	ameboidal-type cell migration	17/314	201/10146	0.0845771144278607	2.7328643407168	4.43435148955984	0.000164071009337878	0.00599575999172594	0.00481397923156921	Ptprg/Macf1/Dock1/Fn1/Nrp2/Ddr2/Dock5/Fndc3b/Iqsec1/Mcc/Plec/Sema5a/Map4k4/Tgfbr3/Mtor/Sema3e/Prkce	17
GO:0007611	learning or memory	17/314	201/10146	0.0845771144278607	2.7328643407168	4.43435148955984	0.000164071009337878	0.00599575999172594	0.00481397923156921	Reln/Vps13b/Ccnd2/Ncam1/Tanc1/Large1/Prkca/Htt/Kmt2a/Plcb1/Aff2/Mtor/Nfix/Kalrn/Kcnk2/Cacna1c/Nf1	17
GO:2001259	positive regulation of cation channel activity	7/314	39/10146	0.17948717948718	5.79960803527683	5.36657072455748	0.000166749614037809	0.00603505333882992	0.00484552775205009	Ank2/Prkg1/Htt/Cacna2d1/Akap6/Nedd4l/Asph	7
GO:0021884	forebrain neuron development	5/314	18/10146	0.277777777777778	8.9755838641189	6.05210991793018	0.0001690324527424	0.00604755315177586	0.00485556381753691	Nrp2/Sema3e/Fgfr2/Plxna1/Ndnf	5
GO:0014706	striated muscle tissue development	23/314	323/10146	0.0712074303405573	2.30086174597227	4.24600251078663	0.000170308351245548	0.00604755315177586	0.00485556381753691	Syne1/Prkg1/Myh10/Ccnd2/Ncam1/Flnb/Hspg2/Large1/Ddx17/Col11a1/Adamts9/Tenm4/Pdgfrb/Plec/Akap6/Sox6/Tgfbr3/Mtor/Nfix/Kcnk2/Fgfr2/Ube4b/Nf1	23
GO:0031589	cell-substrate adhesion	20/314	262/10146	0.0763358778625954	2.4665726649487	4.29791456386771	0.000181060183873886	0.00630202771053039	0.00505988074191307	Utrn/Macf1/Lrp1/Dock1/Fn1/Sorbs1/Itga1/Dock5/Adamts9/Fndc3b/Svep1/Map4k4/Fmn1/Carmil1/Sema3e/Myh9/Nf1/Cdk6/Ndnf/Prkce	20
GO:0006935	chemotaxis	19/314	242/10146	0.0785123966942149	2.53690056324683	4.32432226422181	0.000182497614359142	0.00630202771053039	0.00505988074191307	Mycbp2/Lrp1/Fn1/Robo2/Slit2/Nrp2/Plxna4/Itga1/Dock4/Prkca/Camk1d/Slc12a2/Vav3/Pdgfrb/Plec/Sema5a/Wnk1/Sema3e/Lyst	19
GO:0042330	taxis	19/314	242/10146	0.0785123966942149	2.53690056324683	4.32432226422181	0.000182497614359142	0.00630202771053039	0.00505988074191307	Mycbp2/Lrp1/Fn1/Robo2/Slit2/Nrp2/Plxna4/Itga1/Dock4/Prkca/Camk1d/Slc12a2/Vav3/Pdgfrb/Plec/Sema5a/Wnk1/Sema3e/Lyst	19
GO:0051056	regulation of small GTPase mediated signal transduction	16/314	184/10146	0.0869565217391304	2.80974799224592	4.42714412988263	0.000185136430627828	0.00633503204439223	0.00508637983093296	Reln/Psd3/Slit2/Cgnl1/Dock11/Sipa1l1/Ralgapa1/Arhgef28/Iqsec1/Dennd1a/Pdgfrb/Dock8/Dennd4a/Map4k4/Cdc42bpa/Nf1	16
GO:0003205	cardiac chamber development	13/314	130/10146	0.1	3.2312101910828	4.57546163230945	0.000188391489687302	0.00638833844309015	0.00512917939205543	Igf1r/Ank2/Lrp1/Robo2/Slit2/Nrp2/Myh10/Col11a1/Adgrg6/Tgfbr3/Kcnk2/Fgfr2/Ube4b	13
GO:0050890	cognition	18/314	224/10146	0.0803571428571429	2.59650818926297	4.31782924174171	0.000201836559699665	0.0067831500956209	0.00544617258362537	Reln/Vps13b/Ccnd2/Ncam1/Tanc1/Large1/Prkca/Htt/Kmt2a/Plcb1/Aff2/Mtor/Nfix/Ankrd11/Kalrn/Kcnk2/Cacna1c/Nf1	18
GO:0040013	negative regulation of locomotion	18/314	225/10146	0.08	2.58496815286624	4.29639289073202	0.000213334437590601	0.0071061134786816	0.0057054789969503	Ptprg/Ptprm/Lrp1/Robo2/Slit2/Prkg1/Srgap3/Acan/Srgap1/Adamts9/Plcb1/Magi2/Mcc/Sulf1/Sema5a/Tgfbr3/Myh9/Nf1	18
GO:0051279	regulation of release of sequestered calcium ion into cytosol	8/314	54/10146	0.148148148148148	4.78697806086341	4.98621456410425	0.000231550060521292	0.00762909441776535	0.0061253789567102	Ank2/Htt/Myo5a/Akap6/Asph/Cacna1c/Cemip/Prkce	8
GO:0050767	regulation of neurogenesis	23/314	330/10146	0.0696969696969697	2.25205558772438	4.13221795664898	0.00023308869767349	0.00762909441776535	0.0061253789567102	Reln/Macf1/Lrp1/Fn1/Cit/Robo2/Slit2/Ptprd/Map1b/Plxna4/Acan/Tenm4/Man2a1/Gli3/Aspm/Sema5a/Spen/Mtor/Kalrn/Atf5/Cux1/Plxna1/Nf1	23
GO:0030010	establishment of cell polarity	13/314	133/10146	0.0977443609022556	3.15832575068244	4.47744870820025	0.000236648334822429	0.00767883045061743	0.00616531188090012	Fat1/Igf1r/Exoc4/Map1b/Cdk5rap2/Pard3/Htt/Pard3b/Dock8/Myh9/Frmd4a/Map4/Numa1	13
GO:0034764	positive regulation of transmembrane transport	14/314	151/10146	0.0927152317880795	2.99582401822247	4.41559501045608	0.000239725277445699	0.00771218755816763	0.0061920942109456	Reln/Ank2/Prkg1/Sorbs1/Akap9/Htt/Myo5a/Cacna2d1/Akap6/Nedd4l/Wnk1/Asph/Cacna1c/Cemip	14
GO:0001822	kidney development	20/314	268/10146	0.0746268656716418	2.41135088886776	4.18444440348595	0.000244813367619015	0.00780913148913536	0.00626993022688842	Plce1/Fbn1/Robo2/Slit2/Lrrk2/Slc4a4/Fat4/Gli3/Magi2/Gfra1/Pdgfrb/Sulf1/Fmn1/Dync2h1/Fgfr2/Cux1/Pbx1/Anks6/Enpep/Nf1	20
GO:0007169	cell surface receptor protein tyrosine kinase signaling pathway	28/314	444/10146	0.0630630630630631	2.03770012050267	3.99578978093367	0.000268271496589286	0.00848549506858885	0.00681298068737585	Igf1r/Plce1/Lrp1/Nrp2/Igf2r/Sesn3/Vps13a/Fat4/Myof/Sorbs1/Itga1/Col4a2/Mtcl2/Ddr2/Prkca/Sipa1l1/Plcb1/Svep1/Diaph2/Gfra1/Pdgfrb/Sulf1/Phip/Runx2/Fgfr2/Cadm1/Ccdc88a/Pip4k2a	28
GO:0042063	gliogenesis	21/314	291/10146	0.0721649484536082	2.33180116882264	4.11933855501617	0.000272235449753877	0.00853911860727993	0.0068560348793279	Reln/Lrp1/Fn1/Exoc4/Vps13a/Acan/Large1/Cers6/Pard3/Tenm4/Adgrg6/Gli3/Plec/Syne2/Nfia/Sox6/Mtor/Nfix/Atf5/Nf1/Cdk6	21
GO:0051640	organelle localization	29/314	469/10146	0.0618336886993603	1.99797645077615	3.95463366396631	0.000290048964344963	0.00889505591919278	0.00714181596957393	Syne1/Lrrk2/Myh10/Exoc4/Atm/Ncam1/Map1b/Cdk5rap2/Akap9/Exoc6b/Pard3/Dync1h1/Htt/Magi2/Pard3b/Myo5a/Aspm/Gnao1/Syne2/Cenpe/Tanc2/Mtor/Myh9/Fgfr2/Incenp/Cdc42bpa/Kif13a/Map4/Numa1	29
GO:0099560	synaptic membrane adhesion	5/314	20/10146	0.25	8.07802547770701	5.66210700580903	0.00029067265623292	0.00889505591919278	0.00714181596957393	Ptprd/Tenm3/Tenm4/Magi2/Cadm1	5
GO:1901381	positive regulation of potassium ion transmembrane transport	5/314	20/10146	0.25	8.07802547770701	5.66210700580903	0.00029067265623292	0.00889505591919278	0.00714181596957393	Ank2/Prkg1/Akap9/Akap6/Wnk1	5
GO:0032412	regulation of monoatomic ion transmembrane transporter activity	13/314	136/10146	0.0955882352941176	3.08865680029974	4.38217194906026	0.000295121917828257	0.00895837821536743	0.00719265726727442	Reln/Ank2/Ahnak/Prkg1/Prkca/Slc6a9/Akap9/Htt/Myo5a/Cacna2d1/Akap6/Nedd4l/Asph	13
GO:0021549	cerebellum development	11/314	102/10146	0.107843137254902	3.48463844136381	4.50691999598822	0.000303157018663423	0.009128664145993	0.0073293793733279	Nav2/Igf1r/Herc1/Prkg1/Myh10/Ncoa2/Top2a/Atrn/Ncoa1/Nfix/Aars1	11
GO:0098926	postsynaptic signal transduction	6/314	31/10146	0.193548387096774	6.25395520854736	5.23545202301174	0.000320572382202572	0.00953715317269256	0.00765735409105664	Itpr1/Sorbs1/Large1/Htt/Plcb1/Nf1	6
GO:0010976	positive regulation of neuron projection development	15/314	174/10146	0.0862068965517241	2.78552602679552	4.24540951658129	0.000321790237229531	0.00953715317269256	0.00765735409105664	Reln/Igf1r/Itpr1/Lrp1/Ptprd/Tenm3/Ddr2/Camk1d/Cobl/Magi2/Vldlr/Mtor/Kalrn/Nf1/Ndnf	15
GO:0002062	chondrocyte differentiation	11/314	103/10146	0.106796116504854	3.45080700018552	4.46751385364538	0.000330228167787637	0.00964424792743752	0.00774334017553362	Hspg2/Thrb/Acan/Prkca/Col11a1/Gli3/Trps1/Sulf1/Sox6/Runx2/Maf	11
GO:0006873	intracellular monoatomic ion homeostasis	22/314	317/10146	0.0694006309148265	2.24248025879564	4.01637611318472	0.000337679329458298	0.00964424792743752	0.00774334017553362	Itpr1/Plce1/Ank2/Thada/Lrrk2/Slc4a4/Erc1/Prkca/Stc2/Slc12a2/Htt/Plcb1/Itpr2/Myo5a/Akap6/Ddit3/Wnk1/Asph/Cacna1c/Cemip/Prkce/Kcnma1	22
GO:0010631	epithelial cell migration	10/314	87/10146	0.114942528735632	3.71403470239403	4.54325939550272	0.000338214858241698	0.00964424792743752	0.00774334017553362	Ptprg/Macf1/Dock1/Dock5/Iqsec1/Mcc/Map4k4/Tgfbr3/Mtor/Prkce	10
GO:0055017	cardiac muscle tissue growth	10/314	87/10146	0.114942528735632	3.71403470239403	4.54325939550272	0.000338214858241698	0.00964424792743752	0.00774334017553362	Prkg1/Myh10/Ccnd2/Ncam1/Tenm4/Akap6/Tgfbr3/Mtor/Kcnk2/Fgfr2	10
GO:0090132	epithelium migration	10/314	87/10146	0.114942528735632	3.71403470239403	4.54325939550272	0.000338214858241698	0.00964424792743752	0.00774334017553362	Ptprg/Macf1/Dock1/Dock5/Iqsec1/Mcc/Map4k4/Tgfbr3/Mtor/Prkce	10
GO:0098660	inorganic ion transmembrane transport	29/314	475/10146	0.0610526315789474	1.97273885350318	3.88040710340536	0.000358239011532667	0.0101384333790147	0.0081401203174538	Itpr1/Plce1/Ank2/Ahnak/Prkg1/Slc4a4/Kcnq5/Abcc4/Large1/Slc6a9/Akap9/Slc12a2/Htt/Abcc5/Plcb1/Itpr2/Myo5a/Cacna2d1/Akap6/Nedd4l/Ddit3/Wnk1/Mtor/Kcnk2/Asph/Cacna1c/Cemip/Prkce/Kcnma1	29
GO:0036119	response to platelet-derived growth factor	7/314	44/10146	0.159090909090909	5.14056166763173	4.91871691103012	0.000363895130201874	0.0102016621110421	0.00819088649275741	Fn1/Slit2/Ptprd/Pdgfrb/Ddit3/Myh9/Prkce	7
GO:0045761	regulation of adenylate cyclase activity	4/314	12/10146	0.333333333333333	10.7707006369427	6.05195646200812	0.000365893832356718	0.0102016621110421	0.00819088649275741	Akap9/Akap6/Cacna1c/Nf1	4
GO:0010810	regulation of cell-substrate adhesion	15/314	177/10146	0.0847457627118644	2.73831372125661	4.16925931963108	0.000386735830400273	0.0107034828354899	0.00859379697429709	Utrn/Macf1/Lrp1/Dock1/Fn1/Dock5/Map4k4/Fmn1/Carmil1/Sema3e/Myh9/Nf1/Cdk6/Ndnf/Prkce	15
GO:0051928	positive regulation of calcium ion transport	9/314	73/10146	0.123287671232877	3.98368379722537	4.57198423019731	0.000394893911023294	0.010849494022567	0.00871102895541972	Itpr1/Ank2/Htt/Cacna2d1/Pdgfrb/Akap6/Asph/Cacna1c/Cemip	9
GO:0090130	tissue migration	10/314	89/10146	0.112359550561798	3.63057324840764	4.45431670349791	0.000407085362661497	0.0110628304616659	0.00888231619649948	Ptprg/Macf1/Dock1/Dock5/Iqsec1/Mcc/Map4k4/Tgfbr3/Mtor/Prkce	10
GO:0043087	regulation of GTPase activity	14/314	159/10146	0.0880503144654088	2.84509073428674	4.19052735421223	0.000408537044147599	0.0110628304616659	0.00888231619649948	Lrrk2/Dock11/Sipa1l1/Ralgapa1/Dock9/Dennd1a/Dock8/Map4k4/Gnao1/Pkp4/Asap1/Wnk1/Kalrn/Nf1	14
GO:0097106	postsynaptic density organization	7/314	45/10146	0.155555555555556	5.02632696390658	4.83730003681807	0.000419674691381356	0.0112006269091255	0.00899295258574285	Reln/Cit/Ptprd/Sipa1l1/Magi2/Tanc2/Cadm1	7
GO:0022898	regulation of transmembrane transporter activity	13/314	141/10146	0.0921985815602837	2.97912996340968	4.22907355296443	0.000419984687399148	0.0112006269091255	0.00899295258574285	Reln/Ank2/Ahnak/Prkg1/Prkca/Slc6a9/Akap9/Htt/Myo5a/Cacna2d1/Akap6/Nedd4l/Asph	13
GO:0060537	muscle tissue development	23/314	344/10146	0.0668604651162791	2.16040216264257	3.91291412292845	0.000422552874892619	0.0112006269091255	0.00899295258574285	Syne1/Prkg1/Myh10/Ccnd2/Ncam1/Flnb/Hspg2/Large1/Ddx17/Col11a1/Adamts9/Tenm4/Pdgfrb/Plec/Akap6/Sox6/Tgfbr3/Mtor/Nfix/Kcnk2/Fgfr2/Ube4b/Nf1	23
GO:0060419	heart growth	10/314	90/10146	0.111111111111111	3.59023354564756	4.41080096287659	0.000445669870767003	0.0116493152331042	0.00935320320886014	Prkg1/Myh10/Ccnd2/Ncam1/Tenm4/Akap6/Tgfbr3/Mtor/Kcnk2/Fgfr2	10
GO:0150115	cell-substrate junction organization	10/314	90/10146	0.111111111111111	3.59023354564756	4.41080096287659	0.000445669870767003	0.0116493152331042	0.00935320320886014	Dst/Macf1/Lrp1/Fn1/Sorbs1/Iqsec1/Plec/Map4k4/Fmn1/Myh9	10
GO:0051642	centrosome localization	6/314	33/10146	0.181818181818182	5.87492762015055	5.01250770322395	0.000457762825779628	0.0116928775654595	0.0093881792858757	Syne1/Akap9/Pard3/Pard3b/Aspm/Syne2	6
GO:0040017	positive regulation of locomotion	28/314	459/10146	0.0610021786492375	1.9711086132967	3.80495402702118	0.000459035009724612	0.0116928775654595	0.0093881792858757	Reln/Fat1/Igf1r/Lrp1/Dock1/Fn1/Slit2/Atm/Dock4/Ddr2/Prkca/Camk1d/Dock5/Myo5a/Iqsec1/Pdgfrb/Dock8/Sema5a/Map4k4/Syne2/Tgfbr3/Pld1/Carmil1/Wnk1/Mtor/Sema3e/Cemip/Prkce	28
GO:0010811	positive regulation of cell-substrate adhesion	11/314	107/10146	0.102803738317757	3.32180486933746	4.31461743592393	0.000459762454752394	0.0116928775654595	0.0093881792858757	Utrn/Dock1/Fn1/Dock5/Map4k4/Fmn1/Carmil1/Myh9/Cdk6/Ndnf/Prkce	11
GO:0022037	metencephalon development	11/314	107/10146	0.102803738317757	3.32180486933746	4.31461743592393	0.000459762454752394	0.0116928775654595	0.0093881792858757	Nav2/Igf1r/Herc1/Prkg1/Myh10/Ncoa2/Top2a/Atrn/Ncoa1/Nfix/Aars1	11
GO:0007160	cell-matrix adhesion	14/314	161/10146	0.0869565217391304	2.80974799224592	4.13644183361271	0.000463910448117636	0.011719187427616	0.00940930340194796	Utrn/Macf1/Lrp1/Fn1/Sorbs1/Itga1/Adamts9/Svep1/Map4k4/Fmn1/Sema3e/Myh9/Nf1/Cdk6	14
GO:0086009	membrane repolarization	5/314	22/10146	0.227272727272727	7.34365952518819	5.3228601092369	0.000469223370515309	0.0117276113447259	0.0094160669418614	Ank2/Akap9/Cacna2d1/Akap6/Nedd4l	5
GO:0022604	regulation of cell morphogenesis	16/314	200/10146	0.08	2.58496815286624	4.04558402239029	0.000475534931039124	0.0117276113447259	0.0094160669418614	Reln/Macf1/Fn1/Ptprd/Myh10/Plxna4/Prkdc/Myo10/Fmnl2/Nedd4l/Phip/Sema3e/Kalrn/Myh9/Cux1/Plxna1	16
GO:0048588	developmental cell growth	16/314	200/10146	0.08	2.58496815286624	4.04558402239029	0.000475534931039124	0.0117276113447259	0.0094160669418614	Macf1/Lrp1/Fn1/Slit2/Nrp2/Prkg1/Map1b/Plxna4/Cobl/Akap6/Sema5a/Nedd4l/Mtor/Nfix/Kmt2d/Plxna1	16
GO:0043491	phosphatidylinositol 3-kinase/protein kinase B signal transduction	17/314	220/10146	0.0772727272727273	2.49684423856398	4.01116687207845	0.000476706837338751	0.0117276113447259	0.0094160669418614	Reln/Igf1r/Fn1/Sesn3/Sesn2/Col6a3/Ddr2/Magi2/Vav3/Pdgfrb/Sema5a/Ddit3/Ptpn13/Mtor/Sema3e/Ccdc88a/Nf1	17
GO:2001257	regulation of cation channel activity	9/314	75/10146	0.12	3.87745222929936	4.4696382074604	0.000483994986841759	0.0118295917563142	0.00949794673426308	Ank2/Ahnak/Prkg1/Htt/Myo5a/Cacna2d1/Akap6/Nedd4l/Asph	9
GO:0030335	positive regulation of cell migration	27/314	438/10146	0.0616438356164384	1.99184189861269	3.79214152021657	0.000493441983006221	0.0119826814453898	0.00962086202520109	Reln/Fat1/Igf1r/Lrp1/Dock1/Fn1/Atm/Dock4/Ddr2/Prkca/Camk1d/Dock5/Myo5a/Iqsec1/Pdgfrb/Dock8/Sema5a/Map4k4/Syne2/Tgfbr3/Pld1/Carmil1/Wnk1/Mtor/Sema3e/Cemip/Prkce	27
GO:0060996	dendritic spine development	11/314	108/10146	0.101851851851852	3.2910474168436	4.27752222336425	0.000498075161618173	0.0120176596687872	0.00964894594470834	Reln/Lrrk2/Ptprd/Sipa1l1/Arid1b/Iqsec1/Asap1/Tanc2/Mtor/Kalrn/Sdk1	11
GO:0098662	inorganic cation transmembrane transport	27/314	439/10146	0.061503416856492	1.98730467333111	3.77929552121144	0.000511189500950707	0.012255524086487	0.00983992663244706	Itpr1/Plce1/Ank2/Ahnak/Prkg1/Slc4a4/Kcnq5/Large1/Slc6a9/Akap9/Slc12a2/Htt/Abcc5/Plcb1/Itpr2/Myo5a/Cacna2d1/Akap6/Nedd4l/Ddit3/Wnk1/Kcnk2/Asph/Cacna1c/Cemip/Prkce/Kcnma1	27
GO:1901018	positive regulation of potassium ion transmembrane transporter activity	4/314	13/10146	0.307692307692308	9.9421852033317	5.76522458552369	0.000515691418200249	0.0122852056842135	0.00986375790574893	Ank2/Prkg1/Akap9/Akap6	4
GO:0007163	establishment or maintenance of cell polarity	15/314	182/10146	0.0824175824175824	2.66308532232099	4.04578947277375	0.000520028255940998	0.0123106060085655	0.0098841517564158	Dst/Fat1/Igf1r/Macf1/Exoc4/Map1b/Cdk5rap2/Pard3/Htt/Pard3b/Dock8/Myh9/Frmd4a/Map4/Numa1	15
GO:0010562	positive regulation of phosphorus metabolic process	28/314	463/10146	0.060475161987041	1.9540795971991	3.7552603607764	0.000526841839010297	0.0123169731803401	0.00988926394114785	Reln/Fbn1/Lrrk2/Ccnd2/Slc4a4/Sesn2/Magi3/Ddr2/Prkca/Eif4g3/Akap9/Vldlr/Gfra1/Pdgfrb/Ern1/Akap6/Cenpe/Tead1/Lrrk1/Phip/Zbtb20/Mtor/Wdfy2/Myh9/Ccdc88a/Cemip/Niban1/Iqgap3	28
GO:0045937	positive regulation of phosphate metabolic process	28/314	463/10146	0.060475161987041	1.9540795971991	3.7552603607764	0.000526841839010297	0.0123169731803401	0.00988926394114785	Reln/Fbn1/Lrrk2/Ccnd2/Slc4a4/Sesn2/Magi3/Ddr2/Prkca/Eif4g3/Akap9/Vldlr/Gfra1/Pdgfrb/Ern1/Akap6/Cenpe/Tead1/Lrrk1/Phip/Zbtb20/Mtor/Wdfy2/Myh9/Ccdc88a/Cemip/Niban1/Iqgap3	28
GO:0051647	nucleus localization	6/314	34/10146	0.176470588235294	5.70213563132259	4.90779026543349	0.000541582760313249	0.012506242391528	0.0100412276710322	Syne1/Myh10/Dync1h1/Syne2/Mtor/Cdc42bpa	6
GO:0061842	microtubule organizing center localization	6/314	34/10146	0.176470588235294	5.70213563132259	4.90779026543349	0.000541582760313249	0.012506242391528	0.0100412276710322	Syne1/Akap9/Pard3/Pard3b/Aspm/Syne2	6
GO:0035264	multicellular organism growth	14/314	164/10146	0.0853658536585366	2.75835016311947	4.05684506704016	0.000558912259456887	0.012827717954852	0.0102993395179764	Kmt2c/Vps13b/Vps13a/Atm/Large1/Stc2/Slc12a2/Atrn/Plec/Mtor/Nfix/Ankrd11/Tbl1xr1/Atf5	14
GO:0030036	actin cytoskeleton organization	29/314	489/10146	0.0593047034764826	1.91625962252354	3.71126338782021	0.000575333642493123	0.0131245807899643	0.0105376898730319	Fat1/Tln2/Lrp1/Cit/Slit2/Myh10/Sorbs1/Flnb/Cgnl1/Mical3/Sipa1l1/Cobl/Myo5a/Iqsec1/Diaph2/Pdgfrb/Plec/Fmnl2/Sema5a/Fmn1/Carmil1/Mtor/Myh9/Sptan1/Ccdc88a/Cdc42bpa/Nf1/Iqgap3/Prkce	29
GO:0098696	regulation of neurotransmitter receptor localization to postsynaptic specialization membrane	5/314	23/10146	0.217391304347826	7.02436998061479	5.16881335485705	0.000584518832317935	0.0132537884629199	0.0106414303588129	Nbea/Exoc4/Magi2/Gpc6/Kalrn	5
GO:0030336	negative regulation of cell migration	16/314	204/10146	0.0784313725490196	2.53428250281004	3.95597420766876	0.000591290051618402	0.0133270404448603	0.0107002441739454	Ptprg/Ptprm/Lrp1/Slit2/Prkg1/Srgap3/Acan/Srgap1/Adamts9/Plcb1/Magi2/Mcc/Sulf1/Tgfbr3/Myh9/Nf1	16
GO:0048146	positive regulation of fibroblast proliferation	8/314	62/10146	0.129032258064516	4.16930347236491	4.47314696873025	0.000607306165949942	0.0136065500514023	0.0109246616694379	Kmt2c/Fn1/Ddr2/Prkdc/Fndc3b/Pdgfrb/Phip/Cdk6	8
GO:1904646	cellular response to amyloid-beta	6/314	35/10146	0.171428571428571	5.53921747042766	4.80715219012265	0.000636861165273212	0.0141842924620614	0.0113885294643375	Igf1r/Lrp1/Fn1/Cacna2d1/Casp4/Cacna1c	6
GO:0043547	positive regulation of GTPase activity	12/314	129/10146	0.0930232558139535	3.00577692193749	4.09711885861246	0.000641381457059528	0.014200940025718	0.0114018957474793	Dock11/Sipa1l1/Ralgapa1/Dock9/Dennd1a/Dock8/Map4k4/Gnao1/Pkp4/Asap1/Kalrn/Nf1	12
GO:0055082	intracellular chemical homeostasis	29/314	494/10146	0.0587044534412955	1.8968642822146	3.65217400624305	0.000677188633494345	0.0146189556526943	0.0117375193464079	Igf1r/Itpr1/Plce1/Ank2/Lrp1/Fn1/Thada/Lrrk2/Slc4a4/Erc1/Prkca/Stc2/Slc12a2/Htt/Plcb1/Itpr2/Myo5a/Ern1/Akap6/Map4k4/Ddit3/Wnk1/Zbtb20/Myh9/Asph/Cacna1c/Cemip/Prkce/Kcnma1	29
GO:0007405	neuroblast proliferation	8/314	63/10146	0.126984126984127	4.10312405216864	4.41513963634733	0.000677284447041182	0.0146189556526943	0.0117375193464079	Lrrk2/Acan/Akna/Gli3/Aspm/Nfix/Fgfr2/Nf1	8
GO:0044057	regulation of system process	23/314	356/10146	0.0646067415730337	2.0875796178344	3.73305705670938	0.00068114856753893	0.0146189556526943	0.0117375193464079	Utrn/Syne1/Reln/Ank2/Prkg1/Lrrk2/Thrb/Dock4/Prkca/Dock5/Akap9/Pard3/Tenm4/Svep1/Cacna2d1/Akap6/Gnao1/Tead1/Wnk1/Mtor/Cacna1c/Abcb1a/Kcnma1	23
GO:0030003	intracellular monoatomic cation homeostasis	21/314	312/10146	0.0673076923076923	2.17485301322881	3.76674000805853	0.000686597273302648	0.0146189556526943	0.0117375193464079	Itpr1/Plce1/Ank2/Thada/Lrrk2/Slc4a4/Erc1/Prkca/Stc2/Slc12a2/Htt/Plcb1/Itpr2/Myo5a/Akap6/Ddit3/Asph/Cacna1c/Cemip/Prkce/Kcnma1	21
GO:0035051	cardiocyte differentiation	12/314	130/10146	0.0923076923076923	2.98265556099951	4.06575968758721	0.000687448233402467	0.0146189556526943	0.0117375193464079	Syne1/Prkg1/Myh10/Ccnd2/Large1/Tenm4/Pdgfrb/Plec/Akap6/Sox6/Tgfbr3/Mtor	12
GO:0035107	appendage morphogenesis	12/314	130/10146	0.0923076923076923	2.98265556099951	4.06575968758721	0.000687448233402467	0.0146189556526943	0.0117375193464079	Aff3/Large1/Gli3/Sulf1/Fmn1/Nfia/Dync2h1/Runx2/Fgfr2/Pbx1/Asph/Cacna1c	12
GO:0035108	limb morphogenesis	12/314	130/10146	0.0923076923076923	2.98265556099951	4.06575968758721	0.000687448233402467	0.0146189556526943	0.0117375193464079	Aff3/Large1/Gli3/Sulf1/Fmn1/Nfia/Dync2h1/Runx2/Fgfr2/Pbx1/Asph/Cacna1c	12
GO:0010842	retina layer formation	4/314	14/10146	0.285714285714286	9.23202911737943	5.50799122831708	0.00070447067325436	0.0147871417348336	0.0118725554898784	Fat3/Ptprm/Sdk2/Large1	4
GO:0051656	establishment of organelle localization	23/314	357/10146	0.0644257703081232	2.08173205587968	3.71838674549932	0.000707890486321263	0.0147871417348336	0.0118725554898784	Syne1/Lrrk2/Myh10/Exoc4/Atm/Map1b/Cdk5rap2/Exoc6b/Pard3/Dync1h1/Htt/Pard3b/Myo5a/Syne2/Cenpe/Tanc2/Myh9/Fgfr2/Incenp/Cdc42bpa/Kif13a/Map4/Numa1	23
GO:0032409	regulation of transporter activity	13/314	149/10146	0.087248322147651	2.81917667678365	3.99763448042779	0.000712149616829241	0.0147871417348336	0.0118725554898784	Reln/Ank2/Ahnak/Prkg1/Prkca/Slc6a9/Akap9/Htt/Myo5a/Cacna2d1/Akap6/Nedd4l/Asph	13
GO:2000147	positive regulation of cell motility	27/314	449/10146	0.0601336302895323	1.94304399018342	3.65263552957757	0.000721996916489442	0.0147871417348336	0.0118725554898784	Reln/Fat1/Igf1r/Lrp1/Dock1/Fn1/Atm/Dock4/Ddr2/Prkca/Camk1d/Dock5/Myo5a/Iqsec1/Pdgfrb/Dock8/Sema5a/Map4k4/Syne2/Tgfbr3/Pld1/Carmil1/Wnk1/Mtor/Sema3e/Cemip/Prkce	27
GO:0006816	calcium ion transport	18/314	249/10146	0.072289156626506	2.33581459596347	3.8138533338281	0.000724313566738439	0.0147871417348336	0.0118725554898784	Itpr1/Plce1/Ank2/Ahnak/Stc2/Htt/Plcb1/Itpr2/Myo5a/Cacna2d1/Pdgfrb/Akap6/Gnao1/Ddit3/Asph/Cacna1c/Cemip/Prkce	18
GO:0001934	positive regulation of protein phosphorylation	25/314	403/10146	0.0620347394540943	2.00447282325236	3.67717482090442	0.000726894051466575	0.0147871417348336	0.0118725554898784	Reln/Fbn1/Lrrk2/Ccnd2/Sesn2/Magi3/Ddr2/Prkca/Eif4g3/Akap9/Vldlr/Gfra1/Pdgfrb/Ern1/Akap6/Cenpe/Tead1/Lrrk1/Phip/Mtor/Wdfy2/Ccdc88a/Cemip/Niban1/Iqgap3	25
GO:0006813	potassium ion transport	11/314	113/10146	0.0973451327433628	3.14542584972662	4.09833296600297	0.0007320408571245	0.0147871417348336	0.0118725554898784	Ank2/Prkg1/Kcnq5/Large1/Akap9/Slc12a2/Akap6/Nedd4l/Wnk1/Kcnk2/Kcnma1	11
GO:0021988	olfactory lobe development	6/314	36/10146	0.166666666666667	5.38535031847134	4.71031422152361	0.000744633219253328	0.0147871417348336	0.0118725554898784	Robo2/Slit2/Lrrk2/Htt/Nfix/Atf5	6
GO:0050919	negative chemotaxis	6/314	36/10146	0.166666666666667	5.38535031847134	4.71031422152361	0.000744633219253328	0.0147871417348336	0.0118725554898784	Robo2/Slit2/Nrp2/Plxna4/Sema5a/Sema3e	6
GO:0055023	positive regulation of cardiac muscle tissue growth	6/314	36/10146	0.166666666666667	5.38535031847134	4.71031422152361	0.000744633219253328	0.0147871417348336	0.0118725554898784	Ccnd2/Ncam1/Akap6/Tgfbr3/Mtor/Fgfr2	6
GO:0060421	positive regulation of heart growth	6/314	36/10146	0.166666666666667	5.38535031847134	4.71031422152361	0.000744633219253328	0.0147871417348336	0.0118725554898784	Ccnd2/Ncam1/Akap6/Tgfbr3/Mtor/Fgfr2	6
GO:0071526	semaphorin-plexin signaling pathway	6/314	36/10146	0.166666666666667	5.38535031847134	4.71031422152361	0.000744633219253328	0.0147871417348336	0.0118725554898784	Nrp2/Ncam1/Plxna4/Sema5a/Sema3e/Plxna1	6
GO:0001704	formation of primary germ layer	10/314	96/10146	0.104166666666667	3.36584394904459	4.16206248148922	0.000746428514776402	0.0147871417348336	0.0118725554898784	Macf1/Fn1/Exoc4/Col4a2/Col12a1/Col11a1/Htt/Myh9/Fgfr2/Tnrc6c	10
GO:0021675	nerve development	8/314	64/10146	0.125	4.0390127388535	4.3583196144282	0.000753620841071499	0.0148514599256184	0.0119241963886265	Nav2/Nrp2/Plxna4/Large1/Gli3/Sulf1/Cacna1c/Plxna1	8
GO:0007369	gastrulation	13/314	150/10146	0.0866666666666667	2.8003821656051	3.96978624675975	0.000758506564152593	0.0148698891014081	0.0119389931232571	Macf1/Fn1/Exoc4/Col4a2/Col12a1/Col11a1/Tenm4/Htt/Nsd1/Wnk1/Myh9/Fgfr2/Tnrc6c	13
GO:0030111	regulation of Wnt signaling pathway	18/314	251/10146	0.0717131474103586	2.31720252746974	3.77616907820187	0.000795126088768783	0.0155070186431383	0.0124505426826025	Macf1/Lrp1/Trabd2b/Lrrk2/Rnf213/Rbms3/Usp34/Gli3/Aspm/Cdk14/Mcc/Sulf1/Sema5a/Ddit3/Lrrk1/Wnk1/Fgfr2/Tbl1xr1	18
GO:0048145	regulation of fibroblast proliferation	10/314	97/10146	0.103092783505155	3.33114452688949	4.12252747435225	0.000809910159376671	0.0156333427686861	0.0125519679760886	Kmt2c/Fn1/Ddr2/Prkdc/Fndc3b/Kmt2a/Pdgfrb/Phip/Nf1/Cdk6	10
GO:0048661	positive regulation of smooth muscle cell proliferation	10/314	97/10146	0.103092783505155	3.33114452688949	4.12252747435225	0.000809910159376671	0.0156333427686861	0.0125519679760886	Igf1r/Abcc4/Ddr2/Prkca/Pdgfrb/Ern1/Sulf1/Mtor/Fgfr2/Nf1	10
GO:0007156	homophilic cell adhesion via plasma membrane adhesion molecules	8/314	65/10146	0.123076923076923	3.97687408133268	4.30264237961075	0.000836730453886043	0.0160686399409544	0.012901466880273	Fat1/Fat3/Ptprm/Robo2/Sdk2/Tenm3/Fat4/Cadm1	8
GO:0006936	muscle contraction	14/314	171/10146	0.0818713450292398	2.64543524416136	3.87786167168612	0.000846705775452602	0.0160959623171899	0.0129234039411187	Ank2/Prkg1/Dock4/Large1/Prkca/Dock5/Akap9/Cacna2d1/Sulf1/Akap6/Nedd4l/Mtor/Cacna1c/Kcnma1	14
GO:0051924	regulation of calcium ion transport	14/314	171/10146	0.0818713450292398	2.64543524416136	3.87786167168612	0.000846705775452602	0.0160959623171899	0.0129234039411187	Itpr1/Ank2/Ahnak/Stc2/Htt/Myo5a/Cacna2d1/Pdgfrb/Akap6/Gnao1/Asph/Cacna1c/Cemip/Prkce	14
GO:0098655	monoatomic cation transmembrane transport	27/314	454/10146	0.0594713656387665	1.92164482729594	3.59049832485638	0.000853456576649158	0.016142766605565	0.0129609829757193	Itpr1/Plce1/Ank2/Ahnak/Prkg1/Slc4a4/Kcnq5/Large1/Slc6a9/Akap9/Slc12a2/Htt/Abcc5/Plcb1/Itpr2/Myo5a/Cacna2d1/Akap6/Nedd4l/Ddit3/Wnk1/Kcnk2/Asph/Cacna1c/Cemip/Prkce/Kcnma1	27
GO:0051896	regulation of phosphatidylinositol 3-kinase/protein kinase B signal transduction	15/314	191/10146	0.0785340314136126	2.53759962650482	3.83362149146084	0.000859769230192509	0.016180856912223	0.01299156557833	Reln/Igf1r/Fn1/Sesn3/Sesn2/Ddr2/Magi2/Vav3/Pdgfrb/Sema5a/Ddit3/Ptpn13/Mtor/Sema3e/Ccdc88a	15
GO:0086003	cardiac muscle cell contraction	6/314	37/10146	0.162162162162162	5.239800309864	4.61702345481652	0.000865975040612158	0.0162165674271849	0.0130202374527233	Ank2/Akap9/Cacna2d1/Akap6/Nedd4l/Cacna1c	6
GO:2000146	negative regulation of cell motility	16/314	212/10146	0.0754716981132075	2.43864920081721	3.78295065359707	0.000896507969926634	0.0167052277168507	0.0134125814573182	Ptprg/Ptprm/Lrp1/Slit2/Prkg1/Srgap3/Acan/Srgap1/Adamts9/Plcb1/Magi2/Mcc/Sulf1/Tgfbr3/Myh9/Nf1	16
GO:0007528	neuromuscular junction development	7/314	51/10146	0.137254901960784	4.43499437991757	4.39468622078317	0.000913737788075744	0.0169424090360448	0.0136030136871427	Utrn/Mycbp2/Lrrk2/Sorbs1/Large1/Kalrn/Fgfr2	7
GO:0031279	regulation of cyclase activity	4/314	15/10146	0.266666666666667	8.61656050955414	5.27531361451719	0.000937384015356616	0.0171277351155452	0.0137518114874238	Akap9/Akap6/Cacna1c/Nf1	4
GO:0045475	locomotor rhythm	4/314	15/10146	0.266666666666667	8.61656050955414	5.27531361451719	0.000937384015356616	0.0171277351155452	0.0137518114874238	Zfhx3/Ncoa2/Mtor/Kcnma1	4
GO:0045986	negative regulation of smooth muscle contraction	4/314	15/10146	0.266666666666667	8.61656050955414	5.27531361451719	0.000937384015356616	0.0171277351155452	0.0137518114874238	Prkg1/Dock4/Dock5/Kcnma1	4
GO:0007613	memory	10/314	99/10146	0.101010101010101	3.26384867786142	4.04498303932446	0.000950226006558522	0.0172785057424458	0.0138728648097102	Reln/Vps13b/Ccnd2/Ncam1/Large1/Plcb1/Mtor/Nfix/Kalrn/Kcnk2	10
GO:0070588	calcium ion transmembrane transport	15/314	193/10146	0.077720207253886	2.51130325731824	3.78811526819663	0.000956631545202806	0.0173113516160739	0.0138992366714436	Itpr1/Plce1/Ank2/Ahnak/Htt/Plcb1/Itpr2/Myo5a/Cacna2d1/Akap6/Ddit3/Asph/Cacna1c/Cemip/Prkce	15
GO:0035265	organ growth	13/314	154/10146	0.0844155844155844	2.72764496649847	3.86063338284354	0.000970152024447075	0.0174720201914775	0.0140282370294009	Prkg1/Myh10/Ccnd2/Ncam1/Ddr2/Tenm4/Pdgfrb/Akap6/Tgfbr3/Mtor/Kcnk2/Fgfr2/Cacna1c	13
GO:0010720	positive regulation of cell development	22/314	344/10146	0.063953488372093	2.06647163383203	3.59617730134245	0.00101469459761969	0.0181194931173812	0.0145480912634938	Reln/Macf1/Lrp1/Fn1/Robo2/Ptprd/Map1b/Plxna4/Acan/Prkca/Prkdc/Tenm4/Man2a1/Gli3/Aspm/Sema5a/Spen/Mtor/Kalrn/Cux1/Abcb1a/Plxna1	22
GO:0007044	cell-substrate junction assembly	9/314	83/10146	0.108433734939759	3.50372189394521	4.09290167599919	0.00102070072816426	0.0181194931173812	0.0145480912634938	Dst/Macf1/Lrp1/Fn1/Sorbs1/Plec/Map4k4/Fmn1/Myh9	9
GO:0060038	cardiac muscle cell proliferation	7/314	52/10146	0.134615384615385	4.34970602645762	4.32759520571719	0.00102838703038006	0.0181194931173812	0.0145480912634938	Myh10/Ccnd2/Ncam1/Tenm4/Tgfbr3/Kcnk2/Fgfr2	7
GO:0070252	actin-mediated cell contraction	7/314	52/10146	0.134615384615385	4.34970602645762	4.32759520571719	0.00102838703038006	0.0181194931173812	0.0145480912634938	Ank2/Akap9/Pard3/Cacna2d1/Akap6/Nedd4l/Cacna1c	7
GO:0048659	smooth muscle cell proliferation	13/314	155/10146	0.0838709677419355	2.71004725703719	3.83388777953371	0.00103017309434632	0.0181194931173812	0.0145480912634938	Igf1r/Prkg1/Abcc4/Ddr2/Prkca/Prkdc/Pdgfrb/Ern1/Sulf1/Ddit3/Mtor/Fgfr2/Nf1	13
GO:0021680	cerebellar Purkinje cell layer development	5/314	26/10146	0.192307692307692	6.21386575208231	4.75692360887338	0.00105891439067889	0.0184525637338673	0.0148155127467792	Herc1/Myh10/Top2a/Nfix/Aars1	5
GO:0021879	forebrain neuron differentiation	5/314	26/10146	0.192307692307692	6.21386575208231	4.75692360887338	0.00105891439067889	0.0184525637338673	0.0148155127467792	Nrp2/Sema3e/Fgfr2/Plxna1/Ndnf	5
GO:0043549	regulation of kinase activity	24/314	391/10146	0.061381074168798	1.98335152393829	3.5436714673449	0.00107215597009927	0.0185972123108464	0.0149316506919962	Reln/Fbn1/Lrrk2/Ccnd2/Sesn2/Trib3/Magi3/Ddr2/Large1/Prkca/Cdk5rap2/Htt/Vldlr/Pdgfrb/Ern1/Plec/Akap6/Cenpe/Tead1/Wnk1/Mtor/Ccdc88a/Cemip/Nf1	24
GO:0045927	positive regulation of growth	16/314	216/10146	0.0740740740740741	2.39348903043171	3.69935253848188	0.0010937356984602	0.0188845007752487	0.0151623138111021	Igf1r/Macf1/Lrp1/Fn1/Ccnd2/Ncam1/Map1b/Prkdc/Plcb1/Akap6/Sema5a/Tgfbr3/Tead1/Nedd4l/Mtor/Fgfr2	16
GO:0042391	regulation of membrane potential	17/314	237/10146	0.0717299578059072	2.31774570668387	3.66826568758329	0.00110194053967235	0.0189392885448708	0.0152063027608715	Syne1/Reln/Ank2/Lrrk2/Slc4a4/Pycr1/Kcnq5/Akap9/Kmt2a/Cacna2d1/Akap6/Nedd4l/Mtor/Kcnk2/Cacna1c/Prkce/Kcnma1	17
GO:0021545	cranial nerve development	6/314	39/10146	0.153846153846154	4.97109260166585	4.44018535346451	0.00115386586936306	0.0196522675668894	0.0157787516596397	Nav2/Nrp2/Plxna4/Gli3/Cacna1c/Plxna1	6
GO:1904645	response to amyloid-beta	6/314	39/10146	0.153846153846154	4.97109260166585	4.44018535346451	0.00115386586936306	0.0196522675668894	0.0157787516596397	Igf1r/Lrp1/Fn1/Cacna2d1/Casp4/Cacna1c	6
GO:0042552	myelination	11/314	120/10146	0.0916666666666667	2.96194267515924	3.8635185475929	0.00120703424274629	0.0202230766785987	0.016237052727853	Ank2/Mpdz/Large1/Pard3/Tenm4/Adgrg6/Myo5a/Atrn/Plec/Mtor/Nf1	11
GO:0045785	positive regulation of cell adhesion	20/314	304/10146	0.0657894736842105	2.12579617834395	3.56143314572865	0.00121284853678114	0.0202230766785987	0.016237052727853	Utrn/Dock1/Fn1/Magi1/Atm/Zfhx3/Nfat5/Prkca/Dock5/Myo10/Gli3/Vav3/Dock8/Map4k4/Fmn1/Carmil1/Myh9/Cdk6/Ndnf/Prkce	20
GO:0032332	positive regulation of chondrocyte differentiation	4/314	16/10146	0.25	8.07802547770701	5.06334249544283	0.00121961700479328	0.0202230766785987	0.016237052727853	Thrb/Gli3/Sox6/Runx2	4
GO:0051339	regulation of lyase activity	4/314	16/10146	0.25	8.07802547770701	5.06334249544283	0.00121961700479328	0.0202230766785987	0.016237052727853	Akap9/Akap6/Cacna1c/Nf1	4
GO:0086091	regulation of heart rate by cardiac conduction	4/314	16/10146	0.25	8.07802547770701	5.06334249544283	0.00121961700479328	0.0202230766785987	0.016237052727853	Ank2/Akap9/Cacna2d1/Cacna1c	4
GO:0095500	acetylcholine receptor signaling pathway	4/314	16/10146	0.25	8.07802547770701	5.06334249544283	0.00121961700479328	0.0202230766785987	0.016237052727853	Itpr1/Sorbs1/Large1/Plcb1	4
GO:0010959	regulation of metal ion transport	18/314	261/10146	0.0689655172413793	2.22842082143642	3.59293202351033	0.00124515198270019	0.0205559301003663	0.0165042998260953	Itpr1/Ank2/Ahnak/Prkg1/Stc2/Akap9/Htt/Myo5a/Cacna2d1/Pdgfrb/Akap6/Gnao1/Nedd4l/Wnk1/Asph/Cacna1c/Cemip/Prkce	18
GO:0034762	regulation of transmembrane transport	20/314	305/10146	0.0655737704918033	2.1188263548084	3.54538094743987	0.00126213689424403	0.0207357984830431	0.016648715656585	Reln/Ank2/Ahnak/Prkg1/Trib3/Sorbs1/Prkca/Slc6a9/Akap9/Htt/Myo5a/Cacna2d1/Akap6/Nedd4l/Wnk1/Mtor/Asph/Cacna1c/Cemip/Prkce	20
GO:0099170	postsynaptic modulation of chemical synaptic transmission	5/314	27/10146	0.185185185185185	5.98372257607926	4.63379543945228	0.00126706526331028	0.0207357984830431	0.016648715656585	Igf1r/Plcb1/Trio/Iqsec1/Gnao1	5
GO:0044089	positive regulation of cellular component biogenesis	24/314	396/10146	0.0606060606060606	1.95830920671685	3.47632891243424	0.00127564278600757	0.0207820862571678	0.0166858799833125	Plce1/Slit2/Trabd2b/Ptprd/Atm/Map1b/Prkca/Dock11/Cdk5rap2/Akap9/Dync1h1/Htt/Cobl/Iqsec1/Casp4/Map4k4/Fmn1/Carmil1/Mtor/Myh9/Ccdc88a/Pip4k2a/Numa1/Prkce	24
GO:1904427	positive regulation of calcium ion transmembrane transport	7/314	54/10146	0.12962962962963	4.18860580325548	4.19835352617673	0.00129144216859495	0.0207820862571678	0.0166858799833125	Ank2/Htt/Cacna2d1/Akap6/Asph/Cacna1c/Cemip	7
GO:0007272	ensheathment of neurons	11/314	121/10146	0.0909090909090909	2.93746381007528	3.83136924135063	0.00129197879494614	0.0207820862571678	0.0166858799833125	Ank2/Mpdz/Large1/Pard3/Tenm4/Adgrg6/Myo5a/Atrn/Plec/Mtor/Nf1	11
GO:0008366	axon ensheathment	11/314	121/10146	0.0909090909090909	2.93746381007528	3.83136924135063	0.00129197879494614	0.0207820862571678	0.0166858799833125	Ank2/Mpdz/Large1/Pard3/Tenm4/Adgrg6/Myo5a/Atrn/Plec/Mtor/Nf1	11
GO:0030902	hindbrain development	12/314	140/10146	0.0857142857142857	2.76960873521383	3.76774009468255	0.00132101567904434	0.0210077954440773	0.0168671012696309	Nav2/Igf1r/Herc1/Prkg1/Myh10/Ncoa2/Top2a/Atrn/Ncoa1/Nfix/Atf5/Aars1	12
GO:0001706	endoderm formation	6/314	40/10146	0.15	4.8468152866242	4.356237975758	0.00132275438901337	0.0210077954440773	0.0168671012696309	Fn1/Col4a2/Col12a1/Col11a1/Myh9/Tnrc6c	6
GO:0032330	regulation of chondrocyte differentiation	6/314	40/10146	0.15	4.8468152866242	4.356237975758	0.00132275438901337	0.0210077954440773	0.0168671012696309	Thrb/Gli3/Trps1/Sox6/Runx2/Maf	6
GO:0007612	learning	10/314	104/10146	0.0961538461538462	3.10693287604116	3.85946561217568	0.00138993550771204	0.0219820052564207	0.0176492916525487	Reln/Tanc1/Htt/Kmt2a/Plcb1/Mtor/Nfix/Kalrn/Cacna1c/Nf1	10
GO:0003018	vascular process in circulatory system	12/314	141/10146	0.0851063829787234	2.74996612007047	3.73938830385029	0.00140483251547645	0.0220328999590829	0.0176901548695473	Ptprm/Lrp1/Slit2/Prkg1/Itga1/Dock4/Dock5/Svep1/Plec/Cacna1c/Abcb1a/Kcnma1	12
GO:0055080	monoatomic cation homeostasis	22/314	353/10146	0.0623229461756374	2.01378538821025	3.46453870575745	0.0014164985133925	0.0220328999590829	0.0176901548695473	Itpr1/Plce1/Ank2/Thada/Lrrk2/Slc4a4/Erc1/Prkca/Stc2/Slc12a2/Htt/Plcb1/Itpr2/Myo5a/Akap6/Ddit3/Wnk1/Asph/Cacna1c/Cemip/Prkce/Kcnma1	22
GO:0032868	response to insulin	18/314	264/10146	0.0681818181818182	2.20309785755646	3.53956919572744	0.00141656795698674	0.0220328999590829	0.0176901548695473	Igf1r/Ccnd2/Sesn3/Sesn2/Trib3/Sorbs1/Mtcl2/Eprs1/Prkca/Prkdc/Abcc5/Myo5a/Vldlr/Phip/Mtor/Runx2/Lpin3/Pip4k2a	18
GO:0048608	reproductive structure development	18/314	264/10146	0.0681818181818182	2.20309785755646	3.53956919572744	0.00141656795698674	0.0220328999590829	0.0176901548695473	Igf1r/Robo2/Slit2/Ccnd2/Atm/Ncoa2/Akap9/Gli3/Aspm/Gfra1/Pdgfrb/Sulf1/Scaper/Ncoa1/Ddit3/Myh9/Fgfr2/Abcb1a	18
GO:0006937	regulation of muscle contraction	9/314	87/10146	0.103448275862069	3.34263123215462	3.92153473435559	0.00143008613713492	0.0220608369679337	0.0177125854172318	Ank2/Prkg1/Dock4/Prkca/Dock5/Akap9/Akap6/Cacna1c/Kcnma1	9
GO:0106027	neuron projection organization	9/314	87/10146	0.103448275862069	3.34263123215462	3.92153473435559	0.00143008613713492	0.0220608369679337	0.0177125854172318	Reln/Igf1r/Lrrk2/Ptprd/Tanc1/Sipa1l1/Diaph2/Tanc2/Kalrn	9
GO:0051653	spindle localization	7/314	55/10146	0.127272727272727	4.11244933410538	4.13605634965423	0.00144130780049503	0.0221431941267889	0.0177787097539043	Cdk5rap2/Dync1h1/Htt/Aspm/Myh9/Map4/Numa1	7
GO:0098771	inorganic ion homeostasis	20/314	309/10146	0.0647249190938511	2.09139818193062	3.48177774324186	0.00147680882138344	0.022596375624745	0.0181425679340687	Itpr1/Plce1/Ank2/Thada/Erc1/Prkca/Stc2/Slc12a2/Htt/Plcb1/Itpr2/Myo5a/Akap6/Ddit3/Wnk1/Asph/Cacna1c/Cemip/Prkce/Kcnma1	20
GO:0042327	positive regulation of phosphorylation	25/314	424/10146	0.0589622641509434	1.90519468813844	3.4026480573181	0.0014903312640628	0.0227109590199692	0.0182345666274208	Reln/Fbn1/Lrrk2/Ccnd2/Sesn2/Magi3/Ddr2/Prkca/Eif4g3/Akap9/Vldlr/Gfra1/Pdgfrb/Ern1/Akap6/Cenpe/Tead1/Lrrk1/Phip/Mtor/Wdfy2/Ccdc88a/Cemip/Niban1/Iqgap3	25
GO:0007097	nuclear migration	5/314	28/10146	0.178571428571429	5.77001819836215	4.51670398590764	0.00150395463472041	0.0227152025917031	0.0182379737795122	Syne1/Myh10/Dync1h1/Syne2/Cdc42bpa	5
GO:0043268	positive regulation of potassium ion transport	5/314	28/10146	0.178571428571429	5.77001819836215	4.51670398590764	0.00150395463472041	0.0227152025917031	0.0182379737795122	Ank2/Prkg1/Akap9/Akap6/Wnk1	5
GO:0036120	cellular response to platelet-derived growth factor stimulus	6/314	41/10146	0.146341463414634	4.72860027963337	4.27503339891775	0.00150988731887498	0.0227152025917031	0.0182379737795122	Fn1/Slit2/Ptprd/Pdgfrb/Myh9/Prkce	6
GO:0032869	cellular response to insulin stimulus	15/314	202/10146	0.0742574257425743	2.3994135082298	3.59013767634642	0.00151474916326182	0.0227152025917031	0.0182379737795122	Igf1r/Ccnd2/Sesn3/Trib3/Sorbs1/Mtcl2/Eprs1/Prkca/Prkdc/Myo5a/Vldlr/Phip/Mtor/Lpin3/Pip4k2a	15
GO:0048732	gland development	25/314	425/10146	0.0588235294117647	1.90071187710753	3.38996174871363	0.00153959348202861	0.0229961502633162	0.0184635458935009	Igf1r/Itpr1/Cit/Slit2/Igf2r/Ccnd2/Atm/Mki67/Prkdc/Slc12a2/Man2a1/Gli3/Cobl/Pdgfrb/Sulf1/Ncoa1/Tgfbr3/Kalrn/Fgfr2/Cadm1/Pbx1/Abcb1a/Plxna1/Nf1/Iqgap3	25
GO:0001502	cartilage condensation	4/314	17/10146	0.235294117647059	7.60284750843012	4.86902895654103	0.00155635060112017	0.023063400246521	0.0185175407203316	Acan/Col11a1/Sulf1/Sox6	4
GO:0098743	cell aggregation	4/314	17/10146	0.235294117647059	7.60284750843012	4.86902895654103	0.00155635060112017	0.023063400246521	0.0185175407203316	Acan/Col11a1/Sulf1/Sox6	4
GO:0051897	positive regulation of phosphatidylinositol 3-kinase/protein kinase B signal transduction	11/314	124/10146	0.0887096774193548	2.86639613725087	3.73686479815158	0.00157676954437415	0.023274355156958	0.018686915838589	Reln/Igf1r/Fn1/Sesn2/Ddr2/Vav3/Pdgfrb/Sema5a/Mtor/Sema3e/Ccdc88a	11
GO:0045860	positive regulation of protein kinase activity	15/314	203/10146	0.0738916256157636	2.3875937372533	3.56879453402059	0.00159090215408066	0.0233912332342172	0.0187807569258453	Reln/Fbn1/Lrrk2/Ccnd2/Sesn2/Magi3/Ddr2/Vldlr/Pdgfrb/Ern1/Akap6/Cenpe/Tead1/Ccdc88a/Cemip	15
GO:0051783	regulation of nuclear division	10/314	106/10146	0.0943396226415094	3.04831150102151	3.78836656086472	0.00160672084844022	0.0235318960059494	0.0188936946789755	Igf1r/Atm/Mki67/Eif4g3/Cdk5rap2/Plcb1/Pdgfrb/Cenpe/Phip/Fgfr2	10
GO:0050801	monoatomic ion homeostasis	22/314	357/10146	0.061624649859944	1.9912219664936	3.40726393567056	0.0016348596523433	0.0238512082613185	0.0191500696119038	Itpr1/Plce1/Ank2/Thada/Lrrk2/Slc4a4/Erc1/Prkca/Stc2/Slc12a2/Htt/Plcb1/Itpr2/Myo5a/Akap6/Ddit3/Wnk1/Asph/Cacna1c/Cemip/Prkce/Kcnma1	22
GO:0032273	positive regulation of protein polymerization	8/314	72/10146	0.111111111111111	3.59023354564756	3.94161419482942	0.00164611594184427	0.0239227042668025	0.0192074735583617	Map1b/Cdk5rap2/Akap9/Fmn1/Carmil1/Mtor/Numa1/Prkce	8
GO:0061458	reproductive system development	18/314	268/10146	0.0671641791044776	2.17021579998099	3.46951491207802	0.00167596137206104	0.0242627638632221	0.0194805064744423	Igf1r/Robo2/Slit2/Ccnd2/Atm/Ncoa2/Akap9/Gli3/Aspm/Gfra1/Pdgfrb/Sulf1/Scaper/Ncoa1/Ddit3/Myh9/Fgfr2/Abcb1a	18
GO:0008542	visual learning	6/314	42/10146	0.142857142857143	4.61601455868972	4.19641143277425	0.00171651493410402	0.0245663962432226	0.0197242920784977	Tanc1/Htt/Kmt2a/Mtor/Cacna1c/Nf1	6
GO:0051785	positive regulation of nuclear division	6/314	42/10146	0.142857142857143	4.61601455868972	4.19641143277425	0.00171651493410402	0.0245663962432226	0.0197242920784977	Igf1r/Eif4g3/Plcb1/Pdgfrb/Cenpe/Phip	6
GO:0060042	retina morphogenesis in camera-type eye	6/314	42/10146	0.142857142857143	4.61601455868972	4.19641143277425	0.00171651493410402	0.0245663962432226	0.0197242920784977	Fat3/Ptprm/Sdk2/Thrb/Large1/Man2a1	6
GO:0055007	cardiac muscle cell differentiation	10/314	107/10146	0.0934579439252336	3.0198226084886	3.75344283197454	0.0017249639818101	0.0245938046497471	0.0197462982128262	Syne1/Prkg1/Myh10/Ccnd2/Large1/Pdgfrb/Plec/Akap6/Sox6/Mtor	10
GO:0048483	autonomic nervous system development	5/314	29/10146	0.172413793103448	5.57105205359104	4.40513483047395	0.00177188530133986	0.0248884255887407	0.0199828485556448	Nav2/Fn1/Nrp2/Plxna4/Nf1	5
GO:1902473	regulation of protein localization to synapse	5/314	29/10146	0.172413793103448	5.57105205359104	4.40513483047395	0.00177188530133986	0.0248884255887407	0.0199828485556448	Nbea/Exoc4/Magi2/Gpc6/Kalrn	5
GO:0070059	intrinsic apoptotic signaling pathway in response to endoplasmic reticulum stress	7/314	57/10146	0.12280701754386	3.96815286624204	4.01577661043881	0.00178151939152763	0.0248884255887407	0.0199828485556448	Itpr1/Lrrk2/Trib3/Ern1/Casp4/Ddit3/Hyou1	7
GO:0099084	postsynaptic specialization organization	7/314	57/10146	0.12280701754386	3.96815286624204	4.01577661043881	0.00178151939152763	0.0248884255887407	0.0199828485556448	Reln/Cit/Ptprd/Sipa1l1/Magi2/Tanc2/Cadm1	7
GO:0000910	cytokinesis	12/314	145/10146	0.0827586206896552	2.6741049857237	3.62839777583269	0.00178530151672689	0.0248884255887407	0.0199828485556448	Igf1r/Cit/Myh10/Birc6/Plec/Pkp4/Wnk1/Myh9/Incenp/Kif13a/Iqgap3/Prkce	12
GO:0048660	regulation of smooth muscle cell proliferation	12/314	145/10146	0.0827586206896552	2.6741049857237	3.62839777583269	0.00178530151672689	0.0248884255887407	0.0199828485556448	Igf1r/Prkg1/Abcc4/Ddr2/Prkca/Prkdc/Pdgfrb/Ern1/Sulf1/Mtor/Fgfr2/Nf1	12
GO:0045859	regulation of protein kinase activity	22/314	360/10146	0.0611111111111111	1.97462845010616	3.36478751617331	0.00181696524158705	0.0251959066748403	0.0202297242752577	Reln/Fbn1/Lrrk2/Ccnd2/Sesn2/Trib3/Magi3/Ddr2/Prkca/Cdk5rap2/Htt/Vldlr/Pdgfrb/Ern1/Plec/Akap6/Cenpe/Tead1/Mtor/Ccdc88a/Cemip/Nf1	22
GO:0008361	regulation of cell size	13/314	165/10146	0.0787878787878788	2.5458019687319	3.57749236172426	0.00182074564706604	0.0251959066748403	0.0202297242752577	Macf1/Lrp1/Fn1/Slit2/Map1b/Plxna4/Slc12a2/Vav3/Sema5a/Wnk1/Mtor/Iqgap3/Kcnma1	13
GO:0007632	visual behavior	6/314	43/10146	0.13953488372093	4.50866538290624	4.12022485972289	0.00194391540966873	0.0265135042177868	0.0212876197240522	Tanc1/Htt/Kmt2a/Mtor/Cacna1c/Nf1	6
GO:0050885	neuromuscular process controlling balance	6/314	43/10146	0.13953488372093	4.50866538290624	4.12022485972289	0.00194391540966873	0.0265135042177868	0.0212876197240522	Herc1/Myh10/Vps13a/Myo5a/Aars1/Kcnma1	6
GO:0048846	axon extension involved in axon guidance	4/314	18/10146	0.222222222222222	7.18046709129512	4.68992199416871	0.00195272721494239	0.0265135042177868	0.0212876197240522	Slit2/Nrp2/Plxna4/Sema5a	4
GO:0086002	cardiac muscle cell action potential involved in contraction	4/314	18/10146	0.222222222222222	7.18046709129512	4.68992199416871	0.00195272721494239	0.0265135042177868	0.0212876197240522	Ank2/Cacna2d1/Nedd4l/Cacna1c	4
GO:1902284	neuron projection extension involved in neuron projection guidance	4/314	18/10146	0.222222222222222	7.18046709129512	4.68992199416871	0.00195272721494239	0.0265135042177868	0.0212876197240522	Slit2/Nrp2/Plxna4/Sema5a	4
GO:0009791	post-embryonic development	9/314	91/10146	0.0989010989010989	3.19570238678519	3.75987188971022	0.00196232607903472	0.0265135042177868	0.0212876197240522	Itpr1/Igf2r/Atm/Large1/Kmt2a/Sox6/Mtor/Fgfr2/Atf5	9
GO:0001508	action potential	8/314	74/10146	0.108108108108108	3.493200206576	3.84667123880824	0.00196526771433648	0.0265135042177868	0.0212876197240522	Ank2/Akap9/Cacna2d1/Nedd4l/Mtor/Kcnk2/Cacna1c/Kcnma1	8
GO:0072006	nephron development	10/314	109/10146	0.091743119266055	2.96441301934202	3.68480071996792	0.00198259448409893	0.0266517344219585	0.0213986043753686	Plce1/Slc4a4/Fat4/Gli3/Magi2/Pdgfrb/Sulf1/Fmn1/Pbx1/Enpep	10
GO:0099558	maintenance of synapse structure	5/314	30/10146	0.166666666666667	5.38535031847134	4.29863355038868	0.00207319223172595	0.0277704468335106	0.0222968154983525	Erc1/Plxna4/Magi2/Tanc2/Cadm1	5
GO:0090596	sensory organ morphogenesis	14/314	188/10146	0.074468085106383	2.40622035506166	3.47789253579495	0.0020986419766468	0.0280116609932573	0.0224904856847815	Fat1/Fat3/Ptprm/Fbn1/Sdk2/Tenm3/Thrb/Large1/Col11a1/Adamts9/Man2a1/Gli3/Fgfr2/Nf1	14
GO:0071772	response to BMP	10/314	110/10146	0.0909090909090909	2.93746381007528	3.65106470849065	0.00212257936817017	0.0281316504992694	0.0225868249296388	Fn1/Fbn1/Hivep1/Crim1/Sulf1/Nfia/Tgfbr3/Nfix/Runx2/Numa1	10
GO:0071773	cellular response to BMP stimulus	10/314	110/10146	0.0909090909090909	2.93746381007528	3.65106470849065	0.00212257936817017	0.0281316504992694	0.0225868249296388	Fn1/Fbn1/Hivep1/Crim1/Sulf1/Nfia/Tgfbr3/Nfix/Runx2/Numa1	10
GO:0071456	cellular response to hypoxia	13/314	168/10146	0.0773809523809524	2.50034121929026	3.50423196422085	0.00213793159982765	0.0282357001464957	0.0226703661056517	Itpr1/Slit2/Ptprd/Ddr2/Stc2/Itpr2/Vldlr/Mtor/Hyou1/Kcnk2/Fgfr2/Ndnf/Prkce	13
GO:0007015	actin filament organization	20/314	319/10146	0.0626959247648903	2.02583711039674	3.32684972607785	0.00215389831168175	0.0283471092488465	0.0227598161679732	Fat1/Cit/Slit2/Myh10/Sorbs1/Cgnl1/Mical3/Cobl/Myo5a/Diaph2/Plec/Sema5a/Fmn1/Carmil1/Mtor/Myh9/Sptan1/Ccdc88a/Iqgap3/Prkce	20
GO:0001501	skeletal system development	24/314	412/10146	0.058252427184466	1.88225836373755	3.26714670419508	0.00216602143710108	0.0284073334120156	0.0228081699831917	Fbn1/Fat4/Hspg2/Thrb/Acan/Ddr2/Large1/Prkca/Col11a1/Gli3/Trps1/Pdgfrb/Sulf1/Fmn1/Nfia/Sox6/Lrrk1/Nfix/Ankrd11/Runx2/Fgfr2/Cadm1/Pbx1/Maf	24
GO:0046622	positive regulation of organ growth	6/314	44/10146	0.136363636363636	4.40619571511291	4.046338108469	0.00219339229590033	0.02856722699574	0.0229365481024581	Ccnd2/Ncam1/Akap6/Tgfbr3/Mtor/Fgfr2	6
GO:1904385	cellular response to angiotensin	6/314	44/10146	0.136363636363636	4.40619571511291	4.046338108469	0.00219339229590033	0.02856722699574	0.0229365481024581	Fat1/Igf1r/Fn1/Ddr2/Prkca/Arid1b	6
GO:0060041	retina development in camera-type eye	11/314	130/10146	0.0846153846153846	2.73410093091622	3.55605774286498	0.00230083943348538	0.029863309060824	0.0239771688331634	Fat3/Ptprm/Sdk2/Myh10/Thrb/Large1/Man2a1/Pdgfrb/Scaper/Nfia/Nfix	11
GO:0098609	cell-cell adhesion	27/314	487/10146	0.0554414784394251	1.79143070142168	3.19875668043072	0.00236815735892511	0.0305458676681765	0.0245251932645379	Fat1/Fat3/Lpp/Tln2/Ptprm/Robo2/Slit2/Sdk2/Prkg1/Magi1/Ptprd/Tenm3/Fat4/Ncam1/Nfat5/Itga1/Prkca/Akna/Myo10/Tenm4/Gli3/Magi2/Dock8/Pkp4/Wnk1/Myh9/Cadm1	27
GO:0030198	extracellular matrix organization	16/314	233/10146	0.0686695278969957	2.21885678357617	3.3635508751017	0.00239174358892585	0.0305458676681765	0.0245251932645379	Adamtsl3/Fn1/Hspg2/Acan/Col4a2/Ddr2/Large1/Loxl4/Col11a1/Adamts9/Sulf1/Tgfbr3/Adamtsl1/Hpse2/Nf1/Ndnf	16
GO:0043062	extracellular structure organization	16/314	233/10146	0.0686695278969957	2.21885678357617	3.3635508751017	0.00239174358892585	0.0305458676681765	0.0245251932645379	Adamtsl3/Fn1/Hspg2/Acan/Col4a2/Ddr2/Large1/Loxl4/Col11a1/Adamts9/Sulf1/Tgfbr3/Adamtsl1/Hpse2/Nf1/Ndnf	16
GO:0045229	external encapsulating structure organization	16/314	233/10146	0.0686695278969957	2.21885678357617	3.3635508751017	0.00239174358892585	0.0305458676681765	0.0245251932645379	Adamtsl3/Fn1/Hspg2/Acan/Col4a2/Ddr2/Large1/Loxl4/Col11a1/Adamts9/Sulf1/Tgfbr3/Adamtsl1/Hpse2/Nf1/Ndnf	16
GO:0014912	negative regulation of smooth muscle cell migration	5/314	31/10146	0.161290322580645	5.21162934045613	4.19679697969163	0.00241023451048045	0.0305458676681765	0.0245251932645379	Lrp1/Slit2/Prkg1/Myh9/Nf1	5
GO:0032467	positive regulation of cytokinesis	5/314	31/10146	0.161290322580645	5.21162934045613	4.19679697969163	0.00241023451048045	0.0305458676681765	0.0245251932645379	Igf1r/Cit/Pkp4/Wnk1/Prkce	5
GO:0045104	intermediate filament cytoskeleton organization	5/314	31/10146	0.161290322580645	5.21162934045613	4.19679697969163	0.00241023451048045	0.0305458676681765	0.0245251932645379	Dst/Macf1/Arhgef28/Plec/Evpl	5
GO:0018107	peptidyl-threonine phosphorylation	8/314	77/10146	0.103896103896104	3.35710149722889	3.7102262236941	0.00253329064710666	0.031890655504045	0.0256049197248485	Lrrk2/Prkca/Prkdc/Pard3/Phip/Wnk1/Mtor/Cemip	8
GO:0048814	regulation of dendrite morphogenesis	8/314	77/10146	0.103896103896104	3.35710149722889	3.7102262236941	0.00253329064710666	0.031890655504045	0.0256049197248485	Syne1/Reln/Cit/Ptprd/Sipa1l1/Nedd4l/Kalrn/Cux1	8
GO:0032970	regulation of actin filament-based process	18/314	279/10146	0.0645161290322581	2.08465173618245	3.28299157390883	0.00260466800569412	0.0325713301442946	0.0261514315242099	Ank2/Lrp1/Cit/Slit2/Cgnl1/Akap9/Pard3/Pdgfrb/Akap6/Sema5a/Fmn1/Carmil1/Mtor/Myh9/Sptan1/Ccdc88a/Cacna1c/Prkce	18
GO:0051402	neuron apoptotic process	18/314	279/10146	0.0645161290322581	2.08465173618245	3.28299157390883	0.00260466800569412	0.0325713301442946	0.0261514315242099	Lrp1/Cit/Atm/Pycr1/Col6a3/Thrb/Itga1/Htt/Casp4/Ddit3/Mtor/Hyou1/Nfix/Sema3e/Aars1/Nf1/Ndnf/Kcnma1	18
GO:0014911	positive regulation of smooth muscle cell migration	7/314	61/10146	0.114754098360656	3.70794612091469	3.7908526179086	0.00264636018816407	0.0329831117491707	0.0264820498439144	Fat1/Lrp1/Dock4/Ddr2/Dock5/Myo5a/Pdgfrb	7
GO:0048729	tissue morphogenesis	25/314	443/10146	0.0564334085778781	1.82348204914379	3.16718111186526	0.00269822100425	0.0335184945874488	0.0269119072544789	Fat1/Igf1r/Macf1/Robo2/Slit2/Nrp2/Exoc4/Fat4/Col11a1/Pard3/Slc12a2/Htt/Gli3/Cobl/Sulf1/Sema5a/Fmn1/Tgfbr3/Tead1/Mtor/Sema3e/Fgfr2/Pbx1/Ube4b/Plxna1	25
GO:0050772	positive regulation of axonogenesis	8/314	78/10146	0.102564102564103	3.3140617344439	3.6662371478185	0.00274874469051105	0.0340337993917223	0.0273256440666801	Macf1/Lrp1/Fn1/Robo2/Map1b/Plxna4/Sema5a/Plxna1	8
GO:0045103	intermediate filament-based process	5/314	32/10146	0.15625	5.04876592356688	4.09926598033279	0.00278538741558824	0.0343744204336857	0.0275991277658459	Dst/Macf1/Arhgef28/Plec/Evpl	5
GO:0055021	regulation of cardiac muscle tissue growth	7/314	62/10146	0.112903225806452	3.64814053831929	3.73757891127908	0.00290587615462768	0.035676667215044	0.0286446981303181	Ccnd2/Ncam1/Akap6/Tgfbr3/Mtor/Kcnk2/Fgfr2	7
GO:0033674	positive regulation of kinase activity	15/314	216/10146	0.0694444444444444	2.24389596602972	3.3022216889026	0.00290986632173712	0.035676667215044	0.0286446981303181	Reln/Fbn1/Lrrk2/Ccnd2/Sesn2/Magi3/Ddr2/Vldlr/Pdgfrb/Ern1/Akap6/Cenpe/Tead1/Ccdc88a/Cemip	15
GO:1905145	cellular response to acetylcholine	4/314	20/10146	0.2	6.46242038216561	4.3696944595562	0.00294460720451706	0.0359853945383188	0.0288925744503365	Itpr1/Sorbs1/Large1/Plcb1	4
GO:0097061	dendritic spine organization	8/314	79/10146	0.10126582278481	3.27211158590663	3.62295618944581	0.00297824670357386	0.0361531167724151	0.0290272381714872	Reln/Igf1r/Lrrk2/Ptprd/Tanc1/Sipa1l1/Tanc2/Kalrn	8
GO:0099068	postsynapse assembly	8/314	79/10146	0.10126582278481	3.27211158590663	3.62295618944581	0.00297824670357386	0.0361531167724151	0.0290272381714872	Reln/Dock1/Ptprd/Srgap3/Map1b/Dock4/Sipa1l1/Magi2	8
GO:0021781	glial cell fate commitment	3/314	10/10146	0.3	9.69363057324841	4.9151615335022	0.00299675144340954	0.0361531167724151	0.0290272381714872	Nfia/Sox6/Nfix	3
GO:0060307	regulation of ventricular cardiac muscle cell membrane repolarization	3/314	10/10146	0.3	9.69363057324841	4.9151615335022	0.00299675144340954	0.0361531167724151	0.0290272381714872	Ank2/Akap9/Cacna2d1	3
GO:0001952	regulation of cell-matrix adhesion	9/314	97/10146	0.0927835051546392	2.99803007420054	3.53342908621138	0.00304563954771782	0.0365088766165919	0.0293128767733753	Utrn/Macf1/Lrp1/Map4k4/Fmn1/Sema3e/Myh9/Nf1/Cdk6	9
GO:0008360	regulation of cell shape	9/314	97/10146	0.0927835051546392	2.99803007420054	3.53342908621138	0.00304563954771782	0.0365088766165919	0.0293128767733753	Fn1/Myh10/Plxna4/Myo10/Fmnl2/Phip/Sema3e/Myh9/Plxna1	9
GO:0010634	positive regulation of epithelial cell migration	6/314	47/10146	0.127659574468085	4.1249491801057	3.83727228213691	0.0030876427667789	0.0368948805528755	0.0296227982737585	Dock1/Dock5/Iqsec1/Map4k4/Mtor/Prkce	6
GO:0120032	regulation of plasma membrane bounded cell projection assembly	12/314	155/10146	0.0774193548387097	2.50158208341894	3.36651351352769	0.00311762379446154	0.0371352403871937	0.0298157825246471	Syne1/Plce1/Slit2/Dock11/Myo10/Htt/Cobl/Syne2/Pld1/Mtor/Ccdc88a/Map4	12
GO:0060420	regulation of heart growth	7/314	63/10146	0.111111111111111	3.59023354564756	3.685396588252	0.00318445011807599	0.0378115780581642	0.0303588121832847	Ccnd2/Ncam1/Akap6/Tgfbr3/Mtor/Kcnk2/Fgfr2	7
GO:0021772	olfactory bulb development	5/314	33/10146	0.151515151515152	4.89577301679213	4.00571942360027	0.00320103466376835	0.0378889763346669	0.0304209550469346	Robo2/Slit2/Lrrk2/Nfix/Atf5	5
GO:0048736	appendage development	12/314	156/10146	0.0769230769230769	2.48554630083293	3.34145534866268	0.00328631986954091	0.038655337465475	0.0310362642942499	Aff3/Large1/Gli3/Sulf1/Fmn1/Nfia/Dync2h1/Runx2/Fgfr2/Pbx1/Asph/Cacna1c	12
GO:0060173	limb development	12/314	156/10146	0.0769230769230769	2.48554630083293	3.34145534866268	0.00328631986954091	0.038655337465475	0.0310362642942499	Aff3/Large1/Gli3/Sulf1/Fmn1/Nfia/Dync2h1/Runx2/Fgfr2/Pbx1/Asph/Cacna1c	12
GO:0061001	regulation of dendritic spine morphogenesis	6/314	48/10146	0.125	4.0390127388535	3.77142409031708	0.00343887654675529	0.0403237735887443	0.0323758470756991	Reln/Lrrk2/Ptprd/Sipa1l1/Tanc2/Kalrn	6
GO:0060491	regulation of cell projection assembly	12/314	157/10146	0.0764331210191083	2.46971479573208	3.31659010503678	0.00346232698131308	0.0403978580900592	0.0324353293183511	Syne1/Plce1/Slit2/Dock11/Myo10/Htt/Cobl/Syne2/Pld1/Mtor/Ccdc88a/Map4	12
GO:0055006	cardiac cell development	8/314	81/10146	0.0987654320987654	3.19131870724227	3.53843384928652	0.00348184622251517	0.0403978580900592	0.0324353293183511	Prkg1/Myh10/Large1/Pdgfrb/Plec/Akap6/Tgfbr3/Mtor	8
GO:0036294	cellular response to decreased oxygen levels	13/314	178/10146	0.0730337078651685	2.35987261146497	3.27095167740847	0.00353992937676415	0.0403978580900592	0.0324353293183511	Itpr1/Slit2/Ptprd/Ddr2/Stc2/Itpr2/Vldlr/Mtor/Hyou1/Kcnk2/Fgfr2/Ndnf/Prkce	13
GO:0021602	cranial nerve morphogenesis	4/314	21/10146	0.19047619047619	6.15468607825296	4.22555995347392	0.00354994515867019	0.0403978580900592	0.0324353293183511	Nrp2/Plxna4/Gli3/Plxna1	4
GO:0022011	myelination in peripheral nervous system	4/314	21/10146	0.19047619047619	6.15468607825296	4.22555995347392	0.00354994515867019	0.0403978580900592	0.0324353293183511	Pard3/Adgrg6/Plec/Nf1	4
GO:0032292	peripheral nervous system axon ensheathment	4/314	21/10146	0.19047619047619	6.15468607825296	4.22555995347392	0.00354994515867019	0.0403978580900592	0.0324353293183511	Pard3/Adgrg6/Plec/Nf1	4
GO:0034695	response to prostaglandin E	4/314	21/10146	0.19047619047619	6.15468607825296	4.22555995347392	0.00354994515867019	0.0403978580900592	0.0324353293183511	Fn1/Acaca/Tgfbr3/Prkce	4
GO:0086004	regulation of cardiac muscle cell contraction	4/314	21/10146	0.19047619047619	6.15468607825296	4.22555995347392	0.00354994515867019	0.0403978580900592	0.0324353293183511	Ank2/Akap9/Akap6/Cacna1c	4
GO:0030177	positive regulation of Wnt signaling pathway	10/314	118/10146	0.0847457627118644	2.73831372125661	3.39415689755108	0.00355252152704824	0.0403978580900592	0.0324353293183511	Macf1/Lrrk2/Usp34/Aspm/Sulf1/Sema5a/Lrrk1/Wnk1/Fgfr2/Tbl1xr1	10
GO:0048144	fibroblast proliferation	10/314	118/10146	0.0847457627118644	2.73831372125661	3.39415689755108	0.00355252152704824	0.0403978580900592	0.0324353293183511	Kmt2c/Fn1/Ddr2/Prkdc/Fndc3b/Kmt2a/Pdgfrb/Phip/Nf1/Cdk6	10
GO:0035987	endodermal cell differentiation	5/314	34/10146	0.147058823529412	4.75177969276883	3.91586914923652	0.00365956085401923	0.0410376485898436	0.0329490153536107	Fn1/Col4a2/Col12a1/Col11a1/Myh9	5
GO:0086001	cardiac muscle cell action potential	5/314	34/10146	0.147058823529412	4.75177969276883	3.91586914923652	0.00365956085401923	0.0410376485898436	0.0329490153536107	Ank2/Akap9/Cacna2d1/Nedd4l/Cacna1c	5
GO:1902683	regulation of receptor localization to synapse	5/314	34/10146	0.147058823529412	4.75177969276883	3.91586914923652	0.00365956085401923	0.0410376485898436	0.0329490153536107	Nbea/Exoc4/Magi2/Gpc6/Kalrn	5
GO:0045664	regulation of neuron differentiation	11/314	138/10146	0.0797101449275362	2.57560232622542	3.33029283473874	0.00366329700483195	0.0410376485898436	0.0329490153536107	Lrrk2/Ccnd2/Map1b/Zfhx3/Cdk5rap2/Gli3/Aspm/Ncoa1/Mtor/Pbx1/Nf1	11
GO:0048813	dendrite morphogenesis	11/314	138/10146	0.0797101449275362	2.57560232622542	3.33029283473874	0.00366329700483195	0.0410376485898436	0.0329490153536107	Syne1/Reln/Cit/Lrrk2/Ptprd/Sipa1l1/Vldlr/Tanc2/Nedd4l/Kalrn/Cux1	11
GO:1904062	regulation of monoatomic cation transmembrane transport	14/314	200/10146	0.07	2.26184713375796	3.22082724110167	0.00369530068310202	0.0412733286979109	0.0331382422651441	Ank2/Ahnak/Prkg1/Akap9/Htt/Myo5a/Cacna2d1/Akap6/Nedd4l/Wnk1/Asph/Cacna1c/Cemip/Prkce	14
GO:0018210	peptidyl-threonine modification	8/314	82/10146	0.0975609756097561	3.15240018642225	3.49715231440499	0.00375719312465176	0.0418404583467136	0.0335935891026945	Lrrk2/Prkca/Prkdc/Pard3/Phip/Wnk1/Mtor/Cemip	8
GO:0032535	regulation of cellular component size	18/314	289/10146	0.0622837370242214	2.01251845811386	3.12068121694365	0.0037903982021024	0.0420857192705411	0.0337905084248906	Macf1/Lrp1/Fn1/Cit/Slit2/Map1b/Plxna4/Slc12a2/Vav3/Sema5a/Fmn1/Carmil1/Wnk1/Mtor/Sptan1/Iqgap3/Prkce/Kcnma1	18
GO:0021695	cerebellar cortex development	6/314	49/10146	0.122448979591837	3.95658390744833	3.7073363157441	0.00381899275186729	0.0422784962294955	0.0339452885158235	Nav2/Herc1/Myh10/Top2a/Nfix/Aars1	6
GO:0008406	gonad development	14/314	201/10146	0.0696517412935323	2.25059416294325	3.20023556315337	0.00386402117732227	0.0426515416757802	0.0342448056801736	Robo2/Slit2/Ccnd2/Atm/Ncoa2/Akap9/Aspm/Gfra1/Pdgfrb/Scaper/Ncoa1/Ddit3/Myh9/Abcb1a	14
GO:0090068	positive regulation of cell cycle process	15/314	223/10146	0.0672645739910314	2.17345976978664	3.16642390592006	0.00393117313006962	0.0427041338722783	0.0342870318103113	Igf1r/Cit/Ccnd2/Ddr2/Eif4g3/Dync1h1/Plcb1/Pdgfrb/Cenpe/Pkp4/Phip/Wnk1/Pbx1/Numa1/Prkce	15
GO:1903169	regulation of calcium ion transmembrane transport	10/314	120/10146	0.0833333333333333	2.69267515923567	3.33326857892318	0.00400852792812671	0.0427041338722783	0.0342870318103113	Ank2/Ahnak/Htt/Myo5a/Cacna2d1/Akap6/Asph/Cacna1c/Cemip/Prkce	10
GO:0001554	luteolysis	3/314	11/10146	0.272727272727273	8.81239143022582	4.63274478440742	0.00402678306452314	0.0427041338722783	0.0342870318103113	Robo2/Slit2/Ddit3	3
GO:0010818	T cell chemotaxis	3/314	11/10146	0.272727272727273	8.81239143022582	4.63274478440742	0.00402678306452314	0.0427041338722783	0.0342870318103113	Slc12a2/Plec/Wnk1	3
GO:0021554	optic nerve development	3/314	11/10146	0.272727272727273	8.81239143022582	4.63274478440742	0.00402678306452314	0.0427041338722783	0.0342870318103113	Nav2/Gli3/Cacna1c	3
GO:0021889	olfactory bulb interneuron differentiation	3/314	11/10146	0.272727272727273	8.81239143022582	4.63274478440742	0.00402678306452314	0.0427041338722783	0.0342870318103113	Robo2/Slit2/Atf5	3
GO:0051549	positive regulation of keratinocyte migration	3/314	11/10146	0.272727272727273	8.81239143022582	4.63274478440742	0.00402678306452314	0.0427041338722783	0.0342870318103113	Iqsec1/Map4k4/Mtor	3
GO:0071233	cellular response to L-leucine	3/314	11/10146	0.272727272727273	8.81239143022582	4.63274478440742	0.00402678306452314	0.0427041338722783	0.0342870318103113	Sesn3/Sesn2/Mtor	3
GO:0086019	cell-cell signaling involved in cardiac conduction	3/314	11/10146	0.272727272727273	8.81239143022582	4.63274478440742	0.00402678306452314	0.0427041338722783	0.0342870318103113	Ank2/Cacna2d1/Cacna1c	3
GO:0099623	regulation of cardiac muscle cell membrane repolarization	3/314	11/10146	0.272727272727273	8.81239143022582	4.63274478440742	0.00402678306452314	0.0427041338722783	0.0342870318103113	Ank2/Akap9/Cacna2d1	3
GO:1990253	cellular response to leucine starvation	3/314	11/10146	0.272727272727273	8.81239143022582	4.63274478440742	0.00402678306452314	0.0427041338722783	0.0342870318103113	Sesn3/Sesn2/Mtor	3
GO:0002064	epithelial cell development	12/314	160/10146	0.075	2.4234076433121	3.24312298937185	0.00403650772208162	0.0427041338722783	0.0342870318103113	Fat1/Magi1/Flnb/Akap9/Pard3/Plcb1/Magi2/Plec/Fgfr2/Abcb1a/Cdk6/Kcnma1	12
GO:0007623	circadian rhythm	12/314	160/10146	0.075	2.4234076433121	3.24312298937185	0.00403650772208162	0.0427041338722783	0.0342870318103113	Huwe1/Mycbp2/Prkg1/Zfhx3/Ncoa2/Prkdc/Top2a/Kmt2a/Mtor/Atf5/Abcb1a/Kcnma1	12
GO:0060326	cell chemotaxis	12/314	160/10146	0.075	2.4234076433121	3.24312298937185	0.00403650772208162	0.0427041338722783	0.0342870318103113	Slit2/Itga1/Dock4/Prkca/Camk1d/Slc12a2/Vav3/Pdgfrb/Plec/Sema5a/Wnk1/Lyst	12
GO:0031503	protein-containing complex localization	14/314	202/10146	0.0693069306930693	2.23945260768115	3.17976457902763	0.00403896696560337	0.0427041338722783	0.0342870318103113	Syne1/Reln/Nbea/Lrp1/Exoc4/Atm/Akap9/Magi2/Iqsec1/Gpc6/Akap6/Dync2h1/Nedd4l/Kalrn	14
GO:0048598	embryonic morphogenesis	25/314	457/10146	0.0547045951859956	1.76762045464048	3.00078635014792	0.00405036028827757	0.0427046390058173	0.0342874373806425	Macf1/Fn1/Fbn1/Exoc4/Hspg2/Aff3/Col4a2/Col12a1/Col11a1/Tenm4/Htt/Gli3/Cobl/Nsd1/Sulf1/Ncoa1/Dync2h1/Tead1/Wnk1/Runx2/Myh9/Fgfr2/Pbx1/Cacna1c/Tnrc6c	25
GO:0000768	syncytium formation by plasma membrane fusion	5/314	35/10146	0.142857142857143	4.61601455868972	3.82945571975052	0.0041633441354769	0.0432895782484393	0.034757083492161	Dock1/Sh3pxd2a/Tanc1/Dock5/Myh9	5
GO:0021955	central nervous system neuron axonogenesis	5/314	35/10146	0.142857142857143	4.61601455868972	3.82945571975052	0.0041633441354769	0.0432895782484393	0.034757083492161	Mycbp2/Slit2/Plxna4/Prkca/Arhgef28	5
GO:0099633	protein localization to postsynaptic specialization membrane	5/314	35/10146	0.142857142857143	4.61601455868972	3.82945571975052	0.0041633441354769	0.0432895782484393	0.034757083492161	Nbea/Exoc4/Magi2/Gpc6/Kalrn	5
GO:0099645	neurotransmitter receptor localization to postsynaptic specialization membrane	5/314	35/10146	0.142857142857143	4.61601455868972	3.82945571975052	0.0041633441354769	0.0432895782484393	0.034757083492161	Nbea/Exoc4/Magi2/Gpc6/Kalrn	5
GO:0140253	cell-cell fusion	5/314	35/10146	0.142857142857143	4.61601455868972	3.82945571975052	0.0041633441354769	0.0432895782484393	0.034757083492161	Dock1/Sh3pxd2a/Tanc1/Dock5/Myh9	5
GO:0051293	establishment of spindle localization	6/314	50/10146	0.12	3.87745222929936	3.64492308526219	0.00422939124795575	0.0434300986425496	0.0348699069306896	Cdk5rap2/Dync1h1/Htt/Myh9/Map4/Numa1	6
GO:1901379	regulation of potassium ion transmembrane transport	6/314	50/10146	0.12	3.87745222929936	3.64492308526219	0.00422939124795575	0.0434300986425496	0.0348699069306896	Ank2/Prkg1/Akap9/Akap6/Nedd4l/Wnk1	6
GO:0021846	cell proliferation in forebrain	4/314	22/10146	0.181818181818182	5.87492762015055	4.09047138511847	0.00423455000048238	0.0434300986425496	0.0348699069306896	Akna/Gli3/Nfix/Fgfr2	4
GO:0045932	negative regulation of muscle contraction	4/314	22/10146	0.181818181818182	5.87492762015055	4.09047138511847	0.00423455000048238	0.0434300986425496	0.0348699069306896	Prkg1/Dock4/Dock5/Kcnma1	4
GO:1903514	release of sequestered calcium ion into cytosol by endoplasmic reticulum	4/314	22/10146	0.181818181818182	5.87492762015055	4.09047138511847	0.00423455000048238	0.0434300986425496	0.0348699069306896	Itpr1/Ank2/Akap6/Cacna1c	4
GO:1903522	regulation of blood circulation	11/314	141/10146	0.0780141843971631	2.52080227673126	3.24970305473616	0.00431602169318674	0.0441453957966165	0.0354442170513133	Ank2/Thrb/Dock4/Prkca/Dock5/Akap9/Svep1/Cacna2d1/Akap6/Gnao1/Cacna1c	11
GO:0045137	development of primary sexual characteristics	14/314	204/10146	0.0686274509803922	2.21749718995879	3.1391790446446	0.0044082048951907	0.044966079201891	0.0361031415036157	Robo2/Slit2/Ccnd2/Atm/Ncoa2/Akap9/Aspm/Gfra1/Pdgfrb/Scaper/Ncoa1/Ddit3/Myh9/Abcb1a	14
GO:0042886	amide transport	15/314	226/10146	0.0663716814159292	2.14460853390452	3.1097485776359	0.00445058881317323	0.0451286788668113	0.0362336923280427	Itpr1/Lrp1/Fbn1/Abcc4/Htt/Abcc5/Plcb1/Myo5a/Map4k4/Gnao1/Kalrn/Myh9/Cacna1c/Abcb1a/Prkce	15
GO:0060485	mesenchyme development	15/314	226/10146	0.0663716814159292	2.14460853390452	3.1097485776359	0.00445058881317323	0.0451286788668113	0.0362336923280427	Fn1/Robo2/Nrp2/Exoc4/Ncam1/Ddx17/Akna/Htt/Pdgfrb/Sema5a/Tgfbr3/Tead1/Mtor/Sema3e/Fgfr2	15
GO:0090257	regulation of muscle system process	12/314	162/10146	0.0740740740740741	2.39348903043171	3.19505758687256	0.00446011385187402	0.0451286788668113	0.0362336923280427	Utrn/Ank2/Prkg1/Dock4/Prkca/Dock5/Akap9/Akap6/Tead1/Mtor/Cacna1c/Kcnma1	12
GO:0008306	associative learning	7/314	67/10146	0.104477611940299	3.37589124441487	3.48678485241151	0.00450730756515174	0.0453623146396554	0.0364212778484397	Reln/Tanc1/Htt/Kmt2a/Mtor/Cacna1c/Nf1	7
GO:0031102	neuron projection regeneration	7/314	67/10146	0.104477611940299	3.37589124441487	3.48678485241151	0.00450730756515174	0.0453623146396554	0.0364212778484397	Igf1r/Lrp1/Ncam1/Map1b/Diaph2/Map4k4/Mtr	7
GO:0018105	peptidyl-serine phosphorylation	12/314	163/10146	0.0736196319018405	2.37880504864992	3.17129064472823	0.00468488571893488	0.0467764126827816	0.0375566532838151	Lrrk2/Atm/Smg1/Prkca/Prkdc/Akap9/Nsd1/Ern1/Phip/Wnk1/Mtor/Prkce	12
GO:0003279	cardiac septum development	8/314	85/10146	0.0941176470588235	3.04113900337205	3.3770025198788	0.00468509765712238	0.0467764126827816	0.0375566532838151	Ank2/Lrp1/Robo2/Slit2/Nrp2/Myh10/Tgfbr3/Fgfr2	8
GO:0007605	sensory perception of sound	8/314	85/10146	0.0941176470588235	3.04113900337205	3.3770025198788	0.00468509765712238	0.0467764126827816	0.0375566532838151	Nav2/Thrb/Large1/Col11a1/Slc12a2/Ddit3/Cemip/Kcnma1	8
GO:1901016	regulation of potassium ion transmembrane transporter activity	5/314	36/10146	0.138888888888889	4.48779193205945	3.74624482566348	0.00471474912196458	0.0469479251192452	0.0376943601480376	Ank2/Prkg1/Akap9/Akap6/Nedd4l	5
GO:0043954	cellular component maintenance	7/314	68/10146	0.102941176470588	3.32624578493818	3.43948003878909	0.00489474429790251	0.0486116557712534	0.0390301649195337	Igf1r/Erc1/Plxna4/Tanc1/Magi2/Tanc2/Cadm1	7
GO:0061448	connective tissue development	16/314	251/10146	0.0637450199203187	2.0597355799731	3.03806031700519	0.00496434950890152	0.0491731882934351	0.0394810178394911	Vps13b/Hspg2/Thrb/Acan/Large1/Prkca/Col11a1/Gli3/Trps1/Pdgfrb/Sulf1/Nfia/Sox6/Runx2/Tbl1xr1/Maf	16
GO:0060045	positive regulation of cardiac muscle cell proliferation	4/314	23/10146	0.173913043478261	5.61949598449183	3.9634538738793	0.00500297761483279	0.0492956136239251	0.0395793128011323	Ccnd2/Ncam1/Tgfbr3/Fgfr2	4
GO:1905144	response to acetylcholine	4/314	23/10146	0.173913043478261	5.61949598449183	3.9634538738793	0.00500297761483279	0.0492956136239251	0.0395793128011323	Itpr1/Sorbs1/Large1/Plcb1	4
GO:0043523	regulation of neuron apoptotic process	15/314	229/10146	0.0655021834061135	2.11651322560009	3.05394612384014	0.00502464207317945	0.0492956136239251	0.0395793128011323	Lrp1/Atm/Pycr1/Itga1/Htt/Casp4/Ddit3/Mtor/Hyou1/Nfix/Sema3e/Aars1/Nf1/Ndnf/Kcnma1	15
GO:0050678	regulation of epithelial cell proliferation	17/314	274/10146	0.062043795620438	2.00476544702218	3.01305677045377	0.00502909554505505	0.0492956136239251	0.0395793128011323	Itpr1/Ptprm/Ccnd2/Hspg2/Prkca/Prkdc/Mcc/Sulf1/Sema5a/Tgfbr3/Phip/Mtor/Runx2/Fgfr2/Nf1/Iqgap3/Cdk6	17
GO:0050905	neuromuscular process	10/314	124/10146	0.0806451612903226	2.60581467022807	3.21513326874404	0.00505886671455955	0.0494586345807848	0.0397102018797005	Mycbp2/Itpr1/Herc1/Myh10/Vps13a/Large1/Myo5a/Mtor/Aars1/Kcnma1	10
GO:0060348	bone development	13/314	186/10146	0.0698924731182796	2.25837271419766	3.09532325399443	0.00513418297570893	0.0500649345092445	0.0401969984272166	Fbn1/Fat4/Hspg2/Ddr2/Large1/Gli3/Sulf1/Lrrk1/Nfix/Ankrd11/Runx2/Fgfr2/Cadm1	13
GO:0051048	negative regulation of secretion	9/314	105/10146	0.0857142857142857	2.76960873521383	3.25726681102848	0.0051685712266109	0.0502544711064204	0.0403491768405764	Fbn1/Prkg1/Myo5a/Map4k4/Gnao1/Wnk1/Kalrn/Frmd4a/Nf1	9
GO:0031290	retinal ganglion cell axon guidance	3/314	12/10146	0.25	8.07802547770701	4.38411774342016	0.00524707947524528	0.0502544711064204	0.0403491768405764	Ptprm/Robo2/Slit2	3
GO:0048485	sympathetic nervous system development	3/314	12/10146	0.25	8.07802547770701	4.38411774342016	0.00524707947524528	0.0502544711064204	0.0403491768405764	Nrp2/Plxna4/Nf1	3
GO:0051547	regulation of keratinocyte migration	3/314	12/10146	0.25	8.07802547770701	4.38411774342016	0.00524707947524528	0.0502544711064204	0.0403491768405764	Iqsec1/Map4k4/Mtor	3
GO:0071380	cellular response to prostaglandin E stimulus	3/314	12/10146	0.25	8.07802547770701	4.38411774342016	0.00524707947524528	0.0502544711064204	0.0403491768405764	Fn1/Acaca/Prkce	3
GO:0099625	ventricular cardiac muscle cell membrane repolarization	3/314	12/10146	0.25	8.07802547770701	4.38411774342016	0.00524707947524528	0.0502544711064204	0.0403491768405764	Ank2/Akap9/Cacna2d1	3
GO:1904753	negative regulation of vascular associated smooth muscle cell migration	3/314	12/10146	0.25	8.07802547770701	4.38411774342016	0.00524707947524528	0.0502544711064204	0.0403491768405764	Prkg1/Myh9/Nf1	3
GO:0002090	regulation of receptor internalization	7/314	69/10146	0.101449275362319	3.2780393242869	3.39304834492945	0.00530673050463218	0.0505043660371375	0.040549816794178	Syne1/Lrp1/Pard3/Magi2/Iqsec1/Nedd4l/Tbc1d5	7
GO:0060048	cardiac muscle contraction	7/314	69/10146	0.101449275362319	3.2780393242869	3.39304834492945	0.00530673050463218	0.0505043660371375	0.040549816794178	Ank2/Akap9/Cacna2d1/Akap6/Nedd4l/Mtor/Cacna1c	7
GO:0006949	syncytium formation	5/314	37/10146	0.135135135135135	4.36650025822	3.6660242268217	0.00531612007217589	0.0505043660371375	0.040549816794178	Dock1/Sh3pxd2a/Tanc1/Dock5/Myh9	5
GO:0008154	actin polymerization or depolymerization	11/314	145/10146	0.0758620689655172	2.45126290358006	3.14541748361261	0.00532684200763645	0.0505043660371375	0.040549816794178	Cit/Slit2/Mical3/Cobl/Diaph2/Sema5a/Fmn1/Carmil1/Mtor/Sptan1/Prkce	11
GO:0046620	regulation of organ growth	8/314	87/10146	0.0919540229885057	2.97122776191522	3.29981007320846	0.00539513172698021	0.0510233060812903	0.0409664723304951	Ccnd2/Ncam1/Akap6/Tgfbr3/Mtor/Kcnk2/Fgfr2/Cacna1c	8
GO:0002573	myeloid leukocyte differentiation	12/314	166/10146	0.072289156626506	2.33581459596347	3.10102218114829	0.00541405348921083	0.0510739281538586	0.0410071166535399	Fbn1/Sh3pxd2a/Vps13a/Large1/Prkca/Prdm16/Lrrk1/Mtor/Nfix/Myh9/Nf1/Cdk6	12
GO:0050954	sensory perception of mechanical stimulus	9/314	106/10146	0.0849056603773585	2.74348035091936	3.22457919982075	0.00549905218953395	0.0516170385072463	0.0414431784647643	Nav2/Thrb/Large1/Col11a1/Slc12a2/Ddit3/Kcnk2/Cemip/Kcnma1	9
GO:0072073	kidney epithelium development	9/314	106/10146	0.0849056603773585	2.74348035091936	3.22457919982075	0.00549905218953395	0.0516170385072463	0.0414431784647643	Robo2/Slit2/Slc4a4/Fat4/Gli3/Magi2/Fmn1/Fgfr2/Pbx1	9
GO:0010506	regulation of autophagy	16/314	254/10146	0.062992125984252	2.03540799438287	2.98645677363069	0.00555793407843007	0.0520399598786338	0.0417827408724083	Huwe1/Herc1/Atf6/Lrrk2/Sesn3/Sesn2/Atm/Vps13d/Ubr4/Trib3/Mtcl2/Htt/Ddit3/Wnk1/Mtor/Pip4k2a	16
GO:0001525	angiogenesis	21/314	371/10146	0.0566037735849057	1.82898690061291	2.90700751564455	0.00559010322437275	0.0522112866911638	0.0419202986996844	Ptprm/Fn1/Slit2/Nrp2/Rnf213/Col4a2/Prkca/Adamts9/Slc12a2/Adam12/Pdgfrb/Sulf1/Sema5a/Tgfbr3/Wnk1/Sema3e/Myh9/Fgfr2/Enpep/Nf1/Ndnf	21
GO:0061351	neural precursor cell proliferation	11/314	146/10146	0.0753424657534247	2.43447343163773	3.11988690760994	0.00560666917787444	0.0522363930334638	0.041940456512969	Lrrk2/Acan/Akna/Gli3/Aspm/Nfia/Nfix/Ankrd11/Fgfr2/Atf5/Nf1	11
GO:0008347	glial cell migration	6/314	53/10146	0.113207547169811	3.65797380122581	3.46695663012317	0.00565635979380571	0.0525692302811968	0.0422076906251233	Reln/Lrp1/Fn1/Gli3/Syne2/Nf1	6
GO:0051338	regulation of transferase activity	24/314	445/10146	0.0539325842696629	1.74267515923567	2.86312669346118	0.00574195210983515	0.0531233277225017	0.0426525739390632	Reln/Fbn1/Lrrk2/Ccnd2/Sesn2/Trib3/Magi3/Ddr2/Large1/Prkca/Cdk5rap2/Htt/Vldlr/Pdgfrb/Ern1/Plec/Akap6/Cenpe/Tead1/Wnk1/Mtor/Ccdc88a/Cemip/Nf1	24
GO:0014855	striated muscle cell proliferation	7/314	70/10146	0.1	3.2312101910828	3.3474595692112	0.00574420679677422	0.0531233277225017	0.0426525739390632	Myh10/Ccnd2/Ncam1/Tenm4/Tgfbr3/Kcnk2/Fgfr2	7
GO:0061036	positive regulation of cartilage development	4/314	24/10146	0.166666666666667	5.38535031847134	3.843675020684	0.00585960778440345	0.0540577541678789	0.0434028223658986	Thrb/Gli3/Sox6/Runx2	4
GO:0051495	positive regulation of cytoskeleton organization	11/314	147/10146	0.0748299319727891	2.41791238788509	3.09456560926907	0.00589796967360271	0.0542786255536445	0.0435801593949643	Map1b/Cdk5rap2/Akap9/Dync1h1/Sema5a/Fmn1/Carmil1/Mtor/Ccdc88a/Numa1/Prkce	11
GO:1902692	regulation of neuroblast proliferation	5/314	38/10146	0.131578947368421	4.2515923566879	3.58860113769505	0.00596977435128098	0.0546765149934529	0.0438996237334871	Lrrk2/Acan/Gli3/Aspm/Nf1	5
GO:0060047	heart contraction	10/314	127/10146	0.078740157480315	2.54425999297858	3.1295364004894	0.00597962497672914	0.0546765149934529	0.0438996237334871	Ank2/Thrb/Prkca/Akap9/Cacna2d1/Akap6/Gnao1/Nedd4l/Mtor/Cacna1c	10
GO:0051347	positive regulation of transferase activity	16/314	256/10146	0.0625	2.01950636942675	2.9524441773581	0.00598478325645659	0.0546765149934529	0.0438996237334871	Reln/Fbn1/Lrrk2/Ccnd2/Sesn2/Trib3/Magi3/Ddr2/Vldlr/Pdgfrb/Ern1/Akap6/Cenpe/Tead1/Ccdc88a/Cemip	16
GO:0050673	epithelial cell proliferation	19/314	326/10146	0.058282208588957	1.88322066351452	2.89662444897737	0.00607141374021758	0.0549820114359709	0.0441449059882187	Itpr1/Ptprm/Ccnd2/Hspg2/Mki67/Prkca/Prkdc/Mcc/Ern1/Sulf1/Sema5a/Tgfbr3/Phip/Mtor/Runx2/Fgfr2/Nf1/Iqgap3/Cdk6	19
GO:0040008	regulation of growth	25/314	472/10146	0.0529661016949153	1.71144607578538	2.82865421390378	0.0060910329370282	0.0549820114359709	0.0441449059882187	Igf1r/Mycbp2/Macf1/Lrp1/Fn1/Slit2/Ccnd2/Sesn2/Ncam1/Map1b/Plxna4/Prkdc/Stc2/Plcb1/Atrn/Akap6/Sema5a/Tgfbr3/Tead1/Nedd4l/Phip/Mtor/Kcnk2/Fgfr2/Cacna1c	25
GO:0003206	cardiac chamber morphogenesis	8/314	89/10146	0.0898876404494382	2.90445859872611	3.22479587008686	0.00618453365438793	0.0549820114359709	0.0441449059882187	Robo2/Slit2/Nrp2/Col11a1/Adgrg6/Tgfbr3/Fgfr2/Ube4b	8
GO:0007088	regulation of mitotic nuclear division	8/314	89/10146	0.0898876404494382	2.90445859872611	3.22479587008686	0.00618453365438793	0.0549820114359709	0.0441449059882187	Igf1r/Atm/Mki67/Cdk5rap2/Pdgfrb/Cenpe/Phip/Fgfr2	8
GO:0090263	positive regulation of canonical Wnt signaling pathway	8/314	89/10146	0.0898876404494382	2.90445859872611	3.22479587008686	0.00618453365438793	0.0549820114359709	0.0441449059882187	Lrrk2/Usp34/Aspm/Sema5a/Lrrk1/Wnk1/Fgfr2/Tbl1xr1	8
GO:0030032	lamellipodium assembly	6/314	54/10146	0.111111111111111	3.59023354564756	3.41049248824922	0.00620197449695707	0.0549820114359709	0.0441449059882187	Plce1/Slit2/Vav3/Carmil1/Mtor/Ccdc88a	6
GO:0150076	neuroinflammatory response	6/314	54/10146	0.111111111111111	3.59023354564756	3.41049248824922	0.00620197449695707	0.0549820114359709	0.0441449059882187	Lrp1/Lrrk2/Vps13a/Atm/Large1/Myo5a	6
GO:1990776	response to angiotensin	6/314	54/10146	0.111111111111111	3.59023354564756	3.41049248824922	0.00620197449695707	0.0549820114359709	0.0441449059882187	Fat1/Igf1r/Fn1/Ddr2/Prkca/Arid1b	6
GO:0042326	negative regulation of phosphorylation	16/314	257/10146	0.0622568093385214	2.01164836798929	2.93555264507354	0.00620796202748129	0.0549820114359709	0.0441449059882187	Slit2/Lrrk2/Trib3/Ddr2/Prkca/Prkdc/Cdk5rap2/Pard3/Plec/Lrrk1/Wnk1/Ptpn13/Mtor/Cadm1/Niban1/Nf1	16
GO:0006970	response to osmotic stress	7/314	71/10146	0.0985915492957746	3.1857001883915	3.30268498060557	0.00620811765682455	0.0549820114359709	0.0441449059882187	Vps13a/Prkca/Slc12a2/Nedd4l/Wnk1/Abcb1a/Kcnma1	7
GO:0032465	regulation of cytokinesis	7/314	71/10146	0.0985915492957746	3.1857001883915	3.30268498060557	0.00620811765682455	0.0549820114359709	0.0441449059882187	Igf1r/Cit/Birc6/Pkp4/Wnk1/Kif13a/Prkce	7
GO:0060998	regulation of dendritic spine development	7/314	71/10146	0.0985915492957746	3.1857001883915	3.30268498060557	0.00620811765682455	0.0549820114359709	0.0441449059882187	Reln/Ptprd/Asap1/Tanc2/Mtor/Kalrn/Sdk1	7
GO:1901890	positive regulation of cell junction assembly	7/314	71/10146	0.0985915492957746	3.1857001883915	3.30268498060557	0.00620811765682455	0.0549820114359709	0.0441449059882187	Slit2/Ptprd/Prkca/Iqsec1/Map4k4/Fmn1/Myh9	7
GO:0050920	regulation of chemotaxis	10/314	128/10146	0.078125	2.52438296178344	3.10154775102349	0.00631396111088818	0.0557881446511341	0.0447921481328391	Mycbp2/Fn1/Robo2/Slit2/Plxna4/Prkca/Camk1d/Pdgfrb/Sema5a/Wnk1	10
GO:0009306	protein secretion	16/314	258/10146	0.062015503875969	2.00385128129166	2.9187366839118	0.00643783195197994	0.0567494132722541	0.0455639480688633	Itpr1/Lrp1/Fbn1/Myh10/Vps13a/Slc12a2/Htt/Plcb1/Myo5a/Map4k4/Gnao1/Lyst/Myh9/Cacna1c/Frmd4a/Prkce	16
GO:0018209	peptidyl-serine modification	12/314	170/10146	0.0705882352941176	2.28085425252904	3.00964914373635	0.00652379789863485	0.0573728394636953	0.0460644952458944	Lrrk2/Atm/Smg1/Prkca/Prkdc/Akap9/Nsd1/Ern1/Phip/Wnk1/Mtor/Prkce	12
GO:0031099	regeneration	15/314	236/10146	0.0635593220338983	2.05373529094246	2.92698579256739	0.00659979939806654	0.0577838566605295	0.0463944998244813	Igf1r/Itpr1/Lrp1/Igf2r/Ncam1/Map1b/Hspg2/Mki67/Large1/Gli3/Diaph2/Map4k4/Tgfbr3/Nfix/Mtr	15
GO:0060840	artery development	8/314	90/10146	0.0888888888888889	2.87218683651805	3.18806908939719	0.00661068923146696	0.0577838566605295	0.0463944998244813	Lrp1/Robo2/Myh10/Adamts9/Gli3/Pdgfrb/Ddit3/Nf1	8
GO:0051546	keratinocyte migration	3/314	13/10146	0.230769230769231	7.45663890249878	4.1627379095957	0.0066664958923588	0.0577838566605295	0.0463944998244813	Iqsec1/Map4k4/Mtor	3
GO:0055057	neuroblast division	3/314	13/10146	0.230769230769231	7.45663890249878	4.1627379095957	0.0066664958923588	0.0577838566605295	0.0463944998244813	Akna/Aspm/Fgfr2	3
GO:0086005	ventricular cardiac muscle cell action potential	3/314	13/10146	0.230769230769231	7.45663890249878	4.1627379095957	0.0066664958923588	0.0577838566605295	0.0463944998244813	Ank2/Nedd4l/Cacna1c	3
GO:0099622	cardiac muscle cell membrane repolarization	3/314	13/10146	0.230769230769231	7.45663890249878	4.1627379095957	0.0066664958923588	0.0577838566605295	0.0463944998244813	Ank2/Akap9/Cacna2d1	3
GO:0060043	regulation of cardiac muscle cell proliferation	5/314	39/10146	0.128205128205128	4.14257716805488	3.51379998237154	0.00667799618685715	0.0577838566605295	0.0463944998244813	Ccnd2/Ncam1/Tgfbr3/Kcnk2/Fgfr2	5
GO:0071621	granulocyte chemotaxis	6/314	55/10146	0.109090909090909	3.52495657209033	3.35535186008004	0.00678491327611568	0.0582447374413559	0.0467645397377182	Slit2/Itga1/Prkca/Camk1d/Vav3/Lyst	6
GO:0030325	adrenal gland development	4/314	25/10146	0.16	5.16993630573248	3.7304191167755	0.00680863030664097	0.0582447374413559	0.0467645397377182	Igf1r/Pdgfrb/Pbx1/Nf1	4
GO:0034694	response to prostaglandin	4/314	25/10146	0.16	5.16993630573248	3.7304191167755	0.00680863030664097	0.0582447374413559	0.0467645397377182	Fn1/Acaca/Tgfbr3/Prkce	4
GO:0050850	positive regulation of calcium-mediated signaling	4/314	25/10146	0.16	5.16993630573248	3.7304191167755	0.00680863030664097	0.0582447374413559	0.0467645397377182	Exoc4/Ncam1/Pdgfrb/Akap6	4
GO:1903115	regulation of actin filament-based movement	4/314	25/10146	0.16	5.16993630573248	3.7304191167755	0.00680863030664097	0.0582447374413559	0.0467645397377182	Ank2/Akap9/Akap6/Cacna1c	4
GO:0031032	actomyosin structure organization	11/314	150/10146	0.0733333333333333	2.36955414012739	3.01982395379	0.0068439044947754	0.0584137336016658	0.0469002262907273	Myh10/Sorbs1/Cgnl1/Pdgfrb/Plec/Carmil1/Mtor/Myh9/Ccdc88a/Cdc42bpa/Iqgap3	11
GO:0035592	establishment of protein localization to extracellular region	16/314	260/10146	0.0615384615384615	1.98843704066634	2.88532871221699	0.00691821859204866	0.0589144225802515	0.0473022280966223	Itpr1/Lrp1/Fbn1/Myh10/Vps13a/Slc12a2/Htt/Plcb1/Myo5a/Map4k4/Gnao1/Lyst/Myh9/Cacna1c/Frmd4a/Prkce	16
GO:0022612	gland morphogenesis	9/314	110/10146	0.0818181818181818	2.64371742906775	3.09751266825834	0.00698726426010155	0.0593680873025333	0.0476664742562708	Igf1r/Itpr1/Slit2/Mki67/Slc12a2/Gli3/Sulf1/Fgfr2/Plxna1	9
GO:0050770	regulation of axonogenesis	10/314	130/10146	0.0769230769230769	2.48554630083293	3.04635579814275	0.00702615620953959	0.0595640810196104	0.0478238370734665	Macf1/Lrp1/Fn1/Robo2/Slit2/Map1b/Plxna4/Sipa1l1/Sema5a/Plxna1	10
GO:0071692	protein localization to extracellular region	16/314	261/10146	0.0613026819923372	1.98081850794348	2.86873534292675	0.00716902529554752	0.0606316756402479	0.0486810058625067	Itpr1/Lrp1/Fbn1/Myh10/Vps13a/Slc12a2/Htt/Plcb1/Myo5a/Map4k4/Gnao1/Lyst/Myh9/Cacna1c/Frmd4a/Prkce	16
GO:0050679	positive regulation of epithelial cell proliferation	11/314	151/10146	0.0728476821192053	2.35386172860337	2.9953067199746	0.00718430588085827	0.0606316756402479	0.0486810058625067	Itpr1/Ccnd2/Hspg2/Prkca/Sema5a/Phip/Mtor/Runx2/Fgfr2/Nf1/Iqgap3	11
GO:0001657	ureteric bud development	7/314	73/10146	0.0958904109589041	3.09842073117529	3.21547025196647	0.007219032627208	0.0606527651982387	0.0486979386107006	Robo2/Slit2/Fat4/Gli3/Fmn1/Fgfr2/Pbx1	7
GO:0043473	pigmentation	7/314	73/10146	0.0958904109589041	3.09842073117529	3.21547025196647	0.007219032627208	0.0606527651982387	0.0486979386107006	Adamts9/Gli3/Myo5a/Atrn/Lyst/Kif13a/Nf1	7
GO:0071453	cellular response to oxygen levels	13/314	194/10146	0.0670103092783505	2.16524394247817	2.92841383524729	0.00725977276179185	0.0608383346513564	0.0488469318149909	Itpr1/Slit2/Ptprd/Ddr2/Stc2/Itpr2/Vldlr/Mtor/Hyou1/Kcnk2/Fgfr2/Ndnf/Prkce	13
GO:0001503	ossification	18/314	308/10146	0.0584415584415584	1.88836959219125	2.82934266581715	0.00727344595991243	0.0608383346513564	0.0488469318149909	Fn1/Fat4/Hspg2/Thrb/Acan/Ddr2/Col11a1/Fndc3b/Gli3/Crim1/Tgfbr3/Nfix/Ankrd11/Runx2/Fgfr2/Pbx1/Nf1/Cdk6	18
GO:0030595	leukocyte chemotaxis	9/314	111/10146	0.0810810810810811	2.619900154932	3.06662705387563	0.00740345639796451	0.0615416000096165	0.0494115816398034	Slit2/Itga1/Prkca/Camk1d/Slc12a2/Vav3/Plec/Wnk1/Lyst	9
GO:1904375	regulation of protein localization to cell periphery	10/314	131/10146	0.0763358778625954	2.4665726649487	3.01914291803876	0.00740482535154905	0.0615416000096165	0.0494115816398034	Nbea/Lrp1/Exoc4/Sorbs1/Magi2/Myo5a/Gpc6/Wnk1/Kalrn/Numa1	10
GO:0061035	regulation of cartilage development	6/314	56/10146	0.107142857142857	3.46201091901729	3.30147733288356	0.0074065740712955	0.0615416000096165	0.0494115816398034	Thrb/Gli3/Trps1/Sox6/Runx2/Maf	6
GO:0003229	ventricular cardiac muscle tissue development	5/314	40/10146	0.125	4.0390127388535	3.44146045895113	0.00744303072940626	0.0615726761878795	0.0494365326179881	Col11a1/Adamts9/Tgfbr3/Fgfr2/Ube4b	5
GO:0030593	neutrophil chemotaxis	5/314	40/10146	0.125	4.0390127388535	3.44146045895113	0.00744303072940626	0.0615726761878795	0.0494365326179881	Slit2/Itga1/Prkca/Camk1d/Vav3	5
GO:0071559	response to transforming growth factor beta	14/314	217/10146	0.0645161290322581	2.08465173618245	2.88627257061571	0.00752892493989192	0.0620837456240477	0.049846868864769	Igf1r/Lrp1/Fn1/Fbn1/Zfhx3/Col4a2/Ddr2/Ltbp2/Kmt2a/Prdm16/Sox6/Tgfbr3/Fgfr2/Tnrc6c	14
GO:0001763	morphogenesis of a branching structure	11/314	152/10146	0.0723684210526316	2.33837579617834	2.97098261326038	0.00753779802077306	0.0620837456240477	0.049846868864769	Slit2/Lrrk2/Fat4/Slc12a2/Gli3/Sulf1/Sema5a/Sema3e/Fgfr2/Pbx1/Plxna1	11
GO:0045787	positive regulation of cell cycle	17/314	286/10146	0.0594405594405594	1.92064941427999	2.82233625786176	0.00763547845061802	0.0627509626378302	0.0503825755727978	Igf1r/Cit/Ccnd2/Ddr2/Prkca/Eif4g3/Dync1h1/Plcb1/Pdgfrb/Cenpe/Pkp4/Phip/Wnk1/Fgfr2/Pbx1/Numa1/Prkce	17
GO:0055013	cardiac muscle cell development	7/314	74/10146	0.0945945945945946	3.056550180754	3.17297921386609	0.00776793343900056	0.0634240812676748	0.0509230206721557	Prkg1/Myh10/Large1/Pdgfrb/Plec/Akap6/Mtor	7
GO:0072163	mesonephric epithelium development	7/314	74/10146	0.0945945945945946	3.056550180754	3.17297921386609	0.00776793343900056	0.0634240812676748	0.0509230206721557	Robo2/Slit2/Fat4/Gli3/Fmn1/Fgfr2/Pbx1	7
GO:0072164	mesonephric tubule development	7/314	74/10146	0.0945945945945946	3.056550180754	3.17297921386609	0.00776793343900056	0.0634240812676748	0.0509230206721557	Robo2/Slit2/Fat4/Gli3/Fmn1/Fgfr2/Pbx1	7
GO:0023061	signal release	19/314	334/10146	0.0568862275449102	1.83811358175369	2.78334638292918	0.00780349504916862	0.0634390149495757	0.0509350108843425	Reln/Itpr1/Lrp1/Fbn1/Lrrk2/Erc1/Abcc4/Prkca/Slc6a9/Htt/Plcb1/Myo5a/Map4k4/Gnao1/Kalrn/Myh9/Cacna1c/Nf1/Prkce	19
GO:0007520	myoblast fusion	4/314	26/10146	0.153846153846154	4.97109260166585	3.62306684677149	0.00785403320045225	0.0634390149495757	0.0509350108843425	Dock1/Tanc1/Dock5/Myh9	4
GO:0021517	ventral spinal cord development	4/314	26/10146	0.153846153846154	4.97109260166585	3.62306684677149	0.00785403320045225	0.0634390149495757	0.0509350108843425	Reln/Gli3/Vldlr/Dync2h1	4
GO:0035640	exploration behavior	4/314	26/10146	0.153846153846154	4.97109260166585	3.62306684677149	0.00785403320045225	0.0634390149495757	0.0509350108843425	Lrrk2/Vps13a/Kmt2a/Prkce	4
GO:0099159	regulation of modification of postsynaptic structure	4/314	26/10146	0.153846153846154	4.97109260166585	3.62306684677149	0.00785403320045225	0.0634390149495757	0.0509350108843425	Myh10/Kalrn/Agap1/Nf1	4
GO:0001666	response to hypoxia	19/314	335/10146	0.0567164179104478	1.8326266755395	2.76940199718287	0.00804567791643327	0.0647532012170261	0.0519901674294093	Itpr1/Slit2/Ptprd/Atm/Hspg2/Ddr2/Stc2/Itpr2/Vldlr/Tgfbr3/Mtor/Hyou1/Kcnk2/Fgfr2/Abcb1a/Nf1/Ndnf/Prkce/Kcnma1	19
GO:0051781	positive regulation of cell division	6/314	57/10146	0.105263157894737	3.40127388535032	3.24881498312324	0.00806834521009172	0.0647532012170261	0.0519901674294093	Igf1r/Cit/Pkp4/Wnk1/Fgfr2/Prkce	6
GO:1901019	regulation of calcium ion transmembrane transporter activity	6/314	57/10146	0.105263157894737	3.40127388535032	3.24881498312324	0.00806834521009172	0.0647532012170261	0.0519901674294093	Ank2/Ahnak/Htt/Myo5a/Cacna2d1/Asph	6
GO:0001708	cell fate specification	5/314	41/10146	0.121951219512195	3.94050023302781	3.37143586411879	0.00826707842531337	0.0652991222330451	0.0524284859139416	Tenm4/Gli3/Nfia/Sox6/Nfix	5
GO:0030073	insulin secretion	11/314	154/10146	0.0714285714285714	2.30800727934486	2.92290179149235	0.00828538101794703	0.0652991222330451	0.0524284859139416	Itpr1/Lrp1/Fbn1/Htt/Plcb1/Myo5a/Map4k4/Gnao1/Myh9/Cacna1c/Prkce	11
GO:0010633	negative regulation of epithelial cell migration	3/314	14/10146	0.214285714285714	6.92402183803458	3.96372022681092	0.00829250277029637	0.0652991222330451	0.0524284859139416	Ptprg/Mcc/Tgfbr3	3
GO:0032011	ARF protein signal transduction	3/314	14/10146	0.214285714285714	6.92402183803458	3.96372022681092	0.00829250277029637	0.0652991222330451	0.0524284859139416	Psd3/Iqsec1/Map4k4	3
GO:0032012	regulation of ARF protein signal transduction	3/314	14/10146	0.214285714285714	6.92402183803458	3.96372022681092	0.00829250277029637	0.0652991222330451	0.0524284859139416	Psd3/Iqsec1/Map4k4	3
GO:0043201	response to L-leucine	3/314	14/10146	0.214285714285714	6.92402183803458	3.96372022681092	0.00829250277029637	0.0652991222330451	0.0524284859139416	Sesn3/Sesn2/Mtor	3
GO:0044070	regulation of monoatomic anion transport	3/314	14/10146	0.214285714285714	6.92402183803458	3.96372022681092	0.00829250277029637	0.0652991222330451	0.0524284859139416	Prkca/Mtor/Abcb1a	3
GO:0045906	negative regulation of vasoconstriction	3/314	14/10146	0.214285714285714	6.92402183803458	3.96372022681092	0.00829250277029637	0.0652991222330451	0.0524284859139416	Dock4/Dock5/Svep1	3
GO:0071379	cellular response to prostaglandin stimulus	3/314	14/10146	0.214285714285714	6.92402183803458	3.96372022681092	0.00829250277029637	0.0652991222330451	0.0524284859139416	Fn1/Acaca/Prkce	3
GO:0010563	negative regulation of phosphorus metabolic process	17/314	290/10146	0.0586206896551724	1.89415769822095	2.76078563316217	0.00871392070062716	0.0683316614940846	0.0548633033585539	Slit2/Prkg1/Lrrk2/Trib3/Ddr2/Prkca/Prkdc/Cdk5rap2/Pard3/Plec/Lrrk1/Wnk1/Ptpn13/Mtor/Cadm1/Niban1/Nf1	17
GO:0045936	negative regulation of phosphate metabolic process	17/314	290/10146	0.0586206896551724	1.89415769822095	2.76078563316217	0.00871392070062716	0.0683316614940846	0.0548633033585539	Slit2/Prkg1/Lrrk2/Trib3/Ddr2/Prkca/Prkdc/Cdk5rap2/Pard3/Plec/Lrrk1/Wnk1/Ptpn13/Mtor/Cadm1/Niban1/Nf1	17
GO:0060997	dendritic spine morphogenesis	6/314	58/10146	0.103448275862069	3.34263123215462	3.19731410680472	0.00877160287073557	0.0686409837951116	0.0551116573845756	Reln/Lrrk2/Ptprd/Sipa1l1/Tanc2/Kalrn	6
GO:0051216	cartilage development	12/314	177/10146	0.0677966101694915	2.19065097700529	2.85571736655143	0.00889163100603087	0.0692761463584079	0.0556216276623382	Hspg2/Thrb/Acan/Prkca/Col11a1/Gli3/Trps1/Sulf1/Nfia/Sox6/Runx2/Maf	12
GO:0007600	sensory perception	13/314	199/10146	0.0653266331658292	2.11084082834555	2.82814861754051	0.00890798481335532	0.0692761463584079	0.0556216276623382	Nav2/Atf6/Thrb/Large1/Col11a1/Slc12a2/Myo5a/Sema5a/Ddit3/Kcnk2/Cemip/Abcb1a/Kcnma1	13
GO:0060828	regulation of canonical Wnt signaling pathway	13/314	199/10146	0.0653266331658292	2.11084082834555	2.82814861754051	0.00890798481335532	0.0692761463584079	0.0556216276623382	Lrrk2/Rbms3/Usp34/Gli3/Aspm/Cdk14/Mcc/Sema5a/Ddit3/Lrrk1/Wnk1/Fgfr2/Tbl1xr1	13
GO:0001823	mesonephros development	7/314	76/10146	0.0921052631578947	2.97611464968153	3.09011123759821	0.00895735568423663	0.0695164676195189	0.0558145809429047	Robo2/Slit2/Fat4/Gli3/Fmn1/Fgfr2/Pbx1	7
GO:1904861	excitatory synapse assembly	4/314	27/10146	0.148148148148148	4.78697806086341	3.52107915315381	0.00899959284169433	0.0697005503212705	0.0559623804386061	Reln/Ptprd/Sipa1l1/Ptpn13	4
GO:0001764	neuron migration	10/314	135/10146	0.0740740740740741	2.39348903043171	2.91273934753146	0.0090795504593087	0.0699636511508597	0.0561736233721456	Reln/Fat3/Nrp2/Prkg1/Myh10/Large1/Aspm/Sema3e/Plxna1/Ndnf	10
GO:1903531	negative regulation of secretion by cell	8/314	95/10146	0.0842105263157895	2.72101910828025	3.01170738031056	0.00908339691498902	0.0699636511508597	0.0561736233721456	Fbn1/Prkg1/Myo5a/Map4k4/Gnao1/Kalrn/Frmd4a/Nf1	8
GO:0031334	positive regulation of protein-containing complex assembly	11/314	156/10146	0.0705128205128205	2.27841744243018	2.87555816902972	0.00908932662400913	0.0699636511508597	0.0561736233721456	Trabd2b/Atm/Map1b/Cdk5rap2/Akap9/Casp4/Fmn1/Carmil1/Mtor/Numa1/Prkce	11
GO:0006820	monoatomic anion transport	7/314	77/10146	0.0909090909090909	2.93746381007528	3.04969007234122	0.00959976218794964	0.0737418466845764	0.0592071261903403	Slc4a4/Abcc4/Prkca/Slc12a2/Mtor/Kcnk2/Abcb1a	7
GO:0050900	leukocyte migration	13/314	201/10146	0.0646766169154229	2.08983743701873	2.78886358768455	0.00964420677351998	0.0738351596963316	0.0592820469512188	Slit2/Itga1/Prkca/Camk1d/Slc12a2/Plcb1/Vav3/Dock8/Plec/Wnk1/Lyst/Cadm1/Nf1	13
GO:0006941	striated muscle contraction	8/314	96/10146	0.0833333333333333	2.69267515923567	2.97780408401349	0.00965114202194346	0.0738351596963316	0.0592820469512188	Ank2/Large1/Akap9/Cacna2d1/Akap6/Nedd4l/Mtor/Cacna1c	8
GO:0003012	muscle system process	16/314	270/10146	0.0592592592592593	1.91479122434536	2.72259627487543	0.00977150803937529	0.0746043737529586	0.0598996468048393	Utrn/Ank2/Prkg1/Dock4/Large1/Prkca/Dock5/Akap9/Cacna2d1/Sulf1/Akap6/Tead1/Nedd4l/Mtor/Cacna1c/Kcnma1	16
GO:1902905	positive regulation of supramolecular fiber organization	10/314	137/10146	0.072992700729927	2.35854758473197	2.86094631491222	0.0100187484145459	0.0763371842760134	0.0612909156150888	Map1b/Cdk5rap2/Akap9/Sema5a/Fmn1/Carmil1/Mtor/Ccdc88a/Numa1/Prkce	10
GO:0021783	preganglionic parasympathetic fiber development	3/314	15/10146	0.2	6.46242038216561	3.7833324601187	0.0101312824590313	0.0767286663496857	0.061605235496937	Nav2/Nrp2/Plxna4	3
GO:0045745	positive regulation of G protein-coupled receptor signaling pathway	3/314	15/10146	0.2	6.46242038216561	3.7833324601187	0.0101312824590313	0.0767286663496857	0.061605235496937	Lrrk2/Prkca/Myh9	3
GO:0071287	cellular response to manganese ion	3/314	15/10146	0.2	6.46242038216561	3.7833324601187	0.0101312824590313	0.0767286663496857	0.061605235496937	Lrrk2/Ern1/Ddit3	3
GO:0002063	chondrocyte development	4/314	28/10146	0.142857142857143	4.61601455868972	3.42398428918823	0.01024886587619	0.077308078472904	0.0620704438994651	Acan/Col11a1/Sulf1/Runx2	4
GO:0048668	collateral sprouting	4/314	28/10146	0.142857142857143	4.61601455868972	3.42398428918823	0.01024886587619	0.077308078472904	0.0620704438994651	Lrp1/Prkg1/Cobl/Nfix	4
GO:0007492	endoderm development	6/314	60/10146	0.1	3.2312101910828	3.09760861136746	0.0103080069147026	0.0774437884769273	0.0621794050890033	Fn1/Col4a2/Col12a1/Col11a1/Myh9/Tnrc6c	6
GO:0150116	regulation of cell-substrate junction organization	6/314	60/10146	0.1	3.2312101910828	3.09760861136746	0.0103080069147026	0.0774437884769273	0.0621794050890033	Macf1/Lrp1/Iqsec1/Map4k4/Fmn1/Myh9	6
GO:0003015	heart process	10/314	138/10146	0.072463768115942	2.34145666020493	2.83538773028815	0.0105152680559298	0.0788435636703579	0.0633032807476921	Ank2/Thrb/Prkca/Akap9/Cacna2d1/Akap6/Gnao1/Nedd4l/Mtor/Cacna1c	10
GO:0051146	striated muscle cell differentiation	14/314	226/10146	0.0619469026548673	2.00163463164421	2.7213075726782	0.0105706164005901	0.079100994297855	0.0635099710915437	Syne1/Dock1/Prkg1/Myh10/Ccnd2/Tanc1/Large1/Dock5/Pdgfrb/Plec/Akap6/Sox6/Mtor/Myh9	14
GO:1902115	regulation of organelle assembly	13/314	204/10146	0.0637254901960784	2.05910453353316	2.73078146313252	0.0108369134714765	0.0808244046180166	0.0648936925047055	Syne1/Lrrk2/Ptprd/Cdk5rap2/Sipa1l1/Dync1h1/Htt/Syne2/Mtor/Ccdc88a/Map4/Pip4k2a/Numa1	13
GO:0021782	glial cell development	8/314	98/10146	0.0816326530612245	2.63772260496555	2.91127668894187	0.0108653423848875	0.0808244046180166	0.0648936925047055	Lrp1/Cers6/Pard3/Tenm4/Adgrg6/Plec/Nfix/Nf1	8
GO:0048709	oligodendrocyte differentiation	8/314	98/10146	0.0816326530612245	2.63772260496555	2.91127668894187	0.0108653423848875	0.0808244046180166	0.0648936925047055	Exoc4/Cers6/Tenm4/Gli3/Sox6/Mtor/Nfix/Nf1	8
GO:1990138	neuron projection extension	10/314	139/10146	0.0719424460431655	2.32461164826101	2.81004927086181	0.0110302942294085	0.0818896005512691	0.0657489353942317	Macf1/Lrp1/Fn1/Slit2/Nrp2/Map1b/Plxna4/Sema5a/Nedd4l/Plxna1	10
GO:0034331	cell junction maintenance	5/314	44/10146	0.113636363636364	3.67182976259409	3.17395930590787	0.0111145251019002	0.0820295538893183	0.0658613035450061	Erc1/Plxna4/Magi2/Tanc2/Cadm1	5
GO:0045773	positive regulation of axon extension	5/314	44/10146	0.113636363636364	3.67182976259409	3.17395930590787	0.0111145251019002	0.0820295538893183	0.0658613035450061	Macf1/Lrp1/Fn1/Map1b/Sema5a	5
GO:0060976	coronary vasculature development	5/314	44/10146	0.113636363636364	3.67182976259409	3.17395930590787	0.0111145251019002	0.0820295538893183	0.0658613035450061	Lrp1/Myh10/Pdgfrb/Dync2h1/Tgfbr3	5
GO:0043266	regulation of potassium ion transport	6/314	61/10146	0.0983606557377049	3.17823953221259	3.04931659066057	0.0111438229212341	0.0820848326331214	0.065905686696597	Ank2/Prkg1/Akap9/Akap6/Nedd4l/Wnk1	6
GO:0071900	regulation of protein serine/threonine kinase activity	13/314	205/10146	0.0634146341463415	2.04906012117446	2.71164096707143	0.0112590123386518	0.0827713328958698	0.0664568758722642	Lrrk2/Ccnd2/Sesn2/Trib3/Magi3/Cdk5rap2/Htt/Pdgfrb/Ern1/Akap6/Tead1/Cemip/Nf1	13
GO:0031329	regulation of cellular catabolic process	18/314	323/10146	0.0557275541795666	1.80067440989134	2.61339497855732	0.011563160576298	0.0846548603476295	0.0679691548906662	Huwe1/Herc1/Atf6/Lrrk2/Slc4a4/Sesn3/Sesn2/Atm/Vps13d/Ubr4/Trib3/Mtcl2/Htt/Ddit3/Wnk1/Zbtb20/Mtor/Pip4k2a	18
GO:0008038	neuron recognition	4/314	29/10146	0.137931034482759	4.45684164287283	3.3313673408048	0.011605182768166	0.0846548603476295	0.0679691548906662	Robo2/Ncam1/Diaph2/Sema5a	4
GO:0031116	positive regulation of microtubule polymerization	4/314	29/10146	0.137931034482759	4.45684164287283	3.3313673408048	0.011605182768166	0.0846548603476295	0.0679691548906662	Map1b/Cdk5rap2/Akap9/Numa1	4
GO:0055010	ventricular cardiac muscle tissue morphogenesis	4/314	29/10146	0.137931034482759	4.45684164287283	3.3313673408048	0.011605182768166	0.0846548603476295	0.0679691548906662	Col11a1/Tgfbr3/Fgfr2/Ube4b	4
GO:0030705	cytoskeleton-dependent intracellular transport	11/314	162/10146	0.0679012345679012	2.19403161122906	2.73773217808624	0.0118664581447309	0.0863426410144987	0.0693242693530471	Dst/Map1b/Myo10/Dync1h1/Htt/Myo5a/Syne2/Tanc2/Dync2h1/Ccdc88a/Kif13a	11
GO:0030072	peptide hormone secretion	12/314	184/10146	0.0652173913043478	2.10731099418444	2.70878895230845	0.011882435718786	0.0863426410144987	0.0693242693530471	Itpr1/Lrp1/Fbn1/Htt/Plcb1/Myo5a/Map4k4/Gnao1/Kalrn/Myh9/Cacna1c/Prkce	12
GO:0043410	positive regulation of MAPK cascade	17/314	300/10146	0.0566666666666667	1.83101910828025	2.61102864502698	0.0119496725083729	0.0866639062071594	0.0695822122939635	Igf1r/Lrp1/Lrrk2/Nrk/Itga1/Magi3/Ddr2/Prkca/Plcb1/Pdgfrb/Sh3rf3/Ern1/Map4k4/Myh9/Fgfr2/Iqgap3/Prkce	17
GO:0007178	cell surface receptor protein serine/threonine kinase signaling pathway	15/314	253/10146	0.0592885375494071	1.9157372674404	2.63594934219245	0.0121020502877765	0.0872147469427575	0.0700244808078351	Lrp1/Fbn1/Ppm1l/Ltbp2/Hivep1/Trps1/Magi2/Crim1/Sulf1/Prdm16/Nfia/Tgfbr3/Runx2/Tnrc6c/Numa1	15
GO:0010508	positive regulation of autophagy	10/314	141/10146	0.0709219858156028	2.29163843339206	2.76001780562202	0.0121175466887572	0.0872147469427575	0.0700244808078351	Huwe1/Atf6/Lrrk2/Sesn3/Sesn2/Vps13d/Ubr4/Htt/Ddit3/Pip4k2a	10
GO:0030318	melanocyte differentiation	3/314	16/10146	0.1875	6.05851910828025	3.61866665295793	0.0121878206407785	0.0872147469427575	0.0700244808078351	Adamts9/Gli3/Myo5a	3
GO:0048486	parasympathetic nervous system development	3/314	16/10146	0.1875	6.05851910828025	3.61866665295793	0.0121878206407785	0.0872147469427575	0.0700244808078351	Nav2/Nrp2/Plxna4	3
GO:0048665	neuron fate specification	3/314	16/10146	0.1875	6.05851910828025	3.61866665295793	0.0121878206407785	0.0872147469427575	0.0700244808078351	Gli3/Nfia/Nfix	3
GO:0055075	potassium ion homeostasis	3/314	16/10146	0.1875	6.05851910828025	3.61866665295793	0.0121878206407785	0.0872147469427575	0.0700244808078351	Slc12a2/Wnk1/Kcnma1	3
GO:1904889	regulation of excitatory synapse assembly	3/314	16/10146	0.1875	6.05851910828025	3.61866665295793	0.0121878206407785	0.0872147469427575	0.0700244808078351	Ptprd/Sipa1l1/Ptpn13	3
GO:0002790	peptide secretion	12/314	185/10146	0.0648648648648649	2.0959201239456	2.6883339134138	0.0123662070819854	0.088323346217444	0.0709145721210027	Itpr1/Lrp1/Fbn1/Htt/Plcb1/Myo5a/Map4k4/Gnao1/Kalrn/Myh9/Cacna1c/Prkce	12
GO:0016525	negative regulation of angiogenesis	7/314	81/10146	0.0864197530864197	2.79240386883699	2.89428575593487	0.0125090988935403	0.0890061403313532	0.0714627856399449	Ptprm/Col4a2/Adamts9/Slc12a2/Sulf1/Sema3e/Nf1	7
GO:0030516	regulation of axon extension	7/314	81/10146	0.0864197530864197	2.79240386883699	2.89428575593487	0.0125090988935403	0.0890061403313532	0.0714627856399449	Macf1/Lrp1/Fn1/Slit2/Map1b/Plxna4/Sema5a	7
GO:0007548	sex differentiation	14/314	231/10146	0.0606060606060606	1.95830920671685	2.63290510153232	0.0126349854933053	0.0897322365977382	0.0720457663381919	Robo2/Slit2/Ccnd2/Atm/Ncoa2/Akap9/Aspm/Gfra1/Pdgfrb/Scaper/Ncoa1/Ddit3/Myh9/Abcb1a	14
GO:0045165	cell fate commitment	10/314	142/10146	0.0704225352112676	2.27550013456535	2.73531756421206	0.0126906131402438	0.0899575665911066	0.0722266831710574	Prkdc/Tenm4/Gli3/Nfia/Sox6/Mtor/Nfix/Runx2/Fgfr2/Zfp521	10
GO:0003382	epithelial cell morphogenesis	4/314	30/10146	0.133333333333333	4.30828025477707	3.24286167911675	0.0130716428506952	0.0919657265233961	0.0738390292658063	Fat1/Magi1/Flnb/Pard3	4
GO:0043243	positive regulation of protein-containing complex disassembly	4/314	30/10146	0.133333333333333	4.30828025477707	3.24286167911675	0.0130716428506952	0.0919657265233961	0.0738390292658063	Igf1r/Sema5a/Carmil1/Wnk1	4
GO:0048512	circadian behavior	4/314	30/10146	0.133333333333333	4.30828025477707	3.24286167911675	0.0130716428506952	0.0919657265233961	0.0738390292658063	Zfhx3/Ncoa2/Mtor/Kcnma1	4
GO:0150117	positive regulation of cell-substrate junction organization	4/314	30/10146	0.133333333333333	4.30828025477707	3.24286167911675	0.0130716428506952	0.0919657265233961	0.0738390292658063	Iqsec1/Map4k4/Fmn1/Myh9	4
GO:0036293	response to decreased oxygen levels	19/314	352/10146	0.0539772727272727	1.74411913723219	2.53923953072286	0.0131794733437237	0.0925513762421197	0.0743092458166356	Itpr1/Slit2/Ptprd/Atm/Hspg2/Ddr2/Stc2/Itpr2/Vldlr/Tgfbr3/Mtor/Hyou1/Kcnk2/Fgfr2/Abcb1a/Nf1/Ndnf/Prkce/Kcnma1	19
GO:0043525	positive regulation of neuron apoptotic process	7/314	82/10146	0.0853658536585366	2.75835016311947	2.85691219564005	0.01332594343197	0.0931974688934983	0.074827991832103	Atm/Itga1/Casp4/Ddit3/Mtor/Nf1/Kcnma1	7
GO:2000181	negative regulation of blood vessel morphogenesis	7/314	82/10146	0.0853658536585366	2.75835016311947	2.85691219564005	0.01332594343197	0.0931974688934983	0.074827991832103	Ptprm/Col4a2/Adamts9/Slc12a2/Sulf1/Sema3e/Nf1	7
GO:0022029	telencephalon cell migration	5/314	46/10146	0.108695652173913	3.51218499030739	3.05168540202097	0.0133457586964919	0.0931974688934983	0.074827991832103	Reln/Slit2/Lrrk2/Gli3/Syne2	5
GO:0001933	negative regulation of protein phosphorylation	14/314	233/10146	0.0600858369098712	1.94149968562915	2.59815766230914	0.013543421710476	0.0942002056972034	0.0756330864580432	Slit2/Lrrk2/Trib3/Prkca/Prkdc/Cdk5rap2/Pard3/Plec/Lrrk1/Ptpn13/Mtor/Cadm1/Niban1/Nf1	14
GO:0021700	developmental maturation	14/314	233/10146	0.0600858369098712	1.94149968562915	2.59815766230914	0.013543421710476	0.0942002056972034	0.0756330864580432	Reln/Robo2/Slit2/Lrrk2/Fat4/Map1b/Myo5a/Nfia/Ddit3/Mtor/Nfix/Runx2/Nf1/Kcnma1	14
GO:0071560	cellular response to transforming growth factor beta stimulus	13/314	210/10146	0.0619047619047619	2.00027297543221	2.61753384750893	0.0135644291944432	0.0942002056972034	0.0756330864580432	Igf1r/Lrp1/Fn1/Fbn1/Col4a2/Ddr2/Ltbp2/Kmt2a/Prdm16/Sox6/Tgfbr3/Fgfr2/Tnrc6c	13
GO:0007009	plasma membrane organization	8/314	102/10146	0.0784313725490196	2.53428250281004	2.7830562291445	0.0136277027457394	0.094465328057022	0.0758459524726523	Ank2/Myh10/Fat4/Myof/Large1/Plec/Asap1/Myh9	8
GO:0006109	regulation of carbohydrate metabolic process	10/314	144/10146	0.0694444444444444	2.24389596602972	2.68653062170596	0.0138977235069389	0.0958827792325395	0.0769840201288162	Prkg1/Slc4a4/Sesn2/Sorbs1/Ncoa2/Mtcl2/Zbtb20/Mtor/Myh9/Prkce	10
GO:0061138	morphogenesis of a branching epithelium	10/314	144/10146	0.0694444444444444	2.24389596602972	2.68653062170596	0.0138977235069389	0.0958827792325395	0.0769840201288162	Slit2/Fat4/Slc12a2/Gli3/Sulf1/Sema5a/Sema3e/Fgfr2/Pbx1/Plxna1	10
GO:0031331	positive regulation of cellular catabolic process	12/314	188/10146	0.0638297872340425	2.06247459005285	2.62773357882065	0.0139086071894173	0.0958827792325395	0.0769840201288162	Huwe1/Atf6/Lrrk2/Slc4a4/Sesn3/Sesn2/Vps13d/Ubr4/Htt/Ddit3/Zbtb20/Pip4k2a	12
GO:0046777	protein autophosphorylation	11/314	166/10146	0.0662650602409639	2.14116337963318	2.64914978714113	0.0140496902086109	0.0966783070296368	0.0776227472123964	Igf1r/Lrrk2/Atm/Smg1/Ddr2/Prkca/Pdgfrb/Ern1/Wnk1/Mtor/Fgfr2	11
GO:0042698	ovulation cycle	7/314	83/10146	0.0843373493975904	2.72511702862405	2.82009531283215	0.0141803908595382	0.0972222061845203	0.0780594423501755	Igf1r/Robo2/Slit2/Scaper/Ncoa1/Ddit3/Myh9	7
GO:1901343	negative regulation of vasculature development	7/314	83/10146	0.0843373493975904	2.72511702862405	2.82009531283215	0.0141803908595382	0.0972222061845203	0.0780594423501755	Ptprm/Col4a2/Adamts9/Slc12a2/Sulf1/Sema3e/Nf1	7
GO:0035150	regulation of tube size	8/314	103/10146	0.0776699029126214	2.50967781831674	2.7519533636719	0.0143918077143408	0.0977558292093212	0.0784878868113321	Ptprm/Prkg1/Itga1/Dock4/Dock5/Svep1/Cacna1c/Kcnma1	8
GO:0035296	regulation of tube diameter	8/314	103/10146	0.0776699029126214	2.50967781831674	2.7519533636719	0.0143918077143408	0.0977558292093212	0.0784878868113321	Ptprm/Prkg1/Itga1/Dock4/Dock5/Svep1/Cacna1c/Kcnma1	8
GO:0048675	axon extension	8/314	103/10146	0.0776699029126214	2.50967781831674	2.7519533636719	0.0143918077143408	0.0977558292093212	0.0784878868113321	Macf1/Lrp1/Fn1/Slit2/Nrp2/Map1b/Plxna4/Sema5a	8
GO:0097746	blood vessel diameter maintenance	8/314	103/10146	0.0776699029126214	2.50967781831674	2.7519533636719	0.0143918077143408	0.0977558292093212	0.0784878868113321	Ptprm/Prkg1/Itga1/Dock4/Dock5/Svep1/Cacna1c/Kcnma1	8
GO:0021542	dentate gyrus development	3/314	17/10146	0.176470588235294	5.70213563132259	3.4674183399302	0.0144659927921339	0.0977558292093212	0.0784878868113321	Reln/Vps13b/Large1	3
GO:0048339	paraxial mesoderm development	3/314	17/10146	0.176470588235294	5.70213563132259	3.4674183399302	0.0144659927921339	0.0977558292093212	0.0784878868113321	Exoc4/Htt/Tead1	3
GO:0060402	calcium ion transport into cytosol	3/314	17/10146	0.176470588235294	5.70213563132259	3.4674183399302	0.0144659927921339	0.0977558292093212	0.0784878868113321	Cacna2d1/Asph/Cacna1c	3
GO:0070633	transepithelial transport	3/314	17/10146	0.176470588235294	5.70213563132259	3.4674183399302	0.0144659927921339	0.0977558292093212	0.0784878868113321	Itpr1/Slc12a2/Abcb1a	3
GO:0016055	Wnt signaling pathway	18/314	331/10146	0.054380664652568	1.75715357823234	2.50278036306906	0.0145614051986272	0.0979516534175864	0.0786451135303682	Macf1/Lrp1/Trabd2b/Lrrk2/Rnf213/Rbms3/Usp34/Gli3/Aspm/Cdk14/Mcc/Sulf1/Sema5a/Ddit3/Lrrk1/Wnk1/Fgfr2/Tbl1xr1	18
GO:0001954	positive regulation of cell-matrix adhesion	5/314	47/10146	0.106382978723404	3.43745765008809	2.9930690518459	0.0145669629738387	0.0979516534175864	0.0786451135303682	Utrn/Map4k4/Fmn1/Myh9/Cdk6	5
GO:0051258	protein polymerization	13/314	212/10146	0.0613207547169811	1.98140247566398	2.5806132131766	0.0145821312939117	0.0979516534175864	0.0786451135303682	Slit2/Map1b/Cdk5rap2/Akap9/Cobl/Diaph2/Fmn1/Carmil1/Mtor/Sptan1/Map4/Numa1/Prkce	13
GO:0051321	meiotic cell cycle	11/314	167/10146	0.0658682634730539	2.12834204203059	2.62739524319104	0.0146401259659397	0.0979516534175864	0.0786451135303682	Igf1r/Atm/Mki67/Eif4g3/Top2a/Plcb1/Aspm/Cenpe/Myh9/Incenp/Numa1	11
GO:0007622	rhythmic behavior	4/314	31/10146	0.129032258064516	4.16930347236491	3.15814193637152	0.0146511107529493	0.0979516534175864	0.0786451135303682	Zfhx3/Ncoa2/Mtor/Kcnma1	4
GO:1901021	positive regulation of calcium ion transmembrane transporter activity	4/314	31/10146	0.129032258064516	4.16930347236491	3.15814193637152	0.0146511107529493	0.0979516534175864	0.0786451135303682	Ank2/Htt/Cacna2d1/Asph	4
GO:0120031	plasma membrane bounded cell projection assembly	21/314	406/10146	0.0517241379310345	1.67131561607731	2.46706278972479	0.0147050308450326	0.0981378299657847	0.0787945941696314	Syne1/Plce1/Slit2/Myh10/Abcc4/Dock11/Arid1b/Myo10/Htt/Cobl/Vav3/Pdgfrb/Syne2/Asap1/Dync2h1/Pld1/Carmil1/Mtor/Ccdc88a/Cep350/Map4	21
GO:0008037	cell recognition	6/314	65/10146	0.0923076923076923	2.98265556099951	2.86564282124706	0.0149679623799597	0.0995395943430536	0.0799200669385611	Robo2/Ncam1/Diaph2/Dock8/Sema5a/Cadm1	6
GO:0048708	astrocyte differentiation	6/314	65/10146	0.0923076923076923	2.98265556099951	2.86564282124706	0.0149679623799597	0.0995395943430536	0.0799200669385611	Lrp1/Large1/Sox6/Nfix/Atf5/Nf1	6
GO:0030509	BMP signaling pathway	8/314	104/10146	0.0769230769230769	2.48554630083293	2.72121382154913	0.0151866495591632	0.10081578296418	0.0809447152777455	Fbn1/Hivep1/Crim1/Sulf1/Nfia/Tgfbr3/Runx2/Numa1	8
GO:0045807	positive regulation of endocytosis	9/314	125/10146	0.072	2.32647133757962	2.66665762902763	0.0154322270432533	0.102085944799306	0.0819645247270006	Syne1/Lrp1/Lrrk2/Camk1d/Pard3/Magi2/Nedd4l/Tbc1d5/Myh9	9
GO:0099072	regulation of postsynaptic membrane neurotransmitter receptor levels	9/314	125/10146	0.072	2.32647133757962	2.66665762902763	0.0154322270432533	0.102085944799306	0.0819645247270006	Syne1/Nbea/Lrp1/Exoc4/Magi2/Iqsec1/Gpc6/Nedd4l/Kalrn	9
GO:0021885	forebrain cell migration	5/314	48/10146	0.104166666666667	3.36584394904459	2.93601956625025	0.0158609265118717	0.104371551382317	0.0837996319756784	Reln/Slit2/Lrrk2/Gli3/Syne2	5
GO:0032835	glomerulus development	5/314	48/10146	0.104166666666667	3.36584394904459	2.93601956625025	0.0158609265118717	0.104371551382317	0.0837996319756784	Plce1/Magi2/Pdgfrb/Sulf1/Enpep	5
GO:0035329	hippo signaling	5/314	48/10146	0.104166666666667	3.36584394904459	2.93601956625025	0.0158609265118717	0.104371551382317	0.0837996319756784	Cit/Fat4/Map4k4/Tead1/Aars1	5
GO:0021766	hippocampus development	7/314	85/10146	0.0823529411764706	2.66099662795054	2.7480684994175	0.0160055964459036	0.105004339631394	0.0843076959230754	Reln/Igf1r/Vps13b/Large1/Gli3/Ncoa1/Nfix	7
GO:0008016	regulation of heart contraction	8/314	105/10146	0.0761904761904762	2.46187443130118	2.69082931848948	0.0160128828237036	0.105004339631394	0.0843076959230754	Ank2/Thrb/Prkca/Akap9/Cacna2d1/Akap6/Gnao1/Cacna1c	8
GO:0051302	regulation of cell division	9/314	126/10146	0.0714285714285714	2.30800727934486	2.6401675416357	0.016183993633511	0.105941829628757	0.085060404067387	Igf1r/Cit/Birc6/Aspm/Pkp4/Wnk1/Fgfr2/Kif13a/Prkce	9
GO:0070482	response to oxygen levels	20/314	385/10146	0.051948051948052	1.67855074861444	2.42569088978961	0.0163443104696334	0.106264507466206	0.0853194812169245	Itpr1/Slit2/Ptprd/Atm/Hspg2/Ddr2/Stc2/Itpr2/Vldlr/Pdgfrb/Tgfbr3/Mtor/Hyou1/Kcnk2/Fgfr2/Abcb1a/Nf1/Ndnf/Prkce/Kcnma1	20
GO:0014044	Schwann cell development	4/314	32/10146	0.125	4.0390127388535	3.07691819417536	0.016346214086858	0.106264507466206	0.0853194812169245	Pard3/Adgrg6/Plec/Nf1	4
GO:1990868	response to chemokine	4/314	32/10146	0.125	4.0390127388535	3.07691819417536	0.016346214086858	0.106264507466206	0.0853194812169245	Slit2/Slc12a2/Dock8/Wnk1	4
GO:1990869	cellular response to chemokine	4/314	32/10146	0.125	4.0390127388535	3.07691819417536	0.016346214086858	0.106264507466206	0.0853194812169245	Slit2/Slc12a2/Dock8/Wnk1	4
GO:0006914	autophagy	22/314	436/10146	0.0504587155963303	1.63042716063811	2.4045757337079	0.0164687009362934	0.106692238079532	0.0856629049517135	Huwe1/Lrba/Herc1/Atf6/Lrrk2/Sesn3/Vps13a/Sesn2/Rnf213/Atm/Vps13d/Ubr4/Trib3/Wdfy3/Mtcl2/Htt/Myo5a/Ddit3/Wnk1/Mtor/Tbc1d5/Pip4k2a	22
GO:0061919	process utilizing autophagic mechanism	22/314	436/10146	0.0504587155963303	1.63042716063811	2.4045757337079	0.0164687009362934	0.106692238079532	0.0856629049517135	Huwe1/Lrba/Herc1/Atf6/Lrrk2/Sesn3/Vps13a/Sesn2/Rnf213/Atm/Vps13d/Ubr4/Trib3/Wdfy3/Mtcl2/Htt/Myo5a/Ddit3/Wnk1/Mtor/Tbc1d5/Pip4k2a	22
GO:0015833	peptide transport	12/314	193/10146	0.0621761658031088	2.00904260585459	2.52918776095366	0.0168001804859912	0.108652713658541	0.087236965410166	Itpr1/Lrp1/Fbn1/Htt/Plcb1/Myo5a/Map4k4/Gnao1/Kalrn/Myh9/Cacna1c/Prkce	12
GO:1902414	protein localization to cell junction	8/314	106/10146	0.0754716981132075	2.43864920081721	2.66079183877679	0.0168711547122073	0.108924573476412	0.0874552409113425	Reln/Nbea/Exoc4/Cgnl1/Magi2/Gpc6/Kalrn/Abcb1a	8
GO:0019228	neuronal action potential	3/314	18/10146	0.166666666666667	5.38535031847134	3.32773407040723	0.0169686459075722	0.108993145385839	0.0875102971091068	Mtor/Kcnk2/Kcnma1	3
GO:0021544	subpallium development	3/314	18/10146	0.166666666666667	5.38535031847134	3.32773407040723	0.0169686459075722	0.108993145385839	0.0875102971091068	Lrrk2/Htt/Gli3	3
GO:0071361	cellular response to ethanol	3/314	18/10146	0.166666666666667	5.38535031847134	3.32773407040723	0.0169686459075722	0.108993145385839	0.0875102971091068	Ncam1/Itpr2/Prkce	3
GO:0042692	muscle cell differentiation	17/314	312/10146	0.0544871794871795	1.76059529642332	2.43857291143611	0.017012155033493	0.109086459192619	0.0875852185083086	Syne1/Ank2/Dock1/Prkg1/Myh10/Ccnd2/Myof/Tanc1/Large1/Dock5/Pdgfrb/Plec/Akap6/Sox6/Mtor/Myh9/Fgfr2	17
GO:1990874	vascular associated smooth muscle cell proliferation	6/314	67/10146	0.0895522388059701	2.89362106664132	2.77901998540272	0.0171857972709801	0.109856779852232	0.0882037068504271	Prkg1/Ddr2/Ern1/Ddit3/Fgfr2/Nf1	6
GO:0001101	response to acid chemical	11/314	171/10146	0.064327485380117	2.07855626326964	2.54187577963426	0.0171906597590235	0.109856779852232	0.0882037068504271	Reln/Igf1r/Sesn3/Sesn2/Sorbs1/Dync1h1/Plec/Ddit3/Mtor/Mtr/Abcb1a	11
GO:0030031	cell projection assembly	21/314	413/10146	0.0508474576271186	1.64298823275397	2.38410074776399	0.0174843441769917	0.111544188952876	0.0895585229833062	Syne1/Plce1/Slit2/Myh10/Abcc4/Dock11/Arid1b/Myo10/Htt/Cobl/Vav3/Pdgfrb/Syne2/Asap1/Dync2h1/Pld1/Carmil1/Mtor/Ccdc88a/Cep350/Map4	21
GO:0019098	reproductive behavior	4/314	33/10146	0.121212121212121	3.9166184134337	2.9989311439766	0.0181593422831462	0.114492067594242	0.0919253666488809	Ncoa2/Thrb/Ncoa1/Kalrn	4
GO:0031112	positive regulation of microtubule polymerization or depolymerization	4/314	33/10146	0.121212121212121	3.9166184134337	2.9989311439766	0.0181593422831462	0.114492067594242	0.0919253666488809	Map1b/Cdk5rap2/Akap9/Numa1	4
GO:0045840	positive regulation of mitotic nuclear division	4/314	33/10146	0.121212121212121	3.9166184134337	2.9989311439766	0.0181593422831462	0.114492067594242	0.0919253666488809	Igf1r/Pdgfrb/Cenpe/Phip	4
GO:0060412	ventricular septum morphogenesis	4/314	33/10146	0.121212121212121	3.9166184134337	2.9989311439766	0.0181593422831462	0.114492067594242	0.0919253666488809	Robo2/Slit2/Tgfbr3/Fgfr2	4
GO:0098900	regulation of action potential	4/314	33/10146	0.121212121212121	3.9166184134337	2.9989311439766	0.0181593422831462	0.114492067594242	0.0919253666488809	Ank2/Akap9/Cacna2d1/Cacna1c	4
GO:0099149	regulation of postsynaptic neurotransmitter receptor internalization	4/314	33/10146	0.121212121212121	3.9166184134337	2.9989311439766	0.0181593422831462	0.114492067594242	0.0919253666488809	Syne1/Lrp1/Iqsec1/Nedd4l	4
GO:1905244	regulation of modification of synaptic structure	4/314	33/10146	0.121212121212121	3.9166184134337	2.9989311439766	0.0181593422831462	0.114492067594242	0.0919253666488809	Myh10/Kalrn/Agap1/Nf1	4
GO:0006939	smooth muscle contraction	6/314	68/10146	0.0882352941176471	2.8510678156613	2.73690374578418	0.0183752540103102	0.115274093491346	0.0925532530940363	Prkg1/Dock4/Dock5/Sulf1/Cacna1c/Kcnma1	6
GO:0097530	granulocyte migration	6/314	68/10146	0.0882352941176471	2.8510678156613	2.73690374578418	0.0183752540103102	0.115274093491346	0.0925532530940363	Slit2/Itga1/Prkca/Camk1d/Vav3/Lyst	6
GO:0098656	monoatomic anion transmembrane transport	6/314	68/10146	0.0882352941176471	2.8510678156613	2.73690374578418	0.0183752540103102	0.115274093491346	0.0925532530940363	Slc4a4/Abcc4/Prkca/Slc12a2/Mtor/Kcnk2	6
GO:0001894	tissue homeostasis	11/314	173/10146	0.0635838150289017	2.05452671109311	2.49998637460591	0.0185839593109121	0.116106609000849	0.0932216775103296	Vps13b/Acaca/Prkca/Slc12a2/Kmt2a/Pdgfrb/Lrrk1/Nfix/Ankrd11/Abcb1a/Nf1	11
GO:0060249	anatomical structure homeostasis	11/314	173/10146	0.0635838150289017	2.05452671109311	2.49998637460591	0.0185839593109121	0.116106609000849	0.0932216775103296	Vps13b/Acaca/Prkca/Slc12a2/Kmt2a/Pdgfrb/Lrrk1/Nfix/Ankrd11/Abcb1a/Nf1	11
GO:1901655	cellular response to ketone	9/314	129/10146	0.0697674418604651	2.25433269145312	2.56217432203902	0.0186005008574686	0.116106609000849	0.0932216775103296	Reln/Igf1r/Fn1/Acaca/Ccnd2/Adcy2/Abcb1a/Nf1/Prkce	9
GO:0048705	skeletal system morphogenesis	12/314	196/10146	0.0612244897959184	1.97829195372416	2.47146743061375	0.0187403033767977	0.116592565140937	0.0936118503606547	Hspg2/Acan/Col11a1/Gli3/Pdgfrb/Sulf1/Fmn1/Sox6/Nfix/Ankrd11/Runx2/Fgfr2	12
GO:0050708	regulation of protein secretion	12/314	196/10146	0.0612244897959184	1.97829195372416	2.47146743061375	0.0187403033767977	0.116592565140937	0.0936118503606547	Itpr1/Lrp1/Fbn1/Myh10/Slc12a2/Plcb1/Map4k4/Gnao1/Myh9/Cacna1c/Frmd4a/Prkce	12
GO:0050921	positive regulation of chemotaxis	7/314	88/10146	0.0795454545454545	2.57028083381587	2.64382536626455	0.0190469361860313	0.118304732350201	0.0949865447109535	Fn1/Slit2/Prkca/Camk1d/Pdgfrb/Sema5a/Wnk1	7
GO:0048863	stem cell differentiation	11/314	174/10146	0.0632183908045977	2.04271908631671	2.47925231317666	0.0193112961353597	0.119749124635081	0.0961462433098374	Fn1/Nrp2/Prkca/Prkdc/Chd2/Sema5a/Sox6/Sema3e/Runx2/Fgfr2/Cdk6	11
GO:0050796	regulation of insulin secretion	9/314	130/10146	0.0692307692307692	2.23699167074963	2.53665385342051	0.0194614025254964	0.120370190513056	0.0966448953976691	Itpr1/Lrp1/Fbn1/Plcb1/Map4k4/Gnao1/Myh9/Cacna1c/Prkce	9
GO:0009743	response to carbohydrate	14/314	244/10146	0.0573770491803279	1.85397306045735	2.41294563736595	0.0194754107392272	0.120370190513056	0.0966448953976691	Igf1r/Lrp1/Fn1/Sesn2/Map1b/Col6a3/Acan/Prkca/Plcb1/Ern1/Map4k4/Zbtb20/Myh9/Prkce	14
GO:0001778	plasma membrane repair	3/314	19/10146	0.157894736842105	5.10191082802548	3.1981035776139	0.0196976757099557	0.120831055282924	0.097014922455751	Myh10/Myof/Myh9	3
GO:0003148	outflow tract septum morphogenesis	3/314	19/10146	0.157894736842105	5.10191082802548	3.1981035776139	0.0196976757099557	0.120831055282924	0.097014922455751	Robo2/Nrp2/Fgfr2	3
GO:0021533	cell differentiation in hindbrain	3/314	19/10146	0.157894736842105	5.10191082802548	3.1981035776139	0.0196976757099557	0.120831055282924	0.097014922455751	Herc1/Top2a/Nfix	3
GO:0098880	maintenance of postsynaptic specialization structure	3/314	19/10146	0.157894736842105	5.10191082802548	3.1981035776139	0.0196976757099557	0.120831055282924	0.097014922455751	Magi2/Tanc2/Cadm1	3
GO:0010638	positive regulation of organelle organization	21/314	418/10146	0.0502392344497608	1.62333526346265	2.32577646395686	0.0197104856386066	0.120831055282924	0.097014922455751	Igf1r/Erc1/Atm/Map1b/Eif4g3/Cdk5rap2/Akap9/Dync1h1/Htt/Plcb1/Pdgfrb/Sema5a/Fmn1/Cenpe/Phip/Carmil1/Mtor/Ccdc88a/Pip4k2a/Numa1/Prkce	21
GO:0048514	blood vessel morphogenesis	22/314	444/10146	0.0495495495495495	1.60105009468067	2.31441606173356	0.0198522371527575	0.121412977660837	0.09748214633488	Ptprm/Lrp1/Fn1/Slit2/Nrp2/Rnf213/Col4a2/Prkca/Adamts9/Slc12a2/Adam12/Pdgfrb/Sulf1/Sema5a/Tgfbr3/Wnk1/Sema3e/Myh9/Fgfr2/Enpep/Nf1/Ndnf	22
GO:1902903	regulation of supramolecular fiber organization	16/314	293/10146	0.0546075085324232	1.76448338079607	2.37294423479373	0.0198820906312399	0.121412977660837	0.09748214633488	Cit/Slit2/Map1b/Hspg2/Cgnl1/Cdk5rap2/Akap9/Sema5a/Fmn1/Carmil1/Mtor/Myh9/Sptan1/Ccdc88a/Numa1/Prkce	16
GO:0006887	exocytosis	13/314	221/10146	0.0588235294117647	1.90071187710753	2.41928305423048	0.0199021804507802	0.121412977660837	0.09748214633488	Reln/Lrrk2/Myh10/Exoc4/Erc1/Ncam1/Prkca/Mical3/Exoc6b/Myo5a/Gnao1/Myh9/Cacna1c	13
GO:0048663	neuron fate commitment	4/314	34/10146	0.117647058823529	3.80142375421506	2.92394803303954	0.0200926464736965	0.121630427752619	0.0976567364164014	Gli3/Nfia/Nfix/Zfp521	4
GO:0055008	cardiac muscle tissue morphogenesis	4/314	34/10146	0.117647058823529	3.80142375421506	2.92394803303954	0.0200926464736965	0.121630427752619	0.0976567364164014	Col11a1/Tgfbr3/Fgfr2/Ube4b	4
GO:0060074	synapse maturation	4/314	34/10146	0.117647058823529	3.80142375421506	2.92394803303954	0.0200926464736965	0.121630427752619	0.0976567364164014	Reln/Robo2/Slit2/Nfia	4
GO:0099172	presynapse organization	4/314	34/10146	0.117647058823529	3.80142375421506	2.92394803303954	0.0200926464736965	0.121630427752619	0.0976567364164014	Tln2/Ptprd/Cadm1/Chd4	4
GO:0031400	negative regulation of protein modification process	17/314	318/10146	0.0534591194968553	1.72737651724552	2.3551044712337	0.020099395871979	0.121630427752619	0.0976567364164014	Slit2/Lrrk2/Trib3/Prkca/Fry/Prkdc/Cdk5rap2/Pard3/Plec/Lrrk1/Wnk1/Ptpn13/Mtor/Cadm1/Niban1/Nf1/Prkce	17
GO:0048678	response to axon injury	7/314	89/10146	0.0786516853932584	2.54140127388535	2.61003545338134	0.0201449461582448	0.121710397013858	0.0977209435166355	Reln/Igf1r/Lrp1/Ncam1/Map1b/Mtr/Kcnk2	7
GO:0030879	mammary gland development	9/314	131/10146	0.0687022900763359	2.21991539845383	2.51136477848996	0.0203508221530827	0.122377672725612	0.0982566973531048	Igf1r/Slit2/Slc12a2/Gli3/Ncoa1/Kalrn/Fgfr2/Abcb1a/Iqgap3	9
GO:0002791	regulation of peptide secretion	10/314	153/10146	0.065359477124183	2.11190208567503	2.47647661497003	0.020417953897897	0.122377672725612	0.0982566973531048	Itpr1/Lrp1/Fbn1/Plcb1/Map4k4/Gnao1/Kalrn/Myh9/Cacna1c/Prkce	10
GO:0032271	regulation of protein polymerization	10/314	153/10146	0.065359477124183	2.11190208567503	2.47647661497003	0.020417953897897	0.122377672725612	0.0982566973531048	Slit2/Map1b/Cdk5rap2/Akap9/Fmn1/Carmil1/Mtor/Sptan1/Numa1/Prkce	10
GO:0090087	regulation of peptide transport	10/314	153/10146	0.065359477124183	2.11190208567503	2.47647661497003	0.020417953897897	0.122377672725612	0.0982566973531048	Itpr1/Lrp1/Fbn1/Plcb1/Map4k4/Gnao1/Kalrn/Myh9/Cacna1c/Prkce	10
GO:0090276	regulation of peptide hormone secretion	10/314	153/10146	0.065359477124183	2.11190208567503	2.47647661497003	0.020417953897897	0.122377672725612	0.0982566973531048	Itpr1/Lrp1/Fbn1/Plcb1/Map4k4/Gnao1/Kalrn/Myh9/Cacna1c/Prkce	10
GO:0060993	kidney morphogenesis	6/314	70/10146	0.0857142857142857	2.76960873521383	2.65492409371638	0.0209207192184207	0.125191712461265	0.100516082128836	Lrrk2/Fat4/Gli3/Pdgfrb/Fmn1/Pbx1	6
GO:0009612	response to mechanical stimulus	13/314	223/10146	0.0582959641255605	1.88366513381509	2.38445192292266	0.0212605859891505	0.126976180869843	0.101948826913507	Reln/Igf1r/Map1b/Acan/Ddr2/Large1/Prkca/Col11a1/Slc12a2/Htt/Plec/Kcnk2/Myh9	13
GO:0043271	negative regulation of monoatomic ion transport	7/314	90/10146	0.0777777777777778	2.51316348195329	2.5767031526575	0.0212863895135152	0.126976180869843	0.101948826913507	Prkca/Slc6a9/Gnao1/Nedd4l/Wnk1/Mtor/Prkce	7
GO:0030099	myeloid cell differentiation	17/314	321/10146	0.0529595015576324	1.71123281147687	2.31402440683945	0.0217959517604444	0.129201345894879	0.103735405801275	Fbn1/Sh3pxd2a/Vps13a/Large1/Prkca/Prkdc/Prdm16/Sox6/Tgfbr3/Lrrk1/Mtor/Nfix/Myh9/Maf/Pip4k2a/Nf1/Cdk6	17
GO:0071549	cellular response to dexamethasone stimulus	5/314	52/10146	0.0961538461538462	3.10693287604116	2.72201576529569	0.0217967201496409	0.129201345894879	0.103735405801275	Reln/Igf1r/Ccnd2/Abcb1a/Nf1	5
GO:0120193	tight junction organization	5/314	52/10146	0.0961538461538462	3.10693287604116	2.72201576529569	0.0217967201496409	0.129201345894879	0.103735405801275	Mpdz/Pard3/Svep1/Plec/Nedd4l	5
GO:1990266	neutrophil migration	5/314	52/10146	0.0961538461538462	3.10693287604116	2.72201576529569	0.0217967201496409	0.129201345894879	0.103735405801275	Slit2/Itga1/Prkca/Camk1d/Vav3	5
GO:0043583	ear development	10/314	155/10146	0.0645161290322581	2.08465173618245	2.43176498151565	0.0221281042626703	0.130258162154286	0.104583920673683	Fat4/Col11a1/Gli3/Pdgfrb/Nfix/Kcnk2/Fgfr2/Cux1/Maf/Kcnma1	10
GO:0051648	vesicle localization	10/314	155/10146	0.0645161290322581	2.08465173618245	2.43176498151565	0.0221281042626703	0.130258162154286	0.104583920673683	Lrrk2/Exoc4/Exoc6b/Htt/Magi2/Myo5a/Tanc2/Myh9/Fgfr2/Kif13a	10
GO:0006940	regulation of smooth muscle contraction	4/314	35/10146	0.114285714285714	3.69281164695177	2.85175924937838	0.0221480403237894	0.130258162154286	0.104583920673683	Prkg1/Dock4/Dock5/Kcnma1	4
GO:0051965	positive regulation of synapse assembly	4/314	35/10146	0.114285714285714	3.69281164695177	2.85175924937838	0.0221480403237894	0.130258162154286	0.104583920673683	Slit2/Ptprd/Prkca/Iqsec1	4
GO:0072678	T cell migration	4/314	35/10146	0.114285714285714	3.69281164695177	2.85175924937838	0.0221480403237894	0.130258162154286	0.104583920673683	Slc12a2/Dock8/Plec/Wnk1	4
GO:0014902	myotube differentiation	7/314	91/10146	0.0769230769230769	2.48554630083293	2.54381641655115	0.0224720282867988	0.131782044193178	0.105807441377766	Dock1/Tanc1/Large1/Dock5/Plec/Mtor/Myh9	7
GO:0007157	heterophilic cell-cell adhesion via plasma membrane cell adhesion molecules	3/314	20/10146	0.15	4.8468152866242	3.07728191330336	0.0226540995638566	0.131782044193178	0.105807441377766	Ptprd/Fat4/Cadm1	3
GO:0014047	glutamate secretion	3/314	20/10146	0.15	4.8468152866242	3.07728191330336	0.0226540995638566	0.131782044193178	0.105807441377766	Prkg1/Kcnk2/Nf1	3
GO:0014072	response to isoquinoline alkaloid	3/314	20/10146	0.15	4.8468152866242	3.07728191330336	0.0226540995638566	0.131782044193178	0.105807441377766	Ncam1/Abcb1a/Prkce	3
GO:0032228	regulation of synaptic transmission, GABAergic	3/314	20/10146	0.15	4.8468152866242	3.07728191330336	0.0226540995638566	0.131782044193178	0.105807441377766	Kcnk2/Nf1/Prkce	3
GO:0086065	cell communication involved in cardiac conduction	3/314	20/10146	0.15	4.8468152866242	3.07728191330336	0.0226540995638566	0.131782044193178	0.105807441377766	Ank2/Cacna2d1/Cacna1c	3
GO:0098901	regulation of cardiac muscle cell action potential	3/314	20/10146	0.15	4.8468152866242	3.07728191330336	0.0226540995638566	0.131782044193178	0.105807441377766	Ank2/Akap9/Cacna1c	3
GO:0019216	regulation of lipid metabolic process	13/314	225/10146	0.0577777777777778	1.86692144373673	2.34997474299912	0.0226872382139159	0.131782044193178	0.105807441377766	Igf1r/Prkg1/Rnf213/Ubr4/Trib3/Sorbs1/Ncoa2/Thrb/Zbtb20/Mtor/Tbl1xr1/Prkce/Kcnma1	13
GO:0008544	epidermis development	12/314	202/10146	0.0594059405940594	1.91953080658384	2.35901838439004	0.0231179166656714	0.134076792495512	0.107649888487783	Igf1r/Flnb/Svep1/Trps1/Myo5a/Plec/Fgfr2/Evpl/Cux1/Nf1/Numa1/Kcnma1	12
GO:0003407	neural retina development	5/314	53/10146	0.0943396226415094	3.04831150102151	2.67173707120402	0.0234780076867071	0.135955724511947	0.109158477843783	Fat3/Ptprm/Sdk2/Thrb/Large1	5
GO:0097120	receptor localization to synapse	6/314	72/10146	0.0833333333333333	2.69267515923567	2.57578025969488	0.0236951141861603	0.136792039565502	0.109829952903562	Reln/Nbea/Exoc4/Magi2/Gpc6/Kalrn	6
GO:0097581	lamellipodium organization	6/314	72/10146	0.0833333333333333	2.69267515923567	2.57578025969488	0.0236951141861603	0.136792039565502	0.109829952903562	Plce1/Slit2/Vav3/Carmil1/Mtor/Ccdc88a	6
GO:0051345	positive regulation of hydrolase activity	15/314	275/10146	0.0545454545454545	1.76247828604516	2.29077885675591	0.0239233634386209	0.13789822355738	0.110718104992795	Dock11/Sipa1l1/Ralgapa1/Dock9/Dennd1a/Dock8/Casp4/Map4k4/Gnao1/Pkp4/Asap1/Kalrn/Fgfr2/Asph/Nf1	15
GO:0048568	embryonic organ development	18/314	350/10146	0.0514285714285714	1.6617652411283	2.2515598779017	0.0241295226459992	0.138319618261634	0.111056441643591	Fbn1/Nrk/Plxna4/Hspg2/Thrb/Col11a1/Birc6/Kmt2a/Gli3/Cobl/Pdgfrb/Ncoa1/Tead1/Ddit3/Runx2/Fgfr2/Pbx1/Tnrc6c	18
GO:0009914	hormone transport	13/314	227/10146	0.0572687224669604	1.85047279665535	2.31584412765353	0.0241840333650847	0.138319618261634	0.111056441643591	Itpr1/Lrp1/Fbn1/Htt/Plcb1/Myo5a/Map4k4/Gnao1/Kalrn/Myh9/Cacna1c/Abcb1a/Prkce	13
GO:0042593	glucose homeostasis	13/314	227/10146	0.0572687224669604	1.85047279665535	2.31584412765353	0.0241840333650847	0.138319618261634	0.111056441643591	Igf1r/Lrp1/Fn1/Fbn1/Hectd4/Sesn3/Sesn2/Ern1/Map4k4/Zbtb20/Myh9/Cacna1c/Prkce	13
GO:0000280	nuclear division	17/314	325/10146	0.0523076923076923	1.69017148456639	2.25990795851787	0.0242255371318828	0.138319618261634	0.111056441643591	Igf1r/Cit/Atm/Mki67/Eif4g3/Cdk5rap2/Top2a/Plcb1/Aspm/Pdgfrb/Nfia/Cenpe/Phip/Nfix/Fgfr2/Incenp/Numa1	17
GO:0019226	transmission of nerve impulse	4/314	36/10146	0.111111111111111	3.59023354564756	2.78217542980334	0.0243272017240175	0.138319618261634	0.111056441643591	Plec/Mtor/Kcnk2/Kcnma1	4
GO:0051480	regulation of cytosolic calcium ion concentration	4/314	36/10146	0.111111111111111	3.59023354564756	2.78217542980334	0.0243272017240175	0.138319618261634	0.111056441643591	Itpr1/Erc1/Myo5a/Asph	4
GO:0061337	cardiac conduction	4/314	36/10146	0.111111111111111	3.59023354564756	2.78217542980334	0.0243272017240175	0.138319618261634	0.111056441643591	Ank2/Akap9/Cacna2d1/Cacna1c	4
GO:0090278	negative regulation of peptide hormone secretion	4/314	36/10146	0.111111111111111	3.59023354564756	2.78217542980334	0.0243272017240175	0.138319618261634	0.111056441643591	Fbn1/Map4k4/Gnao1/Kalrn	4
GO:1904707	positive regulation of vascular associated smooth muscle cell proliferation	4/314	36/10146	0.111111111111111	3.59023354564756	2.78217542980334	0.0243272017240175	0.138319618261634	0.111056441643591	Ddr2/Ern1/Fgfr2/Nf1	4
GO:0043200	response to amino acid	10/314	158/10146	0.0632911392405063	2.04506974119165	2.3659440208442	0.0248851929971965	0.1411716814662	0.113346355358091	Reln/Igf1r/Sesn3/Sesn2/Sorbs1/Dync1h1/Ddit3/Mtor/Mtr/Abcb1a	10
GO:0033500	carbohydrate homeostasis	13/314	228/10146	0.0570175438596491	1.84235668789809	2.29890653380861	0.0249593203615478	0.1411716814662	0.113346355358091	Igf1r/Lrp1/Fn1/Fbn1/Hectd4/Sesn3/Sesn2/Ern1/Map4k4/Zbtb20/Myh9/Cacna1c/Prkce	13
GO:0003231	cardiac ventricle development	7/314	93/10146	0.0752688172043011	2.43209369221286	2.47933367776585	0.0249788363061874	0.1411716814662	0.113346355358091	Robo2/Slit2/Col11a1/Tgfbr3/Kcnk2/Fgfr2/Ube4b	7
GO:0061387	regulation of extent of cell growth	7/314	93/10146	0.0752688172043011	2.43209369221286	2.47933367776585	0.0249788363061874	0.1411716814662	0.113346355358091	Macf1/Lrp1/Fn1/Slit2/Map1b/Plxna4/Sema5a	7
GO:0015698	inorganic anion transport	6/314	73/10146	0.0821917808219178	2.65578919815025	2.53721326285105	0.0251705841765143	0.141597779219778	0.113688468074272	Slc4a4/Abcc4/Slc12a2/Mtor/Kcnk2/Abcb1a	6
GO:0048041	focal adhesion assembly	6/314	73/10146	0.0821917808219178	2.65578919815025	2.53721326285105	0.0251705841765143	0.141597779219778	0.113688468074272	Macf1/Lrp1/Sorbs1/Map4k4/Fmn1/Myh9	6
GO:0060411	cardiac septum morphogenesis	5/314	54/10146	0.0925925925925926	2.99186128803963	2.6226314503217	0.0252408682162734	0.141597779219778	0.113688468074272	Robo2/Slit2/Nrp2/Tgfbr3/Fgfr2	5
GO:0072676	lymphocyte migration	5/314	54/10146	0.0925925925925926	2.99186128803963	2.6226314503217	0.0252408682162734	0.141597779219778	0.113688468074272	Slc12a2/Dock8/Plec/Wnk1/Cadm1	5
GO:0048839	inner ear development	9/314	136/10146	0.0661764705882353	2.13830086174597	2.38824784675897	0.0252423246164908	0.141597779219778	0.113688468074272	Fat4/Col11a1/Gli3/Pdgfrb/Kcnk2/Fgfr2/Cux1/Maf/Kcnma1	9
GO:0008045	motor neuron axon guidance	3/314	21/10146	0.142857142857143	4.61601455868972	2.96423217212805	0.0258381252980544	0.143655396782684	0.11534052356482	Mycbp2/Slit2/Plxna4	3
GO:0010880	regulation of release of sequestered calcium ion into cytosol by sarcoplasmic reticulum	3/314	21/10146	0.142857142857143	4.61601455868972	2.96423217212805	0.0258381252980544	0.143655396782684	0.11534052356482	Ank2/Akap6/Cacna1c	3
GO:0014808	release of sequestered calcium ion into cytosol by sarcoplasmic reticulum	3/314	21/10146	0.142857142857143	4.61601455868972	2.96423217212805	0.0258381252980544	0.143655396782684	0.11534052356482	Ank2/Akap6/Cacna1c	3
GO:0021697	cerebellar cortex formation	3/314	21/10146	0.142857142857143	4.61601455868972	2.96423217212805	0.0258381252980544	0.143655396782684	0.11534052356482	Herc1/Top2a/Nfix	3
GO:0021801	cerebral cortex radial glia-guided migration	3/314	21/10146	0.142857142857143	4.61601455868972	2.96423217212805	0.0258381252980544	0.143655396782684	0.11534052356482	Reln/Gli3/Syne2	3
GO:0022030	telencephalon glial cell migration	3/314	21/10146	0.142857142857143	4.61601455868972	2.96423217212805	0.0258381252980544	0.143655396782684	0.11534052356482	Reln/Gli3/Syne2	3
GO:0001935	endothelial cell proliferation	8/314	115/10146	0.0695652173913043	2.24779839379673	2.40486743791039	0.0261396482406013	0.145117457194134	0.116514407854007	Ptprm/Hspg2/Prkca/Ern1/Sulf1/Sema5a/Mtor/Nf1	8
GO:0002521	leukocyte differentiation	19/314	379/10146	0.050131926121372	1.61986790581987	2.19790074830998	0.0263146891463916	0.145874064723149	0.117121885961228	Fbn1/Sh3pxd2a/Vps13a/Atm/Large1/Prkca/Dock11/Prkdc/Kmt2a/Gli3/Prdm16/Lrrk1/Mtor/Nfix/Runx2/Myh9/Pbx1/Nf1/Cdk6	19
GO:0060070	canonical Wnt signaling pathway	13/314	230/10146	0.0565217391304348	1.82633619495984	2.26528239476881	0.0265648294630155	0.146766104347743	0.117838102126062	Lrrk2/Rbms3/Usp34/Gli3/Aspm/Cdk14/Mcc/Sema5a/Ddit3/Lrrk1/Wnk1/Fgfr2/Tbl1xr1	13
GO:0002792	negative regulation of peptide secretion	4/314	37/10146	0.108108108108108	3.493200206576	2.71502499882689	0.026631575257574	0.146766104347743	0.117838102126062	Fbn1/Map4k4/Gnao1/Kalrn	4
GO:0008340	determination of adult lifespan	4/314	37/10146	0.108108108108108	3.493200206576	2.71502499882689	0.026631575257574	0.146766104347743	0.117838102126062	Lrrk2/Atm/Large1/Htt	4
GO:1905508	protein localization to microtubule organizing center	4/314	37/10146	0.108108108108108	3.493200206576	2.71502499882689	0.026631575257574	0.146766104347743	0.117838102126062	Htt/Golgb1/Cep350/Numa1	4
GO:0032024	positive regulation of insulin secretion	6/314	74/10146	0.0810810810810811	2.619900154932	2.49928718892395	0.0267061121827655	0.146961705052528	0.117995149394767	Itpr1/Lrp1/Plcb1/Myh9/Cacna1c/Prkce	6
GO:0071322	cellular response to carbohydrate stimulus	10/314	160/10146	0.0625	2.01950636942675	2.32286552628407	0.0268555452408088	0.147544789298883	0.118463306134877	Igf1r/Lrp1/Fn1/Prkca/Plcb1/Ern1/Map4k4/Zbtb20/Myh9/Prkce	10
GO:0022602	ovulation cycle process	5/314	55/10146	0.0909090909090909	2.93746381007528	2.57464737050585	0.0270864637102892	0.147544789298883	0.118463306134877	Robo2/Slit2/Scaper/Ddit3/Myh9	5
GO:0031103	axon regeneration	5/314	55/10146	0.0909090909090909	2.93746381007528	2.57464737050585	0.0270864637102892	0.147544789298883	0.118463306134877	Igf1r/Lrp1/Ncam1/Map1b/Mtr	5
GO:0051893	regulation of focal adhesion assembly	5/314	55/10146	0.0909090909090909	2.93746381007528	2.57464737050585	0.0270864637102892	0.147544789298883	0.118463306134877	Macf1/Lrp1/Map4k4/Fmn1/Myh9	5
GO:0051899	membrane depolarization	5/314	55/10146	0.0909090909090909	2.93746381007528	2.57464737050585	0.0270864637102892	0.147544789298883	0.118463306134877	Lrrk2/Kmt2a/Cacna2d1/Nedd4l/Cacna1c	5
GO:0090109	regulation of cell-substrate junction assembly	5/314	55/10146	0.0909090909090909	2.93746381007528	2.57464737050585	0.0270864637102892	0.147544789298883	0.118463306134877	Macf1/Lrp1/Map4k4/Fmn1/Myh9	5
GO:1903539	protein localization to postsynaptic membrane	5/314	55/10146	0.0909090909090909	2.93746381007528	2.57464737050585	0.0270864637102892	0.147544789298883	0.118463306134877	Nbea/Exoc4/Magi2/Gpc6/Kalrn	5
GO:0071902	positive regulation of protein serine/threonine kinase activity	8/314	116/10146	0.0689655172413793	2.22842082143642	2.37791108765857	0.0273518214031309	0.148774936071365	0.119450987600226	Lrrk2/Ccnd2/Magi3/Pdgfrb/Ern1/Akap6/Tead1/Cemip	8
GO:0034976	response to endoplasmic reticulum stress	13/314	231/10146	0.0562770562770563	1.81842997766565	2.24859413677693	0.0273955082318515	0.148797536774443	0.119469133642661	Itpr1/Atf6/Lrrk2/Sesn2/Trib3/Stc2/Ern1/Casp4/Ddit3/Hyou1/Ube4b/Niban1/Uggt1	13
GO:0051301	cell division	20/314	407/10146	0.0491400491400491	1.58781827571636	2.16298257597169	0.0277183653023025	0.150334188757733	0.120702907300031	Igf1r/Cit/Myh10/Ccnd2/Akna/Top2a/Pard3/Dync1h1/Birc6/Aspm/Plec/Pkp4/Wnk1/Myh9/Fgfr2/Incenp/Kif13a/Map4/Iqgap3/Prkce	20
GO:0044839	cell cycle G2/M phase transition	9/314	139/10146	0.0647482014388489	2.09215048343491	2.31690297580934	0.0285491985324514	0.154461621086769	0.1240168113821	Cit/Atm/Fbxl7/Plcb1/Cdk14/Atf5/Pbx1/Abcb1a/Cdk6	9
GO:0045598	regulation of fat cell differentiation	8/314	117/10146	0.0683760683760684	2.20937448962927	2.35122847888802	0.0286024840322737	0.154461621086769	0.1240168113821	Fbn1/Trib3/Fndc3b/Trio/Prdm16/Ddit3/Mtor/Wdfy2	8
GO:0050714	positive regulation of protein secretion	8/314	117/10146	0.0683760683760684	2.20937448962927	2.35122847888802	0.0286024840322737	0.154461621086769	0.1240168113821	Itpr1/Lrp1/Myh10/Plcb1/Myh9/Cacna1c/Frmd4a/Prkce	8
GO:0003007	heart morphogenesis	11/314	185/10146	0.0594594594594595	1.9212601136168	2.25988623841936	0.0287627456327125	0.15484395151942	0.124323783436505	Robo2/Slit2/Nrp2/Fat4/Col11a1/Adgrg6/Tgfbr3/Tead1/Mtor/Fgfr2/Ube4b	11
GO:0007162	negative regulation of cell adhesion	11/314	185/10146	0.0594594594594595	1.9212601136168	2.25988623841936	0.0287627456327125	0.15484395151942	0.124323783436505	Lrp1/Prkg1/Plxna4/Hspg2/Akna/Gli3/Sema5a/Wnk1/Sema3e/Plxna1/Nf1	11
GO:0007422	peripheral nervous system development	5/314	56/10146	0.0892857142857143	2.88500909918107	2.52773647962114	0.0290158646552886	0.15484395151942	0.124323783436505	Plxna4/Pard3/Adgrg6/Plec/Nf1	5
GO:1903036	positive regulation of response to wounding	5/314	56/10146	0.0892857142857143	2.88500909918107	2.52773647962114	0.0290158646552886	0.15484395151942	0.124323783436505	Igf1r/Lrp1/Ddr2/Mtor/Prkce	5
GO:0001941	postsynaptic membrane organization	4/314	38/10146	0.105263157894737	3.40127388535032	2.65015206446824	0.0290623753641967	0.15484395151942	0.124323783436505	Reln/Cit/Sorbs1/Magi2	4
GO:0002762	negative regulation of myeloid leukocyte differentiation	4/314	38/10146	0.105263157894737	3.40127388535032	2.65015206446824	0.0290623753641967	0.15484395151942	0.124323783436505	Fbn1/Prdm16/Nf1/Cdk6	4
GO:0014037	Schwann cell differentiation	4/314	38/10146	0.105263157894737	3.40127388535032	2.65015206446824	0.0290623753641967	0.15484395151942	0.124323783436505	Pard3/Adgrg6/Plec/Nf1	4
GO:0002092	positive regulation of receptor internalization	3/314	22/10146	0.136363636363636	4.40619571511291	2.85808266100005	0.0292492161345131	0.15484395151942	0.124323783436505	Pard3/Magi2/Tbc1d5	3
GO:0035162	embryonic hemopoiesis	3/314	22/10146	0.136363636363636	4.40619571511291	2.85808266100005	0.0292492161345131	0.15484395151942	0.124323783436505	Kmt2a/Pbx1/Tnrc6c	3
GO:0048247	lymphocyte chemotaxis	3/314	22/10146	0.136363636363636	4.40619571511291	2.85808266100005	0.0292492161345131	0.15484395151942	0.124323783436505	Slc12a2/Plec/Wnk1	3
GO:0060740	prostate gland epithelium morphogenesis	3/314	22/10146	0.136363636363636	4.40619571511291	2.85808266100005	0.0292492161345131	0.15484395151942	0.124323783436505	Igf1r/Sulf1/Fgfr2	3
GO:0090335	regulation of brown fat cell differentiation	3/314	22/10146	0.136363636363636	4.40619571511291	2.85808266100005	0.0292492161345131	0.15484395151942	0.124323783436505	Fbn1/Prdm16/Mtor	3
GO:0097107	postsynaptic density assembly	3/314	22/10146	0.136363636363636	4.40619571511291	2.85808266100005	0.0292492161345131	0.15484395151942	0.124323783436505	Reln/Ptprd/Sipa1l1	3
GO:1901526	positive regulation of mitophagy	3/314	22/10146	0.136363636363636	4.40619571511291	2.85808266100005	0.0292492161345131	0.15484395151942	0.124323783436505	Huwe1/Vps13d/Htt	3
GO:0010977	negative regulation of neuron projection development	8/314	118/10146	0.0677966101694915	2.19065097700529	2.32481408664084	0.029892146330653	0.158025335377216	0.12687810779909	Fat3/Ptprg/Lrp1/Slit2/Lrrk2/Diaph2/Sema5a/Map4k4	8
GO:0031345	negative regulation of cell projection organization	10/314	163/10146	0.0613496932515337	1.9823375405416	2.25940415241103	0.0300167567749165	0.158461532259166	0.127228329077708	Fat3/Ptprg/Lrp1/Cit/Slit2/Lrrk2/Diaph2/Sema5a/Map4k4/Map4	10
GO:0010256	endomembrane system organization	20/314	411/10146	0.048661800486618	1.57236505648798	2.11687863401576	0.0303112766429782	0.159792220285952	0.128296734840027	Syne1/Ank2/Cit/Vps13b/Lrrk2/Myh10/Erc1/Fat4/Ubr4/Myof/Large1/Akap9/Htt/Myo5a/Plec/Asap1/Dync2h1/Wnk1/Lyst/Myh9	20
GO:0001936	regulation of endothelial cell proliferation	7/314	97/10146	0.0721649484536082	2.33180116882264	2.35523230992964	0.0305539349060232	0.160846169211568	0.129142947538009	Ptprm/Hspg2/Prkca/Sulf1/Sema5a/Mtor/Nf1	7
GO:0032570	response to progesterone	5/314	57/10146	0.087719298245614	2.8343949044586	2.48185335580768	0.0310300492173267	0.16267006302788	0.130607346874278	Reln/Igf1r/Ncoa2/Ncoa1/Abcb1a	5
GO:0072028	nephron morphogenesis	5/314	57/10146	0.087719298245614	2.8343949044586	2.48185335580768	0.0310300492173267	0.16267006302788	0.130607346874278	Fat4/Gli3/Pdgfrb/Fmn1/Pbx1	5
GO:0140029	exocytic process	5/314	57/10146	0.087719298245614	2.8343949044586	2.48185335580768	0.0310300492173267	0.16267006302788	0.130607346874278	Exoc4/Erc1/Ncam1/Exoc6b/Gnao1	5
GO:0008064	regulation of actin polymerization or depolymerization	8/314	119/10146	0.0672268907563025	2.17224214526575	2.29866254507919	0.0312213034565129	0.162991659098911	0.130865555476529	Cit/Slit2/Sema5a/Fmn1/Carmil1/Mtor/Sptan1/Prkce	8
GO:0008584	male gonad development	8/314	119/10146	0.0672268907563025	2.17224214526575	2.29866254507919	0.0312213034565129	0.162991659098911	0.130865555476529	Ncoa2/Akap9/Aspm/Gfra1/Pdgfrb/Scaper/Ncoa1/Abcb1a	8
GO:0030832	regulation of actin filament length	8/314	119/10146	0.0672268907563025	2.17224214526575	2.29866254507919	0.0312213034565129	0.162991659098911	0.130865555476529	Cit/Slit2/Sema5a/Fmn1/Carmil1/Mtor/Sptan1/Prkce	8
GO:0062012	regulation of small molecule metabolic process	14/314	260/10146	0.0538461538461538	1.73988241058305	2.15977738094521	0.0313694685933725	0.163538337652984	0.131304482186284	Prkg1/Slc4a4/Sesn2/Ubr4/Trib3/Sorbs1/Ncoa2/Thrb/Mtcl2/Zbtb20/Mtor/Myh9/Prkce/Kcnma1	14
GO:0001755	neural crest cell migration	4/314	39/10146	0.102564102564103	3.3140617344439	2.58741461127858	0.0316205901273212	0.164028362174035	0.131697921528512	Fn1/Nrp2/Sema5a/Sema3e	4
GO:0048009	insulin-like growth factor receptor signaling pathway	4/314	39/10146	0.102564102564103	3.3140617344439	2.58741461127858	0.0316205901273212	0.164028362174035	0.131697921528512	Igf1r/Igf2r/Plcb1/Phip	4
GO:0070570	regulation of neuron projection regeneration	4/314	39/10146	0.102564102564103	3.3140617344439	2.58741461127858	0.0316205901273212	0.164028362174035	0.131697921528512	Igf1r/Lrp1/Diaph2/Map4k4	4
GO:0031644	regulation of nervous system process	6/314	77/10146	0.0779220779220779	2.51782612292166	2.38915392098835	0.0316813547557182	0.164028362174035	0.131697921528512	Syne1/Reln/Lrrk2/Pard3/Tenm4/Abcb1a	6
GO:0035418	protein localization to synapse	6/314	77/10146	0.0779220779220779	2.51782612292166	2.38915392098835	0.0316813547557182	0.164028362174035	0.131697921528512	Reln/Nbea/Exoc4/Magi2/Gpc6/Kalrn	6
GO:0071229	cellular response to acid chemical	7/314	98/10146	0.0714285714285714	2.30800727934486	2.32516244800996	0.0320684420230337	0.165804417272938	0.13312391128995	Sesn3/Sesn2/Dync1h1/Plec/Mtor/Mtr/Abcb1a	7
GO:0046546	development of primary male sexual characteristics	8/314	120/10146	0.0666666666666667	2.15414012738853	2.27276864158375	0.0325904350458979	0.167608808549041	0.134572652090245	Ncoa2/Akap9/Aspm/Gfra1/Pdgfrb/Scaper/Ncoa1/Abcb1a	8
GO:0006929	substrate-dependent cell migration	3/314	23/10146	0.130434782608696	4.21462198836887	2.75809439290156	0.0328861519124652	0.167608808549041	0.134572652090245	Fn1/Slit2/Myh10	3
GO:0030513	positive regulation of BMP signaling pathway	3/314	23/10146	0.130434782608696	4.21462198836887	2.75809439290156	0.0328861519124652	0.167608808549041	0.134572652090245	Sulf1/Tgfbr3/Numa1	3
GO:0050974	detection of mechanical stimulus involved in sensory perception	3/314	23/10146	0.130434782608696	4.21462198836887	2.75809439290156	0.0328861519124652	0.167608808549041	0.134572652090245	Col11a1/Slc12a2/Kcnk2	3
GO:0060512	prostate gland morphogenesis	3/314	23/10146	0.130434782608696	4.21462198836887	2.75809439290156	0.0328861519124652	0.167608808549041	0.134572652090245	Igf1r/Sulf1/Fgfr2	3
GO:0070296	sarcoplasmic reticulum calcium ion transport	3/314	23/10146	0.130434782608696	4.21462198836887	2.75809439290156	0.0328861519124652	0.167608808549041	0.134572652090245	Ank2/Akap6/Cacna1c	3
GO:0070884	regulation of calcineurin-NFAT signaling cascade	3/314	23/10146	0.130434782608696	4.21462198836887	2.75809439290156	0.0328861519124652	0.167608808549041	0.134572652090245	Nfat5/Akap6/Mtor	3
GO:0099188	postsynaptic cytoskeleton organization	3/314	23/10146	0.130434782608696	4.21462198836887	2.75809439290156	0.0328861519124652	0.167608808549041	0.134572652090245	Cit/Myh10/Sipa1l1	3
GO:1903599	positive regulation of autophagy of mitochondrion	3/314	23/10146	0.130434782608696	4.21462198836887	2.75809439290156	0.0328861519124652	0.167608808549041	0.134572652090245	Huwe1/Vps13d/Htt	3
GO:0016049	cell growth	19/314	389/10146	0.0488431876606684	1.57822605734121	2.0781850768651	0.0331281860472039	0.167608808549041	0.134572652090245	Macf1/Lrp1/Fn1/Slit2/Nrp2/Prkg1/Sesn2/Map1b/Plxna4/Cobl/Akap6/Sema5a/Tead1/Nedd4l/Mtor/Nfix/Kmt2d/Cadm1/Plxna1	19
GO:0001541	ovarian follicle development	5/314	58/10146	0.0862068965517241	2.78552602679552	2.43695528138655	0.0331299026462504	0.167608808549041	0.134572652090245	Slit2/Ccnd2/Atm/Scaper/Myh9	5
GO:0001655	urogenital system development	5/314	58/10146	0.0862068965517241	2.78552602679552	2.43695528138655	0.0331299026462504	0.167608808549041	0.134572652090245	Igf1r/Gli3/Sulf1/Fgfr2/Pbx1	5
GO:0010770	positive regulation of cell morphogenesis	5/314	58/10146	0.0862068965517241	2.78552602679552	2.43695528138655	0.0331299026462504	0.167608808549041	0.134572652090245	Reln/Ptprd/Prkdc/Kalrn/Cux1	5
GO:0032922	circadian regulation of gene expression	5/314	58/10146	0.0862068965517241	2.78552602679552	2.43695528138655	0.0331299026462504	0.167608808549041	0.134572652090245	Huwe1/Mycbp2/Zfhx3/Ncoa2/Kmt2a	5
GO:0035904	aorta development	5/314	58/10146	0.0862068965517241	2.78552602679552	2.43695528138655	0.0331299026462504	0.167608808549041	0.134572652090245	Lrp1/Robo2/Myh10/Adamts9/Pdgfrb	5
GO:0062237	protein localization to postsynapse	5/314	58/10146	0.0862068965517241	2.78552602679552	2.43695528138655	0.0331299026462504	0.167608808549041	0.134572652090245	Nbea/Exoc4/Magi2/Gpc6/Kalrn	5
GO:0043255	regulation of carbohydrate biosynthetic process	6/314	78/10146	0.0769230769230769	2.48554630083293	2.35359539110432	0.0334651997672552	0.169077868354293	0.135752156173493	Prkg1/Sesn2/Sorbs1/Mtcl2/Mtor/Myh9	6
GO:0007266	Rho protein signal transduction	7/314	99/10146	0.0707070707070707	2.28469407450299	2.29545631424193	0.0336324302653686	0.169694996674058	0.13624764680665	Lrrk2/Dock11/Srgap1/Arhgef28/Pdgfrb/Dock8/Nfix	7
GO:0141091	transforming growth factor beta receptor superfamily signaling pathway	13/314	238/10146	0.0546218487394958	1.76494674302842	2.13401070753706	0.0337522444146797	0.170071550169819	0.136549980574291	Lrp1/Fbn1/Ltbp2/Hivep1/Magi2/Crim1/Sulf1/Prdm16/Nfia/Tgfbr3/Runx2/Tnrc6c/Numa1	13
GO:0021795	cerebral cortex cell migration	4/314	40/10146	0.1	3.2312101910828	2.52668294214426	0.0343069856159784	0.171946063726422	0.138055022361026	Reln/Slit2/Gli3/Syne2	4
GO:0060415	muscle tissue morphogenesis	4/314	40/10146	0.1	3.2312101910828	2.52668294214426	0.0343069856159784	0.171946063726422	0.138055022361026	Col11a1/Tgfbr3/Fgfr2/Ube4b	4
GO:0060428	lung epithelium development	4/314	40/10146	0.1	3.2312101910828	2.52668294214426	0.0343069856159784	0.171946063726422	0.138055022361026	Thrb/Fndc3b/Fgfr2/Numa1	4
GO:0140115	export across plasma membrane	4/314	40/10146	0.1	3.2312101910828	2.52668294214426	0.0343069856159784	0.171946063726422	0.138055022361026	Slc4a4/Abcc4/Abcc5/Abcb1a	4
GO:0030307	positive regulation of cell growth	9/314	144/10146	0.0625	2.01950636942675	2.20190044448121	0.0347176280014192	0.173542034259418	0.139336422719053	Macf1/Lrp1/Fn1/Map1b/Akap6/Sema5a/Tead1/Nedd4l/Mtor	9
GO:0051650	establishment of vesicle localization	9/314	144/10146	0.0625	2.01950636942675	2.20190044448121	0.0347176280014192	0.173542034259418	0.139336422719053	Lrrk2/Exoc4/Exoc6b/Htt/Myo5a/Tanc2/Myh9/Fgfr2/Kif13a	9
GO:0097306	cellular response to alcohol	7/314	100/10146	0.07	2.26184713375796	2.26610523170439	0.0352464479334617	0.175305493877903	0.140752299603853	Igf1r/Fn1/Acaca/Ncam1/Adcy2/Itpr2/Prkce	7
GO:0010927	cellular component assembly involved in morphogenesis	6/314	79/10146	0.0759493670886076	2.45408368942998	2.31858397064175	0.0353129168396327	0.175305493877903	0.140752299603853	Ank2/Vps13b/Myh10/Tenm4/Pdgfrb/Plec	6
GO:0032989	cellular anatomical entity morphogenesis	6/314	79/10146	0.0759493670886076	2.45408368942998	2.31858397064175	0.0353129168396327	0.175305493877903	0.140752299603853	Ank2/Vps13b/Myh10/Tenm4/Pdgfrb/Plec	6
GO:0072009	nephron epithelium development	6/314	79/10146	0.0759493670886076	2.45408368942998	2.31858397064175	0.0353129168396327	0.175305493877903	0.140752299603853	Slc4a4/Fat4/Gli3/Magi2/Fmn1/Pbx1	6
GO:0048754	branching morphogenesis of an epithelial tube	8/314	122/10146	0.0655737704918033	2.1188263548084	2.22173363084935	0.0354504598154303	0.175305493877903	0.140752299603853	Slit2/Fat4/Slc12a2/Gli3/Sema5a/Sema3e/Fgfr2/Pbx1	8
GO:0097529	myeloid leukocyte migration	8/314	122/10146	0.0655737704918033	2.1188263548084	2.22173363084935	0.0354504598154303	0.175305493877903	0.140752299603853	Slit2/Itga1/Prkca/Camk1d/Plcb1/Vav3/Lyst/Nf1	8
GO:0018108	peptidyl-tyrosine phosphorylation	10/314	168/10146	0.0595238095238095	1.92333939945405	2.15657304871085	0.0358567219091267	0.175305493877903	0.140752299603853	Reln/Igf1r/Ddr2/Prkca/Gfra1/Pdgfrb/Lrrk1/Mtor/Fgfr2/Prkce	10
GO:0003002	regionalization	14/314	265/10146	0.0528301886792453	1.70705444057205	2.08422814513107	0.0359935975586483	0.175305493877903	0.140752299603853	Reln/Robo2/Nrp2/Atm/Prkdc/Htt/Kmt2a/Gli3/Cobl/Dync2h1/Ddit3/Fgfr2/Pbx1/Anks6	14
GO:0010817	regulation of hormone levels	17/314	341/10146	0.0498533724340176	1.61086725068644	2.05054898266096	0.036034100663719	0.175305493877903	0.140752299603853	Reln/Igf1r/Itpr1/Lrp1/Fbn1/Stc2/Htt/Plcb1/Myo5a/Map4k4/Gnao1/Kalrn/Myh9/Cacna1c/Abcb1a/Prkce/Kcnma1	17
GO:0021610	facial nerve morphogenesis	2/314	10/10146	0.2	6.46242038216561	3.08831601665432	0.0364595735959975	0.175305493877903	0.140752299603853	Nrp2/Plxna4	2
GO:0030836	positive regulation of actin filament depolymerization	2/314	10/10146	0.2	6.46242038216561	3.08831601665432	0.0364595735959975	0.175305493877903	0.140752299603853	Sema5a/Carmil1	2
GO:0035234	ectopic germ cell programmed cell death	2/314	10/10146	0.2	6.46242038216561	3.08831601665432	0.0364595735959975	0.175305493877903	0.140752299603853	Prkdc/Casp4	2
GO:0035672	oligopeptide transmembrane transport	2/314	10/10146	0.2	6.46242038216561	3.08831601665432	0.0364595735959975	0.175305493877903	0.140752299603853	Abcc4/Abcc5	2
GO:0035860	glial cell-derived neurotrophic factor receptor signaling pathway	2/314	10/10146	0.2	6.46242038216561	3.08831601665432	0.0364595735959975	0.175305493877903	0.140752299603853	Gfra1/Sulf1	2
GO:0036135	Schwann cell migration	2/314	10/10146	0.2	6.46242038216561	3.08831601665432	0.0364595735959975	0.175305493877903	0.140752299603853	Lrp1/Nf1	2
GO:0038026	reelin-mediated signaling pathway	2/314	10/10146	0.2	6.46242038216561	3.08831601665432	0.0364595735959975	0.175305493877903	0.140752299603853	Reln/Vldlr	2
GO:0051124	synaptic assembly at neuromuscular junction	2/314	10/10146	0.2	6.46242038216561	3.08831601665432	0.0364595735959975	0.175305493877903	0.140752299603853	Mycbp2/Large1	2
GO:0051657	maintenance of organelle location	2/314	10/10146	0.2	6.46242038216561	3.08831601665432	0.0364595735959975	0.175305493877903	0.140752299603853	Akap9/Aspm	2
GO:0051953	negative regulation of amine transport	2/314	10/10146	0.2	6.46242038216561	3.08831601665432	0.0364595735959975	0.175305493877903	0.140752299603853	Prkg1/Myo5a	2
GO:0055003	cardiac myofibril assembly	2/314	10/10146	0.2	6.46242038216561	3.08831601665432	0.0364595735959975	0.175305493877903	0.140752299603853	Myh10/Pdgfrb	2
GO:0060347	heart trabecula formation	2/314	10/10146	0.2	6.46242038216561	3.08831601665432	0.0364595735959975	0.175305493877903	0.140752299603853	Adgrg6/Tgfbr3	2
GO:0060363	cranial suture morphogenesis	2/314	10/10146	0.2	6.46242038216561	3.08831601665432	0.0364595735959975	0.175305493877903	0.140752299603853	Gli3/Fgfr2	2
GO:0060601	lateral sprouting from an epithelium	2/314	10/10146	0.2	6.46242038216561	3.08831601665432	0.0364595735959975	0.175305493877903	0.140752299603853	Sulf1/Fgfr2	2
GO:0060712	spongiotrophoblast layer development	2/314	10/10146	0.2	6.46242038216561	3.08831601665432	0.0364595735959975	0.175305493877903	0.140752299603853	Nrk/Birc6	2
GO:0086012	membrane depolarization during cardiac muscle cell action potential	2/314	10/10146	0.2	6.46242038216561	3.08831601665432	0.0364595735959975	0.175305493877903	0.140752299603853	Cacna2d1/Cacna1c	2
GO:1904772	response to tetrachloromethane	2/314	10/10146	0.2	6.46242038216561	3.08831601665432	0.0364595735959975	0.175305493877903	0.140752299603853	Igf2r/Abcc4	2
GO:1905208	negative regulation of cardiocyte differentiation	2/314	10/10146	0.2	6.46242038216561	3.08831601665432	0.0364595735959975	0.175305493877903	0.140752299603853	Ccnd2/Sox6	2
GO:1905962	glutamatergic neuron differentiation	2/314	10/10146	0.2	6.46242038216561	3.08831601665432	0.0364595735959975	0.175305493877903	0.140752299603853	Top2a/Nfix	2
GO:0006904	vesicle docking involved in exocytosis	3/314	24/10146	0.125	4.0390127388535	2.66363608459528	0.0367470867879025	0.175305493877903	0.140752299603853	Exoc4/Ncam1/Gnao1	3
GO:0007212	G protein-coupled dopamine receptor signaling pathway	3/314	24/10146	0.125	4.0390127388535	2.66363608459528	0.0367470867879025	0.175305493877903	0.140752299603853	Lrrk2/Htt/Gnao1	3
GO:0010092	specification of animal organ identity	3/314	24/10146	0.125	4.0390127388535	2.66363608459528	0.0367470867879025	0.175305493877903	0.140752299603853	Robo2/Gli3/Fgfr2	3
GO:0016233	telomere capping	3/314	24/10146	0.125	4.0390127388535	2.66363608459528	0.0367470867879025	0.175305493877903	0.140752299603853	Atm/Prkdc/Smg6	3
GO:0042908	xenobiotic transport	3/314	24/10146	0.125	4.0390127388535	2.66363608459528	0.0367470867879025	0.175305493877903	0.140752299603853	Abcc4/Abcc5/Abcb1a	3
GO:0051281	positive regulation of release of sequestered calcium ion into cytosol	3/314	24/10146	0.125	4.0390127388535	2.66363608459528	0.0367470867879025	0.175305493877903	0.140752299603853	Htt/Akap6/Cemip	3
GO:0140058	neuron projection arborization	3/314	24/10146	0.125	4.0390127388535	2.66363608459528	0.0367470867879025	0.175305493877903	0.140752299603853	Macf1/Lrrk2/Vps13a	3
GO:1902065	response to L-glutamate	3/314	24/10146	0.125	4.0390127388535	2.66363608459528	0.0367470867879025	0.175305493877903	0.140752299603853	Igf1r/Sorbs1/Abcb1a	3
GO:0048259	regulation of receptor-mediated endocytosis	7/314	101/10146	0.0693069306930693	2.23945260768115	2.23710081822919	0.036911016245774	0.175537217011705	0.140938349471616	Syne1/Lrp1/Pard3/Magi2/Iqsec1/Nedd4l/Tbc1d5	7
GO:0051261	protein depolymerization	7/314	101/10146	0.0693069306930693	2.23945260768115	2.23710081822919	0.036911016245774	0.175537217011705	0.140938349471616	Map1b/Mical3/Htt/Sema5a/Carmil1/Sptan1/Asph	7
GO:0030838	positive regulation of actin filament polymerization	4/314	41/10146	0.0975609756097561	3.15240018642225	2.46783832931984	0.037122110717672	0.175537217011705	0.140938349471616	Fmn1/Carmil1/Mtor/Prkce	4
GO:0050906	detection of stimulus involved in sensory perception	4/314	41/10146	0.0975609756097561	3.15240018642225	2.46783832931984	0.037122110717672	0.175537217011705	0.140938349471616	Col11a1/Slc12a2/Sema5a/Kcnk2	4
GO:0055117	regulation of cardiac muscle contraction	4/314	41/10146	0.0975609756097561	3.15240018642225	2.46783832931984	0.037122110717672	0.175537217011705	0.140938349471616	Ank2/Akap9/Akap6/Cacna1c	4
GO:0090497	mesenchymal cell migration	4/314	41/10146	0.0975609756097561	3.15240018642225	2.46783832931984	0.037122110717672	0.175537217011705	0.140938349471616	Fn1/Nrp2/Sema5a/Sema3e	4
GO:0099010	modification of postsynaptic structure	4/314	41/10146	0.0975609756097561	3.15240018642225	2.46783832931984	0.037122110717672	0.175537217011705	0.140938349471616	Myh10/Kalrn/Agap1/Nf1	4
GO:0051606	detection of stimulus	6/314	80/10146	0.075	2.4234076433121	2.28410328701206	0.037225129074198	0.175803495401858	0.141152143659806	Col11a1/Slc12a2/Casp4/Sema5a/Kcnk2/Cadm1	6
GO:0007389	pattern specification process	15/314	292/10146	0.0513698630136986	1.65986824884391	2.0446185340759	0.0378244702478175	0.178410157910758	0.143245025829685	Reln/Robo2/Nrp2/Atm/Prkdc/Htt/Kmt2a/Gli3/Cobl/Dync2h1/Ddit3/Fgfr2/Pbx1/Asph/Anks6	15
GO:0018212	peptidyl-tyrosine modification	10/314	170/10146	0.0588235294117647	1.90071187710753	2.11642091544556	0.0384001415189827	0.180805952219469	0.145168602500725	Reln/Igf1r/Ddr2/Prkca/Gfra1/Pdgfrb/Lrrk1/Mtor/Fgfr2/Prkce	10
GO:0034284	response to monosaccharide	12/314	218/10146	0.055045871559633	1.77864781160521	2.07686536901991	0.0384284701847967	0.180805952219469	0.145168602500725	Igf1r/Lrp1/Fn1/Sesn2/Col6a3/Acan/Plcb1/Ern1/Map4k4/Zbtb20/Myh9/Prkce	12
GO:0051493	regulation of cytoskeleton organization	19/314	396/10146	0.047979797979798	1.55032812198417	1.99635101945179	0.0386262197153253	0.181059316159963	0.145372027712751	Mycbp2/Lrp1/Cit/Slit2/Map1b/Cgnl1/Cdk5rap2/Akap9/Dync1h1/Pdgfrb/Sema5a/Fmn1/Carmil1/Mtor/Myh9/Sptan1/Ccdc88a/Numa1/Prkce	19
GO:0008585	female gonad development	7/314	102/10146	0.0686274509803922	2.21749718995879	2.20843497352993	0.0386266288194607	0.181059316159963	0.145372027712751	Robo2/Slit2/Ccnd2/Atm/Scaper/Ddit3/Myh9	7
GO:0072089	stem cell proliferation	7/314	102/10146	0.0686274509803922	2.21749718995879	2.20843497352993	0.0386266288194607	0.181059316159963	0.145372027712751	Mki67/Gli3/Runx2/Fgfr2/Pbx1/Abcb1a/Nf1	7
GO:0007584	response to nutrient	12/314	219/10146	0.0547945205479452	1.77052613210017	2.06001476663794	0.0395773609718603	0.185054890308176	0.148580063223551	Igf1r/Acaca/Map1b/Stc2/Vldlr/Plec/Ncoa1/Ddit3/Pld1/Mtor/Mtr/Abcb1a	12
GO:0099003	vesicle-mediated transport in synapse	12/314	219/10146	0.0547945205479452	1.77052613210017	2.06001476663794	0.0395773609718603	0.185054890308176	0.148580063223551	Syne1/Reln/Lrp1/Lrrk2/Bltp1/Erc1/Prkca/Magi2/Iqsec1/Dennd1a/Nedd4l/Pld1	12
GO:0002088	lens development in camera-type eye	5/314	61/10146	0.0819672131147541	2.64853294351049	2.30778056341255	0.0399509287260972	0.18572606187753	0.149118945033388	Fat1/Adamts9/Nhs/Fgfr2/Maf	5
GO:1904705	regulation of vascular associated smooth muscle cell proliferation	5/314	61/10146	0.0819672131147541	2.64853294351049	2.30778056341255	0.0399509287260972	0.18572606187753	0.149118945033388	Prkg1/Ddr2/Ern1/Fgfr2/Nf1	5
GO:0030041	actin filament polymerization	8/314	125/10146	0.064	2.06797452229299	2.14699128944338	0.0400513544974126	0.18572606187753	0.149118945033388	Slit2/Cobl/Diaph2/Fmn1/Carmil1/Mtor/Sptan1/Prkce	8
GO:0030225	macrophage differentiation	4/314	42/10146	0.0952380952380952	3.07734303912648	2.4107718422304	0.0400663024029102	0.18572606187753	0.149118945033388	Vps13a/Large1/Prkca/Nfix	4
GO:0042311	vasodilation	4/314	42/10146	0.0952380952380952	3.07734303912648	2.4107718422304	0.0400663024029102	0.18572606187753	0.149118945033388	Ptprm/Prkg1/Itga1/Kcnma1	4
GO:0051294	establishment of spindle orientation	4/314	42/10146	0.0952380952380952	3.07734303912648	2.4107718422304	0.0400663024029102	0.18572606187753	0.149118945033388	Cdk5rap2/Htt/Map4/Numa1	4
GO:1902743	regulation of lamellipodium organization	4/314	42/10146	0.0952380952380952	3.07734303912648	2.4107718422304	0.0400663024029102	0.18572606187753	0.149118945033388	Plce1/Slit2/Carmil1/Mtor	4
GO:0097305	response to alcohol	15/314	295/10146	0.0508474576271186	1.64298823275397	2.00282861777192	0.0407821419604677	0.186961834401628	0.15011114339926	Reln/Igf1r/Fn1/Slit2/Acaca/Ccnd2/Ncam1/Prkca/Adcy2/Itpr2/Tgfbr3/Fgfr2/Cacna1c/Abcb1a/Prkce	15
GO:0000212	meiotic spindle organization	3/314	25/10146	0.12	3.87745222929936	2.57416469144391	0.0408296035808019	0.186961834401628	0.15011114339926	Aspm/Cenpe/Myh9	3
GO:0002052	positive regulation of neuroblast proliferation	3/314	25/10146	0.12	3.87745222929936	2.57416469144391	0.0408296035808019	0.186961834401628	0.15011114339926	Acan/Gli3/Aspm	3
GO:0006972	hyperosmotic response	3/314	25/10146	0.12	3.87745222929936	2.57416469144391	0.0408296035808019	0.186961834401628	0.15011114339926	Slc12a2/Wnk1/Abcb1a	3
GO:0021952	central nervous system projection neuron axonogenesis	3/314	25/10146	0.12	3.87745222929936	2.57416469144391	0.0408296035808019	0.186961834401628	0.15011114339926	Mycbp2/Slit2/Plxna4	3
GO:0035136	forelimb morphogenesis	3/314	25/10146	0.12	3.87745222929936	2.57416469144391	0.0408296035808019	0.186961834401628	0.15011114339926	Fmn1/Runx2/Cacna1c	3
GO:0035137	hindlimb morphogenesis	3/314	25/10146	0.12	3.87745222929936	2.57416469144391	0.0408296035808019	0.186961834401628	0.15011114339926	Aff3/Large1/Fmn1	3
GO:0051446	positive regulation of meiotic cell cycle	3/314	25/10146	0.12	3.87745222929936	2.57416469144391	0.0408296035808019	0.186961834401628	0.15011114339926	Igf1r/Eif4g3/Plcb1	3
GO:0051894	positive regulation of focal adhesion assembly	3/314	25/10146	0.12	3.87745222929936	2.57416469144391	0.0408296035808019	0.186961834401628	0.15011114339926	Map4k4/Fmn1/Myh9	3
GO:0106056	regulation of calcineurin-mediated signaling	3/314	25/10146	0.12	3.87745222929936	2.57416469144391	0.0408296035808019	0.186961834401628	0.15011114339926	Nfat5/Akap6/Mtor	3
GO:1901654	response to ketone	14/314	270/10146	0.0518518518518519	1.67544232130219	2.01024747388296	0.0410903803068226	0.187927328645055	0.15088633607583	Reln/Igf1r/Fn1/Slit2/Acaca/Ccnd2/Ncoa2/Prkca/Adcy2/Ncoa1/Tgfbr3/Abcb1a/Nf1/Prkce	14
GO:0007204	positive regulation of cytosolic calcium ion concentration	6/314	82/10146	0.0731707317073171	2.36430013981668	2.21667207687511	0.0412452905457569	0.188178513471793	0.151088011683404	Itpr1/Lrp1/Prkg1/Cacna2d1/Asph/Cacna1c	6
GO:0030316	osteoclast differentiation	6/314	82/10146	0.0731707317073171	2.36430013981668	2.21667207687511	0.0412452905457569	0.188178513471793	0.151088011683404	Fbn1/Sh3pxd2a/Lrrk1/Mtor/Nfix/Nf1	6
GO:0030534	adult behavior	7/314	104/10146	0.0673076923076923	2.17485301322881	2.15208792623586	0.0422128203816865	0.192127032547362	0.154258266805603	Ccnd2/Vps13a/Ncam1/Kalrn/Cacna1c/Sdk1/Kcnma1	7
GO:0046545	development of primary female sexual characteristics	7/314	104/10146	0.0673076923076923	2.17485301322881	2.15208792623586	0.0422128203816865	0.192127032547362	0.154258266805603	Robo2/Slit2/Ccnd2/Atm/Scaper/Ddit3/Myh9	7
GO:0006835	dicarboxylic acid transport	5/314	62/10146	0.0806451612903226	2.60581467022807	2.26644279637674	0.0424004435200708	0.192236330378031	0.15434602173369	Prkg1/Slc12a2/Abcc5/Kcnk2/Nf1	5
GO:0030199	collagen fibril organization	5/314	62/10146	0.0806451612903226	2.60581467022807	2.26644279637674	0.0424004435200708	0.192236330378031	0.15434602173369	Acan/Ddr2/Loxl4/Col11a1/Nf1	5
GO:0045913	positive regulation of carbohydrate metabolic process	5/314	62/10146	0.0806451612903226	2.60581467022807	2.26644279637674	0.0424004435200708	0.192236330378031	0.15434602173369	Slc4a4/Sorbs1/Zbtb20/Myh9/Prkce	5
GO:0003208	cardiac ventricle morphogenesis	4/314	43/10146	0.0930232558139535	3.00577692193749	2.35538332526313	0.0431396913662539	0.192236330378031	0.15434602173369	Col11a1/Tgfbr3/Fgfr2/Ube4b	4
GO:0007601	visual perception	4/314	43/10146	0.0930232558139535	3.00577692193749	2.35538332526313	0.0431396913662539	0.192236330378031	0.15434602173369	Atf6/Col11a1/Myo5a/Sema5a	4
GO:0098884	postsynaptic neurotransmitter receptor internalization	4/314	43/10146	0.0930232558139535	3.00577692193749	2.35538332526313	0.0431396913662539	0.192236330378031	0.15434602173369	Syne1/Lrp1/Iqsec1/Nedd4l	4
GO:0099590	neurotransmitter receptor internalization	4/314	43/10146	0.0930232558139535	3.00577692193749	2.35538332526313	0.0431396913662539	0.192236330378031	0.15434602173369	Syne1/Lrp1/Iqsec1/Nedd4l	4
GO:0055001	muscle cell development	9/314	150/10146	0.06	1.93872611464968	2.06986166082025	0.0432622613581655	0.192236330378031	0.15434602173369	Ank2/Prkg1/Myh10/Myof/Large1/Pdgfrb/Plec/Akap6/Mtor	9
GO:0071326	cellular response to monosaccharide stimulus	9/314	150/10146	0.06	1.93872611464968	2.06986166082025	0.0432622613581655	0.192236330378031	0.15434602173369	Igf1r/Lrp1/Fn1/Plcb1/Ern1/Map4k4/Zbtb20/Myh9/Prkce	9
GO:0000086	G2/M transition of mitotic cell cycle	8/314	127/10146	0.062992125984252	2.03540799438287	2.09831700783033	0.0433304680674138	0.192236330378031	0.15434602173369	Cit/Atm/Fbxl7/Plcb1/Cdk14/Pbx1/Abcb1a/Cdk6	8
GO:0002327	immature B cell differentiation	2/314	11/10146	0.181818181818182	5.87492762015055	2.89082999851216	0.0436668603807696	0.192236330378031	0.15434602173369	Atm/Prkdc	2
GO:0007214	gamma-aminobutyric acid signaling pathway	2/314	11/10146	0.181818181818182	5.87492762015055	2.89082999851216	0.0436668603807696	0.192236330378031	0.15434602173369	Cit/Slc12a2	2
GO:0010737	protein kinase A signaling	2/314	11/10146	0.181818181818182	5.87492762015055	2.89082999851216	0.0436668603807696	0.192236330378031	0.15434602173369	Fbn1/Lrrk2	2
GO:0014041	regulation of neuron maturation	2/314	11/10146	0.181818181818182	5.87492762015055	2.89082999851216	0.0436668603807696	0.192236330378031	0.15434602173369	Lrrk2/Mtor	2
GO:0021511	spinal cord patterning	2/314	11/10146	0.181818181818182	5.87492762015055	2.89082999851216	0.0436668603807696	0.192236330378031	0.15434602173369	Reln/Gli3	2
GO:0021561	facial nerve development	2/314	11/10146	0.181818181818182	5.87492762015055	2.89082999851216	0.0436668603807696	0.192236330378031	0.15434602173369	Nrp2/Plxna4	2
GO:0021670	lateral ventricle development	2/314	11/10146	0.181818181818182	5.87492762015055	2.89082999851216	0.0436668603807696	0.192236330378031	0.15434602173369	Myh10/Nfix	2
GO:0035332	positive regulation of hippo signaling	2/314	11/10146	0.181818181818182	5.87492762015055	2.89082999851216	0.0436668603807696	0.192236330378031	0.15434602173369	Map4k4/Aars1	2
GO:0044557	relaxation of smooth muscle	2/314	11/10146	0.181818181818182	5.87492762015055	2.89082999851216	0.0436668603807696	0.192236330378031	0.15434602173369	Prkg1/Kcnma1	2
GO:0048340	paraxial mesoderm morphogenesis	2/314	11/10146	0.181818181818182	5.87492762015055	2.89082999851216	0.0436668603807696	0.192236330378031	0.15434602173369	Exoc4/Htt	2
GO:0048557	embryonic digestive tract morphogenesis	2/314	11/10146	0.181818181818182	5.87492762015055	2.89082999851216	0.0436668603807696	0.192236330378031	0.15434602173369	Gli3/Fgfr2	2
GO:0048712	negative regulation of astrocyte differentiation	2/314	11/10146	0.181818181818182	5.87492762015055	2.89082999851216	0.0436668603807696	0.192236330378031	0.15434602173369	Atf5/Nf1	2
GO:0048820	hair follicle maturation	2/314	11/10146	0.181818181818182	5.87492762015055	2.89082999851216	0.0436668603807696	0.192236330378031	0.15434602173369	Myo5a/Nf1	2
GO:0060572	morphogenesis of an epithelial bud	2/314	11/10146	0.181818181818182	5.87492762015055	2.89082999851216	0.0436668603807696	0.192236330378031	0.15434602173369	Sulf1/Fgfr2	2
GO:0099022	vesicle tethering	2/314	11/10146	0.181818181818182	5.87492762015055	2.89082999851216	0.0436668603807696	0.192236330378031	0.15434602173369	Exoc4/Exoc6b	2
GO:0099562	maintenance of postsynaptic density structure	2/314	11/10146	0.181818181818182	5.87492762015055	2.89082999851216	0.0436668603807696	0.192236330378031	0.15434602173369	Magi2/Tanc2	2
GO:1902617	response to fluoride	2/314	11/10146	0.181818181818182	5.87492762015055	2.89082999851216	0.0436668603807696	0.192236330378031	0.15434602173369	Ncam1/Plcb1	2
GO:1903978	regulation of microglial cell activation	2/314	11/10146	0.181818181818182	5.87492762015055	2.89082999851216	0.0436668603807696	0.192236330378031	0.15434602173369	Lrrk2/Atm	2
GO:0001889	liver development	11/314	198/10146	0.0555555555555556	1.79511677282378	2.01913583472619	0.0437542777857515	0.192396146712113	0.15447433782943	Itpr1/Cit/Igf2r/Ccnd2/Mki67/Man2a1/Gli3/Cobl/Tgfbr3/Cadm1/Nf1	11
GO:0046879	hormone secretion	12/314	223/10146	0.0538116591928251	1.73876781582931	1.99346593142397	0.0444145665128376	0.195071678359767	0.156622514841684	Itpr1/Lrp1/Fbn1/Htt/Plcb1/Myo5a/Map4k4/Gnao1/Kalrn/Myh9/Cacna1c/Prkce	12
GO:0051046	regulation of secretion	19/314	403/10146	0.0471464019851117	1.52339934567179	1.91606069435552	0.0447668558074127	0.196384045334611	0.157676210681713	Itpr1/Lrp1/Fbn1/Prkg1/Lrrk2/Myh10/Prkca/Slc12a2/Plcb1/Myo5a/Map4k4/Gnao1/Wnk1/Kalrn/Myh9/Cacna1c/Frmd4a/Nf1/Prkce	19
GO:1902017	regulation of cilium assembly	5/314	63/10146	0.0793650793650794	2.5644525326054	2.22591049206133	0.0449386543437855	0.196384045334611	0.157676210681713	Syne1/Htt/Syne2/Ccdc88a/Map4	5
GO:0051051	negative regulation of transport	15/314	299/10146	0.0501672240802676	1.62100845706495	1.94783001837766	0.044978695051256	0.196384045334611	0.157676210681713	Fbn1/Prkg1/Map1b/Prkca/Slc6a9/Myo5a/Map4k4/Gnao1/Nedd4l/Wnk1/Mtor/Kalrn/Frmd4a/Nf1/Prkce	15
GO:1903530	regulation of secretion by cell	18/314	377/10146	0.0477453580901857	1.54275287637906	1.91918865989628	0.0451121175498303	0.196384045334611	0.157676210681713	Itpr1/Lrp1/Fbn1/Prkg1/Lrrk2/Myh10/Prkca/Slc12a2/Plcb1/Myo5a/Map4k4/Gnao1/Kalrn/Myh9/Cacna1c/Frmd4a/Nf1/Prkce	18
GO:0021515	cell differentiation in spinal cord	3/314	26/10146	0.115384615384615	3.72831945124939	2.48921008466959	0.0451307649347605	0.196384045334611	0.157676210681713	Gli3/Sox6/Dync2h1	3
GO:0050931	pigment cell differentiation	3/314	26/10146	0.115384615384615	3.72831945124939	2.48921008466959	0.0451307649347605	0.196384045334611	0.157676210681713	Adamts9/Gli3/Myo5a	3
GO:0060218	hematopoietic stem cell differentiation	3/314	26/10146	0.115384615384615	3.72831945124939	2.48921008466959	0.0451307649347605	0.196384045334611	0.157676210681713	Prkdc/Chd2/Cdk6	3
GO:0061384	heart trabecula morphogenesis	3/314	26/10146	0.115384615384615	3.72831945124939	2.48921008466959	0.0451307649347605	0.196384045334611	0.157676210681713	Adgrg6/Tgfbr3/Ube4b	3
GO:1905475	regulation of protein localization to membrane	10/314	175/10146	0.0571428571428571	1.84640582347589	2.018358108644	0.0452976799006522	0.196882756519694	0.158076624522636	Nbea/Lrp1/Exoc4/Sorbs1/Magi2/Myo5a/Gpc6/Wnk1/Kalrn/Cemip	10
GO:0002761	regulation of myeloid leukocyte differentiation	6/314	84/10146	0.0714285714285714	2.30800727934486	2.15118401589593	0.0455296994367517	0.197662962721953	0.158703049939797	Fbn1/Prkca/Prdm16/Mtor/Nf1/Cdk6	6
GO:0002009	morphogenesis of an epithelium	18/314	378/10146	0.0476190476190476	1.53867151956324	1.90737902957483	0.0460828767631534	0.199834041631923	0.160446203234312	Fat1/Igf1r/Slit2/Fat4/Pard3/Slc12a2/Htt/Gli3/Cobl/Sulf1/Sema5a/Fmn1/Tead1/Mtor/Sema3e/Fgfr2/Pbx1/Plxna1	18
GO:0003179	heart valve morphogenesis	4/314	44/10146	0.0909090909090909	2.93746381007528	2.30158050334675	0.0463422079926892	0.200266441888039	0.160793376212473	Robo2/Slit2/Adamts9/Mtor	4
GO:0050953	sensory perception of light stimulus	4/314	44/10146	0.0909090909090909	2.93746381007528	2.30158050334675	0.0463422079926892	0.200266441888039	0.160793376212473	Atf6/Col11a1/Myo5a/Sema5a	4
GO:0140239	postsynaptic endocytosis	4/314	44/10146	0.0909090909090909	2.93746381007528	2.30158050334675	0.0463422079926892	0.200266441888039	0.160793376212473	Syne1/Lrp1/Iqsec1/Nedd4l	4
GO:0061008	hepaticobiliary system development	11/314	200/10146	0.055	1.77716560509554	1.98369206916875	0.0464632353394621	0.20055919474511	0.161028426677445	Itpr1/Cit/Igf2r/Ccnd2/Mki67/Man2a1/Gli3/Cobl/Tgfbr3/Cadm1/Nf1	11
GO:0007589	body fluid secretion	6/314	85/10146	0.0705882352941176	2.28085425252904	2.11913447895621	0.0477720363727655	0.205736779069896	0.165185494912935	Ncoa1/Wnk1/Kalrn/Abcb1a/Prkce/Kcnma1	6
GO:0016239	positive regulation of macroautophagy	6/314	85/10146	0.0705882352941176	2.28085425252904	2.11913447895621	0.0477720363727655	0.205736779069896	0.165185494912935	Huwe1/Sesn3/Sesn2/Vps13d/Htt/Pip4k2a	6
GO:0016236	macroautophagy	14/314	276/10146	0.0507246376811594	1.63901966214345	1.92344645434326	0.047860037878336	0.205880208656065	0.165300654133778	Huwe1/Lrba/Lrrk2/Sesn3/Sesn2/Rnf213/Atm/Vps13d/Wdfy3/Htt/Myo5a/Mtor/Tbc1d5/Pip4k2a	14
GO:0031623	receptor internalization	7/314	107/10146	0.0654205607476635	2.11387582594202	2.06991902012636	0.0479856432120709	0.205949784549869	0.165356516427841	Syne1/Lrp1/Pard3/Magi2/Iqsec1/Nedd4l/Tbc1d5	7
GO:0043279	response to alkaloid	7/314	107/10146	0.0654205607476635	2.11387582594202	2.06991902012636	0.0479856432120709	0.205949784549869	0.165356516427841	Igf1r/Ncam1/Ltbp2/Mtor/Sdk1/Abcb1a/Prkce	7
GO:1990778	protein localization to cell periphery	15/314	302/10146	0.0496688741721854	1.60490572404775	1.9071079557718	0.0483208058559132	0.207152065195509	0.166321824256476	Macf1/Nbea/Ank2/Lrp1/Exoc4/Sorbs1/Large1/Magi2/Myo5a/Gpc6/Wnk1/Kalrn/Ccdc88a/Kif13a/Numa1	15
GO:0045765	regulation of angiogenesis	11/314	202/10146	0.0544554455445545	1.75956990603519	1.94864528707125	0.0492847468249561	0.209374454084424	0.168106174192175	Ptprm/Col4a2/Prkca/Adamts9/Slc12a2/Adam12/Sulf1/Sema5a/Wnk1/Sema3e/Nf1	11
GO:0007617	mating behavior	3/314	27/10146	0.111111111111111	3.59023354564756	2.40836286685534	0.0496471614463938	0.209374454084424	0.168106174192175	Ncoa2/Thrb/Ncoa1	3
GO:0010543	regulation of platelet activation	3/314	27/10146	0.111111111111111	3.59023354564756	2.40836286685534	0.0496471614463938	0.209374454084424	0.168106174192175	Prkg1/Prkca/Svep1	3
GO:0043647	inositol phosphate metabolic process	3/314	27/10146	0.111111111111111	3.59023354564756	2.40836286685534	0.0496471614463938	0.209374454084424	0.168106174192175	Prkg1/Plcb1/Myh9	3
GO:0060479	lung cell differentiation	3/314	27/10146	0.111111111111111	3.59023354564756	2.40836286685534	0.0496471614463938	0.209374454084424	0.168106174192175	Thrb/Fndc3b/Numa1	3
GO:0060487	lung epithelial cell differentiation	3/314	27/10146	0.111111111111111	3.59023354564756	2.40836286685534	0.0496471614463938	0.209374454084424	0.168106174192175	Thrb/Fndc3b/Numa1	3
GO:0061003	positive regulation of dendritic spine morphogenesis	3/314	27/10146	0.111111111111111	3.59023354564756	2.40836286685534	0.0496471614463938	0.209374454084424	0.168106174192175	Reln/Ptprd/Kalrn	3
GO:0090075	relaxation of muscle	3/314	27/10146	0.111111111111111	3.59023354564756	2.40836286685534	0.0496471614463938	0.209374454084424	0.168106174192175	Prkg1/Akap6/Kcnma1	3
GO:0050878	regulation of body fluid levels	12/314	227/10146	0.052863436123348	1.70812873537417	1.92824012700733	0.0496478470005744	0.209374454084424	0.168106174192175	Prkg1/Prkca/Svep1/Ncoa1/Wnk1/Kalrn/Lyst/Myh9/F8/Abcb1a/Prkce/Kcnma1	12
GO:0015800	acidic amino acid transport	4/314	45/10146	0.0888888888888889	2.87218683651805	2.24927819682882	0.0496735886018572	0.209374454084424	0.168106174192175	Prkg1/Slc12a2/Kcnk2/Nf1	4
GO:0030042	actin filament depolymerization	4/314	45/10146	0.0888888888888889	2.87218683651805	2.24927819682882	0.0496735886018572	0.209374454084424	0.168106174192175	Mical3/Sema5a/Carmil1/Sptan1	4
GO:0030850	prostate gland development	4/314	45/10146	0.0888888888888889	2.87218683651805	2.24927819682882	0.0496735886018572	0.209374454084424	0.168106174192175	Igf1r/Gli3/Sulf1/Fgfr2	4
GO:0031529	ruffle organization	4/314	45/10146	0.0888888888888889	2.87218683651805	2.24927819682882	0.0496735886018572	0.209374454084424	0.168106174192175	Cobl/Pdgfrb/Carmil1/Mtor	4
GO:0048260	positive regulation of receptor-mediated endocytosis	4/314	45/10146	0.0888888888888889	2.87218683651805	2.24927819682882	0.0496735886018572	0.209374454084424	0.168106174192175	Syne1/Pard3/Magi2/Tbc1d5	4
GO:0048644	muscle organ morphogenesis	4/314	45/10146	0.0888888888888889	2.87218683651805	2.24927819682882	0.0496735886018572	0.209374454084424	0.168106174192175	Col11a1/Tgfbr3/Fgfr2/Ube4b	4
GO:0043244	regulation of protein-containing complex disassembly	7/314	108/10146	0.0648148148148148	2.09430290162774	2.0431288092909	0.0500162864331514	0.210583112007139	0.16907660231906	Igf1r/Map1b/Sema5a/Carmil1/Wnk1/Sptan1/Asph	7
GO:0030510	regulation of BMP signaling pathway	5/314	65/10146	0.0769230769230769	2.48554630083293	2.14714304206521	0.0502823824442274	0.211466913430248	0.169786204054545	Fbn1/Crim1/Sulf1/Tgfbr3/Numa1	5
GO:0016241	regulation of macroautophagy	8/314	131/10146	0.0610687022900763	1.97325813195896	2.00358663894115	0.0504095569553045	0.211765147745274	0.170025655567057	Huwe1/Lrrk2/Sesn3/Sesn2/Vps13d/Htt/Mtor/Pip4k2a	8
GO:0010639	negative regulation of organelle organization	15/314	304/10146	0.0493421052631579	1.59434713375796	1.88020498110781	0.0506435964211987	0.21251114484882	0.170624614592808	Huwe1/Slit2/Lrrk2/Atm/Map1b/Cgnl1/Cdk5rap2/Top2a/Cenpe/Carmil1/Mtor/Fgfr2/Smg6/Sptan1/Map4	15
GO:0110053	regulation of actin filament organization	11/314	203/10146	0.0541871921182266	1.75090207398576	1.93126788142594	0.0507382083476196	0.212532131695419	0.170641464874307	Cit/Slit2/Cgnl1/Sema5a/Fmn1/Carmil1/Mtor/Myh9/Sptan1/Ccdc88a/Prkce	11
GO:0032956	regulation of actin cytoskeleton organization	13/314	253/10146	0.0513833992094862	1.66030563178168	1.90068948553977	0.0508261880183145	0.212532131695419	0.170641464874307	Lrp1/Cit/Slit2/Cgnl1/Pdgfrb/Sema5a/Fmn1/Carmil1/Mtor/Myh9/Sptan1/Ccdc88a/Prkce	13
GO:0006857	oligopeptide transport	2/314	12/10146	0.166666666666667	5.38535031847134	2.7162790248322	0.0513508165618745	0.212532131695419	0.170641464874307	Abcc4/Abcc5	2
GO:0017085	response to insecticide	2/314	12/10146	0.166666666666667	5.38535031847134	2.7162790248322	0.0513508165618745	0.212532131695419	0.170641464874307	Reln/Map1b	2
GO:0021702	cerebellar Purkinje cell differentiation	2/314	12/10146	0.166666666666667	5.38535031847134	2.7162790248322	0.0513508165618745	0.212532131695419	0.170641464874307	Herc1/Top2a	2
GO:0038065	collagen-activated signaling pathway	2/314	12/10146	0.166666666666667	5.38535031847134	2.7162790248322	0.0513508165618745	0.212532131695419	0.170641464874307	Col4a2/Ddr2	2
GO:0043501	skeletal muscle adaptation	2/314	12/10146	0.166666666666667	5.38535031847134	2.7162790248322	0.0513508165618745	0.212532131695419	0.170641464874307	Tead1/Mtor	2
GO:0055064	chloride ion homeostasis	2/314	12/10146	0.166666666666667	5.38535031847134	2.7162790248322	0.0513508165618745	0.212532131695419	0.170641464874307	Slc12a2/Wnk1	2
GO:0055081	monoatomic anion homeostasis	2/314	12/10146	0.166666666666667	5.38535031847134	2.7162790248322	0.0513508165618745	0.212532131695419	0.170641464874307	Slc12a2/Wnk1	2
GO:0071481	cellular response to X-ray	2/314	12/10146	0.166666666666667	5.38535031847134	2.7162790248322	0.0513508165618745	0.212532131695419	0.170641464874307	Ccnd2/Atm	2
GO:0090235	regulation of metaphase plate congression	2/314	12/10146	0.166666666666667	5.38535031847134	2.7162790248322	0.0513508165618745	0.212532131695419	0.170641464874307	Dync1h1/Numa1	2
GO:1905274	regulation of modification of postsynaptic actin cytoskeleton	2/314	12/10146	0.166666666666667	5.38535031847134	2.7162790248322	0.0513508165618745	0.212532131695419	0.170641464874307	Myh10/Kalrn	2
GO:0048167	regulation of synaptic plasticity	9/314	155/10146	0.0580645161290323	1.87618656256421	1.96439071550963	0.0513826354523994	0.212532131695419	0.170641464874307	Reln/Vps13a/Map1b/Large1/Sipa1l1/Htt/Kmt2a/Lnpep/Nf1	9
GO:0032526	response to retinoic acid	6/314	87/10146	0.0689655172413793	2.22842082143642	2.0563607509142	0.0524586212746855	0.216506853594206	0.173832758171309	Igf2r/Atm/Pdgfrb/Ncoa1/Tead1/Fgfr2	6
GO:0042476	odontogenesis	6/314	87/10146	0.0689655172413793	2.22842082143642	2.0563607509142	0.0524586212746855	0.216506853594206	0.173832758171309	Gli3/Myo5a/Gnao1/Ankrd11/Runx2/Fgfr2	6
GO:0007186	G protein-coupled receptor signaling pathway	15/314	306/10146	0.0490196078431373	1.58392656425628	1.85349454257822	0.0530433354233868	0.21785844179753	0.174917944627974	Itpr1/Plce1/Slit2/Lrrk2/Igf2r/Prkca/Adcy2/Adgrg6/Htt/Plcb1/Gnao1/Atrnl1/Wnk1/Kcnk2/Myh9	15
GO:0072080	nephron tubule development	5/314	66/10146	0.0757575757575758	2.44788650839606	2.10885217456726	0.0530882818139882	0.21785844179753	0.174917944627974	Slc4a4/Fat4/Gli3/Fmn1/Pbx1	5
GO:0019229	regulation of vasoconstriction	4/314	46/10146	0.0869565217391304	2.80974799224592	2.19839763018322	0.0531333819261776	0.21785844179753	0.174917944627974	Dock4/Dock5/Svep1/Cacna1c	4
GO:0033047	regulation of mitotic sister chromatid segregation	4/314	46/10146	0.0869565217391304	2.80974799224592	2.19839763018322	0.0531333819261776	0.21785844179753	0.174917944627974	Atm/Cdk5rap2/Cenpe/Numa1	4
GO:0060675	ureteric bud morphogenesis	4/314	46/10146	0.0869565217391304	2.80974799224592	2.19839763018322	0.0531333819261776	0.21785844179753	0.174917944627974	Fat4/Gli3/Fmn1/Pbx1	4
GO:0150052	regulation of postsynapse assembly	4/314	46/10146	0.0869565217391304	2.80974799224592	2.19839763018322	0.0531333819261776	0.21785844179753	0.174917944627974	Dock1/Srgap3/Map1b/Dock4	4
GO:0009749	response to glucose	11/314	205/10146	0.0536585365853659	1.73382010253224	1.89679944201792	0.0537314751689191	0.220071025610241	0.176694422094916	Igf1r/Lrp1/Fn1/Sesn2/Col6a3/Acan/Ern1/Map4k4/Zbtb20/Myh9/Prkce	11
GO:0008286	insulin receptor signaling pathway	7/314	110/10146	0.0636363636363636	2.05622466705269	1.99040858779372	0.0542389067319051	0.221501447865125	0.177842904195082	Igf1r/Sesn3/Sorbs1/Mtcl2/Prkca/Phip/Pip4k2a	7
GO:0001953	negative regulation of cell-matrix adhesion	3/314	28/10146	0.107142857142857	3.46201091901729	2.33126459246881	0.0543749569148182	0.221501447865125	0.177842904195082	Lrp1/Sema3e/Nf1	3
GO:0006884	cell volume homeostasis	3/314	28/10146	0.107142857142857	3.46201091901729	2.33126459246881	0.0543749569148182	0.221501447865125	0.177842904195082	Slc12a2/Wnk1/Kcnma1	3
GO:0007616	long-term memory	3/314	28/10146	0.107142857142857	3.46201091901729	2.33126459246881	0.0543749569148182	0.221501447865125	0.177842904195082	Reln/Ccnd2/Mtor	3
GO:0090162	establishment of epithelial cell polarity	3/314	28/10146	0.107142857142857	3.46201091901729	2.33126459246881	0.0543749569148182	0.221501447865125	0.177842904195082	Fat1/Pard3/Frmd4a	3
GO:0002793	positive regulation of peptide secretion	6/314	88/10146	0.0681818181818182	2.20309785755646	2.02561259451714	0.0549033787201968	0.222450287947062	0.178604725291128	Itpr1/Lrp1/Plcb1/Myh9/Cacna1c/Prkce	6
GO:0007043	cell-cell junction assembly	6/314	88/10146	0.0681818181818182	2.20309785755646	2.02561259451714	0.0549033787201968	0.222450287947062	0.178604725291128	Ank2/Mpdz/Prkca/Pard3/Pkp4/Nedd4l	6
GO:0071230	cellular response to amino acid stimulus	6/314	88/10146	0.0681818181818182	2.20309785755646	2.02561259451714	0.0549033787201968	0.222450287947062	0.178604725291128	Sesn3/Sesn2/Dync1h1/Mtor/Mtr/Abcb1a	6
GO:0090277	positive regulation of peptide hormone secretion	6/314	88/10146	0.0681818181818182	2.20309785755646	2.02561259451714	0.0549033787201968	0.222450287947062	0.178604725291128	Itpr1/Lrp1/Plcb1/Myh9/Cacna1c/Prkce	6
GO:0120034	positive regulation of plasma membrane bounded cell projection assembly	6/314	88/10146	0.0681818181818182	2.20309785755646	2.02561259451714	0.0549033787201968	0.222450287947062	0.178604725291128	Plce1/Dock11/Htt/Cobl/Mtor/Ccdc88a	6
GO:0001938	positive regulation of endothelial cell proliferation	5/314	67/10146	0.0746268656716418	2.41135088886776	2.07125511839394	0.0559836434706825	0.226339886169333	0.181727673022024	Hspg2/Prkca/Sema5a/Mtor/Nf1	5
GO:0033045	regulation of sister chromatid segregation	5/314	67/10146	0.0746268656716418	2.41135088886776	2.07125511839394	0.0559836434706825	0.226339886169333	0.181727673022024	Cit/Atm/Cdk5rap2/Cenpe/Numa1	5
GO:0031113	regulation of microtubule polymerization	4/314	47/10146	0.0851063829787234	2.74996612007047	2.14886582155488	0.0567209557822093	0.2280958093635	0.183137498932437	Map1b/Cdk5rap2/Akap9/Numa1	4
GO:0045839	negative regulation of mitotic nuclear division	4/314	47/10146	0.0851063829787234	2.74996612007047	2.14886582155488	0.0567209557822093	0.2280958093635	0.183137498932437	Atm/Cdk5rap2/Cenpe/Fgfr2	4
GO:0048645	animal organ formation	4/314	47/10146	0.0851063829787234	2.74996612007047	2.14886582155488	0.0567209557822093	0.2280958093635	0.183137498932437	Robo2/Gli3/Sulf1/Fgfr2	4
GO:0051445	regulation of meiotic cell cycle	4/314	47/10146	0.0851063829787234	2.74996612007047	2.14886582155488	0.0567209557822093	0.2280958093635	0.183137498932437	Igf1r/Eif4g3/Plcb1/Aspm	4
GO:0072171	mesonephric tubule morphogenesis	4/314	47/10146	0.0851063829787234	2.74996612007047	2.14886582155488	0.0567209557822093	0.2280958093635	0.183137498932437	Fat4/Gli3/Fmn1/Pbx1	4
GO:0045596	negative regulation of cell differentiation	21/314	469/10146	0.0447761194029851	1.44681053332066	1.77055478123798	0.056847856476294	0.22836214704031	0.183351340721721	Cit/Fbn1/Slit2/Ccnd2/Trib3/Zfhx3/Cdk5rap2/Fndc3b/Gli3/Trio/Aspm/Crim1/Sema5a/Prdm16/Sox6/Tgfbr3/Ddit3/Atf5/Pbx1/Nf1/Cdk6	21
GO:0045216	cell-cell junction organization	8/314	135/10146	0.0592592592592593	1.91479122434536	1.91214163566235	0.0581982064896457	0.232224893901166	0.186452729568278	Ank2/Mpdz/Prkca/Pard3/Svep1/Plec/Pkp4/Nedd4l	8
GO:0046661	male sex differentiation	8/314	135/10146	0.0592592592592593	1.91479122434536	1.91214163566235	0.0581982064896457	0.232224893901166	0.186452729568278	Ncoa2/Akap9/Aspm/Gfra1/Pdgfrb/Scaper/Ncoa1/Abcb1a	8
GO:0045444	fat cell differentiation	11/314	208/10146	0.0528846153846154	1.70881308182264	1.84579646680218	0.0584398049327783	0.232224893901166	0.186452729568278	Fbn1/Trib3/Fndc3b/Plcb1/Trio/Prdm16/Ddit3/Mtor/Wdfy2/Tbl1xr1/Atf5	11
GO:1901342	regulation of vasculature development	11/314	208/10146	0.0528846153846154	1.70881308182264	1.84579646680218	0.0584398049327783	0.232224893901166	0.186452729568278	Ptprm/Col4a2/Prkca/Adamts9/Slc12a2/Adam12/Sulf1/Sema5a/Wnk1/Sema3e/Nf1	11
GO:0051223	regulation of protein transport	17/314	363/10146	0.046831955922865	1.51323893246302	1.77953606272229	0.0585044529682863	0.232224893901166	0.186452729568278	Itpr1/Lrp1/Fbn1/Myh10/Exoc4/Slc12a2/Plcb1/Gli3/Map4k4/Gnao1/Ptpn14/Myh9/Asph/Cacna1c/Frmd4a/Nf1/Prkce	17
GO:0022411	cellular component disassembly	16/314	337/10146	0.0474777448071217	1.534105728704	1.78196731577193	0.0590602228274032	0.232224893901166	0.186452729568278	Igf1r/Map1b/Ddr2/Mical3/Top2a/Htt/Ascc3/Iqsec1/Sema5a/Map4k4/Carmil1/Gtpbp2/Wnk1/Sptan1/Asph/Map4	16
GO:0010042	response to manganese ion	3/314	29/10146	0.103448275862069	3.34263123215462	2.25759985113565	0.0593099308548166	0.232224893901166	0.186452729568278	Lrrk2/Ern1/Ddit3	3
GO:0032094	response to food	3/314	29/10146	0.103448275862069	3.34263123215462	2.25759985113565	0.0593099308548166	0.232224893901166	0.186452729568278	Fbn1/Plec/Mtor	3
GO:0032350	regulation of hormone metabolic process	3/314	29/10146	0.103448275862069	3.34263123215462	2.25759985113565	0.0593099308548166	0.232224893901166	0.186452729568278	Igf1r/Stc2/Kcnma1	3
GO:0035909	aorta morphogenesis	3/314	29/10146	0.103448275862069	3.34263123215462	2.25759985113565	0.0593099308548166	0.232224893901166	0.186452729568278	Lrp1/Adamts9/Pdgfrb	3
GO:0050982	detection of mechanical stimulus	3/314	29/10146	0.103448275862069	3.34263123215462	2.25759985113565	0.0593099308548166	0.232224893901166	0.186452729568278	Col11a1/Slc12a2/Kcnk2	3
GO:1902742	apoptotic process involved in development	3/314	29/10146	0.103448275862069	3.34263123215462	2.25759985113565	0.0593099308548166	0.232224893901166	0.186452729568278	Robo2/Slit2/Tgfbr3	3
GO:0003184	pulmonary valve morphogenesis	2/314	13/10146	0.153846153846154	4.97109260166585	2.56025123366772	0.0594752385017864	0.232224893901166	0.186452729568278	Robo2/Slit2	2
GO:0007252	I-kappaB phosphorylation	2/314	13/10146	0.153846153846154	4.97109260166585	2.56025123366772	0.0594752385017864	0.232224893901166	0.186452729568278	Erc1/Elp1	2
GO:0007567	parturition	2/314	13/10146	0.153846153846154	4.97109260166585	2.56025123366772	0.0594752385017864	0.232224893901166	0.186452729568278	Nrk/Kalrn	2
GO:0007588	excretion	2/314	13/10146	0.153846153846154	4.97109260166585	2.56025123366772	0.0594752385017864	0.232224893901166	0.186452729568278	Cacna1c/Kcnma1	2
GO:0010882	regulation of cardiac muscle contraction by calcium ion signaling	2/314	13/10146	0.153846153846154	4.97109260166585	2.56025123366772	0.0594752385017864	0.232224893901166	0.186452729568278	Ank2/Cacna1c	2
GO:0021819	layer formation in cerebral cortex	2/314	13/10146	0.153846153846154	4.97109260166585	2.56025123366772	0.0594752385017864	0.232224893901166	0.186452729568278	Reln/Gli3	2
GO:0033145	positive regulation of intracellular steroid hormone receptor signaling pathway	2/314	13/10146	0.153846153846154	4.97109260166585	2.56025123366772	0.0594752385017864	0.232224893901166	0.186452729568278	Ncoa2/Kmt2d	2
GO:0034224	cellular response to zinc ion starvation	2/314	13/10146	0.153846153846154	4.97109260166585	2.56025123366772	0.0594752385017864	0.232224893901166	0.186452729568278	Igf1r/Runx2	2
GO:0035733	hepatic stellate cell activation	2/314	13/10146	0.153846153846154	4.97109260166585	2.56025123366772	0.0594752385017864	0.232224893901166	0.186452729568278	Ddr2/Pdgfrb	2
GO:0035791	platelet-derived growth factor receptor-beta signaling pathway	2/314	13/10146	0.153846153846154	4.97109260166585	2.56025123366772	0.0594752385017864	0.232224893901166	0.186452729568278	Lrp1/Pdgfrb	2
GO:0048841	regulation of axon extension involved in axon guidance	2/314	13/10146	0.153846153846154	4.97109260166585	2.56025123366772	0.0594752385017864	0.232224893901166	0.186452729568278	Plxna4/Sema5a	2
GO:0061051	positive regulation of cell growth involved in cardiac muscle cell development	2/314	13/10146	0.153846153846154	4.97109260166585	2.56025123366772	0.0594752385017864	0.232224893901166	0.186452729568278	Akap6/Mtor	2
GO:0120127	response to zinc ion starvation	2/314	13/10146	0.153846153846154	4.97109260166585	2.56025123366772	0.0594752385017864	0.232224893901166	0.186452729568278	Igf1r/Runx2	2
GO:1902036	regulation of hematopoietic stem cell differentiation	2/314	13/10146	0.153846153846154	4.97109260166585	2.56025123366772	0.0594752385017864	0.232224893901166	0.186452729568278	Prkdc/Cdk6	2
GO:1903729	regulation of plasma membrane organization	2/314	13/10146	0.153846153846154	4.97109260166585	2.56025123366772	0.0594752385017864	0.232224893901166	0.186452729568278	Asap1/Myh9	2
GO:0140014	mitotic nuclear division	12/314	234/10146	0.0512820512820513	1.65703086722195	1.81711732846513	0.05979289801719	0.233223283043216	0.187254333468615	Igf1r/Cit/Atm/Mki67/Cdk5rap2/Pdgfrb/Nfia/Cenpe/Phip/Nfix/Fgfr2/Numa1	12
GO:0045599	negative regulation of fat cell differentiation	4/314	48/10146	0.0833333333333333	2.69267515923567	2.10061504218342	0.0604355038976945	0.234999211436903	0.188680221498783	Fbn1/Trib3/Trio/Ddit3	4
GO:0046888	negative regulation of hormone secretion	4/314	48/10146	0.0833333333333333	2.69267515923567	2.10061504218342	0.0604355038976945	0.234999211436903	0.188680221498783	Fbn1/Map4k4/Gnao1/Kalrn	4
GO:0060443	mammary gland morphogenesis	4/314	48/10146	0.0833333333333333	2.69267515923567	2.10061504218342	0.0604355038976945	0.234999211436903	0.188680221498783	Slit2/Slc12a2/Gli3/Fgfr2	4
GO:0031100	animal organ regeneration	7/314	113/10146	0.0619469026548673	2.00163463164421	1.9133880722472	0.0609795985290833	0.236139103769001	0.189595437921809	Itpr1/Igf2r/Ncam1/Hspg2/Mki67/Gli3/Tgfbr3	7
GO:0046660	female sex differentiation	7/314	113/10146	0.0619469026548673	2.00163463164421	1.9133880722472	0.0609795985290833	0.236139103769001	0.189595437921809	Robo2/Slit2/Ccnd2/Atm/Scaper/Ddit3/Myh9	7
GO:0050680	negative regulation of epithelial cell proliferation	7/314	113/10146	0.0619469026548673	2.00163463164421	1.9133880722472	0.0609795985290833	0.236139103769001	0.189595437921809	Ptprm/Mcc/Sulf1/Tgfbr3/Fgfr2/Nf1/Cdk6	7
GO:1903034	regulation of response to wounding	7/314	113/10146	0.0619469026548673	2.00163463164421	1.9133880722472	0.0609795985290833	0.236139103769001	0.189595437921809	Igf1r/Lrp1/Prkg1/Ddr2/Slc12a2/Mtor/Prkce	7
GO:0046883	regulation of hormone secretion	10/314	185/10146	0.0540540540540541	1.746600103288	1.83143856342491	0.0615058934250461	0.237932356476746	0.191035235596157	Itpr1/Lrp1/Fbn1/Plcb1/Map4k4/Gnao1/Kalrn/Myh9/Cacna1c/Prkce	10
GO:0008344	adult locomotory behavior	5/314	69/10146	0.072463768115942	2.34145666020493	1.99804597408683	0.062042542612219	0.239761940854612	0.19250420386867	Ccnd2/Vps13a/Kalrn/Cacna1c/Kcnma1	5
GO:0030855	epithelial cell differentiation	20/314	447/10146	0.0447427293064877	1.44573162911982	1.72239854284844	0.0624418234544527	0.241057459982113	0.193544372618336	Fat1/Magi1/Fat4/Map1b/Flnb/Thrb/Akap9/Pard3/Fndc3b/Plcb1/Magi2/Plec/Fgfr2/Evpl/Cux1/Maf/Abcb1a/Cdk6/Numa1/Kcnma1	20
GO:0006898	receptor-mediated endocytosis	10/314	186/10146	0.0537634408602151	1.73720978015204	1.81337575889167	0.0633095217700836	0.244007618235671	0.195913046578279	Syne1/Lrp1/Ldlrad3/Hspg2/Pard3/Magi2/Iqsec1/Vldlr/Nedd4l/Tbc1d5	10
GO:2000241	regulation of reproductive process	7/314	114/10146	0.0614035087719298	1.98407643312102	1.8882409420867	0.0633356649883768	0.244007618235671	0.195913046578279	Igf1r/Eif4g3/Plcb1/Aspm/Sulf1/Myh9/Abcb1a	7
GO:0009746	response to hexose	11/314	211/10146	0.0521327014218009	1.684517161228	1.79560806477668	0.0634139409073712	0.244059379933891	0.19595460590363	Igf1r/Lrp1/Fn1/Sesn2/Col6a3/Acan/Ern1/Map4k4/Zbtb20/Myh9/Prkce	11
GO:0007200	phospholipase C-activating G protein-coupled receptor signaling pathway	4/314	49/10146	0.0816326530612245	2.63772260496555	2.05358233642822	0.0642760528596665	0.246024806590633	0.197532641568798	Itpr1/Plce1/Plcb1/Myh9	4
GO:0050709	negative regulation of protein secretion	4/314	49/10146	0.0816326530612245	2.63772260496555	2.05358233642822	0.0642760528596665	0.246024806590633	0.197532641568798	Fbn1/Map4k4/Gnao1/Frmd4a	4
GO:0008285	negative regulation of cell population proliferation	21/314	476/10146	0.0441176470588235	1.42553390783065	1.69939495958856	0.0643837985501586	0.246024806590633	0.197532641568798	Ptprm/Slit2/Prkg1/Atm/Nrk/Hspg2/Itga1/Prkca/Kmt2a/Gli3/Magi2/Mcc/Sulf1/Tgfbr3/Ptpn14/Kcnk2/Fgfr2/Atf5/Asph/Nf1/Cdk6	21
GO:0002686	negative regulation of leukocyte migration	3/314	30/10146	0.1	3.2312101910828	2.18708980784481	0.06444751841083	0.246024806590633	0.197532641568798	Slit2/Plcb1/Nf1	3
GO:0021799	cerebral cortex radially oriented cell migration	3/314	30/10146	0.1	3.2312101910828	2.18708980784481	0.06444751841083	0.246024806590633	0.197532641568798	Reln/Gli3/Syne2	3
GO:0046676	negative regulation of insulin secretion	3/314	30/10146	0.1	3.2312101910828	2.18708980784481	0.06444751841083	0.246024806590633	0.197532641568798	Fbn1/Map4k4/Gnao1	3
GO:0050922	negative regulation of chemotaxis	3/314	30/10146	0.1	3.2312101910828	2.18708980784481	0.06444751841083	0.246024806590633	0.197532641568798	Robo2/Slit2/Sema5a	3
GO:0060603	mammary gland duct morphogenesis	3/314	30/10146	0.1	3.2312101910828	2.18708980784481	0.06444751841083	0.246024806590633	0.197532641568798	Slit2/Slc12a2/Fgfr2	3
GO:0007517	muscle organ development	12/314	237/10146	0.0506329113924051	1.63605579295332	1.77061600644546	0.0645357058779365	0.246111850987389	0.197602529275909	Vps13b/Flnb/Large1/Ddx17/Col11a1/Chd2/Plec/Tgfbr3/Nfix/Fgfr2/Ube4b/Nf1	12
GO:0070201	regulation of establishment of protein localization	20/314	449/10146	0.044543429844098	1.43929184458031	1.70148266260159	0.0647385041498622	0.246635353866479	0.198022848299866	Huwe1/Itpr1/Lrp1/Fbn1/Lrrk2/Myh10/Exoc4/Slc12a2/Plcb1/Gli3/Map4k4/Gnao1/Ptpn14/Myh9/Asph/Cacna1c/Cemip/Frmd4a/Nf1/Prkce	20
GO:0051336	regulation of hydrolase activity	19/314	422/10146	0.0450236966824645	1.454810275606	1.70543013767742	0.0649357584303092	0.247136698414241	0.198425376460452	Lrp1/Lrrk2/Dock11/Sipa1l1/Ralgapa1/Htt/Dock9/Dennd1a/Dock8/Casp4/Map4k4/Gnao1/Pkp4/Asap1/Wnk1/Kalrn/Fgfr2/Asph/Nf1	19
GO:0007338	single fertilization	5/314	70/10146	0.0714285714285714	2.30800727934486	1.96238861822157	0.0652057597963573	0.247663450931876	0.198848304610273	Itpr1/Kmt2c/Plcb1/Myh9/Cntln	5
GO:0034766	negative regulation of monoatomic ion transmembrane transport	5/314	70/10146	0.0714285714285714	2.30800727934486	1.96238861822157	0.0652057597963573	0.247663450931876	0.198848304610273	Prkca/Slc6a9/Nedd4l/Mtor/Prkce	5
GO:0051983	regulation of chromosome segregation	6/314	92/10146	0.0652173913043478	2.10731099418444	1.90661936596183	0.0653624759005065	0.248008426703132	0.199125284709629	Cit/Atm/Mki67/Cdk5rap2/Cenpe/Numa1	6
GO:0048706	embryonic skeletal system development	7/314	115/10146	0.0608695652173913	1.96682359457214	1.86334795135886	0.0657465179257326	0.248963675525611	0.199892251365856	Hspg2/Col11a1/Gli3/Sulf1/Runx2/Fgfr2/Pbx1	7
GO:0071674	mononuclear cell migration	7/314	115/10146	0.0608695652173913	1.96682359457214	1.86334795135886	0.0657465179257326	0.248963675525611	0.199892251365856	Slit2/Slc12a2/Plcb1/Dock8/Plec/Wnk1/Cadm1	7
GO:0071396	cellular response to lipid	21/314	478/10146	0.0439330543933054	1.41956933081044	1.67926515867192	0.0666589638533539	0.252165165772888	0.202462719093339	Reln/Igf1r/Fn1/Acaca/Ccnd2/Atm/Ncoa2/Prkca/Ddx17/Slc12a2/Adcy2/Plcb1/Vldlr/Ncoa1/Tead1/Kcnk2/Kmt2d/Fgfr2/Abcb1a/Nf1/Prkce	21
GO:0010766	negative regulation of sodium ion transport	2/314	14/10146	0.142857142857143	4.61601455868972	2.41944922530475	0.0680056944570348	0.253564550727699	0.203586281430512	Nedd4l/Wnk1	2
GO:0021694	cerebellar Purkinje cell layer formation	2/314	14/10146	0.142857142857143	4.61601455868972	2.41944922530475	0.0680056944570348	0.253564550727699	0.203586281430512	Herc1/Top2a	2
GO:0035641	locomotory exploration behavior	2/314	14/10146	0.142857142857143	4.61601455868972	2.41944922530475	0.0680056944570348	0.253564550727699	0.203586281430512	Lrrk2/Prkce	2
GO:0036035	osteoclast development	2/314	14/10146	0.142857142857143	4.61601455868972	2.41944922530475	0.0680056944570348	0.253564550727699	0.203586281430512	Fbn1/Lrrk1	2
GO:0045717	negative regulation of fatty acid biosynthetic process	2/314	14/10146	0.142857142857143	4.61601455868972	2.41944922530475	0.0680056944570348	0.253564550727699	0.203586281430512	Ubr4/Trib3	2
GO:0048532	anatomical structure arrangement	2/314	14/10146	0.142857142857143	4.61601455868972	2.41944922530475	0.0680056944570348	0.253564550727699	0.203586281430512	Nrp2/Plxna4	2
GO:0098751	bone cell development	2/314	14/10146	0.142857142857143	4.61601455868972	2.41944922530475	0.0680056944570348	0.253564550727699	0.203586281430512	Fbn1/Lrrk1	2
GO:0099151	regulation of postsynaptic density assembly	2/314	14/10146	0.142857142857143	4.61601455868972	2.41944922530475	0.0680056944570348	0.253564550727699	0.203586281430512	Ptprd/Sipa1l1	2
GO:0150104	transport across blood-brain barrier	2/314	14/10146	0.142857142857143	4.61601455868972	2.41944922530475	0.0680056944570348	0.253564550727699	0.203586281430512	Lrp1/Abcb1a	2
GO:1902514	regulation of calcium ion transmembrane transport via high voltage-gated calcium channel	2/314	14/10146	0.142857142857143	4.61601455868972	2.41944922530475	0.0680056944570348	0.253564550727699	0.203586281430512	Cacna2d1/Cacna1c	2
GO:1902855	regulation of non-motile cilium assembly	2/314	14/10146	0.142857142857143	4.61601455868972	2.41944922530475	0.0680056944570348	0.253564550727699	0.203586281430512	Htt/Map4	2
GO:1903975	regulation of glial cell migration	2/314	14/10146	0.142857142857143	4.61601455868972	2.41944922530475	0.0680056944570348	0.253564550727699	0.203586281430512	Lrp1/Nf1	2
GO:1904353	regulation of telomere capping	2/314	14/10146	0.142857142857143	4.61601455868972	2.41944922530475	0.0680056944570348	0.253564550727699	0.203586281430512	Atm/Smg6	2
GO:0003170	heart valve development	4/314	50/10146	0.08	2.58496815286624	2.00770909451178	0.0682414691517426	0.253564550727699	0.203586281430512	Robo2/Slit2/Adamts9/Mtor	4
GO:0006821	chloride transport	4/314	50/10146	0.08	2.58496815286624	2.00770909451178	0.0682414691517426	0.253564550727699	0.203586281430512	Abcc4/Slc12a2/Kcnk2/Abcb1a	4
GO:0009582	detection of abiotic stimulus	4/314	50/10146	0.08	2.58496815286624	2.00770909451178	0.0682414691517426	0.253564550727699	0.203586281430512	Col11a1/Slc12a2/Sema5a/Kcnk2	4
GO:0099518	vesicle cytoskeletal trafficking	4/314	50/10146	0.08	2.58496815286624	2.00770909451178	0.0682414691517426	0.253564550727699	0.203586281430512	Htt/Myo5a/Tanc2/Kif13a	4
GO:0099563	modification of synaptic structure	4/314	50/10146	0.08	2.58496815286624	2.00770909451178	0.0682414691517426	0.253564550727699	0.203586281430512	Myh10/Kalrn/Agap1/Nf1	4
GO:0061326	renal tubule development	5/314	71/10146	0.0704225352112676	2.27550013456535	1.92733438902684	0.068457801787262	0.254117520638318	0.20403025945316	Slc4a4/Fat4/Gli3/Fmn1/Pbx1	5
GO:0000302	response to reactive oxygen species	11/314	214/10146	0.0514018691588785	1.66090243466873	1.74620729322823	0.0686574375460511	0.25460748268309	0.204423648633355	Fn1/Lrrk2/Sesn3/Sesn2/Atm/Ddr2/Prkca/Pdgfrb/Ern1/Gnao1/Ddit3	11
GO:0030324	lung development	10/314	189/10146	0.0529100529100529	1.70963502173693	1.75983359412514	0.0689240407496004	0.25534457616289	0.205015458964052	Fbn1/Thrb/Fndc3b/Man2a1/Gli3/Pdgfrb/Fgfr2/Cux1/Tnrc6c/Numa1	10
GO:0010591	regulation of lamellipodium assembly	3/314	31/10146	0.0967741935483871	3.12697760427368	2.11948689305141	0.0697828478027458	0.257260175445186	0.206553488367115	Plce1/Slit2/Mtor	3
GO:0030866	cortical actin cytoskeleton organization	3/314	31/10146	0.0967741935483871	3.12697760427368	2.11948689305141	0.0697828478027458	0.257260175445186	0.206553488367115	Plec/Fmnl2/Iqgap3	3
GO:0051932	synaptic transmission, GABAergic	3/314	31/10146	0.0967741935483871	3.12697760427368	2.11948689305141	0.0697828478027458	0.257260175445186	0.206553488367115	Kcnk2/Nf1/Prkce	3
GO:0098698	postsynaptic specialization assembly	3/314	31/10146	0.0967741935483871	3.12697760427368	2.11948689305141	0.0697828478027458	0.257260175445186	0.206553488367115	Reln/Ptprd/Sipa1l1	3
GO:1903351	cellular response to dopamine	3/314	31/10146	0.0967741935483871	3.12697760427368	2.11948689305141	0.0697828478027458	0.257260175445186	0.206553488367115	Lrrk2/Htt/Gnao1	3
GO:0061640	cytoskeleton-dependent cytokinesis	6/314	94/10146	0.0638297872340425	2.06247459005285	1.84937998847046	0.0710006998143748	0.261238156501766	0.209747398432958	Cit/Myh10/Plec/Wnk1/Incenp/Iqgap3	6
GO:0090101	negative regulation of transmembrane receptor protein serine/threonine kinase signaling pathway	6/314	94/10146	0.0638297872340425	2.06247459005285	1.84937998847046	0.0710006998143748	0.261238156501766	0.209747398432958	Lrp1/Fbn1/Magi2/Crim1/Prdm16/Tgfbr3	6
GO:0048285	organelle fission	17/314	373/10146	0.0455764075067024	1.472669524086	1.66214146119971	0.071391304116941	0.2624188170861	0.210695347573744	Igf1r/Cit/Atm/Mki67/Eif4g3/Cdk5rap2/Top2a/Plcb1/Aspm/Pdgfrb/Nfia/Cenpe/Phip/Nfix/Fgfr2/Incenp/Numa1	17
GO:0045445	myoblast differentiation	5/314	72/10146	0.0694444444444444	2.24389596602972	1.89286329212761	0.0717983008619712	0.26340039419538	0.21148345313914	Zfhx3/Ddx17/Plcb1/Plec/Ddit3	5
GO:1902106	negative regulation of leukocyte differentiation	5/314	72/10146	0.0694444444444444	2.24389596602972	1.89286329212761	0.0717983008619712	0.26340039419538	0.21148345313914	Fbn1/Gli3/Prdm16/Nf1/Cdk6	5
GO:0006942	regulation of striated muscle contraction	4/314	51/10146	0.0784313725490196	2.53428250281004	1.9629406712595	0.0723304662513161	0.264579081603454	0.212429818022125	Ank2/Akap9/Akap6/Cacna1c	4
GO:0009581	detection of external stimulus	4/314	51/10146	0.0784313725490196	2.53428250281004	1.9629406712595	0.0723304662513161	0.264579081603454	0.212429818022125	Col11a1/Slc12a2/Sema5a/Kcnk2	4
GO:0035249	synaptic transmission, glutamatergic	4/314	51/10146	0.0784313725490196	2.53428250281004	1.9629406712595	0.0723304662513161	0.264579081603454	0.212429818022125	Reln/Lrrk2/Myo5a/Nf1	4
GO:0048762	mesenchymal cell differentiation	10/314	191/10146	0.0523560209424084	1.69173308433655	1.72466406257856	0.0728378194531966	0.266176264487216	0.213712191773252	Fn1/Nrp2/Ncam1/Ddx17/Akna/Sema5a/Tgfbr3/Mtor/Sema3e/Fgfr2	10
GO:1903046	meiotic cell cycle process	8/314	142/10146	0.0563380281690141	1.82040010765228	1.7593528713405	0.0735737596630571	0.268604880088988	0.215662120570358	Atm/Eif4g3/Top2a/Plcb1/Aspm/Cenpe/Myh9/Incenp	8
GO:0006865	amino acid transport	6/314	95/10146	0.0631578947368421	2.04076433121019	1.82129158379995	0.0739218005544353	0.269353008022163	0.216262790433366	Prkg1/Slc6a9/Slc12a2/Slc7a2/Kcnk2/Nf1	6
GO:0098773	skin epidermis development	6/314	95/10146	0.0631578947368421	2.04076433121019	1.82129158379995	0.0739218005544353	0.269353008022163	0.216262790433366	Trps1/Myo5a/Plec/Fgfr2/Nf1/Numa1	6
GO:0030323	respiratory tube development	10/314	192/10146	0.0520833333333333	1.68292197452229	1.70723300546445	0.0748462016790841	0.270048384767933	0.216821106512874	Fbn1/Thrb/Fndc3b/Man2a1/Gli3/Pdgfrb/Fgfr2/Cux1/Tnrc6c/Numa1	10
GO:0072091	regulation of stem cell proliferation	5/314	73/10146	0.0684931506849315	2.21315766512521	1.85895627373562	0.0752268094417841	0.270048384767933	0.216821106512874	Gli3/Runx2/Fgfr2/Pbx1/Nf1	5
GO:0001958	endochondral ossification	3/314	32/10146	0.09375	3.02925955414013	2.05457040801794	0.0753107754285273	0.270048384767933	0.216821106512874	Hspg2/Nfix/Runx2	3
GO:0033173	calcineurin-NFAT signaling cascade	3/314	32/10146	0.09375	3.02925955414013	2.05457040801794	0.0753107754285273	0.270048384767933	0.216821106512874	Nfat5/Akap6/Mtor	3
GO:0036075	replacement ossification	3/314	32/10146	0.09375	3.02925955414013	2.05457040801794	0.0753107754285273	0.270048384767933	0.216821106512874	Hspg2/Nfix/Runx2	3
GO:0098815	modulation of excitatory postsynaptic potential	3/314	32/10146	0.09375	3.02925955414013	2.05457040801794	0.0753107754285273	0.270048384767933	0.216821106512874	Syne1/Reln/Lrrk2	3
GO:1902745	positive regulation of lamellipodium organization	3/314	32/10146	0.09375	3.02925955414013	2.05457040801794	0.0753107754285273	0.270048384767933	0.216821106512874	Plce1/Carmil1/Mtor	3
GO:0009952	anterior/posterior pattern specification	8/314	143/10146	0.0559440559440559	1.8076700369694	1.73822811756459	0.0759534560003929	0.270048384767933	0.216821106512874	Atm/Prkdc/Htt/Kmt2a/Gli3/Cobl/Ddit3/Pbx1	8
GO:0034103	regulation of tissue remodeling	4/314	52/10146	0.0769230769230769	2.48554630083293	1.91922604508495	0.076541611759789	0.270048384767933	0.216821106512874	Lrp1/Ddr2/Prkca/Nf1	4
GO:0045665	negative regulation of neuron differentiation	4/314	52/10146	0.0769230769230769	2.48554630083293	1.91922604508495	0.076541611759789	0.270048384767933	0.216821106512874	Cdk5rap2/Gli3/Aspm/Pbx1	4
GO:0051784	negative regulation of nuclear division	4/314	52/10146	0.0769230769230769	2.48554630083293	1.91922604508495	0.076541611759789	0.270048384767933	0.216821106512874	Atm/Cdk5rap2/Cenpe/Fgfr2	4
GO:0046942	carboxylic acid transport	10/314	193/10146	0.0518134715025907	1.67420217154549	1.68990275612501	0.0768890032593175	0.270048384767933	0.216821106512874	Prkg1/Abcc4/Eprs1/Slc6a9/Slc12a2/Abcc5/Slc7a2/Kcnk2/Abcb1a/Nf1	10
GO:0002920	regulation of humoral immune response	2/314	15/10146	0.133333333333333	4.30828025477707	2.29135130572021	0.0769094501490353	0.270048384767933	0.216821106512874	Svep1/Evpl	2
GO:0008090	retrograde axonal transport	2/314	15/10146	0.133333333333333	4.30828025477707	2.29135130572021	0.0769094501490353	0.270048384767933	0.216821106512874	Dst/Dync1h1	2
GO:0010232	vascular transport	2/314	15/10146	0.133333333333333	4.30828025477707	2.29135130572021	0.0769094501490353	0.270048384767933	0.216821106512874	Lrp1/Abcb1a	2
GO:0010517	regulation of phospholipase activity	2/314	15/10146	0.133333333333333	4.30828025477707	2.29135130572021	0.0769094501490353	0.270048384767933	0.216821106512874	Lrp1/Fgfr2	2
GO:0010623	programmed cell death involved in cell development	2/314	15/10146	0.133333333333333	4.30828025477707	2.29135130572021	0.0769094501490353	0.270048384767933	0.216821106512874	Prkdc/Casp4	2
GO:0030220	platelet formation	2/314	15/10146	0.133333333333333	4.30828025477707	2.29135130572021	0.0769094501490353	0.270048384767933	0.216821106512874	Prkdc/Myh9	2
GO:0030252	growth hormone secretion	2/314	15/10146	0.133333333333333	4.30828025477707	2.29135130572021	0.0769094501490353	0.270048384767933	0.216821106512874	Kalrn/Cacna1c	2
GO:0032957	inositol trisphosphate metabolic process	2/314	15/10146	0.133333333333333	4.30828025477707	2.29135130572021	0.0769094501490353	0.270048384767933	0.216821106512874	Plcb1/Myh9	2
GO:0034350	regulation of glial cell apoptotic process	2/314	15/10146	0.133333333333333	4.30828025477707	2.29135130572021	0.0769094501490353	0.270048384767933	0.216821106512874	Prkca/Cers6	2
GO:0035973	aggrephagy	2/314	15/10146	0.133333333333333	4.30828025477707	2.29135130572021	0.0769094501490353	0.270048384767933	0.216821106512874	Wdfy3/Htt	2
GO:0040019	positive regulation of embryonic development	2/314	15/10146	0.133333333333333	4.30828025477707	2.29135130572021	0.0769094501490353	0.270048384767933	0.216821106512874	Tenm4/Plcb1	2
GO:0042044	fluid transport	2/314	15/10146	0.133333333333333	4.30828025477707	2.29135130572021	0.0769094501490353	0.270048384767933	0.216821106512874	Itpr1/Large1	2
GO:0045056	transcytosis	2/314	15/10146	0.133333333333333	4.30828025477707	2.29135130572021	0.0769094501490353	0.270048384767933	0.216821106512874	Igf1r/Lrp1	2
GO:0045662	negative regulation of myoblast differentiation	2/314	15/10146	0.133333333333333	4.30828025477707	2.29135130572021	0.0769094501490353	0.270048384767933	0.216821106512874	Zfhx3/Ddit3	2
GO:0048680	positive regulation of axon regeneration	2/314	15/10146	0.133333333333333	4.30828025477707	2.29135130572021	0.0769094501490353	0.270048384767933	0.216821106512874	Igf1r/Lrp1	2
GO:0050849	negative regulation of calcium-mediated signaling	2/314	15/10146	0.133333333333333	4.30828025477707	2.29135130572021	0.0769094501490353	0.270048384767933	0.216821106512874	Itpr1/Mtor	2
GO:0060019	radial glial cell differentiation	2/314	15/10146	0.133333333333333	4.30828025477707	2.29135130572021	0.0769094501490353	0.270048384767933	0.216821106512874	Gli3/Nfix	2
GO:0060977	coronary vasculature morphogenesis	2/314	15/10146	0.133333333333333	4.30828025477707	2.29135130572021	0.0769094501490353	0.270048384767933	0.216821106512874	Pdgfrb/Tgfbr3	2
GO:0061042	vascular wound healing	2/314	15/10146	0.133333333333333	4.30828025477707	2.29135130572021	0.0769094501490353	0.270048384767933	0.216821106512874	Slc12a2/Ndnf	2
GO:0061577	calcium ion transmembrane transport via high voltage-gated calcium channel	2/314	15/10146	0.133333333333333	4.30828025477707	2.29135130572021	0.0769094501490353	0.270048384767933	0.216821106512874	Cacna2d1/Cacna1c	2
GO:0070572	positive regulation of neuron projection regeneration	2/314	15/10146	0.133333333333333	4.30828025477707	2.29135130572021	0.0769094501490353	0.270048384767933	0.216821106512874	Igf1r/Lrp1	2
GO:0072234	metanephric nephron tubule development	2/314	15/10146	0.133333333333333	4.30828025477707	2.29135130572021	0.0769094501490353	0.270048384767933	0.216821106512874	Slc4a4/Fat4	2
GO:0072273	metanephric nephron morphogenesis	2/314	15/10146	0.133333333333333	4.30828025477707	2.29135130572021	0.0769094501490353	0.270048384767933	0.216821106512874	Pdgfrb/Fmn1	2
GO:1900006	positive regulation of dendrite development	2/314	15/10146	0.133333333333333	4.30828025477707	2.29135130572021	0.0769094501490353	0.270048384767933	0.216821106512874	Cobl/Vldlr	2
GO:1901881	positive regulation of protein depolymerization	2/314	15/10146	0.133333333333333	4.30828025477707	2.29135130572021	0.0769094501490353	0.270048384767933	0.216821106512874	Sema5a/Carmil1	2
GO:0007269	neurotransmitter secretion	6/314	96/10146	0.0625	2.01950636942675	1.79354568653776	0.0769106983186035	0.270048384767933	0.216821106512874	Reln/Lrrk2/Erc1/Prkca/Slc6a9/Nf1	6
GO:0099643	signal release from synapse	6/314	96/10146	0.0625	2.01950636942675	1.79354568653776	0.0769106983186035	0.270048384767933	0.216821106512874	Reln/Lrrk2/Erc1/Prkca/Slc6a9/Nf1	6
GO:0009896	positive regulation of catabolic process	19/314	432/10146	0.0439814814814815	1.42113411181883	1.59857552447351	0.0777466834213814	0.272729279028965	0.218973589152682	Huwe1/Lrp1/Atf6/Lrrk2/Slc4a4/Sesn3/Sesn2/Atm/Vps13d/Ubr4/Trib3/Htt/Sh3rf3/Nedd4l/Ddit3/Zbtb20/Pip4k2a/Tnrc6c/Prkce	19
GO:0140013	meiotic nuclear division	7/314	120/10146	0.0583333333333333	1.88487261146497	1.74251867291403	0.0786241350216472	0.275453444903253	0.221160814451938	Atm/Eif4g3/Top2a/Plcb1/Aspm/Cenpe/Incenp	7
GO:0043627	response to estrogen	5/314	74/10146	0.0675675675675676	2.18325012911	1.8255951639818	0.0787428019967855	0.275453444903253	0.221160814451938	Ccnd2/Gli3/Pdgfrb/Kmt2d/Kcnma1	5
GO:0071385	cellular response to glucocorticoid stimulus	5/314	74/10146	0.0675675675675676	2.18325012911	1.8255951639818	0.0787428019967855	0.275453444903253	0.221160814451938	Reln/Igf1r/Ccnd2/Abcb1a/Nf1	5
GO:0015849	organic acid transport	10/314	194/10146	0.0515463917525773	1.66557226344474	1.67267209343589	0.0789662781591729	0.275978710298168	0.221582548595011	Prkg1/Abcc4/Eprs1/Slc6a9/Slc12a2/Abcc5/Slc7a2/Kcnk2/Abcb1a/Nf1	10
GO:0002027	regulation of heart rate	4/314	53/10146	0.0754716981132075	2.43864920081721	1.87651751228487	0.0808733345412651	0.280571810624561	0.225270336233323	Ank2/Akap9/Cacna2d1/Cacna1c	4
GO:0003073	regulation of systemic arterial blood pressure	4/314	53/10146	0.0754716981132075	2.43864920081721	1.87651751228487	0.0808733345412651	0.280571810624561	0.225270336233323	Nav2/Nedd4l/Wnk1/Enpep	4
GO:0071320	cellular response to cAMP	4/314	53/10146	0.0754716981132075	2.43864920081721	1.87651751228487	0.0808733345412651	0.280571810624561	0.225270336233323	Itpr1/Akap9/Itpr2/Akap6	4
GO:0072078	nephron tubule morphogenesis	4/314	53/10146	0.0754716981132075	2.43864920081721	1.87651751228487	0.0808733345412651	0.280571810624561	0.225270336233323	Fat4/Gli3/Fmn1/Pbx1	4
GO:1903131	mononuclear cell differentiation	14/314	299/10146	0.0468227424749164	1.51294122659395	1.60887071255885	0.0809290155477278	0.280571810624561	0.225270336233323	Vps13a/Atm/Large1/Prkca/Dock11/Prkdc/Kmt2a/Gli3/Mtor/Nfix/Runx2/Myh9/Pbx1/Cdk6	14
GO:0021696	cerebellar cortex morphogenesis	3/314	33/10146	0.0909090909090909	2.93746381007528	1.99214286435293	0.0810259187430654	0.280571810624561	0.225270336233323	Herc1/Top2a/Nfix	3
GO:0045197	establishment or maintenance of epithelial cell apical/basal polarity	3/314	33/10146	0.0909090909090909	2.93746381007528	1.99214286435293	0.0810259187430654	0.280571810624561	0.225270336233323	Fat1/Pard3/Pard3b	3
GO:0051966	regulation of synaptic transmission, glutamatergic	3/314	33/10146	0.0909090909090909	2.93746381007528	1.99214286435293	0.0810259187430654	0.280571810624561	0.225270336233323	Reln/Lrrk2/Myo5a	3
GO:0061900	glial cell activation	3/314	33/10146	0.0909090909090909	2.93746381007528	1.99214286435293	0.0810259187430654	0.280571810624561	0.225270336233323	Lrp1/Lrrk2/Atm	3
GO:1903350	response to dopamine	3/314	33/10146	0.0909090909090909	2.93746381007528	1.99214286435293	0.0810259187430654	0.280571810624561	0.225270336233323	Lrrk2/Htt/Gnao1	3
GO:0000281	mitotic cytokinesis	5/314	75/10146	0.0666666666666667	2.15414012738853	1.79276262438424	0.0823456770297928	0.28409635961516	0.228100186938622	Cit/Myh10/Wnk1/Incenp/Iqgap3	5
GO:0046785	microtubule polymerization	5/314	75/10146	0.0666666666666667	2.15414012738853	1.79276262438424	0.0823456770297928	0.28409635961516	0.228100186938622	Map1b/Cdk5rap2/Akap9/Map4/Numa1	5
GO:0060021	roof of mouth development	5/314	75/10146	0.0666666666666667	2.15414012738853	1.79276262438424	0.0823456770297928	0.28409635961516	0.228100186938622	Gli3/Prdm16/Tgfbr3/Ankrd11/Asph	5
GO:1901879	regulation of protein depolymerization	5/314	75/10146	0.0666666666666667	2.15414012738853	1.79276262438424	0.0823456770297928	0.28409635961516	0.228100186938622	Map1b/Sema5a/Carmil1/Sptan1/Asph	5
GO:0071695	anatomical structure maturation	9/314	171/10146	0.0526315789473684	1.70063694267516	1.65121851826635	0.083809198288184	0.28888078970396	0.231941592717733	Lrrk2/Fat4/Myo5a/Ddit3/Mtor/Nfix/Runx2/Nf1/Kcnma1	9
GO:0001707	mesoderm formation	4/314	54/10146	0.0740740740740741	2.39348903043171	1.83477041239418	0.0853239318472643	0.291110265988614	0.233731633104007	Macf1/Exoc4/Htt/Fgfr2	4
GO:0072088	nephron epithelium morphogenesis	4/314	54/10146	0.0740740740740741	2.39348903043171	1.83477041239418	0.0853239318472643	0.291110265988614	0.233731633104007	Fat4/Gli3/Fmn1/Pbx1	4
GO:0001942	hair follicle development	5/314	76/10146	0.0657894736842105	2.12579617834395	1.76044209909906	0.0860347591319606	0.291110265988614	0.233731633104007	Trps1/Myo5a/Fgfr2/Nf1/Numa1	5
GO:0061041	regulation of wound healing	5/314	76/10146	0.0657894736842105	2.12579617834395	1.76044209909906	0.0860347591319606	0.291110265988614	0.233731633104007	Prkg1/Ddr2/Slc12a2/Mtor/Prkce	5
GO:1903707	negative regulation of hemopoiesis	5/314	76/10146	0.0657894736842105	2.12579617834395	1.76044209909906	0.0860347591319606	0.291110265988614	0.233731633104007	Fbn1/Gli3/Prdm16/Nf1/Cdk6	5
GO:0003338	metanephros morphogenesis	2/314	16/10146	0.125	4.0390127388535	2.17399081047304	0.0861553972216434	0.291110265988614	0.233731633104007	Pdgfrb/Fmn1	2
GO:0021692	cerebellar Purkinje cell layer morphogenesis	2/314	16/10146	0.125	4.0390127388535	2.17399081047304	0.0861553972216434	0.291110265988614	0.233731633104007	Herc1/Top2a	2
GO:0021756	striatum development	2/314	16/10146	0.125	4.0390127388535	2.17399081047304	0.0861553972216434	0.291110265988614	0.233731633104007	Lrrk2/Htt	2
GO:0032438	melanosome organization	2/314	16/10146	0.125	4.0390127388535	2.17399081047304	0.0861553972216434	0.291110265988614	0.233731633104007	Lyst/Kif13a	2
GO:0033151	V(D)J recombination	2/314	16/10146	0.125	4.0390127388535	2.17399081047304	0.0861553972216434	0.291110265988614	0.233731633104007	Atm/Prkdc	2
GO:0035633	maintenance of blood-brain barrier	2/314	16/10146	0.125	4.0390127388535	2.17399081047304	0.0861553972216434	0.291110265988614	0.233731633104007	Slc12a2/Abcb1a	2
GO:0046653	tetrahydrofolate metabolic process	2/314	16/10146	0.125	4.0390127388535	2.17399081047304	0.0861553972216434	0.291110265988614	0.233731633104007	Aldh1l2/Mtr	2
GO:0048015	phosphatidylinositol-mediated signaling	2/314	16/10146	0.125	4.0390127388535	2.17399081047304	0.0861553972216434	0.291110265988614	0.233731633104007	Plce1/Plcb1	2
GO:0048753	pigment granule organization	2/314	16/10146	0.125	4.0390127388535	2.17399081047304	0.0861553972216434	0.291110265988614	0.233731633104007	Lyst/Kif13a	2
GO:0060571	morphogenesis of an epithelial fold	2/314	16/10146	0.125	4.0390127388535	2.17399081047304	0.0861553972216434	0.291110265988614	0.233731633104007	Sulf1/Fgfr2	2
GO:0072170	metanephric tubule development	2/314	16/10146	0.125	4.0390127388535	2.17399081047304	0.0861553972216434	0.291110265988614	0.233731633104007	Slc4a4/Fat4	2
GO:0072243	metanephric nephron epithelium development	2/314	16/10146	0.125	4.0390127388535	2.17399081047304	0.0861553972216434	0.291110265988614	0.233731633104007	Slc4a4/Fat4	2
GO:0090306	meiotic spindle assembly	2/314	16/10146	0.125	4.0390127388535	2.17399081047304	0.0861553972216434	0.291110265988614	0.233731633104007	Aspm/Cenpe	2
GO:0090330	regulation of platelet aggregation	2/314	16/10146	0.125	4.0390127388535	2.17399081047304	0.0861553972216434	0.291110265988614	0.233731633104007	Prkg1/Prkca	2
GO:1990314	cellular response to insulin-like growth factor stimulus	2/314	16/10146	0.125	4.0390127388535	2.17399081047304	0.0861553972216434	0.291110265988614	0.233731633104007	Igf1r/Fbn1	2
GO:2000725	regulation of cardiac muscle cell differentiation	2/314	16/10146	0.125	4.0390127388535	2.17399081047304	0.0861553972216434	0.291110265988614	0.233731633104007	Ccnd2/Sox6	2
GO:0043408	regulation of MAPK cascade	19/314	438/10146	0.04337899543379	1.40166652124596	1.53570472736459	0.0861947635364711	0.291110265988614	0.233731633104007	Igf1r/Lrp1/Fn1/Lrrk2/Nrk/Itga1/Magi3/Ddr2/Prkca/Plcb1/Pdgfrb/Sh3rf3/Ern1/Map4k4/Myh9/Fgfr2/Nf1/Iqgap3/Prkce	19
GO:0000132	establishment of mitotic spindle orientation	3/314	34/10146	0.0882352941176471	2.8510678156613	1.93202691684256	0.0869226870271979	0.291110265988614	0.233731633104007	Cdk5rap2/Htt/Numa1	3
GO:0003254	regulation of membrane depolarization	3/314	34/10146	0.0882352941176471	2.8510678156613	1.93202691684256	0.0869226870271979	0.291110265988614	0.233731633104007	Lrrk2/Nedd4l/Cacna1c	3
GO:0010613	positive regulation of cardiac muscle hypertrophy	3/314	34/10146	0.0882352941176471	2.8510678156613	1.93202691684256	0.0869226870271979	0.291110265988614	0.233731633104007	Prkca/Akap6/Mtor	3
GO:0014742	positive regulation of muscle hypertrophy	3/314	34/10146	0.0882352941176471	2.8510678156613	1.93202691684256	0.0869226870271979	0.291110265988614	0.233731633104007	Prkca/Akap6/Mtor	3
GO:0030520	estrogen receptor signaling pathway	3/314	34/10146	0.0882352941176471	2.8510678156613	1.93202691684256	0.0869226870271979	0.291110265988614	0.233731633104007	Ddx17/Ncoa1/Kmt2d	3
GO:0032941	secretion by tissue	3/314	34/10146	0.0882352941176471	2.8510678156613	1.93202691684256	0.0869226870271979	0.291110265988614	0.233731633104007	Wnk1/Prkce/Kcnma1	3
GO:0033059	cellular pigmentation	3/314	34/10146	0.0882352941176471	2.8510678156613	1.93202691684256	0.0869226870271979	0.291110265988614	0.233731633104007	Myo5a/Lyst/Kif13a	3
GO:0035330	regulation of hippo signaling	3/314	34/10146	0.0882352941176471	2.8510678156613	1.93202691684256	0.0869226870271979	0.291110265988614	0.233731633104007	Cit/Map4k4/Aars1	3
GO:0043030	regulation of macrophage activation	3/314	34/10146	0.0882352941176471	2.8510678156613	1.93202691684256	0.0869226870271979	0.291110265988614	0.233731633104007	Lrrk2/Atm/Slc7a2	3
GO:0006836	neurotransmitter transport	7/314	123/10146	0.056910569105691	1.83890010874631	1.67276085192369	0.0870082490003162	0.291110265988614	0.233731633104007	Reln/Lrrk2/Erc1/Prkca/Slc6a9/Kcnk2/Nf1	7
GO:0007030	Golgi organization	7/314	123/10146	0.056910569105691	1.83890010874631	1.67276085192369	0.0870082490003162	0.291110265988614	0.233731633104007	Syne1/Cit/Vps13b/Lrrk2/Akap9/Htt/Dync2h1	7
GO:0044772	mitotic cell cycle phase transition	16/314	357/10146	0.0448179271708683	1.44816143017717	1.54052707669796	0.0880262213792623	0.294254615694088	0.236256222847399	Cit/Ccnd2/Atm/Ddr2/Fbxl7/Prkdc/Cdk5rap2/Plcb1/Cdk14/Nfia/Cenpe/Nfix/Pbx1/Abcb1a/Iqgap3/Cdk6	16
GO:0071333	cellular response to glucose stimulus	8/314	148/10146	0.0540540540540541	1.746600103288	1.63505457042552	0.0885406486734895	0.295711625205869	0.237426051783112	Igf1r/Lrp1/Fn1/Ern1/Map4k4/Zbtb20/Myh9/Prkce	8
GO:0042752	regulation of circadian rhythm	5/314	77/10146	0.0649350649350649	2.09818843576805	1.72861776963547	0.0898093011025329	0.298701153147639	0.239826335557602	Prkg1/Zfhx3/Prkdc/Top2a/Mtor	5
GO:0071548	response to dexamethasone	5/314	77/10146	0.0649350649350649	2.09818843576805	1.72861776963547	0.0898093011025329	0.298701153147639	0.239826335557602	Reln/Igf1r/Ccnd2/Abcb1a/Nf1	5
GO:0003281	ventricular septum development	4/314	55/10146	0.0727272727272727	2.34997104806022	1.79394288093166	0.0898915764070271	0.298701153147639	0.239826335557602	Robo2/Slit2/Tgfbr3/Fgfr2	4
GO:0035924	cellular response to vascular endothelial growth factor stimulus	4/314	55/10146	0.0727272727272727	2.34997104806022	1.79394288093166	0.0898915764070271	0.298701153147639	0.239826335557602	Fn1/Nrp2/Pdgfrb/Ern1	4
GO:0060999	positive regulation of dendritic spine development	4/314	55/10146	0.0727272727272727	2.34997104806022	1.79394288093166	0.0898915764070271	0.298701153147639	0.239826335557602	Reln/Ptprd/Mtor/Kalrn	4
GO:0030178	negative regulation of Wnt signaling pathway	7/314	124/10146	0.0564516129032258	1.82407026915965	1.64993868052142	0.0899119039628786	0.298701153147639	0.239826335557602	Lrp1/Trabd2b/Rnf213/Rbms3/Gli3/Mcc/Ddit3	7
GO:1903828	negative regulation of protein localization	9/314	174/10146	0.0517241379310345	1.67131561607731	1.59617371147435	0.0910076839628038	0.302074887509694	0.242535097611816	Fbn1/Lrrk2/Map4k4/Gnao1/Nedd4l/Wnk1/Mtor/Frmd4a/Nf1	9
GO:0010970	transport along microtubule	8/314	149/10146	0.0536912751677852	1.73487795494379	1.61489177443919	0.0911955089642193	0.302165401180741	0.242607770789727	Dst/Map1b/Dync1h1/Htt/Myo5a/Syne2/Dync2h1/Kif13a	8
GO:0071331	cellular response to hexose stimulus	8/314	149/10146	0.0536912751677852	1.73487795494379	1.61489177443919	0.0911955089642193	0.302165401180741	0.242607770789727	Igf1r/Lrp1/Fn1/Ern1/Map4k4/Zbtb20/Myh9/Prkce	8
GO:0002040	sprouting angiogenesis	6/314	101/10146	0.0594059405940594	1.91953080658384	1.65967065384145	0.0928633808648762	0.304907968140974	0.244809770270355	Slit2/Rnf213/Adamts9/Sema5a/Tgfbr3/Sema3e	6
GO:0030326	embryonic limb morphogenesis	6/314	101/10146	0.0594059405940594	1.91953080658384	1.65967065384145	0.0928633808648762	0.304907968140974	0.244809770270355	Aff3/Gli3/Dync2h1/Runx2/Pbx1/Cacna1c	6
GO:0035113	embryonic appendage morphogenesis	6/314	101/10146	0.0594059405940594	1.91953080658384	1.65967065384145	0.0928633808648762	0.304907968140974	0.244809770270355	Aff3/Gli3/Dync2h1/Runx2/Pbx1/Cacna1c	6
GO:1904950	negative regulation of establishment of protein localization	6/314	101/10146	0.0594059405940594	1.91953080658384	1.65967065384145	0.0928633808648762	0.304907968140974	0.244809770270355	Fbn1/Lrrk2/Map4k4/Gnao1/Frmd4a/Nf1	6
GO:0001937	negative regulation of endothelial cell proliferation	3/314	35/10146	0.0857142857142857	2.76960873521383	1.87406277900624	0.0929953101556424	0.304907968140974	0.244809770270355	Ptprm/Sulf1/Nf1	3
GO:0003298	physiological muscle hypertrophy	3/314	35/10146	0.0857142857142857	2.76960873521383	1.87406277900624	0.0929953101556424	0.304907968140974	0.244809770270355	Prkg1/Akap6/Mtor	3
GO:0003301	physiological cardiac muscle hypertrophy	3/314	35/10146	0.0857142857142857	2.76960873521383	1.87406277900624	0.0929953101556424	0.304907968140974	0.244809770270355	Prkg1/Akap6/Mtor	3
GO:0010799	regulation of peptidyl-threonine phosphorylation	3/314	35/10146	0.0857142857142857	2.76960873521383	1.87406277900624	0.0929953101556424	0.304907968140974	0.244809770270355	Pard3/Phip/Cemip	3
GO:0048066	developmental pigmentation	3/314	35/10146	0.0857142857142857	2.76960873521383	1.87406277900624	0.0929953101556424	0.304907968140974	0.244809770270355	Adamts9/Gli3/Myo5a	3
GO:0048713	regulation of oligodendrocyte differentiation	3/314	35/10146	0.0857142857142857	2.76960873521383	1.87406277900624	0.0929953101556424	0.304907968140974	0.244809770270355	Tenm4/Mtor/Nf1	3
GO:0061049	cell growth involved in cardiac muscle cell development	3/314	35/10146	0.0857142857142857	2.76960873521383	1.87406277900624	0.0929953101556424	0.304907968140974	0.244809770270355	Prkg1/Akap6/Mtor	3
GO:0097720	calcineurin-mediated signaling	3/314	35/10146	0.0857142857142857	2.76960873521383	1.87406277900624	0.0929953101556424	0.304907968140974	0.244809770270355	Nfat5/Akap6/Mtor	3
GO:0022404	molting cycle process	5/314	78/10146	0.0641025641025641	2.07128858402744	1.69727451274723	0.0936684861254973	0.306581027631628	0.24615306514078	Trps1/Myo5a/Fgfr2/Nf1/Numa1	5
GO:0022405	hair cycle process	5/314	78/10146	0.0641025641025641	2.07128858402744	1.69727451274723	0.0936684861254973	0.306581027631628	0.24615306514078	Trps1/Myo5a/Fgfr2/Nf1/Numa1	5
GO:0003151	outflow tract morphogenesis	4/314	56/10146	0.0714285714285714	2.30800727934486	1.75399562635872	0.0945743234648532	0.309008466598704	0.24810204922112	Robo2/Nrp2/Tgfbr3/Fgfr2	4
GO:0072698	protein localization to microtubule cytoskeleton	4/314	56/10146	0.0714285714285714	2.30800727934486	1.75399562635872	0.0945743234648532	0.309008466598704	0.24810204922112	Htt/Golgb1/Cep350/Numa1	4
GO:0001701	in utero embryonic development	18/314	416/10146	0.0432692307692308	1.39811979421852	1.48174657098033	0.0947951073938676	0.309461217892903	0.248465561991869	Slit2/Myh10/Sh3pxd2a/Nrk/Birc6/Man2a1/Gli3/Pdgfrb/Ncoa1/Sox6/Tanc2/Tgfbr3/Ankrd11/Kmt2d/Myh9/Fgfr2/Tbl1xr1/Anks6	18
GO:0003177	pulmonary valve development	2/314	17/10146	0.117647058823529	3.80142375421506	2.06580772331937	0.0957139844789113	0.309508107885414	0.248503209838085	Robo2/Slit2	2
GO:0031643	positive regulation of myelination	2/314	17/10146	0.117647058823529	3.80142375421506	2.06580772331937	0.0957139844789113	0.309508107885414	0.248503209838085	Pard3/Tenm4	2
GO:0036344	platelet morphogenesis	2/314	17/10146	0.117647058823529	3.80142375421506	2.06580772331937	0.0957139844789113	0.309508107885414	0.248503209838085	Prkdc/Myh9	2
GO:0043171	peptide catabolic process	2/314	17/10146	0.117647058823529	3.80142375421506	2.06580772331937	0.0957139844789113	0.309508107885414	0.248503209838085	Lnpep/Enpep	2
GO:0060445	branching involved in salivary gland morphogenesis	2/314	17/10146	0.117647058823529	3.80142375421506	2.06580772331937	0.0957139844789113	0.309508107885414	0.248503209838085	Fgfr2/Plxna1	2
GO:0060713	labyrinthine layer morphogenesis	2/314	17/10146	0.117647058823529	3.80142375421506	2.06580772331937	0.0957139844789113	0.309508107885414	0.248503209838085	Ncoa1/Fgfr2	2
GO:0061298	retina vasculature development in camera-type eye	2/314	17/10146	0.117647058823529	3.80142375421506	2.06580772331937	0.0957139844789113	0.309508107885414	0.248503209838085	Large1/Pdgfrb	2
GO:0071394	cellular response to testosterone stimulus	2/314	17/10146	0.117647058823529	3.80142375421506	2.06580772331937	0.0957139844789113	0.309508107885414	0.248503209838085	Igf1r/Ccnd2	2
GO:0072207	metanephric epithelium development	2/314	17/10146	0.117647058823529	3.80142375421506	2.06580772331937	0.0957139844789113	0.309508107885414	0.248503209838085	Slc4a4/Fat4	2
GO:0086010	membrane depolarization during action potential	2/314	17/10146	0.117647058823529	3.80142375421506	2.06580772331937	0.0957139844789113	0.309508107885414	0.248503209838085	Cacna2d1/Cacna1c	2
GO:0097094	craniofacial suture morphogenesis	2/314	17/10146	0.117647058823529	3.80142375421506	2.06580772331937	0.0957139844789113	0.309508107885414	0.248503209838085	Gli3/Fgfr2	2
GO:0071383	cellular response to steroid hormone stimulus	9/314	176/10146	0.0511363636363636	1.65232339316734	1.56006115321034	0.0960034711303711	0.310177738484736	0.249040854407315	Reln/Igf1r/Ccnd2/Ncoa2/Ddx17/Ncoa1/Kmt2d/Abcb1a/Nf1	9
GO:0055123	digestive system development	6/314	102/10146	0.0588235294117647	1.90071187710753	1.63381371791536	0.0962531778677147	0.310717805741062	0.249474472924266	Reln/Igf1r/Fat4/Gli3/Cobl/Fgfr2	6
GO:0055002	striated muscle cell development	7/314	127/10146	0.0551181102362205	1.78098199508501	1.58270731150079	0.0989469903331106	0.315636390888006	0.253423591431139	Prkg1/Myh10/Large1/Pdgfrb/Plec/Akap6/Mtor	7
GO:0006623	protein targeting to vacuole	3/314	36/10146	0.0833333333333333	2.69267515923567	1.81810603394321	0.0992378654676084	0.315636390888006	0.253423591431139	Vps13a/Vps13d/Vps8	3
GO:0007094	mitotic spindle assembly checkpoint signaling	3/314	36/10146	0.0833333333333333	2.69267515923567	1.81810603394321	0.0992378654676084	0.315636390888006	0.253423591431139	Atm/Cdk5rap2/Cenpe	3
GO:0007143	female meiotic nuclear division	3/314	36/10146	0.0833333333333333	2.69267515923567	1.81810603394321	0.0992378654676084	0.315636390888006	0.253423591431139	Atm/Top2a/Cenpe	3
GO:0061005	cell differentiation involved in kidney development	3/314	36/10146	0.0833333333333333	2.69267515923567	1.81810603394321	0.0992378654676084	0.315636390888006	0.253423591431139	Fat4/Gli3/Magi2	3
GO:0071173	spindle assembly checkpoint signaling	3/314	36/10146	0.0833333333333333	2.69267515923567	1.81810603394321	0.0992378654676084	0.315636390888006	0.253423591431139	Atm/Cdk5rap2/Cenpe	3
GO:0071174	mitotic spindle checkpoint signaling	3/314	36/10146	0.0833333333333333	2.69267515923567	1.81810603394321	0.0992378654676084	0.315636390888006	0.253423591431139	Atm/Cdk5rap2/Cenpe	3
GO:0071539	protein localization to centrosome	3/314	36/10146	0.0833333333333333	2.69267515923567	1.81810603394321	0.0992378654676084	0.315636390888006	0.253423591431139	Htt/Golgb1/Cep350	3
GO:1900026	positive regulation of substrate adhesion-dependent cell spreading	3/314	36/10146	0.0833333333333333	2.69267515923567	1.81810603394321	0.0992378654676084	0.315636390888006	0.253423591431139	Dock1/Dock5/Carmil1	3
GO:0007091	metaphase/anaphase transition of mitotic cell cycle	4/314	57/10146	0.0701754385964912	2.26751592356688	1.71489172849211	0.0993701177476853	0.315636390888006	0.253423591431139	Cit/Atm/Cdk5rap2/Cenpe	4
GO:0008543	fibroblast growth factor receptor signaling pathway	4/314	57/10146	0.0701754385964912	2.26751592356688	1.71489172849211	0.0993701177476853	0.315636390888006	0.253423591431139	Fat4/Sulf1/Runx2/Fgfr2	4
GO:0031670	cellular response to nutrient	4/314	57/10146	0.0701754385964912	2.26751592356688	1.71489172849211	0.0993701177476853	0.315636390888006	0.253423591431139	Ncoa1/Pld1/Mtor/Mtr	4
GO:0048286	lung alveolus development	4/314	57/10146	0.0701754385964912	2.26751592356688	1.71489172849211	0.0993701177476853	0.315636390888006	0.253423591431139	Fbn1/Man2a1/Fgfr2/Tnrc6c	4
GO:0048332	mesoderm morphogenesis	4/314	57/10146	0.0701754385964912	2.26751592356688	1.71489172849211	0.0993701177476853	0.315636390888006	0.253423591431139	Macf1/Exoc4/Htt/Fgfr2	4
GO:0050775	positive regulation of dendrite morphogenesis	4/314	57/10146	0.0701754385964912	2.26751592356688	1.71489172849211	0.0993701177476853	0.315636390888006	0.253423591431139	Reln/Ptprd/Kalrn/Cux1	4
GO:0061333	renal tubule morphogenesis	4/314	57/10146	0.0701754385964912	2.26751592356688	1.71489172849211	0.0993701177476853	0.315636390888006	0.253423591431139	Fat4/Gli3/Fmn1/Pbx1	4
GO:0098661	inorganic anion transmembrane transport	4/314	57/10146	0.0701754385964912	2.26751592356688	1.71489172849211	0.0993701177476853	0.315636390888006	0.253423591431139	Abcc4/Slc12a2/Mtor/Kcnk2	4
GO:0099565	chemical synaptic transmission, postsynaptic	4/314	57/10146	0.0701754385964912	2.26751592356688	1.71489172849211	0.0993701177476853	0.315636390888006	0.253423591431139	Syne1/Reln/Lrrk2/Kcnk2	4
GO:1904377	positive regulation of protein localization to cell periphery	4/314	57/10146	0.0701754385964912	2.26751592356688	1.71489172849211	0.0993701177476853	0.315636390888006	0.253423591431139	Lrp1/Sorbs1/Myo5a/Numa1	4
GO:0008217	regulation of blood pressure	6/314	103/10146	0.058252427184466	1.88225836373755	1.60824637035624	0.0997084001363336	0.31644386012914	0.254071906267342	Nav2/Nedd4l/Wnk1/Lnpep/Cacna1c/Enpep	6
GO:0043068	positive regulation of programmed cell death	20/314	475/10146	0.0421052631578947	1.36050955414013	1.43812887672042	0.100011925222927	0.317139752770934	0.254630636558351	Itpr1/Slit2/Atf6/Lrrk2/Igf2r/Atm/Itga1/Camk1d/Prkdc/Cers6/Top2a/Htt/Trps1/Pdgfrb/Casp4/Ncoa1/Ddit3/Mtor/Nf1/Kcnma1	20
GO:0008589	regulation of smoothened signaling pathway	5/314	80/10146	0.0625	2.01950636942675	1.63597396745662	0.101637183390961	0.321751352635474	0.258333277425037	Gli3/Dync2h1/Runx2/Fbxl17/Fgfr2	5
GO:0071384	cellular response to corticosteroid stimulus	5/314	80/10146	0.0625	2.01950636942675	1.63597396745662	0.101637183390961	0.321751352635474	0.258333277425037	Reln/Igf1r/Ccnd2/Abcb1a/Nf1	5
GO:0051017	actin filament bundle assembly	7/314	128/10146	0.0546875	1.76706807324841	1.5606959124511	0.102065885630154	0.322836969337732	0.259204916093917	Myh10/Sorbs1/Cgnl1/Carmil1/Mtor/Myh9/Ccdc88a	7
GO:0030833	regulation of actin filament polymerization	6/314	104/10146	0.0576923076923077	1.86415972562469	1.58296203092259	0.103228537672332	0.325139129915212	0.261053314499294	Slit2/Fmn1/Carmil1/Mtor/Sptan1/Prkce	6
GO:0014009	glial cell proliferation	4/314	58/10146	0.0689655172413793	2.22842082143642	1.67659645596838	0.104276800347792	0.325139129915212	0.261053314499294	Nfia/Mtor/Nfix/Nf1	4
GO:0014032	neural crest cell development	4/314	58/10146	0.0689655172413793	2.22842082143642	1.67659645596838	0.104276800347792	0.325139129915212	0.261053314499294	Fn1/Nrp2/Sema5a/Sema3e	4
GO:0033555	multicellular organismal response to stress	4/314	58/10146	0.0689655172413793	2.22842082143642	1.67659645596838	0.104276800347792	0.325139129915212	0.261053314499294	Reln/Ncam1/Large1/Mtor	4
GO:0044784	metaphase/anaphase transition of cell cycle	4/314	58/10146	0.0689655172413793	2.22842082143642	1.67659645596838	0.104276800347792	0.325139129915212	0.261053314499294	Cit/Atm/Cdk5rap2/Cenpe	4
GO:0045685	regulation of glial cell differentiation	4/314	58/10146	0.0689655172413793	2.22842082143642	1.67659645596838	0.104276800347792	0.325139129915212	0.261053314499294	Tenm4/Mtor/Atf5/Nf1	4
GO:0061178	regulation of insulin secretion involved in cellular response to glucose stimulus	4/314	58/10146	0.0689655172413793	2.22842082143642	1.67659645596838	0.104276800347792	0.325139129915212	0.261053314499294	Lrp1/Map4k4/Myh9/Prkce	4
GO:0061572	actin filament bundle organization	7/314	129/10146	0.0542635658914729	1.7533698711302	1.53887796432339	0.105237890615761	0.325139129915212	0.261053314499294	Myh10/Sorbs1/Cgnl1/Carmil1/Mtor/Myh9/Ccdc88a	7
GO:0007413	axonal fasciculation	2/314	18/10146	0.111111111111111	3.59023354564756	1.96554614664576	0.105557151800329	0.325139129915212	0.261053314499294	Ncam1/Sema5a	2
GO:0030813	positive regulation of nucleotide catabolic process	2/314	18/10146	0.111111111111111	3.59023354564756	1.96554614664576	0.105557151800329	0.325139129915212	0.261053314499294	Slc4a4/Zbtb20	2
GO:0030903	notochord development	2/314	18/10146	0.111111111111111	3.59023354564756	1.96554614664576	0.105557151800329	0.325139129915212	0.261053314499294	Cobl/Tead1	2
GO:0032958	inositol phosphate biosynthetic process	2/314	18/10146	0.111111111111111	3.59023354564756	1.96554614664576	0.105557151800329	0.325139129915212	0.261053314499294	Prkg1/Myh9	2
GO:0033123	positive regulation of purine nucleotide catabolic process	2/314	18/10146	0.111111111111111	3.59023354564756	1.96554614664576	0.105557151800329	0.325139129915212	0.261053314499294	Slc4a4/Zbtb20	2
GO:0036303	lymph vessel morphogenesis	2/314	18/10146	0.111111111111111	3.59023354564756	1.96554614664576	0.105557151800329	0.325139129915212	0.261053314499294	Svep1/Ptpn14	2
GO:0043278	response to morphine	2/314	18/10146	0.111111111111111	3.59023354564756	1.96554614664576	0.105557151800329	0.325139129915212	0.261053314499294	Ncam1/Prkce	2
GO:0045821	positive regulation of glycolytic process	2/314	18/10146	0.111111111111111	3.59023354564756	1.96554614664576	0.105557151800329	0.325139129915212	0.261053314499294	Slc4a4/Zbtb20	2
GO:0048714	positive regulation of oligodendrocyte differentiation	2/314	18/10146	0.111111111111111	3.59023354564756	1.96554614664576	0.105557151800329	0.325139129915212	0.261053314499294	Tenm4/Mtor	2
GO:0060009	Sertoli cell development	2/314	18/10146	0.111111111111111	3.59023354564756	1.96554614664576	0.105557151800329	0.325139129915212	0.261053314499294	Akap9/Abcb1a	2
GO:0060343	trabecula formation	2/314	18/10146	0.111111111111111	3.59023354564756	1.96554614664576	0.105557151800329	0.325139129915212	0.261053314499294	Adgrg6/Tgfbr3	2
GO:0060392	negative regulation of SMAD protein signal transduction	2/314	18/10146	0.111111111111111	3.59023354564756	1.96554614664576	0.105557151800329	0.325139129915212	0.261053314499294	Lrp1/Tgfbr3	2
GO:0070571	negative regulation of neuron projection regeneration	2/314	18/10146	0.111111111111111	3.59023354564756	1.96554614664576	0.105557151800329	0.325139129915212	0.261053314499294	Diaph2/Map4k4	2
GO:0072537	fibroblast activation	2/314	18/10146	0.111111111111111	3.59023354564756	1.96554614664576	0.105557151800329	0.325139129915212	0.261053314499294	Ddr2/Pdgfrb	2
GO:0090022	regulation of neutrophil chemotaxis	2/314	18/10146	0.111111111111111	3.59023354564756	1.96554614664576	0.105557151800329	0.325139129915212	0.261053314499294	Slit2/Camk1d	2
GO:0106030	neuron projection fasciculation	2/314	18/10146	0.111111111111111	3.59023354564756	1.96554614664576	0.105557151800329	0.325139129915212	0.261053314499294	Ncam1/Sema5a	2
GO:0150146	cell junction disassembly	2/314	18/10146	0.111111111111111	3.59023354564756	1.96554614664576	0.105557151800329	0.325139129915212	0.261053314499294	Iqsec1/Map4k4	2
GO:2000647	negative regulation of stem cell proliferation	2/314	18/10146	0.111111111111111	3.59023354564756	1.96554614664576	0.105557151800329	0.325139129915212	0.261053314499294	Gli3/Nf1	2
GO:0031577	spindle checkpoint signaling	3/314	37/10146	0.0810810810810811	2.619900154932	1.76402577083208	0.105644302839082	0.325139129915212	0.261053314499294	Atm/Cdk5rap2/Cenpe	3
GO:0035088	establishment or maintenance of apical/basal cell polarity	3/314	37/10146	0.0810810810810811	2.619900154932	1.76402577083208	0.105644302839082	0.325139129915212	0.261053314499294	Fat1/Pard3/Pard3b	3
GO:0045661	regulation of myoblast differentiation	3/314	37/10146	0.0810810810810811	2.619900154932	1.76402577083208	0.105644302839082	0.325139129915212	0.261053314499294	Zfhx3/Plcb1/Ddit3	3
GO:0048278	vesicle docking	3/314	37/10146	0.0810810810810811	2.619900154932	1.76402577083208	0.105644302839082	0.325139129915212	0.261053314499294	Exoc4/Ncam1/Gnao1	3
GO:0048536	spleen development	3/314	37/10146	0.0810810810810811	2.619900154932	1.76402577083208	0.105644302839082	0.325139129915212	0.261053314499294	Prkdc/Kmt2a/Pbx1	3
GO:0050918	positive chemotaxis	3/314	37/10146	0.0810810810810811	2.619900154932	1.76402577083208	0.105644302839082	0.325139129915212	0.261053314499294	Lrp1/Prkca/Sema5a	3
GO:0061245	establishment or maintenance of bipolar cell polarity	3/314	37/10146	0.0810810810810811	2.619900154932	1.76402577083208	0.105644302839082	0.325139129915212	0.261053314499294	Fat1/Pard3/Pard3b	3
GO:0007498	mesoderm development	5/314	81/10146	0.0617283950617284	1.99457419202642	1.60598956923156	0.105744734174008	0.325182336136411	0.26108800465564	Macf1/Exoc4/Htt/Tead1/Fgfr2	5
GO:0016042	lipid catabolic process	10/314	206/10146	0.0485436893203883	1.56854863644796	1.47325510641559	0.106586596644707	0.327503632465859	0.26295176710372	Plce1/Lrp1/Sesn2/Plcb1/Aldh1l2/Pld1/Mtor/Tbl1xr1/Lpin3/Prkce	10
GO:0010565	regulation of cellular ketone metabolic process	6/314	105/10146	0.0571428571428571	1.84640582347589	1.5579543334115	0.106813040289263	0.327931715863611	0.263295474088156	Prkg1/Ubr4/Trib3/Mtor/Prkce/Kcnma1	6
GO:0042116	macrophage activation	4/314	59/10146	0.0677966101694915	2.19065097700529	1.63907710066353	0.109292115506941	0.334451644526933	0.268530306906657	Lrrk2/Atm/Slc7a2/Prkce	4
GO:0042475	odontogenesis of dentin-containing tooth	4/314	59/10146	0.0677966101694915	2.19065097700529	1.63907710066353	0.109292115506941	0.334451644526933	0.268530306906657	Gli3/Gnao1/Ankrd11/Runx2	4
GO:0061180	mammary gland epithelium development	4/314	59/10146	0.0677966101694915	2.19065097700529	1.63907710066353	0.109292115506941	0.334451644526933	0.268530306906657	Slit2/Slc12a2/Fgfr2/Iqgap3	4
GO:0061515	myeloid cell development	4/314	59/10146	0.0677966101694915	2.19065097700529	1.63907710066353	0.109292115506941	0.334451644526933	0.268530306906657	Fbn1/Sox6/Lrrk1/Pip4k2a	4
GO:0035725	sodium ion transmembrane transport	5/314	82/10146	0.0609756097560976	1.9702501165139	1.57643195811017	0.109933009734284	0.335594362238318	0.269447791818953	Slc4a4/Slc6a9/Slc12a2/Nedd4l/Wnk1	5
GO:0045185	maintenance of protein location	5/314	82/10146	0.0609756097560976	1.9702501165139	1.57643195811017	0.109933009734284	0.335594362238318	0.269447791818953	Syne1/Fbn1/Vps13a/Vps13d/Ccdc88a	5
GO:0048704	embryonic skeletal system morphogenesis	5/314	82/10146	0.0609756097560976	1.9702501165139	1.57643195811017	0.109933009734284	0.335594362238318	0.269447791818953	Hspg2/Col11a1/Gli3/Runx2/Fgfr2	5
GO:0000184	nuclear-transcribed mRNA catabolic process, nonsense-mediated decay	3/314	38/10146	0.0789473684210526	2.55095541401274	1.71170299124142	0.112208468051215	0.340058513482104	0.273032046592964	Smg1/Nbas/Smg6	3
GO:0032965	regulation of collagen biosynthetic process	3/314	38/10146	0.0789473684210526	2.55095541401274	1.71170299124142	0.112208468051215	0.340058513482104	0.273032046592964	Fn1/Ddr2/Pdgfrb	3
GO:0033046	negative regulation of sister chromatid segregation	3/314	38/10146	0.0789473684210526	2.55095541401274	1.71170299124142	0.112208468051215	0.340058513482104	0.273032046592964	Atm/Cdk5rap2/Cenpe	3
GO:0033048	negative regulation of mitotic sister chromatid segregation	3/314	38/10146	0.0789473684210526	2.55095541401274	1.71170299124142	0.112208468051215	0.340058513482104	0.273032046592964	Atm/Cdk5rap2/Cenpe	3
GO:0040001	establishment of mitotic spindle localization	3/314	38/10146	0.0789473684210526	2.55095541401274	1.71170299124142	0.112208468051215	0.340058513482104	0.273032046592964	Cdk5rap2/Htt/Numa1	3
GO:0045841	negative regulation of mitotic metaphase/anaphase transition	3/314	38/10146	0.0789473684210526	2.55095541401274	1.71170299124142	0.112208468051215	0.340058513482104	0.273032046592964	Atm/Cdk5rap2/Cenpe	3
GO:0060711	labyrinthine layer development	3/314	38/10146	0.0789473684210526	2.55095541401274	1.71170299124142	0.112208468051215	0.340058513482104	0.273032046592964	Birc6/Ncoa1/Fgfr2	3
GO:0061383	trabecula morphogenesis	3/314	38/10146	0.0789473684210526	2.55095541401274	1.71170299124142	0.112208468051215	0.340058513482104	0.273032046592964	Adgrg6/Tgfbr3/Ube4b	3
GO:2000816	negative regulation of mitotic sister chromatid separation	3/314	38/10146	0.0789473684210526	2.55095541401274	1.71170299124142	0.112208468051215	0.340058513482104	0.273032046592964	Atm/Cdk5rap2/Cenpe	3
GO:0044344	cellular response to fibroblast growth factor stimulus	5/314	83/10146	0.0602409638554217	1.94651216330289	1.54728894966511	0.114200879347504	0.343868653722133	0.276091197728129	Fat4/Sulf1/Runx2/Fgfr2/Ndnf	5
GO:0042310	vasoconstriction	4/314	60/10146	0.0666666666666667	2.15414012738853	1.60230282723318	0.114413717289911	0.343868653722133	0.276091197728129	Dock4/Dock5/Svep1/Cacna1c	4
GO:0048844	artery morphogenesis	4/314	60/10146	0.0666666666666667	2.15414012738853	1.60230282723318	0.114413717289911	0.343868653722133	0.276091197728129	Lrp1/Adamts9/Pdgfrb/Nf1	4
GO:1905515	non-motile cilium assembly	4/314	60/10146	0.0666666666666667	2.15414012738853	1.60230282723318	0.114413717289911	0.343868653722133	0.276091197728129	Htt/Dync2h1/Cep350/Map4	4
GO:1905818	regulation of chromosome separation	4/314	60/10146	0.0666666666666667	2.15414012738853	1.60230282723318	0.114413717289911	0.343868653722133	0.276091197728129	Atm/Cdk5rap2/Cenpe/Numa1	4
GO:0045727	positive regulation of translation	7/314	132/10146	0.053030303030303	1.71352055587724	1.4745502466185	0.115069077863926	0.343868653722133	0.276091197728129	Rbms3/Eif4g3/Prkdc/Akap6/Pld1/Mtor/Niban1	7
GO:0003094	glomerular filtration	2/314	19/10146	0.105263157894737	3.40127388535032	1.8721817527336	0.11565826663449	0.343868653722133	0.276091197728129	Magi2/Sulf1	2
GO:0006760	folic acid-containing compound metabolic process	2/314	19/10146	0.105263157894737	3.40127388535032	1.8721817527336	0.11565826663449	0.343868653722133	0.276091197728129	Aldh1l2/Mtr	2
GO:0032107	regulation of response to nutrient levels	2/314	19/10146	0.105263157894737	3.40127388535032	1.8721817527336	0.11565826663449	0.343868653722133	0.276091197728129	Fbn1/Mtor	2
GO:0032252	secretory granule localization	2/314	19/10146	0.105263157894737	3.40127388535032	1.8721817527336	0.11565826663449	0.343868653722133	0.276091197728129	Myo5a/Tanc2	2
GO:0032288	myelin assembly	2/314	19/10146	0.105263157894737	3.40127388535032	1.8721817527336	0.11565826663449	0.343868653722133	0.276091197728129	Ank2/Tenm4	2
GO:0043586	tongue development	2/314	19/10146	0.105263157894737	3.40127388535032	1.8721817527336	0.11565826663449	0.343868653722133	0.276091197728129	Gli3/Prdm16	2
GO:0045663	positive regulation of myoblast differentiation	2/314	19/10146	0.105263157894737	3.40127388535032	1.8721817527336	0.11565826663449	0.343868653722133	0.276091197728129	Zfhx3/Plcb1	2
GO:0045777	positive regulation of blood pressure	2/314	19/10146	0.105263157894737	3.40127388535032	1.8721817527336	0.11565826663449	0.343868653722133	0.276091197728129	Wnk1/Lnpep	2
GO:0048566	embryonic digestive tract development	2/314	19/10146	0.105263157894737	3.40127388535032	1.8721817527336	0.11565826663449	0.343868653722133	0.276091197728129	Gli3/Fgfr2	2
GO:0050872	white fat cell differentiation	2/314	19/10146	0.105263157894737	3.40127388535032	1.8721817527336	0.11565826663449	0.343868653722133	0.276091197728129	Prdm16/Tbl1xr1	2
GO:0061162	establishment of monopolar cell polarity	2/314	19/10146	0.105263157894737	3.40127388535032	1.8721817527336	0.11565826663449	0.343868653722133	0.276091197728129	Fat1/Map1b	2
GO:0099150	regulation of postsynaptic specialization assembly	2/314	19/10146	0.105263157894737	3.40127388535032	1.8721817527336	0.11565826663449	0.343868653722133	0.276091197728129	Ptprd/Sipa1l1	2
GO:0150077	regulation of neuroinflammatory response	2/314	19/10146	0.105263157894737	3.40127388535032	1.8721817527336	0.11565826663449	0.343868653722133	0.276091197728129	Lrrk2/Atm	2
GO:1902236	negative regulation of endoplasmic reticulum stress-induced intrinsic apoptotic signaling pathway	2/314	19/10146	0.105263157894737	3.40127388535032	1.8721817527336	0.11565826663449	0.343868653722133	0.276091197728129	Lrrk2/Hyou1	2
GO:1905874	regulation of postsynaptic density organization	2/314	19/10146	0.105263157894737	3.40127388535032	1.8721817527336	0.11565826663449	0.343868653722133	0.276091197728129	Ptprd/Sipa1l1	2
GO:1990573	potassium ion import across plasma membrane	2/314	19/10146	0.105263157894737	3.40127388535032	1.8721817527336	0.11565826663449	0.343868653722133	0.276091197728129	Slc12a2/Wnk1	2
GO:1990806	ligand-gated ion channel signaling pathway	2/314	19/10146	0.105263157894737	3.40127388535032	1.8721817527336	0.11565826663449	0.343868653722133	0.276091197728129	Itpr1/Plcb1	2
GO:2000406	positive regulation of T cell migration	2/314	19/10146	0.105263157894737	3.40127388535032	1.8721817527336	0.11565826663449	0.343868653722133	0.276091197728129	Dock8/Wnk1	2
GO:0042594	response to starvation	10/314	210/10146	0.0476190476190476	1.53867151956324	1.40960614729854	0.116890944256298	0.347259285067646	0.278813526323959	Igf1r/Lrrk2/Sesn3/Sesn2/Sorbs1/Vldlr/Ddit3/Mtor/Tbc1d5/Runx2	10
GO:0008277	regulation of G protein-coupled receptor signaling pathway	5/314	84/10146	0.0595238095238095	1.92333939945405	1.51854885574288	0.118547156557045	0.349711253739766	0.280782205237113	Slit2/Lrrk2/Prkca/Plcb1/Myh9	5
GO:0043502	regulation of muscle adaptation	5/314	84/10146	0.0595238095238095	1.92333939945405	1.51854885574288	0.118547156557045	0.349711253739766	0.280782205237113	Utrn/Prkca/Akap6/Tead1/Mtor	5
GO:2000177	regulation of neural precursor cell proliferation	5/314	84/10146	0.0595238095238095	1.92333939945405	1.51854885574288	0.118547156557045	0.349711253739766	0.280782205237113	Lrrk2/Acan/Gli3/Aspm/Nf1	5
GO:0021587	cerebellum morphogenesis	3/314	39/10146	0.0769230769230769	2.48554630083293	1.66102924018561	0.118924124544873	0.349711253739766	0.280782205237113	Herc1/Top2a/Nfix	3
GO:0035272	exocrine system development	3/314	39/10146	0.0769230769230769	2.48554630083293	1.66102924018561	0.118924124544873	0.349711253739766	0.280782205237113	Igf1r/Fgfr2/Plxna1	3
GO:0042551	neuron maturation	3/314	39/10146	0.0769230769230769	2.48554630083293	1.66102924018561	0.118924124544873	0.349711253739766	0.280782205237113	Lrrk2/Mtor/Kcnma1	3
GO:0050795	regulation of behavior	3/314	39/10146	0.0769230769230769	2.48554630083293	1.66102924018561	0.118924124544873	0.349711253739766	0.280782205237113	Reln/Zfhx3/Mtor	3
GO:0071870	cellular response to catecholamine stimulus	3/314	39/10146	0.0769230769230769	2.48554630083293	1.66102924018561	0.118924124544873	0.349711253739766	0.280782205237113	Lrrk2/Htt/Gnao1	3
GO:0090303	positive regulation of wound healing	3/314	39/10146	0.0769230769230769	2.48554630083293	1.66102924018561	0.118924124544873	0.349711253739766	0.280782205237113	Ddr2/Mtor/Prkce	3
GO:0090659	walking behavior	3/314	39/10146	0.0769230769230769	2.48554630083293	1.66102924018561	0.118924124544873	0.349711253739766	0.280782205237113	Large1/Cacna1c/Kcnma1	3
GO:1902100	negative regulation of metaphase/anaphase transition of cell cycle	3/314	39/10146	0.0769230769230769	2.48554630083293	1.66102924018561	0.118924124544873	0.349711253739766	0.280782205237113	Atm/Cdk5rap2/Cenpe	3
GO:1904262	negative regulation of TORC1 signaling	3/314	39/10146	0.0769230769230769	2.48554630083293	1.66102924018561	0.118924124544873	0.349711253739766	0.280782205237113	Sesn3/Sesn2/Atm	3
GO:1905819	negative regulation of chromosome separation	3/314	39/10146	0.0769230769230769	2.48554630083293	1.66102924018561	0.118924124544873	0.349711253739766	0.280782205237113	Atm/Cdk5rap2/Cenpe	3
GO:0032507	maintenance of protein location in cell	4/314	61/10146	0.0655737704918033	2.1188263548084	1.56624453616452	0.119639176136494	0.35044502644184	0.281371349324493	Syne1/Vps13a/Vps13d/Ccdc88a	4
GO:0046626	regulation of insulin receptor signaling pathway	4/314	61/10146	0.0655737704918033	2.1188263548084	1.56624453616452	0.119639176136494	0.35044502644184	0.281371349324493	Sesn3/Sorbs1/Prkca/Pip4k2a	4
GO:0048864	stem cell development	4/314	61/10146	0.0655737704918033	2.1188263548084	1.56624453616452	0.119639176136494	0.35044502644184	0.281371349324493	Fn1/Nrp2/Sema5a/Sema3e	4
GO:0051865	protein autoubiquitination	4/314	61/10146	0.0655737704918033	2.1188263548084	1.56624453616452	0.119639176136494	0.35044502644184	0.281371349324493	Lrrk2/Rnf213/Sh3rf3/Ube4b	4
GO:0060078	regulation of postsynaptic membrane potential	4/314	61/10146	0.0655737704918033	2.1188263548084	1.56624453616452	0.119639176136494	0.35044502644184	0.281371349324493	Syne1/Reln/Lrrk2/Cacna1c	4
GO:0045471	response to ethanol	8/314	159/10146	0.050314465408805	1.62576613387814	1.42122555418375	0.120224718454855	0.351886345461956	0.282528580407538	Reln/Igf1r/Ccnd2/Ncam1/Prkca/Itpr2/Fgfr2/Prkce	8
GO:0000956	nuclear-transcribed mRNA catabolic process	6/314	109/10146	0.055045871559633	1.77864781160521	1.46056964016934	0.12178234537521	0.356168413358424	0.285966640962032	Atm/Smg1/Nbas/Gtpbp2/Smg6/Tnrc6c	6
GO:0046890	regulation of lipid biosynthetic process	7/314	134/10146	0.0522388059701493	1.68794562220743	1.4325705035008	0.1218818997568	0.356182818854501	0.285978207095271	Igf1r/Prkg1/Ubr4/Trib3/Sorbs1/Zbtb20/Mtor	7
GO:0034446	substrate adhesion-dependent cell spreading	5/314	85/10146	0.0588235294117647	1.90071187710753	1.49020045849492	0.122970601568563	0.358724754190944	0.288019119996141	Dock1/Fn1/Dock5/Fndc3b/Carmil1	5
GO:1902117	positive regulation of organelle assembly	5/314	85/10146	0.0588235294117647	1.90071187710753	1.49020045849492	0.122970601568563	0.358724754190944	0.288019119996141	Dync1h1/Htt/Ccdc88a/Pip4k2a/Numa1	5
GO:0030512	negative regulation of transforming growth factor beta receptor signaling pathway	4/314	62/10146	0.0645161290322581	2.08465173618245	1.53087473892558	0.124965985282454	0.358724754190944	0.288019119996141	Lrp1/Fbn1/Prdm16/Tgfbr3	4
GO:0035282	segmentation	4/314	62/10146	0.0645161290322581	2.08465173618245	1.53087473892558	0.124965985282454	0.358724754190944	0.288019119996141	Nrp2/Atm/Prkdc/Cobl	4
GO:0046330	positive regulation of JNK cascade	4/314	62/10146	0.0645161290322581	2.08465173618245	1.53087473892558	0.124965985282454	0.358724754190944	0.288019119996141	Nrk/Plcb1/Sh3rf3/Map4k4	4
GO:0046849	bone remodeling	4/314	62/10146	0.0645161290322581	2.08465173618245	1.53087473892558	0.124965985282454	0.358724754190944	0.288019119996141	Prkca/Dock5/Lrrk1/Nf1	4
GO:1901264	carbohydrate derivative transport	4/314	62/10146	0.0645161290322581	2.08465173618245	1.53087473892558	0.124965985282454	0.358724754190944	0.288019119996141	Abcc4/Abcc5/Vldlr/Abcb1a	4
GO:2000243	positive regulation of reproductive process	4/314	62/10146	0.0645161290322581	2.08465173618245	1.53087473892558	0.124965985282454	0.358724754190944	0.288019119996141	Igf1r/Eif4g3/Plcb1/Abcb1a	4
GO:0031109	microtubule polymerization or depolymerization	6/314	110/10146	0.0545454545454545	1.76247828604516	1.43685654756141	0.125679082220016	0.358724754190944	0.288019119996141	Map1b/Cdk5rap2/Akap9/Htt/Map4/Numa1	6
GO:0045667	regulation of osteoblast differentiation	6/314	110/10146	0.0545454545454545	1.76247828604516	1.43685654756141	0.125679082220016	0.358724754190944	0.288019119996141	Ddr2/Fndc3b/Gli3/Crim1/Runx2/Cdk6	6
GO:0006903	vesicle targeting	3/314	40/10146	0.075	2.4234076433121	1.6119054253374	0.125784973647216	0.358724754190944	0.288019119996141	Exoc4/Exoc6b/Myh9	3
GO:0046854	phosphatidylinositol phosphate biosynthetic process	3/314	40/10146	0.075	2.4234076433121	1.6119054253374	0.125784973647216	0.358724754190944	0.288019119996141	Atm/Smg1/Pip4k2a	3
GO:0060323	head morphogenesis	3/314	40/10146	0.075	2.4234076433121	1.6119054253374	0.125784973647216	0.358724754190944	0.288019119996141	Vps13b/Ankrd11/Asph	3
GO:0071868	cellular response to monoamine stimulus	3/314	40/10146	0.075	2.4234076433121	1.6119054253374	0.125784973647216	0.358724754190944	0.288019119996141	Lrrk2/Htt/Gnao1	3
GO:0003156	regulation of animal organ formation	2/314	20/10146	0.1	3.2312101910828	1.78486936705053	0.125992062975672	0.358724754190944	0.288019119996141	Robo2/Sulf1	2
GO:0005979	regulation of glycogen biosynthetic process	2/314	20/10146	0.1	3.2312101910828	1.78486936705053	0.125992062975672	0.358724754190944	0.288019119996141	Sorbs1/Mtor	2
GO:0010763	positive regulation of fibroblast migration	2/314	20/10146	0.1	3.2312101910828	1.78486936705053	0.125992062975672	0.358724754190944	0.288019119996141	Ddr2/Prkce	2
GO:0010962	regulation of glucan biosynthetic process	2/314	20/10146	0.1	3.2312101910828	1.78486936705053	0.125992062975672	0.358724754190944	0.288019119996141	Sorbs1/Mtor	2
GO:0021522	spinal cord motor neuron differentiation	2/314	20/10146	0.1	3.2312101910828	1.78486936705053	0.125992062975672	0.358724754190944	0.288019119996141	Gli3/Dync2h1	2
GO:0035115	embryonic forelimb morphogenesis	2/314	20/10146	0.1	3.2312101910828	1.78486936705053	0.125992062975672	0.358724754190944	0.288019119996141	Runx2/Cacna1c	2
GO:0035864	response to potassium ion	2/314	20/10146	0.1	3.2312101910828	1.78486936705053	0.125992062975672	0.358724754190944	0.288019119996141	Slc12a2/Kmt2a	2
GO:0044058	regulation of digestive system process	2/314	20/10146	0.1	3.2312101910828	1.78486936705053	0.125992062975672	0.358724754190944	0.288019119996141	Wnk1/Abcb1a	2
GO:0045671	negative regulation of osteoclast differentiation	2/314	20/10146	0.1	3.2312101910828	1.78486936705053	0.125992062975672	0.358724754190944	0.288019119996141	Fbn1/Nf1	2
GO:0046885	regulation of hormone biosynthetic process	2/314	20/10146	0.1	3.2312101910828	1.78486936705053	0.125992062975672	0.358724754190944	0.288019119996141	Igf1r/Stc2	2
GO:0061339	establishment or maintenance of monopolar cell polarity	2/314	20/10146	0.1	3.2312101910828	1.78486936705053	0.125992062975672	0.358724754190944	0.288019119996141	Fat1/Map1b	2
GO:0071474	cellular hyperosmotic response	2/314	20/10146	0.1	3.2312101910828	1.78486936705053	0.125992062975672	0.358724754190944	0.288019119996141	Wnk1/Abcb1a	2
GO:0071676	negative regulation of mononuclear cell migration	2/314	20/10146	0.1	3.2312101910828	1.78486936705053	0.125992062975672	0.358724754190944	0.288019119996141	Slit2/Plcb1	2
GO:0072574	hepatocyte proliferation	2/314	20/10146	0.1	3.2312101910828	1.78486936705053	0.125992062975672	0.358724754190944	0.288019119996141	Itpr1/Mki67	2
GO:0072575	epithelial cell proliferation involved in liver morphogenesis	2/314	20/10146	0.1	3.2312101910828	1.78486936705053	0.125992062975672	0.358724754190944	0.288019119996141	Itpr1/Mki67	2
GO:0097062	dendritic spine maintenance	2/314	20/10146	0.1	3.2312101910828	1.78486936705053	0.125992062975672	0.358724754190944	0.288019119996141	Igf1r/Tanc1	2
GO:0098974	postsynaptic actin cytoskeleton organization	2/314	20/10146	0.1	3.2312101910828	1.78486936705053	0.125992062975672	0.358724754190944	0.288019119996141	Myh10/Sipa1l1	2
GO:0141161	regulation of cAMP/PKA signal transduction	2/314	20/10146	0.1	3.2312101910828	1.78486936705053	0.125992062975672	0.358724754190944	0.288019119996141	Lrrk2/Akap6	2
GO:1905146	lysosomal protein catabolic process	2/314	20/10146	0.1	3.2312101910828	1.78486936705053	0.125992062975672	0.358724754190944	0.288019119996141	Lrp1/Vps13a	2
GO:2000352	negative regulation of endothelial cell apoptotic process	2/314	20/10146	0.1	3.2312101910828	1.78486936705053	0.125992062975672	0.358724754190944	0.288019119996141	Sema5a/Ndnf	2
GO:0001678	intracellular glucose homeostasis	8/314	161/10146	0.0496894409937888	1.60557028128338	1.38411881401486	0.126560290725273	0.360070245117105	0.289099410965716	Igf1r/Lrp1/Fn1/Ern1/Map4k4/Zbtb20/Myh9/Prkce	8
GO:0060349	bone morphogenesis	5/314	86/10146	0.0581395348837209	1.87861057621093	1.46223298605888	0.127469923653164	0.361837701832963	0.290518497109021	Hspg2/Gli3/Nfix/Runx2/Fgfr2	5
GO:0090398	cellular senescence	5/314	86/10146	0.0581395348837209	1.87861057621093	1.46223298605888	0.127469923653164	0.361837701832963	0.290518497109021	Igf1r/Prkdc/Htt/Mtor/Cdk6	5
GO:2001251	negative regulation of chromosome organization	5/314	86/10146	0.0581395348837209	1.87861057621093	1.46223298605888	0.127469923653164	0.361837701832963	0.290518497109021	Atm/Cdk5rap2/Top2a/Cenpe/Smg6	5
GO:0060541	respiratory system development	10/314	214/10146	0.0467289719626168	1.5099113042443	1.34726518115677	0.127733496872625	0.36231264674345	0.290899829073339	Fbn1/Thrb/Fndc3b/Man2a1/Gli3/Pdgfrb/Fgfr2/Cux1/Tnrc6c/Numa1	10
GO:0009416	response to light stimulus	11/314	241/10146	0.045643153526971	1.47482622829506	1.33317111805322	0.128212956352339	0.363398770866117	0.291771875148672	Syne1/Col6a3/Tanc1/Large1/Htt/Kmt2a/Sema5a/Mtor/Cacna1c/Ube4b/Nf1	11
GO:0007034	vacuolar transport	7/314	136/10146	0.0514705882352941	1.66312289246909	1.39128579560832	0.128897520867072	0.365064159927509	0.293109011452508	Lrp1/Igf2r/Vps13a/Vps13d/Vps8/Lyst/Kif13a	7
GO:0043065	positive regulation of apoptotic process	19/314	464/10146	0.040948275862069	1.32312486272787	1.27325896243275	0.129576440327073	0.366054207689147	0.29390391808142	Itpr1/Slit2/Atf6/Igf2r/Atm/Itga1/Camk1d/Prkdc/Cers6/Top2a/Htt/Trps1/Pdgfrb/Casp4/Ncoa1/Ddit3/Mtor/Nf1/Kcnma1	19
GO:0014823	response to activity	6/314	111/10146	0.0540540540540541	1.746600103288	1.41338592270549	0.12963609427461	0.366054207689147	0.29390391808142	Fn1/Ncam1/Sorbs1/Col4a2/Prkdc/Mtor	6
GO:0043467	regulation of generation of precursor metabolites and energy	6/314	111/10146	0.0540540540540541	1.746600103288	1.41338592270549	0.12963609427461	0.366054207689147	0.29390391808142	Slc4a4/Sorbs1/Myo5a/Prdm16/Zbtb20/Mtor	6
GO:0046887	positive regulation of hormone secretion	6/314	111/10146	0.0540540540540541	1.746600103288	1.41338592270549	0.12963609427461	0.366054207689147	0.29390391808142	Itpr1/Lrp1/Plcb1/Myh9/Cacna1c/Prkce	6
GO:0032355	response to estradiol	8/314	162/10146	0.0493827160493827	1.59565935362114	1.36575595172731	0.129792426097901	0.366220908420164	0.294037761640554	Igf1r/Ccnd2/Map1b/Ncoa2/Prkca/Pdgfrb/Ncoa1/Abcb1a	8
GO:0044770	cell cycle phase transition	18/314	436/10146	0.0412844036697248	1.33398585870391	1.27388910469551	0.130293053280393	0.367085907511111	0.294732267035181	Cit/Ccnd2/Atm/Ddr2/Fbxl7/Prkdc/Cdk5rap2/Mdc1/Plcb1/Cdk14/Nfia/Cenpe/Nfix/Atf5/Pbx1/Abcb1a/Iqgap3/Cdk6	18
GO:0010761	fibroblast migration	4/314	63/10146	0.0634920634920635	2.05156202608432	1.496167443966	0.130391567041008	0.367085907511111	0.294732267035181	Ddr2/Fndc3b/Plec/Prkce	4
GO:0044380	protein localization to cytoskeleton	4/314	63/10146	0.0634920634920635	2.05156202608432	1.496167443966	0.130391567041008	0.367085907511111	0.294732267035181	Htt/Golgb1/Cep350/Numa1	4
GO:0051222	positive regulation of protein transport	10/314	215/10146	0.0465116279069767	1.50288846096875	1.33187762932826	0.130527050594992	0.367192689416704	0.294818001933932	Itpr1/Lrp1/Myh10/Plcb1/Gli3/Myh9/Asph/Cacna1c/Frmd4a/Prkce	10
GO:1901992	positive regulation of mitotic cell cycle phase transition	5/314	87/10146	0.0574712643678161	1.85701735119701	1.43463608976706	0.132043783554291	0.371182077145893	0.298021070385888	Ccnd2/Ddr2/Plcb1/Cenpe/Pbx1	5
GO:0001658	branching involved in ureteric bud morphogenesis	3/314	41/10146	0.0731707317073171	2.36430013981668	1.56424079452088	0.13278467335218	0.371599636057698	0.29835632728946	Fat4/Gli3/Pbx1	3
GO:0021575	hindbrain morphogenesis	3/314	41/10146	0.0731707317073171	2.36430013981668	1.56424079452088	0.13278467335218	0.371599636057698	0.29835632728946	Herc1/Top2a/Nfix	3
GO:0030239	myofibril assembly	3/314	41/10146	0.0731707317073171	2.36430013981668	1.56424079452088	0.13278467335218	0.371599636057698	0.29835632728946	Myh10/Pdgfrb/Plec	3
GO:0030834	regulation of actin filament depolymerization	3/314	41/10146	0.0731707317073171	2.36430013981668	1.56424079452088	0.13278467335218	0.371599636057698	0.29835632728946	Sema5a/Carmil1/Sptan1	3
GO:0051985	negative regulation of chromosome segregation	3/314	41/10146	0.0731707317073171	2.36430013981668	1.56424079452088	0.13278467335218	0.371599636057698	0.29835632728946	Atm/Cdk5rap2/Cenpe	3
GO:1901524	regulation of mitophagy	3/314	41/10146	0.0731707317073171	2.36430013981668	1.56424079452088	0.13278467335218	0.371599636057698	0.29835632728946	Huwe1/Vps13d/Htt	3
GO:0001649	osteoblast differentiation	8/314	163/10146	0.049079754601227	1.58587003243328	1.34751766009382	0.133066993272528	0.372113048051854	0.298768544369616	Ddr2/Fndc3b/Gli3/Crim1/Tgfbr3/Runx2/Nf1/Cdk6	8
GO:0009913	epidermal cell differentiation	6/314	112/10146	0.0535714285714286	1.73100545950864	1.39015267032088	0.133652578132343	0.373473128500475	0.299860549226708	Flnb/Plec/Evpl/Cux1/Numa1/Kcnma1	6
GO:0035023	regulation of Rho protein signal transduction	4/314	64/10146	0.0625	2.01950636942675	1.4620980524693	0.135913278937534	0.376099529052532	0.301969279017232	Dock11/Arhgef28/Pdgfrb/Dock8	4
GO:0010594	regulation of endothelial cell migration	7/314	138/10146	0.0507246376811594	1.63901966214345	1.3506724169364	0.136111937436791	0.376099529052532	0.301969279017232	Ptprm/Slit2/Prkca/Adamts9/Sema5a/Tgfbr3/Nf1	7
GO:0015711	organic anion transport	11/314	244/10146	0.0450819672131148	1.45669311893077	1.29041034192448	0.136191675917838	0.376099529052532	0.301969279017232	Prkg1/Slc4a4/Abcc4/Eprs1/Slc6a9/Slc12a2/Abcc5/Slc7a2/Kcnk2/Abcb1a/Nf1	11
GO:0007039	protein catabolic process in the vacuole	2/314	21/10146	0.0952380952380952	3.07734303912648	1.70290439078217	0.13653458273121	0.376099529052532	0.301969279017232	Lrp1/Vps13a	2
GO:0014829	vascular associated smooth muscle contraction	2/314	21/10146	0.0952380952380952	3.07734303912648	1.70290439078217	0.13653458273121	0.376099529052532	0.301969279017232	Dock4/Dock5	2
GO:0030224	monocyte differentiation	2/314	21/10146	0.0952380952380952	3.07734303912648	1.70290439078217	0.13653458273121	0.376099529052532	0.301969279017232	Myh9/Cdk6	2
GO:0048169	regulation of long-term neuronal synaptic plasticity	2/314	21/10146	0.0952380952380952	3.07734303912648	1.70290439078217	0.13653458273121	0.376099529052532	0.301969279017232	Lnpep/Nf1	2
GO:0048265	response to pain	2/314	21/10146	0.0952380952380952	3.07734303912648	1.70290439078217	0.13653458273121	0.376099529052532	0.301969279017232	Reln/Mtor	2
GO:0060055	angiogenesis involved in wound healing	2/314	21/10146	0.0952380952380952	3.07734303912648	1.70290439078217	0.13653458273121	0.376099529052532	0.301969279017232	Slc12a2/Ndnf	2
GO:0060216	definitive hemopoiesis	2/314	21/10146	0.0952380952380952	3.07734303912648	1.70290439078217	0.13653458273121	0.376099529052532	0.301969279017232	Kmt2a/Tgfbr3	2
GO:0060219	camera-type eye photoreceptor cell differentiation	2/314	21/10146	0.0952380952380952	3.07734303912648	1.70290439078217	0.13653458273121	0.376099529052532	0.301969279017232	Sdk2/Thrb	2
GO:0060669	embryonic placenta morphogenesis	2/314	21/10146	0.0952380952380952	3.07734303912648	1.70290439078217	0.13653458273121	0.376099529052532	0.301969279017232	Ncoa1/Fgfr2	2
GO:0098885	modification of postsynaptic actin cytoskeleton	2/314	21/10146	0.0952380952380952	3.07734303912648	1.70290439078217	0.13653458273121	0.376099529052532	0.301969279017232	Myh10/Kalrn	2
GO:0099601	regulation of neurotransmitter receptor activity	2/314	21/10146	0.0952380952380952	3.07734303912648	1.70290439078217	0.13653458273121	0.376099529052532	0.301969279017232	Reln/Slc6a9	2
GO:0150105	protein localization to cell-cell junction	2/314	21/10146	0.0952380952380952	3.07734303912648	1.70290439078217	0.13653458273121	0.376099529052532	0.301969279017232	Cgnl1/Abcb1a	2
GO:0006612	protein targeting to membrane	5/314	88/10146	0.0568181818181818	1.83591488129705	1.40739982276973	0.136690795893694	0.376099529052532	0.301969279017232	Macf1/Exoc4/Large1/Pard3/Cemip	5
GO:0035270	endocrine system development	5/314	88/10146	0.0568181818181818	1.83591488129705	1.40739982276973	0.136690795893694	0.376099529052532	0.301969279017232	Igf1r/Pdgfrb/Pbx1/Nf1/Cdk6	5
GO:0042303	molting cycle	5/314	88/10146	0.0568181818181818	1.83591488129705	1.40739982276973	0.136690795893694	0.376099529052532	0.301969279017232	Trps1/Myo5a/Fgfr2/Nf1/Numa1	5
GO:0042633	hair cycle	5/314	88/10146	0.0568181818181818	1.83591488129705	1.40739982276973	0.136690795893694	0.376099529052532	0.301969279017232	Trps1/Myo5a/Fgfr2/Nf1/Numa1	5
GO:0051224	negative regulation of protein transport	5/314	88/10146	0.0568181818181818	1.83591488129705	1.40739982276973	0.136690795893694	0.376099529052532	0.301969279017232	Fbn1/Map4k4/Gnao1/Frmd4a/Nf1	5
GO:0071774	response to fibroblast growth factor	5/314	88/10146	0.0568181818181818	1.83591488129705	1.40739982276973	0.136690795893694	0.376099529052532	0.301969279017232	Fat4/Sulf1/Runx2/Fgfr2/Ndnf	5
GO:0090287	regulation of cellular response to growth factor stimulus	10/314	218/10146	0.0458715596330275	1.48220650967101	1.28617583678441	0.139103682318265	0.381905036242645	0.306630504796866	Lrp1/Fbn1/Slit2/Myof/Crim1/Sulf1/Prdm16/Tgfbr3/Runx2/Numa1	10
GO:1903532	positive regulation of secretion by cell	10/314	218/10146	0.0458715596330275	1.48220650967101	1.28617583678441	0.139103682318265	0.381905036242645	0.306630504796866	Itpr1/Lrp1/Myh10/Prkca/Slc12a2/Plcb1/Myh9/Cacna1c/Frmd4a/Prkce	10
GO:0050730	regulation of peptidyl-tyrosine phosphorylation	7/314	139/10146	0.0503597122302158	1.62722815378271	1.33061038570438	0.139792340830952	0.381905036242645	0.306630504796866	Reln/Prkca/Gfra1/Pdgfrb/Lrrk1/Mtor/Prkce	7
GO:0010596	negative regulation of endothelial cell migration	3/314	42/10146	0.0714285714285714	2.30800727934486	1.51795204695848	0.139916855732893	0.381905036242645	0.306630504796866	Ptprm/Slit2/Adamts9	3
GO:0031641	regulation of myelination	3/314	42/10146	0.0714285714285714	2.30800727934486	1.51795204695848	0.139916855732893	0.381905036242645	0.306630504796866	Pard3/Tenm4/Mtor	3
GO:0048701	embryonic cranial skeleton morphogenesis	3/314	42/10146	0.0714285714285714	2.30800727934486	1.51795204695848	0.139916855732893	0.381905036242645	0.306630504796866	Gli3/Runx2/Fgfr2	3
GO:0050766	positive regulation of phagocytosis	3/314	42/10146	0.0714285714285714	2.30800727934486	1.51795204695848	0.139916855732893	0.381905036242645	0.306630504796866	Lrp1/Camk1d/Myh9	3
GO:0050873	brown fat cell differentiation	3/314	42/10146	0.0714285714285714	2.30800727934486	1.51795204695848	0.139916855732893	0.381905036242645	0.306630504796866	Fbn1/Prdm16/Mtor	3
GO:0060688	regulation of morphogenesis of a branching structure	3/314	42/10146	0.0714285714285714	2.30800727934486	1.51795204695848	0.139916855732893	0.381905036242645	0.306630504796866	Lrrk2/Sulf1/Fgfr2	3
GO:1903146	regulation of autophagy of mitochondrion	3/314	42/10146	0.0714285714285714	2.30800727934486	1.51795204695848	0.139916855732893	0.381905036242645	0.306630504796866	Huwe1/Vps13d/Htt	3
GO:2000785	regulation of autophagosome assembly	3/314	42/10146	0.0714285714285714	2.30800727934486	1.51795204695848	0.139916855732893	0.381905036242645	0.306630504796866	Lrrk2/Mtor/Pip4k2a	3
GO:0030038	contractile actin filament bundle assembly	5/314	89/10146	0.0561797752808989	1.81528662420382	1.3805146199703	0.141409531572142	0.384630304489278	0.308818615187851	Sorbs1/Cgnl1/Carmil1/Mtor/Ccdc88a	5
GO:0043149	stress fiber assembly	5/314	89/10146	0.0561797752808989	1.81528662420382	1.3805146199703	0.141409531572142	0.384630304489278	0.308818615187851	Sorbs1/Cgnl1/Carmil1/Mtor/Ccdc88a	5
GO:0009636	response to toxic substance	9/314	192/10146	0.046875	1.51462977707006	1.28652023772321	0.141515208005778	0.384630304489278	0.308818615187851	Reln/Sesn2/Map1b/Prkca/Pdgfrb/Ddit3/Ptpn13/Abcb1a/Prkce	9
GO:0002931	response to ischemia	4/314	65/10146	0.0615384615384615	1.98843704066634	1.42864326288336	0.141528419691193	0.384630304489278	0.308818615187851	Fn1/Arid1b/Hyou1/Ndnf	4
GO:0045638	negative regulation of myeloid cell differentiation	4/314	65/10146	0.0615384615384615	1.98843704066634	1.42864326288336	0.141528419691193	0.384630304489278	0.308818615187851	Fbn1/Prdm16/Nf1/Cdk6	4
GO:0060395	SMAD protein signal transduction	4/314	65/10146	0.0615384615384615	1.98843704066634	1.42864326288336	0.141528419691193	0.384630304489278	0.308818615187851	Lrp1/Magi2/Tgfbr3/Runx2	4
GO:0000165	MAPK cascade	20/314	499/10146	0.0400801603206413	1.29507422488289	1.2079677042144	0.141784486656879	0.385048201858943	0.309154143838309	Igf1r/Lrp1/Fn1/Lrrk2/Ppm1l/Nrk/Itga1/Magi3/Ddr2/Prkca/Plcb1/Pdgfrb/Sh3rf3/Ern1/Map4k4/Myh9/Fgfr2/Nf1/Iqgap3/Prkce	20
GO:0043254	regulation of protein-containing complex assembly	14/314	329/10146	0.0425531914893617	1.37498306003524	1.23563475997277	0.14212062463166	0.385682790997526	0.309663653714944	Slit2/Trabd2b/Atm/Ncam1/Map1b/Cdk5rap2/Akap9/Casp4/Fmn1/Carmil1/Mtor/Sptan1/Numa1/Prkce	14
GO:0016485	protein processing	8/314	166/10146	0.0481927710843374	1.55720973064231	1.29353260511965	0.143141477683829	0.388173286744909	0.311663265911022	Lrrk2/Ldlrad3/Gli3/Casp4/Dync2h1/Myh9/Asph/Enpep	8
GO:0048771	tissue remodeling	7/314	140/10146	0.05	1.6156050955414	1.31070781625745	0.143520774458501	0.388921666711159	0.312264138130694	Lrp1/Ddr2/Prkca/Dock5/Tgfbr3/Lrrk1/Nf1	7
GO:0051961	negative regulation of nervous system development	6/314	115/10146	0.0521739130434783	1.68584879534755	1.32182846480733	0.146050354626779	0.39117740394303	0.314075263359371	Cit/Slit2/Sema5a/Ptpn13/Atf5/Nf1	6
GO:0006979	response to oxidative stress	16/314	387/10146	0.041343669250646	1.33590085419444	1.20402040334201	0.146190485051821	0.39117740394303	0.314075263359371	Fn1/Lrrk2/Sesn3/Sesn2/Atm/Ncam1/Ubr4/Pycr1/Ddr2/Prkca/Stc2/Atrn/Pdgfrb/Ern1/Gnao1/Ddit3	16
GO:0009566	fertilization	5/314	90/10146	0.0555555555555556	1.79511677282378	1.3539712791781	0.146198520160744	0.39117740394303	0.314075263359371	Itpr1/Kmt2c/Plcb1/Myh9/Cntln	5
GO:0099111	microtubule-based transport	8/314	167/10146	0.0479041916167665	1.54788512147679	1.27577517132367	0.146581880944696	0.39117740394303	0.314075263359371	Dst/Map1b/Dync1h1/Htt/Myo5a/Syne2/Dync2h1/Kif13a	8
GO:0001756	somitogenesis	3/314	43/10146	0.0697674418604651	2.25433269145312	1.47296255803324	0.14717514306039	0.39117740394303	0.314075263359371	Atm/Prkdc/Cobl	3
GO:0030865	cortical cytoskeleton organization	3/314	43/10146	0.0697674418604651	2.25433269145312	1.47296255803324	0.14717514306039	0.39117740394303	0.314075263359371	Plec/Fmnl2/Iqgap3	3
GO:0050879	multicellular organismal movement	3/314	43/10146	0.0697674418604651	2.25433269145312	1.47296255803324	0.14717514306039	0.39117740394303	0.314075263359371	Itpr1/Diaph2/Mtor	3
GO:0051952	regulation of amine transport	3/314	43/10146	0.0697674418604651	2.25433269145312	1.47296255803324	0.14717514306039	0.39117740394303	0.314075263359371	Prkg1/Slc12a2/Myo5a	3
GO:0072132	mesenchyme morphogenesis	3/314	43/10146	0.0697674418604651	2.25433269145312	1.47296255803324	0.14717514306039	0.39117740394303	0.314075263359371	Robo2/Exoc4/Htt	3
GO:0072666	establishment of protein localization to vacuole	3/314	43/10146	0.0697674418604651	2.25433269145312	1.47296255803324	0.14717514306039	0.39117740394303	0.314075263359371	Vps13a/Vps13d/Vps8	3
GO:1902116	negative regulation of organelle assembly	3/314	43/10146	0.0697674418604651	2.25433269145312	1.47296255803324	0.14717514306039	0.39117740394303	0.314075263359371	Lrrk2/Cdk5rap2/Map4	3
GO:1902476	chloride transmembrane transport	3/314	43/10146	0.0697674418604651	2.25433269145312	1.47296255803324	0.14717514306039	0.39117740394303	0.314075263359371	Abcc4/Slc12a2/Kcnk2	3
GO:2000648	positive regulation of stem cell proliferation	3/314	43/10146	0.0697674418604651	2.25433269145312	1.47296255803324	0.14717514306039	0.39117740394303	0.314075263359371	Runx2/Fgfr2/Pbx1	3
GO:0003014	renal system process	4/314	66/10146	0.0606060606060606	1.95830920671685	1.39578098336685	0.147234235038109	0.39117740394303	0.314075263359371	Magi2/Sulf1/Cacna1c/Kcnma1	4
GO:0014033	neural crest cell differentiation	4/314	66/10146	0.0606060606060606	1.95830920671685	1.39578098336685	0.147234235038109	0.39117740394303	0.314075263359371	Fn1/Nrp2/Sema5a/Sema3e	4
GO:0035773	insulin secretion involved in cellular response to glucose stimulus	4/314	66/10146	0.0606060606060606	1.95830920671685	1.39578098336685	0.147234235038109	0.39117740394303	0.314075263359371	Lrp1/Map4k4/Myh9/Prkce	4
GO:0010800	positive regulation of peptidyl-threonine phosphorylation	2/314	22/10146	0.0909090909090909	2.93746381007528	1.62569393688163	0.14726311939088	0.39117740394303	0.314075263359371	Phip/Cemip	2
GO:0032482	Rab protein signal transduction	2/314	22/10146	0.0909090909090909	2.93746381007528	1.62569393688163	0.14726311939088	0.39117740394303	0.314075263359371	Dennd1a/Dennd4a	2
GO:0033189	response to vitamin A	2/314	22/10146	0.0909090909090909	2.93746381007528	1.62569393688163	0.14726311939088	0.39117740394303	0.314075263359371	Map1b/Abcb1a	2
GO:0040020	regulation of meiotic nuclear division	2/314	22/10146	0.0909090909090909	2.93746381007528	1.62569393688163	0.14726311939088	0.39117740394303	0.314075263359371	Eif4g3/Plcb1	2
GO:0044849	estrous cycle	2/314	22/10146	0.0909090909090909	2.93746381007528	1.62569393688163	0.14726311939088	0.39117740394303	0.314075263359371	Igf1r/Ncoa1	2
GO:0046716	muscle cell cellular homeostasis	2/314	22/10146	0.0909090909090909	2.93746381007528	1.62569393688163	0.14726311939088	0.39117740394303	0.314075263359371	Large1/Prkca	2
GO:0060008	Sertoli cell differentiation	2/314	22/10146	0.0909090909090909	2.93746381007528	1.62569393688163	0.14726311939088	0.39117740394303	0.314075263359371	Akap9/Abcb1a	2
GO:0060191	regulation of lipase activity	2/314	22/10146	0.0909090909090909	2.93746381007528	1.62569393688163	0.14726311939088	0.39117740394303	0.314075263359371	Lrp1/Fgfr2	2
GO:0097205	renal filtration	2/314	22/10146	0.0909090909090909	2.93746381007528	1.62569393688163	0.14726311939088	0.39117740394303	0.314075263359371	Magi2/Sulf1	2
GO:0099054	presynapse assembly	2/314	22/10146	0.0909090909090909	2.93746381007528	1.62569393688163	0.14726311939088	0.39117740394303	0.314075263359371	Ptprd/Cadm1	2
GO:1903429	regulation of cell maturation	2/314	22/10146	0.0909090909090909	2.93746381007528	1.62569393688163	0.14726311939088	0.39117740394303	0.314075263359371	Lrrk2/Mtor	2
GO:1905207	regulation of cardiocyte differentiation	2/314	22/10146	0.0909090909090909	2.93746381007528	1.62569393688163	0.14726311939088	0.39117740394303	0.314075263359371	Ccnd2/Sox6	2
GO:0009314	response to radiation	15/314	360/10146	0.0416666666666667	1.34633757961783	1.19568884342832	0.149062946090407	0.395679075517837	0.31768964310412	Syne1/Ccnd2/Atm/Col6a3/Tanc1/Large1/Prkdc/Top2a/Htt/Kmt2a/Sema5a/Mtor/Cacna1c/Ube4b/Nf1	15
GO:0043405	regulation of MAP kinase activity	6/314	116/10146	0.0517241379310345	1.67131561607731	1.29949673510253	0.150296070385622	0.398390428824987	0.319866581228407	Lrrk2/Trib3/Magi3/Pdgfrb/Ern1/Nf1	6
GO:0070374	positive regulation of ERK1 and ERK2 cascade	6/314	116/10146	0.0517241379310345	1.67131561607731	1.29949673510253	0.150296070385622	0.398390428824987	0.319866581228407	Lrp1/Ddr2/Prkca/Pdgfrb/Myh9/Fgfr2	6
GO:0032963	collagen metabolic process	5/314	91/10146	0.0549450549450549	1.77539021488066	1.32776094339209	0.151056252278996	0.399842288029636	0.321032274996668	Fn1/Ddr2/Pdgfrb/Tgfbr3/Mrc2	5
GO:0048565	digestive tract development	5/314	91/10146	0.0549450549450549	1.77539021488066	1.32776094339209	0.151056252278996	0.399842288029636	0.321032274996668	Reln/Fat4/Gli3/Cobl/Fgfr2	5
GO:0010507	negative regulation of autophagy	4/314	67/10146	0.0597014925373134	1.92908071109421	1.36349025138515	0.153027923391597	0.403925037619895	0.324310303430483	Herc1/Lrrk2/Wnk1/Mtor	4
GO:0030968	endoplasmic reticulum unfolded protein response	4/314	67/10146	0.0597014925373134	1.92908071109421	1.36349025138515	0.153027923391597	0.403925037619895	0.324310303430483	Atf6/Stc2/Ern1/Ddit3	4
GO:0034109	homotypic cell-cell adhesion	4/314	67/10146	0.0597014925373134	1.92908071109421	1.36349025138515	0.153027923391597	0.403925037619895	0.324310303430483	Prkg1/Ncam1/Prkca/Myh9	4
GO:0051304	chromosome separation	4/314	67/10146	0.0597014925373134	1.92908071109421	1.36349025138515	0.153027923391597	0.403925037619895	0.324310303430483	Atm/Cdk5rap2/Cenpe/Numa1	4
GO:0071407	cellular response to organic cyclic compound	19/314	476/10146	0.0399159663865546	1.28976877375154	1.15720882519073	0.153304800307404	0.404372297377062	0.32466940706123	Reln/Igf1r/Itpr1/Lrrk2/Ccnd2/Ncoa2/Ddx17/Akap9/Adcy2/Dync1h1/Htt/Plcb1/Itpr2/Akap6/Gnao1/Ncoa1/Kmt2d/Abcb1a/Nf1	19
GO:0010721	negative regulation of cell development	9/314	196/10146	0.0459183673469388	1.48371896529312	1.22202340900497	0.154371966113141	0.405789608220633	0.325807362045259	Cit/Fbn1/Slit2/Gli3/Sema5a/Prdm16/Atf5/Nf1/Cdk6	9
GO:0010712	regulation of collagen metabolic process	3/314	44/10146	0.0681818181818182	2.20309785755646	1.42920170078563	0.154553162699491	0.405789608220633	0.325807362045259	Fn1/Ddr2/Pdgfrb	3
GO:0048538	thymus development	3/314	44/10146	0.0681818181818182	2.20309785755646	1.42920170078563	0.154553162699491	0.405789608220633	0.325807362045259	Atm/Prkdc/Pbx1	3
GO:0051496	positive regulation of stress fiber assembly	3/314	44/10146	0.0681818181818182	2.20309785755646	1.42920170078563	0.154553162699491	0.405789608220633	0.325807362045259	Carmil1/Mtor/Ccdc88a	3
GO:1900087	positive regulation of G1/S transition of mitotic cell cycle	3/314	44/10146	0.0681818181818182	2.20309785755646	1.42920170078563	0.154553162699491	0.405789608220633	0.325807362045259	Ccnd2/Ddr2/Plcb1	3
GO:0006470	protein dephosphorylation	6/314	117/10146	0.0512820512820513	1.65703086722195	1.27737909123113	0.154596784853451	0.405789608220633	0.325807362045259	Ptprg/Ptprm/Ptprd/Ppm1l/Ptpn14/Ptpn13	6
GO:0045931	positive regulation of mitotic cell cycle	6/314	117/10146	0.0512820512820513	1.65703086722195	1.27737909123113	0.154596784853451	0.405789608220633	0.325807362045259	Ccnd2/Ddr2/Prkca/Plcb1/Cenpe/Pbx1	6
GO:0001774	microglial cell activation	2/314	23/10146	0.0869565217391304	2.80974799224592	1.55273491192382	0.158156163912634	0.411972180600107	0.330771332429919	Lrrk2/Atm	2
GO:0002360	T cell lineage commitment	2/314	23/10146	0.0869565217391304	2.80974799224592	1.55273491192382	0.158156163912634	0.411972180600107	0.330771332429919	Prkdc/Mtor	2
GO:0003180	aortic valve morphogenesis	2/314	23/10146	0.0869565217391304	2.80974799224592	1.55273491192382	0.158156163912634	0.411972180600107	0.330771332429919	Robo2/Slit2	2
GO:0006515	protein quality control for misfolded or incompletely synthesized proteins	2/314	23/10146	0.0869565217391304	2.80974799224592	1.55273491192382	0.158156163912634	0.411972180600107	0.330771332429919	Ubr4/Fbxl17	2
GO:0009651	response to salt stress	2/314	23/10146	0.0869565217391304	2.80974799224592	1.55273491192382	0.158156163912634	0.411972180600107	0.330771332429919	Nedd4l/Abcb1a	2
GO:0030212	hyaluronan metabolic process	2/314	23/10146	0.0869565217391304	2.80974799224592	1.55273491192382	0.158156163912634	0.411972180600107	0.330771332429919	Abcc5/Cemip	2
GO:0035988	chondrocyte proliferation	2/314	23/10146	0.0869565217391304	2.80974799224592	1.55273491192382	0.158156163912634	0.411972180600107	0.330771332429919	Ddr2/Golgb1	2
GO:0042558	pteridine-containing compound metabolic process	2/314	23/10146	0.0869565217391304	2.80974799224592	1.55273491192382	0.158156163912634	0.411972180600107	0.330771332429919	Aldh1l2/Mtr	2
GO:0045686	negative regulation of glial cell differentiation	2/314	23/10146	0.0869565217391304	2.80974799224592	1.55273491192382	0.158156163912634	0.411972180600107	0.330771332429919	Atf5/Nf1	2
GO:0072210	metanephric nephron development	2/314	23/10146	0.0869565217391304	2.80974799224592	1.55273491192382	0.158156163912634	0.411972180600107	0.330771332429919	Pdgfrb/Fmn1	2
GO:0072576	liver morphogenesis	2/314	23/10146	0.0869565217391304	2.80974799224592	1.55273491192382	0.158156163912634	0.411972180600107	0.330771332429919	Itpr1/Mki67	2
GO:0030216	keratinocyte differentiation	4/314	68/10146	0.0588235294117647	1.90071187710753	1.33175115977435	0.158906641335759	0.412900981242117	0.331517063914682	Flnb/Plec/Evpl/Numa1	4
GO:0051153	regulation of striated muscle cell differentiation	4/314	68/10146	0.0588235294117647	1.90071187710753	1.33175115977435	0.158906641335759	0.412900981242117	0.331517063914682	Ccnd2/Akap6/Sox6/Mtor	4
GO:0007254	JNK cascade	6/314	118/10146	0.0508474576271186	1.64298823275397	1.25547127573061	0.158951520143419	0.412900981242117	0.331517063914682	Igf1r/Lrrk2/Nrk/Plcb1/Sh3rf3/Map4k4	6
GO:0007596	blood coagulation	6/314	118/10146	0.0508474576271186	1.64298823275397	1.25547127573061	0.158951520143419	0.412900981242117	0.331517063914682	Prkg1/Prkca/Svep1/Lyst/Myh9/F8	6
GO:1904951	positive regulation of establishment of protein localization	12/314	280/10146	0.0428571428571429	1.38480436760692	1.16685896597566	0.159514935734312	0.414078771106172	0.332462708162039	Huwe1/Itpr1/Lrp1/Myh10/Plcb1/Gli3/Myh9/Asph/Cacna1c/Cemip/Frmd4a/Prkce	12
GO:0034763	negative regulation of transmembrane transport	5/314	93/10146	0.0537634408602151	1.73720978015204	1.276305485771	0.160971728970847	0.416808397082262	0.334654317362038	Prkca/Slc6a9/Nedd4l/Mtor/Prkce	5
GO:0042742	defense response to bacterium	5/314	93/10146	0.0537634408602151	1.73720978015204	1.276305485771	0.160971728970847	0.416808397082262	0.334654317362038	Rnf213/Casp4/Pld1/Lyst/Evpl	5
GO:0045834	positive regulation of lipid metabolic process	5/314	93/10146	0.0537634408602151	1.73720978015204	1.276305485771	0.160971728970847	0.416808397082262	0.334654317362038	Igf1r/Sorbs1/Zbtb20/Mtor/Prkce	5
GO:0050867	positive regulation of cell activation	9/314	198/10146	0.0454545454545455	1.46873190503764	1.19030740979064	0.161009407374498	0.416808397082262	0.334654317362038	Lrrk2/Ddr2/Prkdc/Svep1/Gli3/Vav3/Pdgfrb/Dock8/Lyst	9
GO:0009880	embryonic pattern specification	3/314	45/10146	0.0666666666666667	2.15414012738853	1.38660425016574	0.162044560849321	0.4180505325818	0.335651624543416	Nrp2/Cobl/Fgfr2	3
GO:0010463	mesenchymal cell proliferation	3/314	45/10146	0.0666666666666667	2.15414012738853	1.38660425016574	0.162044560849321	0.4180505325818	0.335651624543416	Syne1/Fat4/Fgfr2	3
GO:0042149	cellular response to glucose starvation	3/314	45/10146	0.0666666666666667	2.15414012738853	1.38660425016574	0.162044560849321	0.4180505325818	0.335651624543416	Sesn3/Sesn2/Vldlr	3
GO:0070613	regulation of protein processing	3/314	45/10146	0.0666666666666667	2.15414012738853	1.38660425016574	0.162044560849321	0.4180505325818	0.335651624543416	Lrrk2/Ldlrad3/Myh9	3
GO:0071869	response to catecholamine	3/314	45/10146	0.0666666666666667	2.15414012738853	1.38660425016574	0.162044560849321	0.4180505325818	0.335651624543416	Lrrk2/Htt/Gnao1	3
GO:0099504	synaptic vesicle cycle	8/314	172/10146	0.0465116279069767	1.50288846096875	1.18869689126985	0.164380664786741	0.423786864559789	0.340257309735208	Reln/Lrrk2/Bltp1/Erc1/Prkca/Magi2/Dennd1a/Pld1	8
GO:0007346	regulation of mitotic cell cycle	16/314	395/10146	0.040506329113924	1.30884463436265	1.11888111840387	0.16464445468884	0.424176404824636	0.340570070544082	Igf1r/Ttc28/Ccnd2/Atm/Ddr2/Mki67/Prkca/Prkdc/Cdk5rap2/Plcb1/Pdgfrb/Cenpe/Phip/Fgfr2/Pbx1/Cdk6	16
GO:0046328	regulation of JNK cascade	5/314	94/10146	0.0531914893617021	1.71872882504404	1.25104423072106	0.166026281170649	0.426259218415011	0.342242355855891	Igf1r/Nrk/Plcb1/Sh3rf3/Map4k4	5
GO:0051303	establishment of chromosome localization	5/314	94/10146	0.0531914893617021	1.71872882504404	1.25104423072106	0.166026281170649	0.426259218415011	0.342242355855891	Atm/Dync1h1/Cenpe/Incenp/Numa1	5
GO:0043524	negative regulation of neuron apoptotic process	7/314	146/10146	0.047945205479452	1.54921036558765	1.19449701286158	0.166864882358318	0.426259218415011	0.342242355855891	Lrp1/Pycr1/Hyou1/Nfix/Sema3e/Aars1/Ndnf	7
GO:0045637	regulation of myeloid cell differentiation	7/314	146/10146	0.047945205479452	1.54921036558765	1.19449701286158	0.166864882358318	0.426259218415011	0.342242355855891	Fbn1/Prkca/Prkdc/Prdm16/Mtor/Nf1/Cdk6	7
GO:0007018	microtubule-based movement	11/314	255/10146	0.0431372549019608	1.39385537654552	1.1382998601567	0.167649189166461	0.426259218415011	0.342242355855891	Dst/Vps13a/Map1b/Dync1h1/Htt/Myo5a/Syne2/Cenpe/Dync2h1/Kif13a/Map4	11
GO:1903829	positive regulation of protein localization	17/314	425/10146	0.04	1.29248407643312	1.10080687999826	0.167722786300372	0.426259218415011	0.342242355855891	Huwe1/Itpr1/Lrp1/Myh10/Sesn2/Sorbs1/Plcb1/Gli3/Myo5a/Myh9/Ccdc88a/Asph/Cacna1c/Cemip/Frmd4a/Numa1/Prkce	17
GO:0050817	coagulation	6/314	120/10146	0.05	1.6156050955414	1.21226870424431	0.167819017410863	0.426259218415011	0.342242355855891	Prkg1/Prkca/Svep1/Lyst/Myh9/F8	6
GO:0001702	gastrulation with mouth forming second	2/314	24/10146	0.0833333333333333	2.69267515923567	1.48359714850657	0.169193352742155	0.426259218415011	0.342242355855891	Tenm4/Nsd1	2
GO:0001945	lymph vessel development	2/314	24/10146	0.0833333333333333	2.69267515923567	1.48359714850657	0.169193352742155	0.426259218415011	0.342242355855891	Svep1/Ptpn14	2
GO:0003230	cardiac atrium development	2/314	24/10146	0.0833333333333333	2.69267515923567	1.48359714850657	0.169193352742155	0.426259218415011	0.342242355855891	Igf1r/Ank2	2
GO:0009954	proximal/distal pattern formation	2/314	24/10146	0.0833333333333333	2.69267515923567	1.48359714850657	0.169193352742155	0.426259218415011	0.342242355855891	Gli3/Pbx1	2
GO:0014002	astrocyte development	2/314	24/10146	0.0833333333333333	2.69267515923567	1.48359714850657	0.169193352742155	0.426259218415011	0.342242355855891	Lrp1/Nf1	2
GO:0019933	cAMP-mediated signaling	2/314	24/10146	0.0833333333333333	2.69267515923567	1.48359714850657	0.169193352742155	0.426259218415011	0.342242355855891	Adcy2/Adgrg6	2
GO:0032469	endoplasmic reticulum calcium ion homeostasis	2/314	24/10146	0.0833333333333333	2.69267515923567	1.48359714850657	0.169193352742155	0.426259218415011	0.342242355855891	Itpr1/Thada	2
GO:0034110	regulation of homotypic cell-cell adhesion	2/314	24/10146	0.0833333333333333	2.69267515923567	1.48359714850657	0.169193352742155	0.426259218415011	0.342242355855891	Prkg1/Prkca	2
GO:0034260	negative regulation of GTPase activity	2/314	24/10146	0.0833333333333333	2.69267515923567	1.48359714850657	0.169193352742155	0.426259218415011	0.342242355855891	Lrrk2/Wnk1	2
GO:0034349	glial cell apoptotic process	2/314	24/10146	0.0833333333333333	2.69267515923567	1.48359714850657	0.169193352742155	0.426259218415011	0.342242355855891	Prkca/Cers6	2
GO:0040036	regulation of fibroblast growth factor receptor signaling pathway	2/314	24/10146	0.0833333333333333	2.69267515923567	1.48359714850657	0.169193352742155	0.426259218415011	0.342242355855891	Sulf1/Runx2	2
GO:0045922	negative regulation of fatty acid metabolic process	2/314	24/10146	0.0833333333333333	2.69267515923567	1.48359714850657	0.169193352742155	0.426259218415011	0.342242355855891	Ubr4/Trib3	2
GO:0048710	regulation of astrocyte differentiation	2/314	24/10146	0.0833333333333333	2.69267515923567	1.48359714850657	0.169193352742155	0.426259218415011	0.342242355855891	Atf5/Nf1	2
GO:0070098	chemokine-mediated signaling pathway	2/314	24/10146	0.0833333333333333	2.69267515923567	1.48359714850657	0.169193352742155	0.426259218415011	0.342242355855891	Slit2/Wnk1	2
GO:0070873	regulation of glycogen metabolic process	2/314	24/10146	0.0833333333333333	2.69267515923567	1.48359714850657	0.169193352742155	0.426259218415011	0.342242355855891	Sorbs1/Mtor	2
GO:0097242	amyloid-beta clearance	2/314	24/10146	0.0833333333333333	2.69267515923567	1.48359714850657	0.169193352742155	0.426259218415011	0.342242355855891	Igf1r/Lrp1	2
GO:1900037	regulation of cellular response to hypoxia	2/314	24/10146	0.0833333333333333	2.69267515923567	1.48359714850657	0.169193352742155	0.426259218415011	0.342242355855891	Hyou1/Kcnk2	2
GO:1905820	positive regulation of chromosome separation	2/314	24/10146	0.0833333333333333	2.69267515923567	1.48359714850657	0.169193352742155	0.426259218415011	0.342242355855891	Cenpe/Numa1	2
GO:2000403	positive regulation of lymphocyte migration	2/314	24/10146	0.0833333333333333	2.69267515923567	1.48359714850657	0.169193352742155	0.426259218415011	0.342242355855891	Dock8/Wnk1	2
GO:2000773	negative regulation of cellular senescence	2/314	24/10146	0.0833333333333333	2.69267515923567	1.48359714850657	0.169193352742155	0.426259218415011	0.342242355855891	Prkdc/Cdk6	2
GO:0140694	non-membrane-bounded organelle assembly	14/314	340/10146	0.0411764705882353	1.33049831397527	1.10772683599709	0.169619453860208	0.426259218415011	0.342242355855891	Mdn1/Myh10/Rnf213/Dock5/Prkdc/Cdk5rap2/Dync1h1/Aspm/Pdgfrb/Plec/Cenpe/Wnk1/Incenp/Numa1	14
GO:0010812	negative regulation of cell-substrate adhesion	3/314	46/10146	0.0652173913043478	2.10731099418444	1.34510985834546	0.169643015192797	0.426259218415011	0.342242355855891	Lrp1/Sema3e/Nf1	3
GO:0022600	digestive system process	3/314	46/10146	0.0652173913043478	2.10731099418444	1.34510985834546	0.169643015192797	0.426259218415011	0.342242355855891	Wnk1/Abcb1a/Kcnma1	3
GO:0032413	negative regulation of ion transmembrane transporter activity	3/314	46/10146	0.0652173913043478	2.10731099418444	1.34510985834546	0.169643015192797	0.426259218415011	0.342242355855891	Prkca/Slc6a9/Nedd4l	3
GO:0032506	cytokinetic process	3/314	46/10146	0.0652173913043478	2.10731099418444	1.34510985834546	0.169643015192797	0.426259218415011	0.342242355855891	Plec/Myh9/Iqgap3	3
GO:0045453	bone resorption	3/314	46/10146	0.0652173913043478	2.10731099418444	1.34510985834546	0.169643015192797	0.426259218415011	0.342242355855891	Prkca/Lrrk1/Nf1	3
GO:0071470	cellular response to osmotic stress	3/314	46/10146	0.0652173913043478	2.10731099418444	1.34510985834546	0.169643015192797	0.426259218415011	0.342242355855891	Vps13a/Wnk1/Abcb1a	3
GO:0071867	response to monoamine	3/314	46/10146	0.0652173913043478	2.10731099418444	1.34510985834546	0.169643015192797	0.426259218415011	0.342242355855891	Lrrk2/Htt/Gnao1	3
GO:0097479	synaptic vesicle localization	3/314	46/10146	0.0652173913043478	2.10731099418444	1.34510985834546	0.169643015192797	0.426259218415011	0.342242355855891	Lrrk2/Magi2/Fgfr2	3
GO:2000772	regulation of cellular senescence	3/314	46/10146	0.0652173913043478	2.10731099418444	1.34510985834546	0.169643015192797	0.426259218415011	0.342242355855891	Prkdc/Mtor/Cdk6	3
GO:0007127	meiosis I	4/314	70/10146	0.0571428571428571	1.84640582347589	1.26985314272675	0.170907614958798	0.429150275320157	0.344563577505501	Atm/Eif4g3/Top2a/Cenpe	4
GO:0035967	cellular response to topologically incorrect protein	5/314	95/10146	0.0526315789473684	1.70063694267516	1.22608368554464	0.171143196760439	0.429455328404194	0.344808503788926	Atf6/Ubr4/Stc2/Ern1/Ddit3	5
GO:0050865	regulation of cell activation	14/314	341/10146	0.0410557184750733	1.32659655938883	1.09631387481124	0.172246359997917	0.431856858535605	0.346736685736261	Fn1/Prkg1/Lrrk2/Atm/Ddr2/Prkca/Prkdc/Svep1/Gli3/Vav3/Pdgfrb/Dock8/Slc7a2/Lyst	14
GO:0007599	hemostasis	6/314	121/10146	0.0495867768595041	1.60225298731379	1.19096602429747	0.172329702848161	0.431856858535605	0.346736685736261	Prkg1/Prkca/Svep1/Lyst/Myh9/F8	6
GO:0051047	positive regulation of secretion	10/314	230/10146	0.0434782608695652	1.40487399612296	1.10990410575153	0.17623470628458	0.440604762961815	0.353760354176232	Itpr1/Lrp1/Myh10/Prkca/Slc12a2/Plcb1/Myh9/Cacna1c/Frmd4a/Prkce	10
GO:0019218	regulation of steroid metabolic process	4/314	71/10146	0.0563380281690141	1.82040010765228	1.23965909323748	0.177024021715307	0.440604762961815	0.353760354176232	Igf1r/Prkg1/Thrb/Kcnma1	4
GO:0019751	polyol metabolic process	4/314	71/10146	0.0563380281690141	1.82040010765228	1.23965909323748	0.177024021715307	0.440604762961815	0.353760354176232	Prkg1/Myof/Plcb1/Myh9	4
GO:0072384	organelle transport along microtubule	4/314	71/10146	0.0563380281690141	1.82040010765228	1.23965909323748	0.177024021715307	0.440604762961815	0.353760354176232	Map1b/Htt/Syne2/Kif13a	4
GO:0006513	protein monoubiquitination	3/314	47/10146	0.0638297872340425	2.06247459005285	1.30466259126386	0.177342246516246	0.440604762961815	0.353760354176232	Huwe1/Nedd4l/Ube4b	3
GO:0007586	digestion	3/314	47/10146	0.0638297872340425	2.06247459005285	1.30466259126386	0.177342246516246	0.440604762961815	0.353760354176232	Wnk1/Abcb1a/Kcnma1	3
GO:0010965	regulation of mitotic sister chromatid separation	3/314	47/10146	0.0638297872340425	2.06247459005285	1.30466259126386	0.177342246516246	0.440604762961815	0.353760354176232	Atm/Cdk5rap2/Cenpe	3
GO:0031648	protein destabilization	3/314	47/10146	0.0638297872340425	2.06247459005285	1.30466259126386	0.177342246516246	0.440604762961815	0.353760354176232	Prkdc/Htt/Mtor	3
GO:0032890	regulation of organic acid transport	3/314	47/10146	0.0638297872340425	2.06247459005285	1.30466259126386	0.177342246516246	0.440604762961815	0.353760354176232	Prkg1/Eprs1/Slc12a2	3
GO:0045670	regulation of osteoclast differentiation	3/314	47/10146	0.0638297872340425	2.06247459005285	1.30466259126386	0.177342246516246	0.440604762961815	0.353760354176232	Fbn1/Mtor/Nf1	3
GO:0048168	regulation of neuronal synaptic plasticity	3/314	47/10146	0.0638297872340425	2.06247459005285	1.30466259126386	0.177342246516246	0.440604762961815	0.353760354176232	Kmt2a/Lnpep/Nf1	3
GO:0051385	response to mineralocorticoid	3/314	47/10146	0.0638297872340425	2.06247459005285	1.30466259126386	0.177342246516246	0.440604762961815	0.353760354176232	Reln/Igf1r/Prkca	3
GO:0120192	tight junction assembly	3/314	47/10146	0.0638297872340425	2.06247459005285	1.30466259126386	0.177342246516246	0.440604762961815	0.353760354176232	Mpdz/Pard3/Nedd4l	3
GO:0070371	ERK1 and ERK2 cascade	9/314	203/10146	0.0443349753694581	1.43255624235198	1.11250455512862	0.178188866830295	0.442416157486301	0.35521471786542	Lrp1/Fn1/Ddr2/Prkca/Pdgfrb/Myh9/Fgfr2/Nf1/Iqgap3	9
GO:0001569	branching involved in blood vessel morphogenesis	2/314	25/10146	0.08	2.58496815286624	1.41791026611232	0.180355417886621	0.444860939007366	0.35717762623473	Sema5a/Sema3e	2
GO:0010592	positive regulation of lamellipodium assembly	2/314	25/10146	0.08	2.58496815286624	1.41791026611232	0.180355417886621	0.444860939007366	0.35717762623473	Plce1/Mtor	2
GO:0015868	purine ribonucleotide transport	2/314	25/10146	0.08	2.58496815286624	1.41791026611232	0.180355417886621	0.444860939007366	0.35717762623473	Abcc4/Abcc5	2
GO:0048745	smooth muscle tissue development	2/314	25/10146	0.08	2.58496815286624	1.41791026611232	0.180355417886621	0.444860939007366	0.35717762623473	Pdgfrb/Nf1	2
GO:0050830	defense response to Gram-positive bacterium	2/314	25/10146	0.08	2.58496815286624	1.41791026611232	0.180355417886621	0.444860939007366	0.35717762623473	Casp4/Pld1	2
GO:0051412	response to corticosterone	2/314	25/10146	0.08	2.58496815286624	1.41791026611232	0.180355417886621	0.444860939007366	0.35717762623473	Reln/Prkca	2
GO:0051955	regulation of amino acid transport	2/314	25/10146	0.08	2.58496815286624	1.41791026611232	0.180355417886621	0.444860939007366	0.35717762623473	Prkg1/Slc12a2	2
GO:0061050	regulation of cell growth involved in cardiac muscle cell development	2/314	25/10146	0.08	2.58496815286624	1.41791026611232	0.180355417886621	0.444860939007366	0.35717762623473	Akap6/Mtor	2
GO:0090169	regulation of spindle assembly	2/314	25/10146	0.08	2.58496815286624	1.41791026611232	0.180355417886621	0.444860939007366	0.35717762623473	Dync1h1/Numa1	2
GO:1900101	regulation of endoplasmic reticulum unfolded protein response	2/314	25/10146	0.08	2.58496815286624	1.41791026611232	0.180355417886621	0.444860939007366	0.35717762623473	Atf6/Ern1	2
GO:0060562	epithelial tube morphogenesis	11/314	260/10146	0.0423076923076923	1.36705046545811	1.07145038403755	0.183037389981716	0.450729823714381	0.361889737648635	Slit2/Fat4/Slc12a2/Gli3/Cobl/Sema5a/Fmn1/Tead1/Sema3e/Fgfr2/Pbx1	11
GO:0043542	endothelial cell migration	8/314	177/10146	0.0451977401129944	1.46043398467019	1.10432809577857	0.183128480157769	0.450729823714381	0.361889737648635	Ptprm/Slit2/Prkca/Adamts9/Sema5a/Tgfbr3/Myh9/Nf1	8
GO:0051384	response to glucocorticoid	8/314	177/10146	0.0451977401129944	1.46043398467019	1.10432809577857	0.183128480157769	0.450729823714381	0.361889737648635	Reln/Igf1r/Fn1/Slit2/Ccnd2/Prkca/Abcb1a/Nf1	8
GO:0046889	positive regulation of lipid biosynthetic process	4/314	72/10146	0.0555555555555556	1.79511677282378	1.20994632456034	0.183213770000798	0.450729823714381	0.361889737648635	Igf1r/Sorbs1/Zbtb20/Mtor	4
GO:0015837	amine transport	3/314	48/10146	0.0625	2.01950636942675	1.26521051811659	0.185136029357483	0.453384524724505	0.364021189799221	Prkg1/Slc12a2/Myo5a	3
GO:0045668	negative regulation of osteoblast differentiation	3/314	48/10146	0.0625	2.01950636942675	1.26521051811659	0.185136029357483	0.453384524724505	0.364021189799221	Fndc3b/Crim1/Cdk6	3
GO:0051602	response to electrical stimulus	3/314	48/10146	0.0625	2.01950636942675	1.26521051811659	0.185136029357483	0.453384524724505	0.364021189799221	Reln/Kmt2c/Akap9	3
GO:0060113	inner ear receptor cell differentiation	3/314	48/10146	0.0625	2.01950636942675	1.26521051811659	0.185136029357483	0.453384524724505	0.364021189799221	Fat4/Cux1/Kcnma1	3
GO:0071300	cellular response to retinoic acid	3/314	48/10146	0.0625	2.01950636942675	1.26521051811659	0.185136029357483	0.453384524724505	0.364021189799221	Atm/Tead1/Fgfr2	3
GO:1903078	positive regulation of protein localization to plasma membrane	3/314	48/10146	0.0625	2.01950636942675	1.26521051811659	0.185136029357483	0.453384524724505	0.364021189799221	Lrp1/Sorbs1/Myo5a	3
GO:1903317	regulation of protein maturation	3/314	48/10146	0.0625	2.01950636942675	1.26521051811659	0.185136029357483	0.453384524724505	0.364021189799221	Lrrk2/Ldlrad3/Myh9	3
GO:0006402	mRNA catabolic process	9/314	205/10146	0.0439024390243902	1.41858008389001	1.08195791696441	0.185286423238713	0.453457800435966	0.36408002266672	Atm/Smg1/Nbas/Snd1/Gtpbp2/Taf15/Mtor/Smg6/Tnrc6c	9
GO:0032386	regulation of intracellular transport	10/314	233/10146	0.0429184549356223	1.38678548973511	1.06737123672402	0.186185150931388	0.455361213843889	0.365608268064714	Lrrk2/Map1b/Dync1h1/Gli3/Nup214/Ptpn14/Wnk1/Asph/Nf1/Numa1	10
GO:0090092	regulation of transmembrane receptor protein serine/threonine kinase signaling pathway	8/314	178/10146	0.0449438202247191	1.45222929936306	1.08776378967682	0.18698600671991	0.457022941099831	0.366942464315011	Lrp1/Fbn1/Magi2/Crim1/Sulf1/Prdm16/Tgfbr3/Numa1	8
GO:0071248	cellular response to metal ion	7/314	151/10146	0.0463576158940397	1.49791200911123	1.10158899933263	0.187517304148223	0.458024096569703	0.367746289292359	Fn1/Lrrk2/Slc12a2/Ern1/Ddit3/Wnk1/Asph	7
GO:0016079	synaptic vesicle exocytosis	4/314	73/10146	0.0547945205479452	1.77052613210017	1.1806992846202	0.189473883656393	0.459995700936101	0.369329285023644	Reln/Lrrk2/Erc1/Prkca	4
GO:0030168	platelet activation	4/314	73/10146	0.0547945205479452	1.77052613210017	1.1806992846202	0.189473883656393	0.459995700936101	0.369329285023644	Prkg1/Prkca/Svep1/Myh9	4
GO:0043406	positive regulation of MAP kinase activity	4/314	73/10146	0.0547945205479452	1.77052613210017	1.1806992846202	0.189473883656393	0.459995700936101	0.369329285023644	Lrrk2/Magi3/Pdgfrb/Ern1	4
GO:0090288	negative regulation of cellular response to growth factor stimulus	4/314	73/10146	0.0547945205479452	1.77052613210017	1.1806992846202	0.189473883656393	0.459995700936101	0.369329285023644	Fbn1/Slit2/Crim1/Sulf1	4
GO:1900076	regulation of cellular response to insulin stimulus	4/314	73/10146	0.0547945205479452	1.77052613210017	1.1806992846202	0.189473883656393	0.459995700936101	0.369329285023644	Sorbs1/Prkca/Myo5a/Pip4k2a	4
GO:0031669	cellular response to nutrient levels	10/314	234/10146	0.0427350427350427	1.38085905601829	1.05332279641578	0.189557830553226	0.459995700936101	0.369329285023644	Igf1r/Lrrk2/Sesn3/Sesn2/Vldlr/Ncoa1/Pld1/Mtor/Mtr/Runx2	10
GO:0000226	microtubule cytoskeleton organization	19/314	493/10146	0.0385395537525355	1.24529398844976	0.997812927245411	0.190750572950243	0.459995700936101	0.369329285023644	Dst/Map1b/Cdk5rap2/Akap9/Pard3/Dync1h1/Htt/Pard3b/Aspm/Syne2/Cenpe/Myh9/Atf5/Incenp/Cdc42bpa/Cep350/Map4/Cntln/Numa1	19
GO:0002269	leukocyte activation involved in inflammatory response	2/314	26/10146	0.0769230769230769	2.48554630083293	1.35535332256769	0.191624138965942	0.459995700936101	0.369329285023644	Lrrk2/Atm	2
GO:0003416	endochondral bone growth	2/314	26/10146	0.0769230769230769	2.48554630083293	1.35535332256769	0.191624138965942	0.459995700936101	0.369329285023644	Ddr2/Fgfr2	2
GO:0007193	adenylate cyclase-inhibiting G protein-coupled receptor signaling pathway	2/314	26/10146	0.0769230769230769	2.48554630083293	1.35535332256769	0.191624138965942	0.459995700936101	0.369329285023644	Adcy2/Gnao1	2
GO:0009268	response to pH	2/314	26/10146	0.0769230769230769	2.48554630083293	1.35535332256769	0.191624138965942	0.459995700936101	0.369329285023644	Acan/Kcnma1	2
GO:0010458	exit from mitosis	2/314	26/10146	0.0769230769230769	2.48554630083293	1.35535332256769	0.191624138965942	0.459995700936101	0.369329285023644	Nfia/Nfix	2
GO:0015865	purine nucleotide transport	2/314	26/10146	0.0769230769230769	2.48554630083293	1.35535332256769	0.191624138965942	0.459995700936101	0.369329285023644	Abcc4/Abcc5	2
GO:0021591	ventricular system development	2/314	26/10146	0.0769230769230769	2.48554630083293	1.35535332256769	0.191624138965942	0.459995700936101	0.369329285023644	Myh10/Nfix	2
GO:0022038	corpus callosum development	2/314	26/10146	0.0769230769230769	2.48554630083293	1.35535332256769	0.191624138965942	0.459995700936101	0.369329285023644	Herc1/Cacna1c	2
GO:0030517	negative regulation of axon extension	2/314	26/10146	0.0769230769230769	2.48554630083293	1.35535332256769	0.191624138965942	0.459995700936101	0.369329285023644	Slit2/Sema5a	2
GO:0031646	positive regulation of nervous system process	2/314	26/10146	0.0769230769230769	2.48554630083293	1.35535332256769	0.191624138965942	0.459995700936101	0.369329285023644	Pard3/Tenm4	2
GO:0032354	response to follicle-stimulating hormone	2/314	26/10146	0.0769230769230769	2.48554630083293	1.35535332256769	0.191624138965942	0.459995700936101	0.369329285023644	Ccnd2/Tgfbr3	2
GO:0032967	positive regulation of collagen biosynthetic process	2/314	26/10146	0.0769230769230769	2.48554630083293	1.35535332256769	0.191624138965942	0.459995700936101	0.369329285023644	Ddr2/Pdgfrb	2
GO:0033688	regulation of osteoblast proliferation	2/314	26/10146	0.0769230769230769	2.48554630083293	1.35535332256769	0.191624138965942	0.459995700936101	0.369329285023644	Igf1r/Fgfr2	2
GO:0048741	skeletal muscle fiber development	2/314	26/10146	0.0769230769230769	2.48554630083293	1.35535332256769	0.191624138965942	0.459995700936101	0.369329285023644	Large1/Plec	2
GO:0051125	regulation of actin nucleation	2/314	26/10146	0.0769230769230769	2.48554630083293	1.35535332256769	0.191624138965942	0.459995700936101	0.369329285023644	Fmn1/Carmil1	2
GO:0051503	adenine nucleotide transport	2/314	26/10146	0.0769230769230769	2.48554630083293	1.35535332256769	0.191624138965942	0.459995700936101	0.369329285023644	Abcc4/Abcc5	2
GO:0141156	cAMP/PKA signal transduction	2/314	26/10146	0.0769230769230769	2.48554630083293	1.35535332256769	0.191624138965942	0.459995700936101	0.369329285023644	Lrrk2/Akap6	2
GO:1901385	regulation of voltage-gated calcium channel activity	2/314	26/10146	0.0769230769230769	2.48554630083293	1.35535332256769	0.191624138965942	0.459995700936101	0.369329285023644	Ahnak/Cacna2d1	2
GO:1902622	regulation of neutrophil migration	2/314	26/10146	0.0769230769230769	2.48554630083293	1.35535332256769	0.191624138965942	0.459995700936101	0.369329285023644	Slit2/Camk1d	2
GO:1904036	negative regulation of epithelial cell apoptotic process	2/314	26/10146	0.0769230769230769	2.48554630083293	1.35535332256769	0.191624138965942	0.459995700936101	0.369329285023644	Igf1r/Mtor	2
GO:0007595	lactation	3/314	49/10146	0.0612244897959184	1.97829195372416	1.22670534677028	0.193018201737775	0.462163175153298	0.37106954412023	Ncoa1/Kalrn/Abcb1a	3
GO:0030837	negative regulation of actin filament polymerization	3/314	49/10146	0.0612244897959184	1.97829195372416	1.22670534677028	0.193018201737775	0.462163175153298	0.37106954412023	Slit2/Carmil1/Sptan1	3
GO:0034605	cellular response to heat	3/314	49/10146	0.0612244897959184	1.97829195372416	1.22670534677028	0.193018201737775	0.462163175153298	0.37106954412023	Myof/Mki67/Nf1	3
GO:2000179	positive regulation of neural precursor cell proliferation	3/314	49/10146	0.0612244897959184	1.97829195372416	1.22670534677028	0.193018201737775	0.462163175153298	0.37106954412023	Acan/Gli3/Aspm	3
GO:0006897	endocytosis	18/314	465/10146	0.0387096774193548	1.25079104170947	0.989346223970316	0.193778238801512	0.463688042497707	0.372293855923406	Syne1/Lrp1/Lrrk2/Bltp1/Ldlrad3/Hspg2/Camk1d/Pard3/Magi2/Iqsec1/Vldlr/Dennd1a/Nedd4l/Carmil1/Nfix/Tbc1d5/Myh9/Mrc2	18
GO:0048232	male gamete generation	15/314	378/10146	0.0396825396825397	1.2822262663027	0.99933343863704	0.194429494761143	0.464950837535541	0.373307750591347	Cit/Vps13b/Prkg1/Lrrk2/Igf2r/Ccnd2/Atm/Eif4g3/Akap9/Herc2/Dync1h1/Htt/Aspm/Scaper/Cntln	15
GO:0051492	regulation of stress fiber assembly	4/314	74/10146	0.0540540540540541	1.746600103288	1.15190313903966	0.195801374036942	0.467340755786334	0.375226609391623	Cgnl1/Carmil1/Mtor/Ccdc88a	4
GO:0062014	negative regulation of small molecule metabolic process	4/314	74/10146	0.0540540540540541	1.746600103288	1.15190313903966	0.195801374036942	0.467340755786334	0.375226609391623	Prkg1/Ubr4/Trib3/Mtcl2	4
GO:1905897	regulation of response to endoplasmic reticulum stress	4/314	74/10146	0.0540540540540541	1.746600103288	1.15190313903966	0.195801374036942	0.467340755786334	0.375226609391623	Atf6/Lrrk2/Ern1/Hyou1	4
GO:0030100	regulation of endocytosis	10/314	236/10146	0.0423728813559322	1.36915686062831	1.02541586637136	0.196384806600118	0.46843625604743	0.376106183542752	Syne1/Lrp1/Lrrk2/Camk1d/Pard3/Magi2/Iqsec1/Nedd4l/Tbc1d5/Myh9	10
GO:0043534	blood vessel endothelial cell migration	5/314	100/10146	0.05	1.6156050955414	1.10554273203892	0.197603969982669	0.470152555635124	0.377484195768343	Slit2/Prkca/Tgfbr3/Myh9/Nf1	5
GO:0050000	chromosome localization	5/314	100/10146	0.05	1.6156050955414	1.10554273203892	0.197603969982669	0.470152555635124	0.377484195768343	Atm/Dync1h1/Cenpe/Incenp/Numa1	5
GO:0120161	regulation of cold-induced thermogenesis	5/314	100/10146	0.05	1.6156050955414	1.10554273203892	0.197603969982669	0.470152555635124	0.377484195768343	Igf1r/Dync1h1/Prdm16/Ddit3/Lnpep	5
GO:1901989	positive regulation of cell cycle phase transition	5/314	100/10146	0.05	1.6156050955414	1.10554273203892	0.197603969982669	0.470152555635124	0.377484195768343	Ccnd2/Ddr2/Plcb1/Cenpe/Pbx1	5
GO:0071216	cellular response to biotic stimulus	8/314	181/10146	0.0441988950276243	1.42815920047859	1.03866579896857	0.198764040315127	0.472613927824472	0.379460424739655	Fn1/Ncam1/Prkca/Slc12a2/Vldlr/Ddit3/Abcb1a/Prkce	8
GO:0051494	negative regulation of cytoskeleton organization	6/314	127/10146	0.047244094488189	1.52655599578715	1.06709761517126	0.200402224037928	0.474591458626602	0.381048178789914	Slit2/Map1b/Cgnl1/Cdk5rap2/Carmil1/Sptan1	6
GO:1902904	negative regulation of supramolecular fiber organization	6/314	127/10146	0.047244094488189	1.52655599578715	1.06709761517126	0.200402224037928	0.474591458626602	0.381048178789914	Slit2/Map1b/Hspg2/Cgnl1/Carmil1/Sptan1	6
GO:0062197	cellular response to chemical stress	12/314	294/10146	0.0408163265306122	1.31886130248278	0.991478255981225	0.20083580647328	0.474591458626602	0.381048178789914	Lrrk2/Vps13a/Sesn2/Atm/Pycr1/Ddr2/Pdgfrb/Ern1/Plec/Ddit3/Wnk1/Abcb1a	12
GO:0032233	positive regulation of actin filament bundle assembly	3/314	50/10146	0.06	1.93872611464968	1.18910209913658	0.2009826740305	0.474591458626602	0.381048178789914	Carmil1/Mtor/Ccdc88a	3
GO:0032964	collagen biosynthetic process	3/314	50/10146	0.06	1.93872611464968	1.18910209913658	0.2009826740305	0.474591458626602	0.381048178789914	Fn1/Ddr2/Pdgfrb	3
GO:0042220	response to cocaine	3/314	50/10146	0.06	1.93872611464968	1.18910209913658	0.2009826740305	0.474591458626602	0.381048178789914	Ncam1/Mtor/Sdk1	3
GO:0042490	mechanoreceptor differentiation	3/314	50/10146	0.06	1.93872611464968	1.18910209913658	0.2009826740305	0.474591458626602	0.381048178789914	Fat4/Cux1/Kcnma1	3
GO:0046928	regulation of neurotransmitter secretion	3/314	50/10146	0.06	1.93872611464968	1.18910209913658	0.2009826740305	0.474591458626602	0.381048178789914	Lrrk2/Prkca/Nf1	3
GO:0051306	mitotic sister chromatid separation	3/314	50/10146	0.06	1.93872611464968	1.18910209913658	0.2009826740305	0.474591458626602	0.381048178789914	Atm/Cdk5rap2/Cenpe	3
GO:0060079	excitatory postsynaptic potential	3/314	50/10146	0.06	1.93872611464968	1.18910209913658	0.2009826740305	0.474591458626602	0.381048178789914	Syne1/Reln/Lrrk2	3
GO:0070527	platelet aggregation	3/314	50/10146	0.06	1.93872611464968	1.18910209913658	0.2009826740305	0.474591458626602	0.381048178789914	Prkg1/Prkca/Myh9	3
GO:0001892	embryonic placenta development	4/314	75/10146	0.0533333333333333	1.72331210191083	1.1235437286152	0.202193244290866	0.475320188229519	0.381633273786831	Nrk/Birc6/Ncoa1/Fgfr2	4
GO:0031110	regulation of microtubule polymerization or depolymerization	4/314	75/10146	0.0533333333333333	1.72331210191083	1.1235437286152	0.202193244290866	0.475320188229519	0.381633273786831	Map1b/Cdk5rap2/Akap9/Numa1	4
GO:0061982	meiosis I cell cycle process	4/314	75/10146	0.0533333333333333	1.72331210191083	1.1235437286152	0.202193244290866	0.475320188229519	0.381633273786831	Atm/Eif4g3/Top2a/Cenpe	4
GO:0002053	positive regulation of mesenchymal cell proliferation	2/314	27/10146	0.0740740740740741	2.39348903043171	1.29564658055688	0.202982297167506	0.475320188229519	0.381633273786831	Syne1/Fgfr2	2
GO:0007435	salivary gland morphogenesis	2/314	27/10146	0.0740740740740741	2.39348903043171	1.29564658055688	0.202982297167506	0.475320188229519	0.381633273786831	Fgfr2/Plxna1	2
GO:0034067	protein localization to Golgi apparatus	2/314	27/10146	0.0740740740740741	2.39348903043171	1.29564658055688	0.202982297167506	0.475320188229519	0.381633273786831	Vps13a/Vps13d	2
GO:0045124	regulation of bone resorption	2/314	27/10146	0.0740740740740741	2.39348903043171	1.29564658055688	0.202982297167506	0.475320188229519	0.381633273786831	Prkca/Nf1	2
GO:0048013	ephrin receptor signaling pathway	2/314	27/10146	0.0740740740740741	2.39348903043171	1.29564658055688	0.202982297167506	0.475320188229519	0.381633273786831	Sipa1l1/Diaph2	2
GO:0048854	brain morphogenesis	2/314	27/10146	0.0740740740740741	2.39348903043171	1.29564658055688	0.202982297167506	0.475320188229519	0.381633273786831	Nfix/Nf1	2
GO:0051984	positive regulation of chromosome segregation	2/314	27/10146	0.0740740740740741	2.39348903043171	1.29564658055688	0.202982297167506	0.475320188229519	0.381633273786831	Cenpe/Numa1	2
GO:0072337	modified amino acid transport	2/314	27/10146	0.0740740740740741	2.39348903043171	1.29564658055688	0.202982297167506	0.475320188229519	0.381633273786831	Abcc4/Abcc5	2
GO:1901889	negative regulation of cell junction assembly	2/314	27/10146	0.0740740740740741	2.39348903043171	1.29564658055688	0.202982297167506	0.475320188229519	0.381633273786831	Lrp1/Ptpn13	2
GO:0043500	muscle adaptation	5/314	101/10146	0.0495049504950495	1.59960900548654	1.08224048945371	0.203059208999221	0.475320188229519	0.381633273786831	Utrn/Prkca/Akap6/Tead1/Mtor	5
GO:0051591	response to cAMP	5/314	101/10146	0.0495049504950495	1.59960900548654	1.08224048945371	0.203059208999221	0.475320188229519	0.381633273786831	Itpr1/Ccnd2/Akap9/Itpr2/Akap6	5
GO:0033673	negative regulation of kinase activity	7/314	155/10146	0.0451612903225806	1.45925621532772	1.02964218349759	0.20475590777864	0.478993932180734	0.384582912716284	Trib3/Ddr2/Prkca/Cdk5rap2/Plec/Wnk1/Nf1	7
GO:0032984	protein-containing complex disassembly	9/314	211/10146	0.042654028436019	1.378241313732	0.992193025738743	0.207306848212269	0.484660233957132	0.389132370851537	Igf1r/Map1b/Mical3/Htt/Sema5a/Carmil1/Wnk1/Sptan1/Asph	9
GO:0009410	response to xenobiotic stimulus	16/314	412/10146	0.0388349514563107	1.25483890915837	0.943710069950789	0.207663485942292	0.485192651202226	0.389559847195478	Reln/Ptprm/Fn1/Acaca/Ncam1/Map1b/Hspg2/Abcc4/Acan/Top2a/Vldlr/Vav3/Gnao1/Ddit3/Lyst/Abcb1a	16
GO:0106106	cold-induced thermogenesis	5/314	102/10146	0.0490196078431373	1.58392656425628	1.05919246230078	0.208564674521463	0.48685904513048	0.390897790304158	Igf1r/Dync1h1/Prdm16/Ddit3/Lnpep	5
GO:0009408	response to heat	4/314	76/10146	0.0526315789473684	1.70063694267516	1.09560752984949	0.20864649346636	0.48685904513048	0.390897790304158	Myof/Mki67/Mtor/Nf1	4
GO:0034198	cellular response to amino acid starvation	3/314	51/10146	0.0588235294117647	1.90071187710753	1.15235882141827	0.209023437016699	0.48685904513048	0.390897790304158	Sesn3/Sesn2/Mtor	3
GO:0043113	receptor clustering	3/314	51/10146	0.0588235294117647	1.90071187710753	1.15235882141827	0.209023437016699	0.48685904513048	0.390897790304158	Reln/Sorbs1/Magi2	3
GO:0044088	regulation of vacuole organization	3/314	51/10146	0.0588235294117647	1.90071187710753	1.15235882141827	0.209023437016699	0.48685904513048	0.390897790304158	Lrrk2/Mtor/Pip4k2a	3
GO:0022407	regulation of cell-cell adhesion	11/314	269/10146	0.0408921933085502	1.32131271754315	0.954468155073447	0.212311880840402	0.494212689847417	0.396802011452524	Prkg1/Magi1/Tenm3/Nfat5/Prkca/Akna/Myo10/Gli3/Magi2/Dock8/Wnk1	11
GO:0071219	cellular response to molecule of bacterial origin	7/314	157/10146	0.0445859872611465	1.44066696417705	0.994418575121028	0.213596082295774	0.496037435284928	0.398267094553115	Fn1/Ncam1/Prkca/Slc12a2/Vldlr/Abcb1a/Prkce	7
GO:0003176	aortic valve development	2/314	28/10146	0.0714285714285714	2.30800727934486	1.23854489574939	0.214413631033097	0.496037435284928	0.398267094553115	Robo2/Slit2	2
GO:0010714	positive regulation of collagen metabolic process	2/314	28/10146	0.0714285714285714	2.30800727934486	1.23854489574939	0.214413631033097	0.496037435284928	0.398267094553115	Ddr2/Pdgfrb	2
GO:0032885	regulation of polysaccharide biosynthetic process	2/314	28/10146	0.0714285714285714	2.30800727934486	1.23854489574939	0.214413631033097	0.496037435284928	0.398267094553115	Sorbs1/Mtor	2
GO:0044319	wound healing, spreading of cells	2/314	28/10146	0.0714285714285714	2.30800727934486	1.23854489574939	0.214413631033097	0.496037435284928	0.398267094553115	Pard3/Mtor	2
GO:0071622	regulation of granulocyte chemotaxis	2/314	28/10146	0.0714285714285714	2.30800727934486	1.23854489574939	0.214413631033097	0.496037435284928	0.398267094553115	Slit2/Camk1d	2
GO:0090505	epiboly involved in wound healing	2/314	28/10146	0.0714285714285714	2.30800727934486	1.23854489574939	0.214413631033097	0.496037435284928	0.398267094553115	Pard3/Mtor	2
GO:1900078	positive regulation of cellular response to insulin stimulus	2/314	28/10146	0.0714285714285714	2.30800727934486	1.23854489574939	0.214413631033097	0.496037435284928	0.398267094553115	Sorbs1/Myo5a	2
GO:1901185	negative regulation of ERBB signaling pathway	2/314	28/10146	0.0714285714285714	2.30800727934486	1.23854489574939	0.214413631033097	0.496037435284928	0.398267094553115	Itga1/Cadm1	2
GO:2000404	regulation of T cell migration	2/314	28/10146	0.0714285714285714	2.30800727934486	1.23854489574939	0.214413631033097	0.496037435284928	0.398267094553115	Dock8/Wnk1	2
GO:0070372	regulation of ERK1 and ERK2 cascade	8/314	185/10146	0.0432432432432432	1.3972800826304	0.974543213436017	0.214924421471863	0.49686474548897	0.398931339643949	Lrp1/Fn1/Ddr2/Prkca/Pdgfrb/Myh9/Fgfr2/Nf1	8
GO:0001890	placenta development	6/314	130/10146	0.0461538461538462	1.49132778049976	1.00754801925381	0.215035247184254	0.49686474548897	0.398931339643949	Nrk/Stc2/Birc6/Ncoa1/Fgfr2/Abcb1a	6
GO:0030071	regulation of mitotic metaphase/anaphase transition	3/314	52/10146	0.0576923076923077	1.86415972562469	1.1164363248742	0.217134569175286	0.500793209789078	0.402085492842006	Atm/Cdk5rap2/Cenpe	3
GO:0032147	activation of protein kinase activity	3/314	52/10146	0.0576923076923077	1.86415972562469	1.1164363248742	0.217134569175286	0.500793209789078	0.402085492842006	Fbn1/Sesn2/Ccdc88a	3
GO:0032410	negative regulation of transporter activity	3/314	52/10146	0.0576923076923077	1.86415972562469	1.1164363248742	0.217134569175286	0.500793209789078	0.402085492842006	Prkca/Slc6a9/Nedd4l	3
GO:0044242	cellular lipid catabolic process	7/314	158/10146	0.0443037974683544	1.43154881883415	0.976987762040469	0.218068393576108	0.502638967189511	0.403567446389923	Lrp1/Sesn2/Plcb1/Aldh1l2/Pld1/Mtor/Lpin3	7
GO:0043588	skin development	8/314	186/10146	0.043010752688172	1.38976782412164	0.958744095489826	0.219041740781043	0.504339680841094	0.404932944710213	Flnb/Trps1/Myo5a/Plec/Fgfr2/Evpl/Nf1/Numa1	8
GO:0051090	regulation of DNA-binding transcription factor activity	11/314	271/10146	0.040590405904059	1.31156133217383	0.929029618908705	0.219074223744737	0.504339680841094	0.404932944710213	Reln/Igf1r/Erc1/Ddr2/Camk1d/Ralgapa1/Sox6/Tgfbr3/Ddit3/Nfix/Pbx1	11
GO:0097193	intrinsic apoptotic signaling pathway	11/314	272/10146	0.0404411764705882	1.30673941551143	0.916383774691372	0.222488415502775	0.511886550093181	0.41099230530721	Itpr1/Lrrk2/Atm/Trib3/Pycr1/Prkca/Prkdc/Ern1/Casp4/Ddit3/Hyou1	11
GO:0002685	regulation of leukocyte migration	6/314	132/10146	0.0454545454545455	1.46873190503764	0.968673909221081	0.22498982319163	0.514396924773671	0.413007878244088	Slit2/Camk1d/Plcb1/Dock8/Wnk1/Nf1	6
GO:0046683	response to organophosphorus	6/314	132/10146	0.0454545454545455	1.46873190503764	0.968673909221081	0.22498982319163	0.514396924773671	0.413007878244088	Itpr1/Ccnd2/Akap9/Itpr2/Akap6/Asph	6
GO:0045669	positive regulation of osteoblast differentiation	3/314	53/10146	0.0566037735849057	1.82898690061291	1.08129795336572	0.225310243253327	0.514396924773671	0.413007878244088	Ddr2/Gli3/Runx2	3
GO:0098659	inorganic cation import across plasma membrane	3/314	53/10146	0.0566037735849057	1.82898690061291	1.08129795336572	0.225310243253327	0.514396924773671	0.413007878244088	Slc12a2/Wnk1/Cacna1c	3
GO:0099587	inorganic ion import across plasma membrane	3/314	53/10146	0.0566037735849057	1.82898690061291	1.08129795336572	0.225310243253327	0.514396924773671	0.413007878244088	Slc12a2/Wnk1/Cacna1c	3
GO:1900024	regulation of substrate adhesion-dependent cell spreading	3/314	53/10146	0.0566037735849057	1.82898690061291	1.08129795336572	0.225310243253327	0.514396924773671	0.413007878244088	Dock1/Dock5/Carmil1	3
GO:1902099	regulation of metaphase/anaphase transition of cell cycle	3/314	53/10146	0.0566037735849057	1.82898690061291	1.08129795336572	0.225310243253327	0.514396924773671	0.413007878244088	Atm/Cdk5rap2/Cenpe	3
GO:0098739	import across plasma membrane	5/314	105/10146	0.0476190476190476	1.53867151956324	0.99151684087251	0.225364374169907	0.514396924773671	0.413007878244088	Slc6a9/Slc12a2/Slc7a2/Wnk1/Cacna1c	5
GO:0014904	myotube cell development	2/314	29/10146	0.0689655172413793	2.22842082143642	1.1838323614665	0.225902794009266	0.514396924773671	0.413007878244088	Large1/Plec	2
GO:0043114	regulation of vascular permeability	2/314	29/10146	0.0689655172413793	2.22842082143642	1.1838323614665	0.225902794009266	0.514396924773671	0.413007878244088	Slit2/Plec	2
GO:0045724	positive regulation of cilium assembly	2/314	29/10146	0.0689655172413793	2.22842082143642	1.1838323614665	0.225902794009266	0.514396924773671	0.413007878244088	Htt/Ccdc88a	2
GO:0045746	negative regulation of Notch signaling pathway	2/314	29/10146	0.0689655172413793	2.22842082143642	1.1838323614665	0.225902794009266	0.514396924773671	0.413007878244088	Lrrk2/Herc2	2
GO:0048546	digestive tract morphogenesis	2/314	29/10146	0.0689655172413793	2.22842082143642	1.1838323614665	0.225902794009266	0.514396924773671	0.413007878244088	Gli3/Fgfr2	2
GO:0051693	actin filament capping	2/314	29/10146	0.0689655172413793	2.22842082143642	1.1838323614665	0.225902794009266	0.514396924773671	0.413007878244088	Carmil1/Sptan1	2
GO:0090504	epiboly	2/314	29/10146	0.0689655172413793	2.22842082143642	1.1838323614665	0.225902794009266	0.514396924773671	0.413007878244088	Pard3/Mtor	2
GO:1902235	regulation of endoplasmic reticulum stress-induced intrinsic apoptotic signaling pathway	2/314	29/10146	0.0689655172413793	2.22842082143642	1.1838323614665	0.225902794009266	0.514396924773671	0.413007878244088	Lrrk2/Hyou1	2
GO:1902275	regulation of chromatin organization	2/314	29/10146	0.0689655172413793	2.22842082143642	1.1838323614665	0.225902794009266	0.514396924773671	0.413007878244088	Mki67/Kmt2a	2
GO:0034620	cellular response to unfolded protein	4/314	79/10146	0.0506329113924051	1.63605579295332	1.01421175183769	0.228344524916902	0.51964255851706	0.417219583170893	Atf6/Stc2/Ern1/Ddit3	4
GO:0055088	lipid homeostasis	5/314	106/10146	0.0471698113207547	1.52415575051076	0.969429755644888	0.231052644249345	0.52548770571271	0.421912635802112	Thada/Acaca/Sesn2/Zbtb20/Lyst	5
GO:0010171	body morphogenesis	3/314	54/10146	0.0555555555555556	1.79511677282378	1.04690937446666	0.233544732159566	0.529874847407237	0.42543505982051	Vps13b/Ankrd11/Asph	3
GO:0033627	cell adhesion mediated by integrin	3/314	54/10146	0.0555555555555556	1.79511677282378	1.04690937446666	0.233544732159566	0.529874847407237	0.42543505982051	Fbn1/Itga1/Wnk1	3
GO:1901184	regulation of ERBB signaling pathway	3/314	54/10146	0.0555555555555556	1.79511677282378	1.04690937446666	0.233544732159566	0.529874847407237	0.42543505982051	Itga1/Cadm1/Ccdc88a	3
GO:1902808	positive regulation of cell cycle G1/S phase transition	3/314	54/10146	0.0555555555555556	1.79511677282378	1.04690937446666	0.233544732159566	0.529874847407237	0.42543505982051	Ccnd2/Ddr2/Plcb1	3
GO:0008088	axo-dendritic transport	4/314	80/10146	0.05	1.6156050955414	0.987844647901177	0.235013332365635	0.532743844682237	0.427738569853656	Dst/Dync1h1/Htt/Myo5a	4
GO:0007224	smoothened signaling pathway	6/314	134/10146	0.0447761194029851	1.44681053332066	0.930433409307502	0.235092328909988	0.532743844682237	0.427738569853656	Hspg2/Gli3/Dync2h1/Runx2/Fbxl17/Fgfr2	6
GO:0000731	DNA synthesis involved in DNA repair	2/314	30/10146	0.0666666666666667	2.15414012738853	1.13131793657288	0.237435313694869	0.535153605238016	0.429673359986113	Pola1/Rev3l	2
GO:0002228	natural killer cell mediated immunity	2/314	30/10146	0.0666666666666667	2.15414012738853	1.13131793657288	0.237435313694869	0.535153605238016	0.429673359986113	Lyst/Cadm1	2
GO:0007431	salivary gland development	2/314	30/10146	0.0666666666666667	2.15414012738853	1.13131793657288	0.237435313694869	0.535153605238016	0.429673359986113	Fgfr2/Plxna1	2
GO:0033363	secretory granule organization	2/314	30/10146	0.0666666666666667	2.15414012738853	1.13131793657288	0.237435313694869	0.535153605238016	0.429673359986113	Vps13b/Lyst	2
GO:0035850	epithelial cell differentiation involved in kidney development	2/314	30/10146	0.0666666666666667	2.15414012738853	1.13131793657288	0.237435313694869	0.535153605238016	0.429673359986113	Fat4/Magi2	2
GO:0042267	natural killer cell mediated cytotoxicity	2/314	30/10146	0.0666666666666667	2.15414012738853	1.13131793657288	0.237435313694869	0.535153605238016	0.429673359986113	Lyst/Cadm1	2
GO:0070306	lens fiber cell differentiation	2/314	30/10146	0.0666666666666667	2.15414012738853	1.13131793657288	0.237435313694869	0.535153605238016	0.429673359986113	Fgfr2/Maf	2
GO:0098868	bone growth	2/314	30/10146	0.0666666666666667	2.15414012738853	1.13131793657288	0.237435313694869	0.535153605238016	0.429673359986113	Ddr2/Fgfr2	2
GO:1903580	positive regulation of ATP metabolic process	2/314	30/10146	0.0666666666666667	2.15414012738853	1.13131793657288	0.237435313694869	0.535153605238016	0.429673359986113	Slc4a4/Zbtb20	2
GO:0007029	endoplasmic reticulum organization	4/314	81/10146	0.0493827160493827	1.59565935362114	0.961841475879908	0.241728584219745	0.542789032279313	0.435803823388866	Lrrk2/Htt/Myo5a/Wnk1	4
GO:0031330	negative regulation of cellular catabolic process	4/314	81/10146	0.0493827160493827	1.59565935362114	0.961841475879908	0.241728584219745	0.542789032279313	0.435803823388866	Herc1/Lrrk2/Wnk1/Mtor	4
GO:0048640	negative regulation of developmental growth	4/314	81/10146	0.0493827160493827	1.59565935362114	0.961841475879908	0.241728584219745	0.542789032279313	0.435803823388866	Slit2/Stc2/Sema5a/Kcnk2	4
GO:0044091	membrane biogenesis	3/314	55/10146	0.0545454545454545	1.76247828604516	1.01323839135747	0.241832414222212	0.542789032279313	0.435803823388866	Ptprd/Exoc4/Magi2	3
GO:0051058	negative regulation of small GTPase mediated signal transduction	3/314	55/10146	0.0545454545454545	1.76247828604516	1.01323839135747	0.241832414222212	0.542789032279313	0.435803823388866	Slit2/Cgnl1/Nf1	3
GO:0051898	negative regulation of phosphatidylinositol 3-kinase/protein kinase B signal transduction	3/314	55/10146	0.0545454545454545	1.76247828604516	1.01323839135747	0.241832414222212	0.542789032279313	0.435803823388866	Igf1r/Magi2/Ddit3	3
GO:2000736	regulation of stem cell differentiation	3/314	55/10146	0.0545454545454545	1.76247828604516	1.01323839135747	0.241832414222212	0.542789032279313	0.435803823388866	Prkdc/Sox6/Cdk6	3
GO:0002252	immune effector process	13/314	336/10146	0.0386904761904762	1.25017060964513	0.83337666667856	0.242206811723644	0.543305386965313	0.436218403148223	Lrp1/Dock11/Prkdc/Kmt2a/Svep1/Plec/Casp4/Mtor/Lyst/Evpl/Cadm1/Plxna1/Prkce	13
GO:0007283	spermatogenesis	14/314	366/10146	0.0382513661202186	1.2359820403049	0.821712666962304	0.244131718423799	0.547297074536737	0.439423318137192	Cit/Vps13b/Prkg1/Lrrk2/Igf2r/Ccnd2/Eif4g3/Akap9/Herc2/Dync1h1/Htt/Aspm/Scaper/Cntln	14
GO:0001837	epithelial to mesenchymal transition	6/314	136/10146	0.0441176470588235	1.42553390783065	0.892804770032996	0.245332794431883	0.549662284667623	0.441322338855849	Ncam1/Ddx17/Akna/Tgfbr3/Mtor/Fgfr2	6
GO:0006605	protein targeting	10/314	250/10146	0.04	1.29248407643312	0.836781948486194	0.246967994839031	0.552996747515831	0.443999569919445	Huwe1/Macf1/Lrrk2/Exoc4/Vps13a/Vps13d/Large1/Pard3/Vps8/Cemip	10
GO:0050768	negative regulation of neurogenesis	5/314	109/10146	0.0458715596330275	1.48220650967101	0.90451187021969	0.248356933437729	0.553916541634324	0.444738070091209	Cit/Slit2/Sema5a/Atf5/Nf1	5
GO:0008645	hexose transmembrane transport	4/314	82/10146	0.048780487804878	1.57620009321112	0.936191839345226	0.248487331629256	0.553916541634324	0.444738070091209	Sesn2/Trib3/Sorbs1/Prkca	4
GO:0110020	regulation of actomyosin structure organization	4/314	82/10146	0.048780487804878	1.57620009321112	0.936191839345226	0.248487331629256	0.553916541634324	0.444738070091209	Cgnl1/Carmil1/Mtor/Ccdc88a	4
GO:1904659	D-glucose transmembrane transport	4/314	82/10146	0.048780487804878	1.57620009321112	0.936191839345226	0.248487331629256	0.553916541634324	0.444738070091209	Sesn2/Trib3/Sorbs1/Prkca	4
GO:1902105	regulation of leukocyte differentiation	8/314	193/10146	0.0414507772020725	1.33936173723639	0.850617751296369	0.248652674969999	0.553916541634324	0.444738070091209	Fbn1/Prkca/Prkdc/Gli3/Prdm16/Mtor/Nf1/Cdk6	8
GO:0006862	nucleotide transport	2/314	31/10146	0.0645161290322581	2.08465173618245	1.0808318497313	0.248997552721912	0.553916541634324	0.444738070091209	Abcc4/Abcc5	2
GO:0033687	osteoblast proliferation	2/314	31/10146	0.0645161290322581	2.08465173618245	1.0808318497313	0.248997552721912	0.553916541634324	0.444738070091209	Igf1r/Fgfr2	2
GO:0045879	negative regulation of smoothened signaling pathway	2/314	31/10146	0.0645161290322581	2.08465173618245	1.0808318497313	0.248997552721912	0.553916541634324	0.444738070091209	Gli3/Runx2	2
GO:0051154	negative regulation of striated muscle cell differentiation	2/314	31/10146	0.0645161290322581	2.08465173618245	1.0808318497313	0.248997552721912	0.553916541634324	0.444738070091209	Ccnd2/Sox6	2
GO:0061045	negative regulation of wound healing	2/314	31/10146	0.0645161290322581	2.08465173618245	1.0808318497313	0.248997552721912	0.553916541634324	0.444738070091209	Prkg1/Slc12a2	2
GO:1905314	semi-lunar valve development	2/314	31/10146	0.0645161290322581	2.08465173618245	1.0808318497313	0.248997552721912	0.553916541634324	0.444738070091209	Robo2/Slit2	2
GO:0006893	Golgi to plasma membrane transport	3/314	56/10146	0.0535714285714286	1.73100545950864	0.980254773096306	0.250167777849987	0.555534817597258	0.446037379417677	Macf1/Exoc4/Kif13a	3
GO:0045600	positive regulation of fat cell differentiation	3/314	56/10146	0.0535714285714286	1.73100545950864	0.980254773096306	0.250167777849987	0.555534817597258	0.446037379417677	Fndc3b/Prdm16/Wdfy2	3
GO:1902373	negative regulation of mRNA catabolic process	3/314	56/10146	0.0535714285714286	1.73100545950864	0.980254773096306	0.250167777849987	0.555534817597258	0.446037379417677	Nbas/Taf15/Mtor	3
GO:0072657	protein localization to membrane	18/314	487/10146	0.0369609856262834	1.19428713428112	0.785257973423426	0.250413450688353	0.555620560089848	0.446106221829508	Reln/Macf1/Nbea/Ank2/Lrp1/Cit/Exoc4/Sorbs1/Large1/Pard3/Magi2/Myo5a/Gpc6/Wnk1/Kalrn/Ccdc88a/Cemip/Kif13a	18
GO:0098876	vesicle-mediated transport to the plasma membrane	6/314	137/10146	0.0437956204379562	1.41512855083918	0.874213396045693	0.250501618085141	0.555620560089848	0.446106221829508	Macf1/Vps13b/Bltp1/Exoc4/Dennd1a/Kif13a	6
GO:0051147	regulation of muscle cell differentiation	5/314	110/10146	0.0454545454545455	1.46873190503764	0.883304507329104	0.254198735876668	0.563488835005759	0.452423638151332	Ccnd2/Akap6/Sox6/Mtor/Fgfr2	5
GO:0000423	mitophagy	4/314	83/10146	0.0481927710843374	1.55720973064231	0.910885768081595	0.255286645668839	0.565234667233829	0.453825362052778	Huwe1/Lrba/Vps13d/Htt	4
GO:0032231	regulation of actin filament bundle assembly	4/314	83/10146	0.0481927710843374	1.55720973064231	0.910885768081595	0.255286645668839	0.565234667233829	0.453825362052778	Cgnl1/Carmil1/Mtor/Ccdc88a	4
GO:0045055	regulated exocytosis	6/314	138/10146	0.0434782608695652	1.40487399612296	0.855767312485814	0.255701149023703	0.565555518961009	0.454082973023395	Reln/Lrrk2/Erc1/Prkca/Myh9/Cacna1c	6
GO:0031960	response to corticosteroid	8/314	195/10146	0.041025641025641	1.32562469377756	0.82048602741265	0.257345886773055	0.565555518961009	0.454082973023395	Reln/Igf1r/Fn1/Slit2/Ccnd2/Prkca/Abcb1a/Nf1	8
GO:0009953	dorsal/ventral pattern formation	3/314	57/10146	0.0526315789473684	1.70063694267516	0.947930101176543	0.258545425633449	0.565555518961009	0.454082973023395	Gli3/Dync2h1/Ddit3	3
GO:0051057	positive regulation of small GTPase mediated signal transduction	3/314	57/10146	0.0526315789473684	1.70063694267516	0.947930101176543	0.258545425633449	0.565555518961009	0.454082973023395	Reln/Pdgfrb/Map4k4	3
GO:0060350	endochondral bone morphogenesis	3/314	57/10146	0.0526315789473684	1.70063694267516	0.947930101176543	0.258545425633449	0.565555518961009	0.454082973023395	Hspg2/Nfix/Runx2	3
GO:0061053	somite development	3/314	57/10146	0.0526315789473684	1.70063694267516	0.947930101176543	0.258545425633449	0.565555518961009	0.454082973023395	Atm/Prkdc/Cobl	3
GO:0140056	organelle localization by membrane tethering	3/314	57/10146	0.0526315789473684	1.70063694267516	0.947930101176543	0.258545425633449	0.565555518961009	0.454082973023395	Exoc4/Ncam1/Gnao1	3
GO:1990928	response to amino acid starvation	3/314	57/10146	0.0526315789473684	1.70063694267516	0.947930101176543	0.258545425633449	0.565555518961009	0.454082973023395	Sesn3/Sesn2/Mtor	3
GO:0009267	cellular response to starvation	7/314	167/10146	0.0419161676646707	1.35439948129219	0.825235147367873	0.259725131432768	0.565555518961009	0.454082973023395	Igf1r/Lrrk2/Sesn3/Sesn2/Vldlr/Mtor/Runx2	7
GO:0046822	regulation of nucleocytoplasmic transport	5/314	111/10146	0.045045045045045	1.45550008607333	0.86230554564877	0.260074332178652	0.565555518961009	0.454082973023395	Gli3/Nup214/Ptpn14/Wnk1/Nf1	5
GO:0062013	positive regulation of small molecule metabolic process	5/314	111/10146	0.045045045045045	1.45550008607333	0.86230554564877	0.260074332178652	0.565555518961009	0.454082973023395	Slc4a4/Sorbs1/Zbtb20/Myh9/Prkce	5
GO:1990845	adaptive thermogenesis	5/314	111/10146	0.045045045045045	1.45550008607333	0.86230554564877	0.260074332178652	0.565555518961009	0.454082973023395	Igf1r/Dync1h1/Prdm16/Ddit3/Lnpep	5
GO:0001754	eye photoreceptor cell differentiation	2/314	32/10146	0.0625	2.01950636942675	1.03222262186051	0.260576671208138	0.565555518961009	0.454082973023395	Sdk2/Thrb	2
GO:0005978	glycogen biosynthetic process	2/314	32/10146	0.0625	2.01950636942675	1.03222262186051	0.260576671208138	0.565555518961009	0.454082973023395	Sorbs1/Mtor	2
GO:0007628	adult walking behavior	2/314	32/10146	0.0625	2.01950636942675	1.03222262186051	0.260576671208138	0.565555518961009	0.454082973023395	Cacna1c/Kcnma1	2
GO:0009250	glucan biosynthetic process	2/314	32/10146	0.0625	2.01950636942675	1.03222262186051	0.260576671208138	0.565555518961009	0.454082973023395	Sorbs1/Mtor	2
GO:0014888	striated muscle adaptation	2/314	32/10146	0.0625	2.01950636942675	1.03222262186051	0.260576671208138	0.565555518961009	0.454082973023395	Tead1/Mtor	2
GO:0016242	negative regulation of macroautophagy	2/314	32/10146	0.0625	2.01950636942675	1.03222262186051	0.260576671208138	0.565555518961009	0.454082973023395	Lrrk2/Mtor	2
GO:0032881	regulation of polysaccharide metabolic process	2/314	32/10146	0.0625	2.01950636942675	1.03222262186051	0.260576671208138	0.565555518961009	0.454082973023395	Sorbs1/Mtor	2
GO:0035774	positive regulation of insulin secretion involved in cellular response to glucose stimulus	2/314	32/10146	0.0625	2.01950636942675	1.03222262186051	0.260576671208138	0.565555518961009	0.454082973023395	Lrp1/Myh9	2
GO:0042304	regulation of fatty acid biosynthetic process	2/314	32/10146	0.0625	2.01950636942675	1.03222262186051	0.260576671208138	0.565555518961009	0.454082973023395	Ubr4/Trib3	2
GO:0042491	inner ear auditory receptor cell differentiation	2/314	32/10146	0.0625	2.01950636942675	1.03222262186051	0.260576671208138	0.565555518961009	0.454082973023395	Cux1/Kcnma1	2
GO:0045981	positive regulation of nucleotide metabolic process	2/314	32/10146	0.0625	2.01950636942675	1.03222262186051	0.260576671208138	0.565555518961009	0.454082973023395	Slc4a4/Zbtb20	2
GO:0048147	negative regulation of fibroblast proliferation	2/314	32/10146	0.0625	2.01950636942675	1.03222262186051	0.260576671208138	0.565555518961009	0.454082973023395	Kmt2a/Nf1	2
GO:0048873	homeostasis of number of cells within a tissue	2/314	32/10146	0.0625	2.01950636942675	1.03222262186051	0.260576671208138	0.565555518961009	0.454082973023395	Kmt2a/Nfix	2
GO:0089718	amino acid import across plasma membrane	2/314	32/10146	0.0625	2.01950636942675	1.03222262186051	0.260576671208138	0.565555518961009	0.454082973023395	Slc6a9/Slc7a2	2
GO:1900271	regulation of long-term synaptic potentiation	2/314	32/10146	0.0625	2.01950636942675	1.03222262186051	0.260576671208138	0.565555518961009	0.454082973023395	Reln/Nf1	2
GO:1900544	positive regulation of purine nucleotide metabolic process	2/314	32/10146	0.0625	2.01950636942675	1.03222262186051	0.260576671208138	0.565555518961009	0.454082973023395	Slc4a4/Zbtb20	2
GO:1902882	regulation of response to oxidative stress	2/314	32/10146	0.0625	2.01950636942675	1.03222262186051	0.260576671208138	0.565555518961009	0.454082973023395	Sesn3/Sesn2	2
GO:0009062	fatty acid catabolic process	4/314	84/10146	0.0476190476190476	1.53867151956324	0.885913695589836	0.262123620124428	0.565555518961009	0.454082973023395	Sesn2/Aldh1l2/Mtor/Lpin3	4
GO:0015749	monosaccharide transmembrane transport	4/314	84/10146	0.0476190476190476	1.53867151956324	0.885913695589836	0.262123620124428	0.565555518961009	0.454082973023395	Sesn2/Trib3/Sorbs1/Prkca	4
GO:0071675	regulation of mononuclear cell migration	4/314	84/10146	0.0476190476190476	1.53867151956324	0.885913695589836	0.262123620124428	0.565555518961009	0.454082973023395	Slit2/Plcb1/Dock8/Wnk1	4
GO:0007292	female gamete generation	5/314	112/10146	0.0446428571428571	1.44250454959054	0.841510652541368	0.265981890778947	0.565555518961009	0.454082973023395	Atm/Top2a/Aspm/Cenpe/Kmt2d	5
GO:0032007	negative regulation of TOR signaling	3/314	58/10146	0.0517241379310345	1.67131561607731	0.916237630550217	0.266960077921757	0.565555518961009	0.454082973023395	Sesn3/Sesn2/Atm	3
GO:0010038	response to metal ion	12/314	314/10146	0.0382165605095541	1.23485739786604	0.755471436175978	0.267047316391585	0.565555518961009	0.454082973023395	Fn1/Lrrk2/Ncam1/Slc12a2/Htt/Kmt2a/Ern1/Ddit3/Wnk1/Asph/Abcb1a/Kcnma1	12
GO:0000301	retrograde transport, vesicle recycling within Golgi	1/314	10/10146	0.1	3.2312101910828	1.26147049980645	0.269855927750789	0.565555518961009	0.454082973023395	Cux1	1
GO:0006013	mannose metabolic process	1/314	10/10146	0.1	3.2312101910828	1.26147049980645	0.269855927750789	0.565555518961009	0.454082973023395	Man2a1	1
GO:0007494	midgut development	1/314	10/10146	0.1	3.2312101910828	1.26147049980645	0.269855927750789	0.565555518961009	0.454082973023395	Reln	1
GO:0007625	grooming behavior	1/314	10/10146	0.1	3.2312101910828	1.26147049980645	0.269855927750789	0.565555518961009	0.454082973023395	Htt	1
GO:0008212	mineralocorticoid metabolic process	1/314	10/10146	0.1	3.2312101910828	1.26147049980645	0.269855927750789	0.565555518961009	0.454082973023395	Kcnma1	1
GO:0009086	methionine biosynthetic process	1/314	10/10146	0.1	3.2312101910828	1.26147049980645	0.269855927750789	0.565555518961009	0.454082973023395	Mtr	1
GO:0010518	positive regulation of phospholipase activity	1/314	10/10146	0.1	3.2312101910828	1.26147049980645	0.269855927750789	0.565555518961009	0.454082973023395	Fgfr2	1
GO:0014048	regulation of glutamate secretion	1/314	10/10146	0.1	3.2312101910828	1.26147049980645	0.269855927750789	0.565555518961009	0.454082973023395	Prkg1	1
GO:0014059	regulation of dopamine secretion	1/314	10/10146	0.1	3.2312101910828	1.26147049980645	0.269855927750789	0.565555518961009	0.454082973023395	Myo5a	1
GO:0014821	phasic smooth muscle contraction	1/314	10/10146	0.1	3.2312101910828	1.26147049980645	0.269855927750789	0.565555518961009	0.454082973023395	Kcnma1	1
GO:0014877	response to muscle inactivity involved in regulation of muscle adaptation	1/314	10/10146	0.1	3.2312101910828	1.26147049980645	0.269855927750789	0.565555518961009	0.454082973023395	Utrn	1
GO:0014894	response to denervation involved in regulation of muscle adaptation	1/314	10/10146	0.1	3.2312101910828	1.26147049980645	0.269855927750789	0.565555518961009	0.454082973023395	Utrn	1
GO:0015812	gamma-aminobutyric acid transport	1/314	10/10146	0.1	3.2312101910828	1.26147049980645	0.269855927750789	0.565555518961009	0.454082973023395	Nf1	1
GO:0031048	regulatory ncRNA-mediated heterochromatin formation	1/314	10/10146	0.1	3.2312101910828	1.26147049980645	0.269855927750789	0.565555518961009	0.454082973023395	Spen	1
GO:0031630	regulation of synaptic vesicle fusion to presynaptic active zone membrane	1/314	10/10146	0.1	3.2312101910828	1.26147049980645	0.269855927750789	0.565555518961009	0.454082973023395	Erc1	1
GO:0032352	positive regulation of hormone metabolic process	1/314	10/10146	0.1	3.2312101910828	1.26147049980645	0.269855927750789	0.565555518961009	0.454082973023395	Igf1r	1
GO:0033034	positive regulation of myeloid cell apoptotic process	1/314	10/10146	0.1	3.2312101910828	1.26147049980645	0.269855927750789	0.565555518961009	0.454082973023395	Nf1	1
GO:0033299	secretion of lysosomal enzymes	1/314	10/10146	0.1	3.2312101910828	1.26147049980645	0.269855927750789	0.565555518961009	0.454082973023395	Lyst	1
GO:0034351	negative regulation of glial cell apoptotic process	1/314	10/10146	0.1	3.2312101910828	1.26147049980645	0.269855927750789	0.565555518961009	0.454082973023395	Prkca	1
GO:0034699	response to luteinizing hormone	1/314	10/10146	0.1	3.2312101910828	1.26147049980645	0.269855927750789	0.565555518961009	0.454082973023395	Tgfbr3	1
GO:0038203	TORC2 signaling	1/314	10/10146	0.1	3.2312101910828	1.26147049980645	0.269855927750789	0.565555518961009	0.454082973023395	Sesn3	1
GO:0042276	error-prone translesion synthesis	1/314	10/10146	0.1	3.2312101910828	1.26147049980645	0.269855927750789	0.565555518961009	0.454082973023395	Rev3l	1
GO:0044314	protein K27-linked ubiquitination	1/314	10/10146	0.1	3.2312101910828	1.26147049980645	0.269855927750789	0.565555518961009	0.454082973023395	Ubr4	1
GO:0044752	response to human chorionic gonadotropin	1/314	10/10146	0.1	3.2312101910828	1.26147049980645	0.269855927750789	0.565555518961009	0.454082973023395	Ccnd2	1
GO:0045050	protein insertion into ER membrane by stop-transfer membrane-anchor sequence	1/314	10/10146	0.1	3.2312101910828	1.26147049980645	0.269855927750789	0.565555518961009	0.454082973023395	Wnk1	1
GO:0048070	regulation of developmental pigmentation	1/314	10/10146	0.1	3.2312101910828	1.26147049980645	0.269855927750789	0.565555518961009	0.454082973023395	Adamts9	1
GO:0050667	homocysteine metabolic process	1/314	10/10146	0.1	3.2312101910828	1.26147049980645	0.269855927750789	0.565555518961009	0.454082973023395	Mtr	1
GO:0051599	response to hydrostatic pressure	1/314	10/10146	0.1	3.2312101910828	1.26147049980645	0.269855927750789	0.565555518961009	0.454082973023395	Plec	1
GO:0060502	epithelial cell proliferation involved in lung morphogenesis	1/314	10/10146	0.1	3.2312101910828	1.26147049980645	0.269855927750789	0.565555518961009	0.454082973023395	Fgfr2	1
GO:0060613	fat pad development	1/314	10/10146	0.1	3.2312101910828	1.26147049980645	0.269855927750789	0.565555518961009	0.454082973023395	Tbl1xr1	1
GO:0060742	epithelial cell differentiation involved in prostate gland development	1/314	10/10146	0.1	3.2312101910828	1.26147049980645	0.269855927750789	0.565555518961009	0.454082973023395	Fgfr2	1
GO:0070255	regulation of mucus secretion	1/314	10/10146	0.1	3.2312101910828	1.26147049980645	0.269855927750789	0.565555518961009	0.454082973023395	Prkce	1
GO:0070307	lens fiber cell development	1/314	10/10146	0.1	3.2312101910828	1.26147049980645	0.269855927750789	0.565555518961009	0.454082973023395	Fgfr2	1
GO:0070508	cholesterol import	1/314	10/10146	0.1	3.2312101910828	1.26147049980645	0.269855927750789	0.565555518961009	0.454082973023395	Lrp1	1
GO:0070886	positive regulation of calcineurin-NFAT signaling cascade	1/314	10/10146	0.1	3.2312101910828	1.26147049980645	0.269855927750789	0.565555518961009	0.454082973023395	Akap6	1
GO:0071863	regulation of cell proliferation in bone marrow	1/314	10/10146	0.1	3.2312101910828	1.26147049980645	0.269855927750789	0.565555518961009	0.454082973023395	Fgfr2	1
GO:0072087	renal vesicle development	1/314	10/10146	0.1	3.2312101910828	1.26147049980645	0.269855927750789	0.565555518961009	0.454082973023395	Fmn1	1
GO:0072109	glomerular mesangium development	1/314	10/10146	0.1	3.2312101910828	1.26147049980645	0.269855927750789	0.565555518961009	0.454082973023395	Pdgfrb	1
GO:0097091	synaptic vesicle clustering	1/314	10/10146	0.1	3.2312101910828	1.26147049980645	0.269855927750789	0.565555518961009	0.454082973023395	Magi2	1
GO:0097202	activation of cysteine-type endopeptidase activity	1/314	10/10146	0.1	3.2312101910828	1.26147049980645	0.269855927750789	0.565555518961009	0.454082973023395	Asph	1
GO:0098581	detection of external biotic stimulus	1/314	10/10146	0.1	3.2312101910828	1.26147049980645	0.269855927750789	0.565555518961009	0.454082973023395	Casp4	1
GO:0098840	protein transport along microtubule	1/314	10/10146	0.1	3.2312101910828	1.26147049980645	0.269855927750789	0.565555518961009	0.454082973023395	Myo5a	1
GO:0099118	microtubule-based protein transport	1/314	10/10146	0.1	3.2312101910828	1.26147049980645	0.269855927750789	0.565555518961009	0.454082973023395	Myo5a	1
GO:0106058	positive regulation of calcineurin-mediated signaling	1/314	10/10146	0.1	3.2312101910828	1.26147049980645	0.269855927750789	0.565555518961009	0.454082973023395	Akap6	1
GO:0120305	regulation of pigmentation	1/314	10/10146	0.1	3.2312101910828	1.26147049980645	0.269855927750789	0.565555518961009	0.454082973023395	Adamts9	1
GO:0140131	positive regulation of lymphocyte chemotaxis	1/314	10/10146	0.1	3.2312101910828	1.26147049980645	0.269855927750789	0.565555518961009	0.454082973023395	Wnk1	1
GO:0150011	regulation of neuron projection arborization	1/314	10/10146	0.1	3.2312101910828	1.26147049980645	0.269855927750789	0.565555518961009	0.454082973023395	Macf1	1
GO:1901632	regulation of synaptic vesicle membrane organization	1/314	10/10146	0.1	3.2312101910828	1.26147049980645	0.269855927750789	0.565555518961009	0.454082973023395	Erc1	1
GO:1901678	iron coordination entity transport	1/314	10/10146	0.1	3.2312101910828	1.26147049980645	0.269855927750789	0.565555518961009	0.454082973023395	Abcc5	1
GO:1901838	positive regulation of transcription of nucleolar large rRNA by RNA polymerase I	1/314	10/10146	0.1	3.2312101910828	1.26147049980645	0.269855927750789	0.565555518961009	0.454082973023395	Mtor	1
GO:1902306	negative regulation of sodium ion transmembrane transport	1/314	10/10146	0.1	3.2312101910828	1.26147049980645	0.269855927750789	0.565555518961009	0.454082973023395	Nedd4l	1
GO:1902412	regulation of mitotic cytokinesis	1/314	10/10146	0.1	3.2312101910828	1.26147049980645	0.269855927750789	0.565555518961009	0.454082973023395	Wnk1	1
GO:1902459	positive regulation of stem cell population maintenance	1/314	10/10146	0.1	3.2312101910828	1.26147049980645	0.269855927750789	0.565555518961009	0.454082973023395	Tead1	1
GO:1903377	negative regulation of oxidative stress-induced neuron intrinsic apoptotic signaling pathway	1/314	10/10146	0.1	3.2312101910828	1.26147049980645	0.269855927750789	0.565555518961009	0.454082973023395	Pycr1	1
GO:1903826	L-arginine transmembrane transport	1/314	10/10146	0.1	3.2312101910828	1.26147049980645	0.269855927750789	0.565555518961009	0.454082973023395	Slc7a2	1
GO:1904373	response to kainic acid	1/314	10/10146	0.1	3.2312101910828	1.26147049980645	0.269855927750789	0.565555518961009	0.454082973023395	Ddit3	1
GO:1905091	positive regulation of type 2 mitophagy	1/314	10/10146	0.1	3.2312101910828	1.26147049980645	0.269855927750789	0.565555518961009	0.454082973023395	Huwe1	1
GO:1905671	regulation of lysosome organization	1/314	10/10146	0.1	3.2312101910828	1.26147049980645	0.269855927750789	0.565555518961009	0.454082973023395	Mtor	1
GO:2000009	negative regulation of protein localization to cell surface	1/314	10/10146	0.1	3.2312101910828	1.26147049980645	0.269855927750789	0.565555518961009	0.454082973023395	Nedd4l	1
GO:2000322	regulation of glucocorticoid receptor signaling pathway	1/314	10/10146	0.1	3.2312101910828	1.26147049980645	0.269855927750789	0.565555518961009	0.454082973023395	Ncoa2	1
GO:2000343	positive regulation of chemokine (C-X-C motif) ligand 2 production	1/314	10/10146	0.1	3.2312101910828	1.26147049980645	0.269855927750789	0.565555518961009	0.454082973023395	Lrp1	1
GO:0006417	regulation of translation	12/314	315/10146	0.0380952380952381	1.23093721565059	0.744081092395881	0.270543248621036	0.565973736727989	0.454418758919977	Sesn2/Rbms3/Eprs1/Prkca/Eif4g3/Prkdc/Akap6/Pld1/Mtor/Niban1/Aars1/Tnrc6c	12
GO:0071897	DNA biosynthetic process	6/314	141/10146	0.0425531914893617	1.37498306003524	0.801276809165474	0.271471279974757	0.565973736727989	0.454418758919977	Tep1/Atm/Pdgfrb/Pola1/Kcnk2/Rev3l	6
GO:0046488	phosphatidylinositol metabolic process	5/314	113/10146	0.0442477876106195	1.42973902260301	0.82091562536931	0.271919584866679	0.565973736727989	0.454418758919977	Plce1/Atm/Smg1/Plcb1/Pip4k2a	5
GO:0045058	T cell selection	2/314	33/10146	0.0606060606060606	1.95830920671685	0.985354584729259	0.272160590722014	0.565973736727989	0.454418758919977	Gli3/Mtor	2
GO:0046850	regulation of bone remodeling	2/314	33/10146	0.0606060606060606	1.95830920671685	0.985354584729259	0.272160590722014	0.565973736727989	0.454418758919977	Prkca/Nf1	2
GO:0048679	regulation of axon regeneration	2/314	33/10146	0.0606060606060606	1.95830920671685	0.985354584729259	0.272160590722014	0.565973736727989	0.454418758919977	Igf1r/Lrp1	2
GO:0050805	negative regulation of synaptic transmission	2/314	33/10146	0.0606060606060606	1.95830920671685	0.985354584729259	0.272160590722014	0.565973736727989	0.454418758919977	Vps13a/Myo5a	2
GO:0051155	positive regulation of striated muscle cell differentiation	2/314	33/10146	0.0606060606060606	1.95830920671685	0.985354584729259	0.272160590722014	0.565973736727989	0.454418758919977	Akap6/Mtor	2
GO:0090207	regulation of triglyceride metabolic process	2/314	33/10146	0.0606060606060606	1.95830920671685	0.985354584729259	0.272160590722014	0.565973736727989	0.454418758919977	Thrb/Tbl1xr1	2
GO:0097066	response to thyroid hormone	2/314	33/10146	0.0606060606060606	1.95830920671685	0.985354584729259	0.272160590722014	0.565973736727989	0.454418758919977	Thrb/Abcb1a	2
GO:0099171	presynaptic modulation of chemical synaptic transmission	2/314	33/10146	0.0606060606060606	1.95830920671685	0.985354584729259	0.272160590722014	0.565973736727989	0.454418758919977	Prkca/Prkce	2
GO:0120033	negative regulation of plasma membrane bounded cell projection assembly	2/314	33/10146	0.0606060606060606	1.95830920671685	0.985354584729259	0.272160590722014	0.565973736727989	0.454418758919977	Slit2/Map4	2
GO:1900181	negative regulation of protein localization to nucleus	2/314	33/10146	0.0606060606060606	1.95830920671685	0.985354584729259	0.272160590722014	0.565973736727989	0.454418758919977	Mtor/Nf1	2
GO:1905898	positive regulation of response to endoplasmic reticulum stress	2/314	33/10146	0.0606060606060606	1.95830920671685	0.985354584729259	0.272160590722014	0.565973736727989	0.454418758919977	Atf6/Ern1	2
GO:0044092	negative regulation of molecular function	18/314	495/10146	0.0363636363636364	1.17498552403011	0.713326698021869	0.272527068950155	0.56618088130067	0.454585074728515	Igf1r/Lrp1/Lrrk2/Trib3/Ddr2/Prkca/Slc6a9/Cdk5rap2/Akap9/Ralgapa1/Htt/Plec/Akap6/Nedd4l/Ddit3/Wnk1/Pbx1/Nf1	18
GO:0032103	positive regulation of response to external stimulus	14/314	375/10146	0.0373333333333333	1.20631847133758	0.727535439419512	0.272561040626146	0.56618088130067	0.454585074728515	Igf1r/Lrp1/Fn1/Slit2/Lrrk2/Prkca/Camk1d/Prkdc/Pdgfrb/Casp4/Sema5a/Wnk1/Cadm1/Prkce	14
GO:0009617	response to bacterium	15/314	405/10146	0.037037037037037	1.19674451521585	0.722101569240578	0.272957630291645	0.566691958310949	0.454995417056529	Fn1/Rnf213/Ncam1/Prkca/Adamts9/Slc12a2/Abcc5/Vldlr/Casp4/Pld1/Lyst/Fgfr2/Evpl/Abcb1a/Prkce	15
GO:0097190	apoptotic signaling pathway	18/314	496/10146	0.0362903225806452	1.17261660160263	0.704416724397124	0.275341013005665	0.571223345246351	0.458633655182693	Itpr1/Lrrk2/Atm/Trib3/Pycr1/Prkca/Prkdc/Htt/Birc6/Trps1/Ern1/Casp4/Ddit3/Phip/Hyou1/Fgfr2/Ube4b/Nf1	18
GO:0006638	neutral lipid metabolic process	4/314	86/10146	0.0465116279069767	1.50288846096875	0.836935174520761	0.275899054638115	0.571223345246351	0.458633655182693	Plce1/Thrb/Tbl1xr1/Lpin3	4
GO:0006639	acylglycerol metabolic process	4/314	86/10146	0.0465116279069767	1.50288846096875	0.836935174520761	0.275899054638115	0.571223345246351	0.458633655182693	Plce1/Thrb/Tbl1xr1/Lpin3	4
GO:0048534	hematopoietic or lymphoid organ development	4/314	86/10146	0.0465116279069767	1.50288846096875	0.836935174520761	0.275899054638115	0.571223345246351	0.458633655182693	Atm/Prkdc/Kmt2a/Pbx1	4
GO:0051310	metaphase chromosome alignment	4/314	86/10146	0.0465116279069767	1.50288846096875	0.836935174520761	0.275899054638115	0.571223345246351	0.458633655182693	Dync1h1/Cenpe/Incenp/Numa1	4
GO:0016051	carbohydrate biosynthetic process	6/314	142/10146	0.0422535211267606	1.36530008073921	0.783388178468948	0.27678092596685	0.572734142572416	0.45984667020678	Prkg1/Sesn2/Sorbs1/Mtcl2/Mtor/Myh9	6
GO:0006814	sodium ion transport	5/314	114/10146	0.043859649122807	1.4171974522293	0.800516386450995	0.27788559384067	0.573970425970828	0.460839278752237	Slc4a4/Slc6a9/Slc12a2/Nedd4l/Wnk1	5
GO:0051225	spindle assembly	5/314	114/10146	0.043859649122807	1.4171974522293	0.800516386450995	0.27788559384067	0.573970425970828	0.460839278752237	Dync1h1/Aspm/Cenpe/Incenp/Numa1	5
GO:0031396	regulation of protein ubiquitination	7/314	171/10146	0.0409356725146199	1.32271762208068	0.760561256898439	0.278939828448785	0.573970425970828	0.460839278752237	Huwe1/Mycbp2/Lrrk2/Trib3/Wnk1/Mtor/Prkce	7
GO:0051348	negative regulation of transferase activity	7/314	171/10146	0.0409356725146199	1.32271762208068	0.760561256898439	0.278939828448785	0.573970425970828	0.460839278752237	Trib3/Ddr2/Prkca/Cdk5rap2/Plec/Wnk1/Nf1	7
GO:0033044	regulation of chromosome organization	8/314	200/10146	0.04	1.29248407643312	0.746556897235823	0.279473325799074	0.573970425970828	0.460839278752237	Cit/Atm/Smg1/Cdk5rap2/Top2a/Cenpe/Smg6/Numa1	8
GO:0031647	regulation of protein stability	11/314	288/10146	0.0381944444444444	1.23414278131635	0.720364868703479	0.279791500598996	0.573970425970828	0.460839278752237	Ank2/Lrrk2/Ubr4/Usp34/Prkdc/Htt/Cenpe/Nedd4l/Mtor/Asph/Usp24	11
GO:0008610	lipid biosynthetic process	16/314	438/10146	0.0365296803652968	1.18035075473344	0.689540930045098	0.282087958199818	0.573970425970828	0.460839278752237	Igf1r/Plce1/Prkg1/Acaca/Atm/Ubr4/Trib3/Sorbs1/Smg1/Cers6/Myo5a/Pld1/Zbtb20/Mtor/Lpin3/Pip4k2a	16
GO:0003300	cardiac muscle hypertrophy	4/314	87/10146	0.0459770114942529	1.48561388095761	0.812911428619933	0.282831838786733	0.573970425970828	0.460839278752237	Prkg1/Prkca/Akap6/Mtor	4
GO:0010906	regulation of glucose metabolic process	4/314	87/10146	0.0459770114942529	1.48561388095761	0.812911428619933	0.282831838786733	0.573970425970828	0.460839278752237	Sesn2/Sorbs1/Ncoa2/Mtcl2	4
GO:0030835	negative regulation of actin filament depolymerization	2/314	34/10146	0.0588235294117647	1.90071187710753	0.940105800645587	0.283737959702939	0.573970425970828	0.460839278752237	Carmil1/Sptan1	2
GO:0060236	regulation of mitotic spindle organization	2/314	34/10146	0.0588235294117647	1.90071187710753	0.940105800645587	0.283737959702939	0.573970425970828	0.460839278752237	Dync1h1/Numa1	2
GO:0072344	rescue of stalled ribosome	2/314	34/10146	0.0588235294117647	1.90071187710753	0.940105800645587	0.283737959702939	0.573970425970828	0.460839278752237	Ascc3/Gtpbp2	2
GO:0035966	response to topologically incorrect protein	5/314	115/10146	0.0434782608695652	1.40487399612296	0.780308978255801	0.283878104714029	0.573970425970828	0.460839278752237	Atf6/Ubr4/Stc2/Ern1/Ddit3	5
GO:0010827	regulation of D-glucose transmembrane transport	3/314	60/10146	0.05	1.6156050955414	0.854649935166045	0.2838798842566	0.573970425970828	0.460839278752237	Trib3/Sorbs1/Prkca	3
GO:0015807	L-amino acid transport	3/314	60/10146	0.05	1.6156050955414	0.854649935166045	0.2838798842566	0.573970425970828	0.460839278752237	Slc6a9/Slc7a2/Nf1	3
GO:0032272	negative regulation of protein polymerization	3/314	60/10146	0.05	1.6156050955414	0.854649935166045	0.2838798842566	0.573970425970828	0.460839278752237	Slit2/Carmil1/Sptan1	3
GO:0045132	meiotic chromosome segregation	3/314	60/10146	0.05	1.6156050955414	0.854649935166045	0.2838798842566	0.573970425970828	0.460839278752237	Atm/Aspm/Cenpe	3
GO:0072665	protein localization to vacuole	3/314	60/10146	0.05	1.6156050955414	0.854649935166045	0.2838798842566	0.573970425970828	0.460839278752237	Vps13a/Vps13d/Vps8	3
GO:0120162	positive regulation of cold-induced thermogenesis	3/314	60/10146	0.05	1.6156050955414	0.854649935166045	0.2838798842566	0.573970425970828	0.460839278752237	Igf1r/Dync1h1/Prdm16	3
GO:2000027	regulation of animal organ morphogenesis	3/314	60/10146	0.05	1.6156050955414	0.854649935166045	0.2838798842566	0.573970425970828	0.460839278752237	Robo2/Sulf1/Runx2	3
GO:1902850	microtubule cytoskeleton organization involved in mitosis	6/314	144/10146	0.0416666666666667	1.34633757961783	0.748009912806971	0.287471979946561	0.573970425970828	0.460839278752237	Cdk5rap2/Dync1h1/Htt/Cenpe/Map4/Numa1	6
GO:0014013	regulation of gliogenesis	4/314	88/10146	0.0454545454545455	1.46873190503764	0.78918705102232	0.289790936067354	0.573970425970828	0.460839278752237	Tenm4/Mtor/Atf5/Nf1	4
GO:0034219	carbohydrate transmembrane transport	4/314	88/10146	0.0454545454545455	1.46873190503764	0.78918705102232	0.289790936067354	0.573970425970828	0.460839278752237	Sesn2/Trib3/Sorbs1/Prkca	4
GO:0001659	temperature homeostasis	5/314	116/10146	0.0431034482758621	1.39276301339776	0.760289558824503	0.28989531346756	0.573970425970828	0.460839278752237	Igf1r/Dync1h1/Prdm16/Ddit3/Lnpep	5
GO:0030218	erythrocyte differentiation	5/314	116/10146	0.0431034482758621	1.39276301339776	0.760289558824503	0.28989531346756	0.573970425970828	0.460839278752237	Vps13a/Prkdc/Sox6/Tgfbr3/Cdk6	5
GO:0061025	membrane fusion	5/314	116/10146	0.0431034482758621	1.39276301339776	0.760289558824503	0.28989531346756	0.573970425970828	0.460839278752237	Erc1/Myof/Vav3/Vps8/Pip4k2a	5
GO:0098813	nuclear chromosome segregation	9/314	232/10146	0.0387931034482759	1.25348671205798	0.697982683520113	0.291568610756126	0.573970425970828	0.460839278752237	Cit/Atm/Cdk5rap2/Top2a/Dync1h1/Aspm/Cenpe/Incenp/Numa1	9
GO:0006635	fatty acid beta-oxidation	3/314	61/10146	0.0491803278688525	1.5891197661063	0.824708508916493	0.292375093297295	0.573970425970828	0.460839278752237	Sesn2/Aldh1l2/Mtor	3
GO:0051588	regulation of neurotransmitter transport	3/314	61/10146	0.0491803278688525	1.5891197661063	0.824708508916493	0.292375093297295	0.573970425970828	0.460839278752237	Lrrk2/Prkca/Nf1	3
GO:0061512	protein localization to cilium	3/314	61/10146	0.0491803278688525	1.5891197661063	0.824708508916493	0.292375093297295	0.573970425970828	0.460839278752237	Asap1/Dync2h1/Ccdc88a	3
GO:1901880	negative regulation of protein depolymerization	3/314	61/10146	0.0491803278688525	1.5891197661063	0.824708508916493	0.292375093297295	0.573970425970828	0.460839278752237	Map1b/Carmil1/Sptan1	3
GO:0000394	RNA splicing, via endonucleolytic cleavage and ligation	1/314	11/10146	0.0909090909090909	2.93746381007528	1.1489152126169	0.292474834487792	0.573970425970828	0.460839278752237	Ern1	1
GO:0001562	response to protozoan	1/314	11/10146	0.0909090909090909	2.93746381007528	1.1489152126169	0.292474834487792	0.573970425970828	0.460839278752237	Lyst	1
GO:0001886	endothelial cell morphogenesis	1/314	11/10146	0.0909090909090909	2.93746381007528	1.1489152126169	0.292474834487792	0.573970425970828	0.460839278752237	Magi1	1
GO:0002281	macrophage activation involved in immune response	1/314	11/10146	0.0909090909090909	2.93746381007528	1.1489152126169	0.292474834487792	0.573970425970828	0.460839278752237	Prkce	1
GO:0002328	pro-B cell differentiation	1/314	11/10146	0.0909090909090909	2.93746381007528	1.1489152126169	0.292474834487792	0.573970425970828	0.460839278752237	Prkdc	1
GO:0003128	heart field specification	1/314	11/10146	0.0909090909090909	2.93746381007528	1.1489152126169	0.292474834487792	0.573970425970828	0.460839278752237	Robo2	1
GO:0006491	N-glycan processing	1/314	11/10146	0.0909090909090909	2.93746381007528	1.1489152126169	0.292474834487792	0.573970425970828	0.460839278752237	Man2a1	1
GO:0006555	methionine metabolic process	1/314	11/10146	0.0909090909090909	2.93746381007528	1.1489152126169	0.292474834487792	0.573970425970828	0.460839278752237	Mtr	1
GO:0007056	spindle assembly involved in female meiosis	1/314	11/10146	0.0909090909090909	2.93746381007528	1.1489152126169	0.292474834487792	0.573970425970828	0.460839278752237	Cenpe	1
GO:0007144	female meiosis I	1/314	11/10146	0.0909090909090909	2.93746381007528	1.1489152126169	0.292474834487792	0.573970425970828	0.460839278752237	Cenpe	1
GO:0007530	sex determination	1/314	11/10146	0.0909090909090909	2.93746381007528	1.1489152126169	0.292474834487792	0.573970425970828	0.460839278752237	Igf1r	1
GO:0010544	negative regulation of platelet activation	1/314	11/10146	0.0909090909090909	2.93746381007528	1.1489152126169	0.292474834487792	0.573970425970828	0.460839278752237	Prkg1	1
GO:0010642	negative regulation of platelet-derived growth factor receptor signaling pathway	1/314	11/10146	0.0909090909090909	2.93746381007528	1.1489152126169	0.292474834487792	0.573970425970828	0.460839278752237	Lrp1	1
GO:0010826	negative regulation of centrosome duplication	1/314	11/10146	0.0909090909090909	2.93746381007528	1.1489152126169	0.292474834487792	0.573970425970828	0.460839278752237	Cdk5rap2	1
GO:0014745	negative regulation of muscle adaptation	1/314	11/10146	0.0909090909090909	2.93746381007528	1.1489152126169	0.292474834487792	0.573970425970828	0.460839278752237	Mtor	1
GO:0030213	hyaluronan biosynthetic process	1/314	11/10146	0.0909090909090909	2.93746381007528	1.1489152126169	0.292474834487792	0.573970425970828	0.460839278752237	Abcc5	1
GO:0030214	hyaluronan catabolic process	1/314	11/10146	0.0909090909090909	2.93746381007528	1.1489152126169	0.292474834487792	0.573970425970828	0.460839278752237	Cemip	1
GO:0030449	regulation of complement activation	1/314	11/10146	0.0909090909090909	2.93746381007528	1.1489152126169	0.292474834487792	0.573970425970828	0.460839278752237	Svep1	1
[truncated: 1,896 more rows]
