# Supplementary material for: Mechanosensitive Ion Channel PIEZO1 Suppresses BMP2‐Induced Ossification of the Annulus Fibrosus Cells
Source: JOR Spine. 2026 Mar 3;9(1):e70168. doi: 10.1002/jsp2.70168 (PMC12954436; doi:10.1002/jsp2.70168)
Supplement: Supplementary file 12 — Table S5: Full list of GSEA under moderate CTS. [file JSP2-9-e70168-s006.csv]

ID	Description	setSize	enrichmentScore	NES	pvalue	p.adjust	qvalue	rank	leading_edge	core_enrichment
GO:0006119	oxidative phosphorylation	114	0.625702592582444	2.72524799012661	1e-10	2.60125e-08	2.00131578947368e-08	3234	tags=57%, list=19%, signal=46%	293130/252934/140608/291103/690441/366448/25282/685322/641434/100188937/64625/297990/296658/100910788/29445/299643/299954/315000/24184/295922/679739/300047/192241/288740/25392/298203/290370/300677/64539/245965/54322/301011/688869/363061/171375/81728/362837/293655/497902/303393/293991/171374/116643/288916/293652/363516/498909/117273/117287/29507/688386/362897/298762/298596/296086/25309/81743/65262…
GO:0019646	aerobic electron transport chain	58	0.701110291925347	2.70011507064934	1e-10	2.60125e-08	2.00131578947368e-08	2586	tags=60%, list=15%, signal=51%	293130/252934/291103/366448/25282/685322/100188937/297990/296658/29445/299643/299954/315000/679739/300047/288740/290370/301011/363061/81728/362837/293655/497902/303393/293991/293652/498909/117287/29507/688386/362897/298762/298596/296086/25309
GO:0042773	ATP synthesis coupled electron transport	69	0.667892178598073	2.65926459759508	1e-10	2.60125e-08	2.00131578947368e-08	2586	tags=57%, list=15%, signal=48%	293130/252934/291103/366448/25282/685322/100188937/64625/297990/296658/100910788/29445/299643/299954/315000/295922/679739/300047/288740/290370/64539/301011/363061/81728/362837/293655/497902/303393/293991/293652/498909/117287/29507/688386/362897/298762/298596/296086/25309
GO:0042775	mitochondrial ATP synthesis coupled electron transport	69	0.667892178598073	2.65926459759508	1e-10	2.60125e-08	2.00131578947368e-08	2586	tags=57%, list=15%, signal=48%	293130/252934/291103/366448/25282/685322/100188937/64625/297990/296658/100910788/29445/299643/299954/315000/295922/679739/300047/288740/290370/64539/301011/363061/81728/362837/293655/497902/303393/293991/293652/498909/117287/29507/688386/362897/298762/298596/296086/25309
GO:0042274	ribosomal small subunit biogenesis	111	0.586774755447674	2.53038918286469	1e-10	2.60125e-08	2.00131578947368e-08	4017	tags=62%, list=24%, signal=48%	681429/305887/65139/100360573/291469/81775/29284/100912032/691531/29287/363134/299198/29752/124323/300092/306960/29304/140655/161477/29285/290235/117053/81776/29258/100363452/83789/29286/81774/315697/313581/294718/81773/122799/25538/85432/308201/65136/94266/29236/312706/287120/100362640/362703/362902/291996/100910753/29288/100362987/103689992/360574/289724/362967/291071/316317/310720/359727/29778…
GO:0097250	mitochondrial respirasome assembly	91	0.594609679880834	2.490519804385	1e-10	2.60125e-08	2.00131578947368e-08	3321	tags=53%, list=20%, signal=43%	690285/293130/291103/301123/691393/291660/297990/296658/299954/679739/299310/315167/293453/294973/245965/500087/299828/288088/290999/304330/25488/498000/362837/293991/361385/294964/499529/293652/362323/500384/681418/362588/299341/29507/292228/362440/296315/691921/298762/296086/301427/307210/499125/361111/363441/299739/100911483/362344
GO:0042254	ribosome biogenesis	293	0.501650134567679	2.46364727611128	1e-10	2.60125e-08	2.00131578947368e-08	3858	tags=51%, list=23%, signal=40%	681429/24957/310512/64307/305887/361375/84509/192180/65139/689284/100360573/291469/81775/29284/100912032/691531/29287/305506/363134/294436/299198/29752/124323/300092/306960/303745/29304/140655/64306/287417/161477/288615/309136/29285/290235/117053/298426/362631/81776/29258/502632/298546/306768/100363452/113929/83789/29286/363289/81774/308490/315697/313581/294718/304928/289562/81773/122799/25538/28…
GO:0009060	aerobic respiration	159	0.538974767627537	2.45641682214639	1e-10	2.60125e-08	2.00131578947368e-08	3408	tags=51%, list=20%, signal=41%	293130/252934/140608/291103/690441/366448/691393/25282/685322/641434/100188937/64625/297990/296658/100910788/29445/299643/299954/315000/24184/24551/295922/679739/300047/289950/192241/288740/25392/298203/290370/300677/64539/245965/24185/54322/301011/294696/688869/363061/171375/81728/362837/24368/293655/497902/114096/303393/293991/171374/116643/288916/293652/363516/361071/498909/117273/117287/29507…
GO:0022904	respiratory electron transport chain	90	0.589694864681669	2.45517684649699	1e-10	2.60125e-08	2.00131578947368e-08	3316	tags=54%, list=20%, signal=44%	293130/24787/252934/291103/366448/25282/685322/100188937/64625/297990/296658/100910788/29445/299643/299954/315000/295922/679739/300047/288740/290370/64539/301011/25488/363061/81728/362837/60666/293655/497902/303393/293991/499529/293652/498909/117287/29507/688386/362897/298762/298596/296086/25309/300726/25249/29478/299739/361722/361843
GO:0045333	cellular respiration	203	0.511231816167849	2.42537362199619	1e-10	2.60125e-08	2.00131578947368e-08	3417	tags=48%, list=20%, signal=39%	301416/293130/312559/24787/252934/140608/291103/690441/366448/691393/25282/685322/641434/100188937/64625/297990/296658/100910788/29445/299643/299954/315000/24184/24551/295922/100049583/679739/300047/289950/192241/257647/288740/25392/298203/290370/300677/64539/245965/24185/54322/360992/301011/294696/25488/688869/363061/171375/305897/81728/362837/60666/24368/293655/497902/294362/114096/303393/29399…
GO:0022900	electron transport chain	99	0.5634555816697	2.37241662166632	1e-10	2.60125e-08	2.00131578947368e-08	3316	tags=55%, list=20%, signal=44%	293130/24787/252934/291103/366448/25282/685322/100188937/64625/297990/296658/100910788/29445/299643/299954/315000/295922/679739/300047/288740/290370/64539/301011/25488/363061/81728/313786/362837/60666/293655/497902/303393/293991/499529/293652/307806/498909/117287/29507/688386/362897/29189/29441/298762/298596/296086/25309/301427/300726/25249/29478/299739/361722/361843
GO:0006364	rRNA processing	193	0.501991388193003	2.36009362747289	1e-10	2.60125e-08	2.00131578947368e-08	3858	tags=52%, list=23%, signal=40%	305887/291469/81775/29284/691531/29287/305506/363134/294436/299198/300092/306960/303745/29304/140655/64306/287417/288615/29285/290235/298426/362631/81776/29258/502632/100363452/29286/363289/308490/315697/313581/294718/304928/122799/289707/297685/360569/85432/373541/308201/65136/94266/296709/363237/171456/300045/289307/499725/312706/308911/287273/366017/287120/81763/362703/313744/362902/57809/2919…
GO:0097485	neuron projection guidance	216	-0.551810872447174	-2.30062800574751	1e-10	2.60125e-08	2.00131578947368e-08	2405	tags=34%, list=14%, signal=29%	25473/311024/83785/680883/246172/309368/313270/362572/303206/314423/29216/25453/310914/305338/306636/299737/25431/246262/60629/84358/313633/116683/304729/362733/192183/499497/54226/297480/361324/84030/302983/286994/60630/114588/306400/296787/309280/246331/360891/117036/300158/362049/29751/24326/140590/299907/361833/116690/114029/316539/81809/25592/79559/58946/29227/81735/362398/84009/296789/31020…
GO:0007411	axon guidance	215	-0.548024350661519	-2.28611284044291	1e-10	2.60125e-08	2.00131578947368e-08	2405	tags=33%, list=14%, signal=29%	25473/311024/83785/680883/246172/309368/313270/362572/303206/314423/29216/25453/310914/305338/306636/299737/25431/246262/60629/84358/313633/116683/304729/362733/192183/499497/54226/297480/361324/84030/302983/286994/60630/114588/306400/296787/309280/246331/360891/117036/300158/362049/29751/24326/140590/299907/361833/116690/114029/316539/81809/25592/79559/58946/29227/81735/84009/296789/310207/31718…
GO:0051056	regulation of small GTPase mediated signal transduction	234	-0.532912321800696	-2.24744844505182	1e-10	2.60125e-08	2.00131578947368e-08	2043	tags=33%, list=12%, signal=30%	312915/310635/50938/192117/83469/63994/315655/310833/360606/246249/112400/29492/316258/85384/312113/294981/313633/367039/63881/688705/500985/58834/83501/313210/499783/100361376/361442/84030/312108/303222/309696/293024/306400/25387/685244/25486/312812/296456/25443/500943/313388/246331/296380/296648/304419/316009/679221/117020/362257/293947/361987/25081/24246/85243/26295/360849/309451/296211/81809/…
GO:0016072	rRNA metabolic process	228	0.451007986165166	2.16699023628453	1e-10	2.60125e-08	2.00131578947368e-08	3858	tags=48%, list=23%, signal=37%	680493/307850/305887/690966/291469/81775/29284/691531/29287/305506/363134/294436/299198/300092/306960/303745/29304/140655/64306/287417/288615/288920/29285/290235/298426/362631/81776/29258/502632/100363452/29286/363289/294754/308490/315697/313581/294718/304928/122799/64550/289707/362728/297685/360569/85432/373541/308201/65136/94266/296709/363237/171456/300045/289307/499725/312706/308911/287273/366…
GO:0022613	ribonucleoprotein complex biogenesis	418	0.431651786878278	2.15551965723765	1e-10	2.60125e-08	2.00131578947368e-08	4017	tags=47%, list=24%, signal=37%	681429/24957/310512/307779/299700/360503/687565/64307/305887/361375/84509/192180/65139/689284/100360573/291469/81775/29284/100912032/691531/171365/29287/305506/363134/294436/299198/29752/362630/124323/300092/306960/303745/29304/140655/64306/287417/311166/691947/161477/288615/309136/29285/290235/117053/298426/362631/299872/81776/293427/29258/502632/298546/291794/306768/100363452/113929/83789/29286…
GO:0007409	axonogenesis	451	-0.470718390620193	-2.09028431531736	1e-10	2.60125e-08	2.00131578947368e-08	2422	tags=29%, list=14%, signal=25%	25622/25473/311024/83785/315259/93667/361628/84027/680883/24716/360921/246172/25595/309368/313270/362572/303206/314423/29216/305589/25453/310914/192117/25152/305338/83469/306636/299737/100362725/116564/100362710/362573/25431/54239/246249/246262/360702/60629/84358/316258/24205/497078/687064/313633/29596/116683/84489/83501/312647/311372/304729/362733/192183/304109/499497/54226/297480/361324/361450/…
GO:0030900	forebrain development	492	-0.458700788436975	-2.05180254216383	1e-10	2.60125e-08	2.00131578947368e-08	1992	tags=26%, list=12%, signal=24%	304037/29482/192126/316052/500987/362558/288259/84016/689931/314423/29216/307302/171379/291556/50938/363167/24316/113983/361103/81659/308492/362573/500037/25431/54239/112400/84358/290986/81517/313633/315676/84489/24329/58834/83501/60445/314322/294924/312647/85496/304729/499497/54226/679869/297480/25107/302983/316013/312108/315059/312974/306400/300967/24907/309280/25705/25443/311349/313388/246331/…
GO:0016358	dendrite development	312	-0.46771244165598	-2.02346479722979	1e-10	2.60125e-08	2.00131578947368e-08	2404	tags=28%, list=14%, signal=24%	296374/315259/29149/361628/84027/192126/287545/289400/116647/25666/25595/362558/84016/29491/309902/689931/89820/363167/305645/305589/192117/25152/306183/83469/100362311/100362725/304522/307348/294917/54239/78957/313633/363259/25435/362950/304109/499497/54226/311647/171500/303222/25537/25489/24674/25603/246331/25529/360406/29433/360840/29751/54244/316395/116478/24413/25150/29647/316539/26955/11666…
GO:0007264	small GTPase-mediated signal transduction	422	-0.452063810782022	-2.00392995049808	1e-10	2.60125e-08	2.00131578947368e-08	2619	tags=32%, list=16%, signal=28%	84031/363235/292947/29372/24167/303185/296603/299012/498130/316639/308021/246310/313024/192126/315992/305341/315298/310838/312915/29491/84352/310635/50938/309722/361714/192117/306183/83469/63994/303141/100362311/315655/498282/100362710/310833/296121/360606/362799/246249/112400/29492/316258/85384/81762/25482/312113/300128/294981/313633/367039/63881/688705/500985/58834/83501/313210/84595/499783/100…
GO:0031346	positive regulation of cell projection organization	440	-0.431556332707276	-1.91389049010444	1e-10	2.60125e-08	2.00131578947368e-08	2404	tags=26%, list=14%, signal=23%	296374/84351/83785/361628/24498/84027/313024/24716/192126/360921/116647/362558/84016/307302/305589/306782/100362725/100362710/307390/304522/360606/29366/294917/84050/112400/24205/81517/313633/116683/63881/363259/25435/306873/304109/29665/117106/363031/171500/362919/25717/25227/114588/306400/25603/81515/24907/312812/309280/289392/311349/309855/246331/311071/362096/360406/499022/29433/114486/304419…
GO:0048880	sensory system development	431	-0.424261342109636	-1.87923850635495	1e-10	2.60125e-08	2.00131578947368e-08	2514	tags=26%, list=15%, signal=22%	25744/29598/313592/311486/25473/313757/83785/315259/54251/24716/25366/365895/310838/293098/303206/117955/314423/171379/50938/25453/310914/316740/25271/500037/305539/287564/309288/29492/100359595/81810/24205/287418/290986/311876/294981/313633/686117/305552/84489/79255/24329/314322/192183/294322/116667/497991/498386/294787/171500/314859/305343/288204/315750/312974/287478/299208/306400/362342/25267/…
GO:0150063	visual system development	426	-0.423265665662015	-1.87882348699084	1e-10	2.60125e-08	2.00131578947368e-08	2514	tags=25%, list=15%, signal=22%	25744/29598/313592/311486/25473/313757/83785/315259/54251/24716/25366/365895/310838/293098/117955/314423/171379/50938/25453/310914/316740/25271/500037/305539/309288/29492/100359595/81810/24205/287418/290986/311876/294981/313633/686117/305552/84489/79255/24329/314322/192183/294322/116667/497991/498386/294787/171500/314859/305343/288204/315750/312974/287478/299208/306400/362342/25267/25705/25443/24…
GO:0001654	eye development	423	-0.424477780990963	-1.88234633920577	1.38622720684114e-10	3.4616865809237e-08	2.66330726097521e-08	2514	tags=26%, list=15%, signal=22%	25744/29598/313592/311486/25473/313757/83785/315259/54251/24716/25366/365895/310838/293098/117955/314423/171379/50938/25453/310914/316740/25271/500037/305539/309288/29492/100359595/81810/24205/287418/290986/311876/294981/313633/686117/305552/84489/79255/24329/314322/192183/294322/116667/497991/498386/294787/171500/314859/305343/288204/315750/312974/287478/299208/306400/362342/25267/25705/25443/24…
GO:0001764	neuron migration	196	-0.507883458274696	-2.09315896912258	2.42916581944353e-10	5.83280085030229e-08	4.48756422434042e-08	1978	tags=27%, list=12%, signal=24%	310635/363167/24316/361103/305338/100362725/308492/100294508/360606/112400/309098/501145/140942/306417/81517/300128/305002/499497/361324/302983/294787/309280/363412/246331/360840/304419/362049/302396/100362470/29751/59323/363445/315530/293860/25150/29477/309523/685707/81740/309692/81735/312401/362398/296789/315546/289054/361368/79433/54286/81527/191571/24718
GO:0033108	mitochondrial respiratory chain complex assembly	84	0.584567757958682	2.38395643792631	3.89249952150476e-10	9.00032389361268e-08	6.9245517803611e-08	3321	tags=49%, list=20%, signal=39%	690285/293130/312559/291103/301123/691393/291660/297990/296658/299954/679739/299310/315167/293453/294973/288088/304330/25488/498000/362837/293991/361385/294964/499529/293652/362323/83474/681418/362588/299341/362440/691921/296086/301427/307210/499125/361111/363441/299739/100911483/362344
GO:0021537	telencephalon development	343	-0.439110684955649	-1.91815765435522	7.77044381925332e-10	1.7325314558428e-07	1.33295244914485e-07	2603	tags=28%, list=15%, signal=24%	312299/294854/29715/25416/25744/688673/313757/84027/304037/29482/192126/316052/500987/362558/288259/84016/689931/314423/307302/291556/50938/363167/24316/361103/308492/362573/500037/25431/112400/84358/290986/81517/313633/315676/24329/83501/60445/314322/312647/85496/499497/297480/25107/315059/312974/300967/24907/309280/84480/311071/25529/497619/360840/29751/59323/363445/64619/293860/306594/299907/2…
GO:0072001	renal system development	381	-0.424036682853834	-1.86718152254799	8.99696177832177e-10	1.93682870282975e-07	1.49013199979972e-07	1972	tags=32%, list=12%, signal=29%	364712/25631/29663/29454/292085/192109/25365/24179/363014/64040/500562/313228/140433/310859/290705/85435/301242/89830/312299/303185/300455/25473/308912/83785/315259/83508/24716/24248/25366/29216/305645/25453/363265/266610/315326/299802/83469/306636/311553/311182/24450/360606/140670/29492/100359595/316258/24205/50672/246297/85497/24650/363126/294981/353227/305552/60445/29437/294924/85496/304729/10…
GO:0010257	NADH dehydrogenase complex assembly	53	0.663658727535351	2.50843870291326	1.56490337222921e-09	3.15151346865386e-07	2.42467031833001e-07	3855	tags=62%, list=23%, signal=48%	293130/301123/691393/291660/297990/296658/299954/679739/299310/315167/293453/294973/288088/25488/362837/293991/361385/294964/499529/293652/681418/362588/362440/296086/301427/307210/363441/299739/100911483/362344/296190/363521/362495
GO:0032981	mitochondrial respiratory chain complex I assembly	53	0.663658727535351	2.50843870291326	1.56490337222921e-09	3.15151346865386e-07	2.42467031833001e-07	3855	tags=62%, list=23%, signal=48%	293130/301123/691393/291660/297990/296658/299954/679739/299310/315167/293453/294973/288088/25488/362837/293991/361385/294964/499529/293652/681418/362588/362440/296086/301427/307210/363441/299739/100911483/362344/296190/363521/362495
GO:0002181	cytoplasmic translation	115	0.521233644705018	2.28035835858439	1.89187071464925e-09	3.6840451359746e-07	2.83438258520315e-07	2710	tags=49%, list=16%, signal=41%	64530/25348/687565/64307/140661/689284/29257/140662/81775/29284/691531/124323/29304/287417/691947/100362751/292964/362631/299872/64640/293427/290641/81766/685474/83789/681062/100312984/287436/28298/362154/299899/245981/307503/498555/64298/26962/64205/291434/81767/29283/29236/317646/682390/295975/259218/84005/300955/117042/64514/362169/302500/100361079/58927/302363/81729/117019
GO:0051962	positive regulation of nervous system development	364	-0.428540724568039	-1.87711748714927	1.94735687149066e-09	3.6840451359746e-07	2.83438258520315e-07	2382	tags=26%, list=14%, signal=22%	83785/54251/361628/24498/84027/498982/680883/360921/116647/362558/84016/29331/29216/50938/305645/305589/100362725/308492/100362710/304522/297804/29366/294917/84050/112400/29492/25601/114125/81517/292406/313633/116683/363259/24329/25435/293736/309995/304109/171500/308894/114122/50719/114588/685244/25603/25205/81515/309280/289392/246331/311071/360406/499022/29433/114486/170915/316009/25513/24310/31…
GO:0021987	cerebral cortex development	162	-0.518569189020609	-2.07696757878649	2.17831024708524e-09	3.99976202133916e-07	3.07728472366871e-07	2320	tags=30%, list=14%, signal=26%	84027/192126/316052/500987/362558/288259/84016/689931/307302/291556/50938/363167/361103/308492/500037/81517/24329/83501/60445/314322/312647/85496/315059/24907/84480/25529/497619/360840/64619/293860/306594/29647/312781/360849/26955/58946/24592/24239/81524/313929/366669/25696/289054/140588/24654/310341/360272/299858/24718
GO:0060560	developmental growth involved in morphogenesis	265	-0.461611184089764	-1.96488495739017	2.66376526681425e-09	4.75139616020611e-07	3.65556719172134e-07	2405	tags=27%, list=14%, signal=24%	25473/83785/315259/93667/261730/361628/84027/360921/25595/303206/116640/305589/100362725/116564/64829/246249/360702/316258/81810/294981/29596/116683/311372/313934/304109/54226/497991/305012/24890/300231/114588/300967/309280/25443/246331/311071/25529/361945/304419/170915/29751/24326/363445/315530/140590/299907/679693/29477/312781/363122/114029/26955/79559/58946/299117/362398/363058/25022/81524/291…
GO:0043010	camera-type eye development	379	-0.414092135483079	-1.82318472697754	4.02050932889154e-09	6.97223326118608e-07	5.36420586775792e-07	2514	tags=25%, list=15%, signal=22%	25744/29598/313592/25473/313757/83785/315259/54251/24716/25366/365895/310838/293098/117955/314423/171379/50938/25453/310914/316740/25271/500037/305539/309288/29492/100359595/81810/24205/287418/290986/294981/313633/686117/305552/84489/79255/24329/314322/192183/294322/116667/497991/498386/314859/305343/288204/315750/312974/287478/299208/306400/362342/25267/25705/25443/246331/116475/84390/311071/247…
GO:0007416	synapse assembly	286	-0.448554016679369	-1.92940192107127	5.62667988431983e-09	9.49388176156992e-07	7.30427889392643e-07	3757	tags=35%, list=22%, signal=28%	432361/300913/29613/687633/170673/303634/81005/140675/117096/287989/50646/298874/116595/305826/361018/65191/317407/288512/313717/362931/59312/313126/65096/280670/25364/315217/361129/353230/365222/361598/314180/25614/287986/306055/313040/297514/25416/315259/84027/680883/116647/29755/305645/24316/306183/83469/312563/306636/100362311/54239/112400/287418/292406/313633/116683/83501/25435/192183/499497…
GO:0030902	hindbrain development	202	-0.481714654342844	-1.99302846055155	6.7290056249984e-09	1.07794239470413e-06	8.29333256958941e-07	1433	tags=22%, list=8%, signal=20%	290986/50864/81517/313633/58834/312647/85496/304729/362950/312108/84584/365592/79216/289392/311349/25529/94188/363445/64619/315530/293860/25617/312781/310137/360849/24954/50659/54299/81809/116665/309692/29227/292023/282840/81524/313929/83526/360243/83724/79433/54286/315771/25718/171563
GO:0010976	positive regulation of neuron projection development	225	-0.472950793809745	-1.98183754057429	6.73390251376918e-09	1.07794239470413e-06	8.29333256958941e-07	1835	tags=24%, list=11%, signal=21%	306782/307390/360606/29366/112400/81517/313633/63881/25435/304109/117106/171500/362919/25227/306400/25603/81515/24907/309855/362096/499022/29433/114486/170915/691889/362550/293860/116478/25150/25617/29647/362339/29477/312781/362481/114517/26955/85421/312401/24592/84009/56718/25696/113970/305497/307124/685781/306451/313278/299858/25262/25718/24718
GO:0050767	regulation of neurogenesis	447	-0.400245300927327	-1.7776941788394	8.34380649540284e-09	1.30225959877e-06	1.00191550101377e-06	2401	tags=25%, list=14%, signal=22%	313757/83785/54251/361628/24498/84027/498982/360921/307505/25595/362558/84016/29331/303206/310635/29216/50938/305589/192117/83469/100362725/308492/100362710/304522/297804/29366/294917/84050/246249/112400/300438/29492/360702/25601/114125/81517/313633/29596/116683/84489/363259/24329/25435/293736/309995/304109/171500/308894/114122/312974/300231/50719/24674/114588/25603/25205/81515/309280/25164/28939…
GO:0043087	regulation of GTPase activity	191	-0.493189097624569	-2.02807822330356	1.00955718244258e-08	1.53723548536318e-06	1.18269818317985e-06	3019	tags=39%, list=18%, signal=33%	84014/29733/502020/363098/313493/499443/287537/309673/84031/363235/312299/361921/84027/192126/684122/309306/310838/312915/361714/310909/688517/63994/303141/291309/315655/100362725/100362710/56826/289051/100363276/298594/64634/294981/63881/60445/60668/304109/311647/84030/362719/303222/307845/309696/306400/25387/25486/500943/313388/171296/360840/306618/361617/316009/679221/362257/296060/114517/3165…
GO:0021549	cerebellum development	145	-0.522742403097298	-2.04909859814338	1.19747129121613e-08	1.77995554072912e-06	1.36943897288702e-06	1433	tags=24%, list=8%, signal=22%	290986/50864/81517/312647/85496/304729/312108/84584/365592/79216/311349/25529/363445/64619/315530/25617/312781/310137/360849/24954/50659/54299/116665/309692/292023/81524/313929/83526/360243/83724/79433/54286/315771/25718/171563
GO:0021954	central nervous system neuron development	98	-0.571585306678539	-2.14329596437151	1.4500750669443e-08	2.10530666114727e-06	1.6197533734313e-06	1931	tags=33%, list=11%, signal=29%	24316/361103/362573/54239/290986/313633/286993/312647/311372/304729/306400/309280/246331/311071/29751/316539/58946/81666/299117/29227/312401/362398/282840/25022/296789/361882/24680/312213/81527/360272/84409/290447
GO:0098742	cell-cell adhesion via plasma-membrane adhesion molecules	206	-0.476821308543451	-1.97881498207472	1.79037514357331e-08	2.54029818666549e-06	1.9544214784988e-06	3308	tags=34%, list=20%, signal=28%	29184/114505/288512/313717/84407/116741/116742/116780/116781/393085/393086/393087/393088/393092/315217/307481/89843/310174/306091/315610/65129/314180/306055/114511/680020/93662/291656/308912/24716/246172/116777/116647/170699/361943/291760/360606/112400/81810/25361/300128/116683/84588/83501/29568/192183/114588/310550/25529/360406/192248/25081/85243/81809/79559/58946/362263/363058/116477/315546/113…
GO:0015980	energy derivation by oxidation of organic compounds	301	0.366340958907339	1.79290423456025	1.94591925069353e-08	2.69963864046215e-06	2.07701275810867e-06	3575	tags=39%, list=21%, signal=31%	301416/293130/312559/24787/252934/140608/291103/690441/366448/691393/25282/685322/641434/192361/100188937/64625/252917/297990/296658/100910788/29445/299643/299954/315000/24184/24551/295922/85332/100049583/679739/300047/289950/25594/192241/257647/59320/288740/25392/298203/290370/24533/300677/64539/245965/24185/54322/24668/24669/360992/301011/294696/25488/360682/688869/363061/171375/305897/81728/36…
GO:0048588	developmental cell growth	264	-0.446162598831813	-1.8997600558947	2.06106446159712e-08	2.79722292038061e-06	2.15209087832211e-06	2405	tags=26%, list=14%, signal=23%	25473/83785/315259/93667/261730/361628/84027/360921/25595/303206/305589/100362725/116564/64829/246249/360702/316258/81810/246297/686117/29596/116683/311372/313934/304109/54226/297480/300231/114588/293024/300967/309280/246331/311071/25529/361945/304419/170915/29751/24326/363445/315530/140590/24413/114901/299907/29477/24246/114029/26955/79559/58946/299117/362398/100362634/81524/56718/291553/310207/…
GO:0006120	mitochondrial electron transport, NADH to ubiquinone	27	0.770340877564214	2.50717178034919	2.18932765233372e-08	2.90807926245094e-06	2.23738008456859e-06	2459	tags=63%, list=15%, signal=54%	293130/297990/296658/299643/299954/315000/679739/288740/290370/81728/362837/293655/293991/293652/498909/117287/296086
GO:0050769	positive regulation of neurogenesis	307	-0.428287630425045	-1.84922217399113	2.38149384354406e-08	3.0974304302595e-06	2.38306061580955e-06	2382	tags=27%, list=14%, signal=24%	83785/54251/361628/24498/84027/498982/360921/362558/84016/29331/29216/50938/305589/100362725/308492/100362710/304522/297804/29366/294917/84050/112400/29492/25601/114125/81517/313633/116683/363259/24329/25435/293736/309995/304109/171500/308894/114122/50719/114588/25603/25205/81515/309280/289392/246331/311071/360406/499022/29433/114486/170915/316009/24310/315530/140590/29647/29477/114029/25049/3165…
GO:0030198	extracellular matrix organization	306	-0.427780297396729	-1.8497433903616	2.68541155208242e-08	3.35300486393011e-06	2.57969113940044e-06	2934	tags=32%, list=17%, signal=27%	298941/310644/156767/24941/84430/192179/689788/25614/689388/315879/114514/688673/313592/292401/499723/25473/360904/315259/24498/29158/363458/309306/171562/353303/291228/291848/29755/309837/295144/363457/288038/84352/315728/89806/171379/501059/363265/305338/24582/299737/25304/313488/304608/29345/60379/293004/362165/363126/304135/305253/54226/300834/362584/683007/366474/298101/25267/362393/64475/24…
GO:0045229	external encapsulating structure organization	306	-0.427780297396729	-1.8497433903616	2.68541155208242e-08	3.35300486393011e-06	2.57969113940044e-06	2934	tags=32%, list=17%, signal=27%	298941/310644/156767/24941/84430/192179/689788/25614/689388/315879/114514/688673/313592/292401/499723/25473/360904/315259/24498/29158/363458/309306/171562/353303/291228/291848/29755/309837/295144/363457/288038/84352/315728/89806/171379/501059/363265/305338/24582/299737/25304/313488/304608/29345/60379/293004/362165/363126/304135/305253/54226/300834/362584/683007/366474/298101/25267/362393/64475/24…
GO:0043062	extracellular structure organization	307	-0.42616323888508	-1.84004966546446	3.35383854201504e-08	4.10549294466665e-06	3.15863060210828e-06	2934	tags=32%, list=17%, signal=27%	298941/310644/156767/24941/84430/192179/689788/25614/689388/315879/114514/688673/313592/292401/499723/25473/360904/315259/24498/29158/363458/309306/171562/353303/291228/291848/29755/309837/295144/363457/288038/84352/315728/89806/171379/501059/363265/305338/24582/299737/25304/313488/304608/29345/60379/293004/362165/363126/304135/305253/54226/300834/362584/683007/366474/298101/25267/362393/64475/24…
GO:0035265	organ growth	206	-0.469845511498396	-1.94986532848891	4.14674963537262e-08	4.88455810823231e-06	3.75801759408247e-06	3152	tags=36%, list=19%, signal=30%	29161/25553/295106/116719/81647/29733/24179/689710/363014/89843/24536/25614/294312/25524/25622/313757/29158/84027/25446/25366/81801/24649/289712/25271/681740/116564/297894/25304/25203/297804/112400/312667/81810/24205/246297/305104/686117/65189/85496/499497/81716/679869/297480/24890/298189/293024/298101/366980/25267/25443/170915/24208/59323/679028/25412/24413/114901/299907/24246/81809/445442/49863…
GO:0050803	regulation of synapse structure or activity	386	-0.403609967777749	-1.77959003079197	4.11515083901517e-08	4.88455810823231e-06	3.75801759408247e-06	3945	tags=35%, list=23%, signal=27%	79219/500666/310392/303259/432361/300913/29613/687633/170673/690211/59117/192647/303634/29546/24791/117096/287989/50646/298874/24855/116595/305826/171116/361018/252857/29192/317407/307940/313717/362931/59312/65096/280670/315996/25364/353230/365222/361598/29650/314180/65178/25614/287986/116493/310461/297514/25416/296374/315259/29149/84027/680883/192126/287545/116647/29755/293485/362558/29491/30564…
GO:0022037	metencephalon development	156	-0.50364190437039	-2.00238416195302	4.9052291367609e-08	5.56788100014515e-06	4.28374364613206e-06	1433	tags=22%, list=8%, signal=21%	290986/50864/81517/312647/85496/304729/312108/84584/365592/79216/311349/25529/363445/64619/315530/25617/312781/310137/360849/24954/50659/54299/116665/309692/292023/81524/313929/83526/360243/83724/79433/54286/315771/25718/171563
GO:0050807	regulation of synapse organization	380	-0.405013147248923	-1.78210107298581	4.83017832611123e-08	5.56788100014515e-06	4.28374364613206e-06	3945	tags=35%, list=23%, signal=27%	79219/500666/310392/303259/432361/300913/29613/687633/170673/690211/59117/192647/303634/29546/24791/117096/287989/50646/298874/24855/116595/305826/171116/361018/252857/29192/317407/307940/313717/362931/59312/65096/280670/315996/25364/353230/365222/361598/29650/314180/65178/25614/287986/116493/310461/297514/25416/296374/315259/29149/84027/680883/192126/287545/116647/29755/293485/362558/29491/30564…
GO:0043547	positive regulation of GTPase activity	157	-0.507443912883607	-2.01858373518179	5.27952089880478e-08	5.88572303057826e-06	4.52828080098613e-06	2657	tags=38%, list=16%, signal=32%	287537/84031/363235/312299/361921/84027/684122/309306/310838/361714/310909/688517/63994/303141/291309/100362725/100362710/56826/289051/100363276/298594/63881/60445/60668/304109/311647/84030/362719/303222/307845/309696/306400/25486/500943/313388/171296/360840/306618/361617/316009/679221/362257/296060/114517/296211/291624/25592/24592/84009/314961/295625/50664/301363/311913/499337/259237/56785/24621…
GO:0060348	bone development	242	-0.444840047214637	-1.88664919290524	5.76977970930533e-08	6.31942714477073e-06	4.86195841432321e-06	3098	tags=36%, list=18%, signal=30%	499241/295106/81647/117516/64194/313121/117278/24536/85435/25681/315879/83838/64576/308912/313757/360904/29158/25446/302705/680537/684112/29195/81801/310914/289712/679958/311553/116564/297894/25304/311215/29345/304581/25431/315272/29492/81810/314393/25235/305104/353227/84489/85496/499497/297480/502715/25717/298189/303740/64133/293024/298101/24907/116475/291942/291433/313922/294337/313689/316009/1…
GO:0001822	kidney development	368	-0.411945376454825	-1.8081817967355	6.63187967755281e-08	7.13841807361417e-06	5.49206297072114e-06	1972	tags=31%, list=12%, signal=28%	364712/25631/29663/29454/292085/192109/25365/24179/363014/64040/500562/313228/140433/310859/290705/85435/301242/89830/312299/303185/300455/25473/308912/83785/83508/24716/24248/25366/29216/305645/25453/363265/266610/315326/83469/306636/311553/311182/24450/360606/140670/29492/100359595/316258/24205/50672/85497/24650/363126/294981/353227/305552/60445/29437/85496/304729/100361376/498697/499497/305012…
GO:1901888	regulation of cell junction assembly	297	-0.423005428914331	-1.82175734673729	7.39522754669829e-08	7.82515348712499e-06	6.02041450411852e-06	3157	tags=31%, list=19%, signal=26%	65096/25631/287925/280670/25364/353230/498003/24179/365222/361598/499443/29645/192179/65129/314180/25614/287986/114514/297514/25416/25622/84351/83785/315259/84027/680883/116647/29755/305645/306183/83469/312563/100362311/83518/54239/84050/305332/112400/54308/100363276/81762/298594/287418/65261/292406/313633/305552/116683/63881/58834/25435/60445/192183/499497/54226/171500/25537/366474/685244/246331…
GO:0007156	homophilic cell adhesion via plasma membrane adhesion molecules	122	-0.524026268863553	-2.02231549392139	9.23579995932717e-08	9.51231181907618e-06	7.31845837113477e-06	3249	tags=37%, list=19%, signal=30%	313717/84407/116741/116742/116780/116781/393085/393086/393087/393088/393092/315217/307481/310174/306091/306055/114511/680020/93662/291656/308912/24716/246172/116777/361943/291760/300128/83501/192183/114588/310550/360406/192248/85243/58946/362263/363058/315546/310341/306451/360652/84409/29616/191571/83720
GO:0008015	blood circulation	476	-0.379347907744539	-1.69047775394426	9.29442609264212e-08	9.51231181907618e-06	7.31845837113477e-06	2028	tags=21%, list=12%, signal=19%	84352/81801/81574/29716/367562/24316/310909/64055/298646/116564/25304/311215/291760/304798/257648/25339/78968/29717/81762/50672/114862/24329/50678/29437/117269/362950/300768/29693/54226/360468/54348/25107/25124/367072/24781/25349/691246/25537/309696/312974/306400/81752/56765/304929/24907/306255/500943/24451/116600/311071/361945/553106/58812/361112/497892/116548/29751/24208/24326/25513/24310/14059…
GO:0030048	actin filament-based movement	116	-0.530900430655153	-2.03332295737054	1.30837081826683e-07	1.31744500297417e-05	1.01359864919381e-05	2332	tags=34%, list=14%, signal=29%	59266/313024/315820/81801/81574/29716/291760/305332/29717/81762/114862/308572/65261/266714/29693/360468/25349/691246/25486/116600/117538/311071/497892/499022/24246/25485/315840/117057/24239/25745/291553/366669/64553/25399/25017/81918/246150/79433/362036
GO:0035176	social behavior	65	-0.614610625323701	-2.15698571983861	1.77125125519349e-07	1.75522564859888e-05	1.3504126111024e-05	2033	tags=32%, list=12%, signal=29%	245986/363167/24316/361845/54239/78957/25601/25107/299907/24938/25049/287871/81740/84009/365023/81524/56718/29424/309243/315036/24718
GO:0021953	central nervous system neuron differentiation	206	-0.457413021309382	-1.89827032337962	1.92430850148716e-07	1.87710280856005e-05	1.44418087044176e-05	2239	tags=25%, list=13%, signal=22%	316052/300807/25595/314423/24316/310914/361103/100362458/362573/500037/25431/54239/360610/290986/313633/286993/312647/311372/304729/312108/306400/309280/246331/116475/311071/140587/29751/59323/362481/316539/58946/81666/299117/29227/312401/362398/282840/25022/296789/81524/65209/140588/361882/360243/24680/312213/81527/315771/360272/84409/290447
GO:0030010	establishment of cell polarity	163	-0.484886515787067	-1.94173225283988	2.06704936510467e-07	1.98145217041395e-05	1.52446382113843e-05	2367	tags=32%, list=14%, signal=28%	315259/84027/306576/360921/362021/287836/252858/25595/312915/310635/309722/315430/680531/303037/310131/65157/24650/294981/305552/29167/305002/305012/361450/312108/360570/25515/140581/290396/25486/25443/313388/171296/361857/304740/306594/309523/309451/292771/301287/308870/367171/307128/25745/499337/301455/29424/81918/286919/29456/116654/25718/83720
GO:0061458	reproductive system development	375	-0.388965303785099	-1.71263182130822	2.09475962273459e-07	1.98145217041395e-05	1.52446382113843e-05	1973	tags=22%, list=12%, signal=20%	116640/29216/25453/310914/25271/171495/312678/306782/25154/116564/25126/117855/362085/304608/297804/29366/246334/362186/312440/316258/24205/301020/246297/24650/500985/360588/304729/679869/361435/24890/294787/301737/286994/289337/84584/312974/498819/25387/25267/373544/25443/102550344/156117/114031/305633/116464/246237/301126/294337/29751/360254/24208/24310/293860/25617/24153/306022/312781/309728/3…
GO:0030111	regulation of Wnt signaling pathway	313	-0.413638036025935	-1.79005421840441	2.25306969506418e-07	2.09939016511726e-05	1.61520141690147e-05	3187	tags=31%, list=19%, signal=25%	306811/63879/24666/364712/25631/498233/295106/295445/308068/363014/310644/500532/266608/310352/683206/313228/362802/301242/306007/312937/619577/65027/292041/315259/689616/84027/192126/116777/685487/171379/303310/299802/83469/306782/313488/296121/360606/25431/361765/24205/85497/81517/363126/84489/63881/24329/362325/83501/65189/295691/304109/54226/679869/116667/498997/286994/100363275/680723/361881…
GO:0050773	regulation of dendrite development	139	-0.507791108701628	-1.9857857375006	2.30669018699034e-07	2.11774512314422e-05	1.62932311505216e-05	2320	tags=29%, list=14%, signal=26%	84027/192126/287545/289400/25666/362558/84016/689931/305589/100362725/304522/294917/54239/313633/363259/25435/304109/311647/171500/25489/24674/25603/360406/29433/316395/29647/316539/26955/58946/116639/84009/291553/25696/305497/246212/307124/313278/83620/191571/24718/499010
GO:0007626	locomotory behavior	248	-0.43477119988154	-1.84727743564264	3.0825297633764e-07	2.78901932068969e-05	2.14577929981488e-05	2892	tags=30%, list=17%, signal=25%	24941/360674/24536/316351/300258/291580/363235/295649/360616/25524/680971/360904/29149/115771/140666/57033/313783/81574/117955/363167/266732/367562/24316/100362458/362609/257648/54239/112400/84360/290986/311876/25601/300128/308022/686117/29710/60445/312647/311372/294318/85496/54226/312974/287478/24907/362342/312812/309855/309860/25672/29477/311191/25049/316539/54299/303828/315840/83589/83731/2934…
GO:0051703	biological process involved in intraspecies interaction between organisms	66	-0.6127769636154	-2.15662891548252	3.25949030183118e-07	2.90699970776172e-05	2.23654951086552e-05	2033	tags=32%, list=12%, signal=28%	245986/363167/24316/361845/54239/78957/25601/25107/299907/24938/25049/287871/81740/84009/365023/81524/56718/29424/309243/315036/24718
GO:0060998	regulation of dendritic spine development	85	-0.561032389409814	-2.05395962917769	3.4545137130482e-07	2.99535126535555e-05	2.30452427962558e-05	4133	tags=52%, list=25%, signal=39%	29143/50557/24948/313558/170673/192647/117096/24855/171116/303130/29192/317407/307940/59312/116744/310461/296374/361628/116647/362558/29491/305645/100362725/78957/313633/25435/304109/499497/171500/25603/25529/29433/54244/24413/29647/26955/306254/304297/84009/56718/303599/314961/313278/24718
GO:0099173	postsynapse organization	314	-0.410591573870887	-1.77735373487385	3.42902730484044e-07	2.99535126535555e-05	2.30452427962558e-05	3757	tags=35%, list=22%, signal=27%	687633/170673/690211/192647/303634/81005/29546/117096/108348065/287989/50646/298874/24855/116595/305826/171116/361018/252857/29192/317407/307940/362931/59312/280670/315996/25364/353230/365222/266608/361598/140433/29650/310461/691429/313040/25416/296374/315259/313024/116647/29755/362558/29491/89820/305645/25453/192117/306183/83469/312563/306782/100362311/100362725/360606/287418/78957/313633/83501/…
GO:0048592	eye morphogenesis	167	-0.475348145031358	-1.91377331750688	3.87296532754024e-07	3.31218116984024e-05	2.5482827382215e-05	1560	tags=28%, list=9%, signal=26%	313592/311486/313757/83785/54251/365895/310838/117955/50938/309288/29492/290986/313633/686117/84489/79255/192183/294787/171500/315750/362342/25705/116475/84390/294667/24790/297408/155012/691889/312651/297867/312781/363122/85490/85250/24592/140588/25478/312566/361368/24831/306451/360652/83727/29616/191571/83720
GO:0007528	neuromuscular junction development	63	-0.621125791530149	-2.16833652374554	3.94977697701046e-07	3.33222400911842e-05	2.56370303642941e-05	2405	tags=41%, list=14%, signal=36%	25473/84027/29755/363457/312855/116640/306183/83469/64829/311372/29167/54226/25489/312607/114901/361833/303828/25592/290905/25022/84009/361368/686098/300160/290447/25600
GO:0031589	cell-substrate adhesion	351	-0.395758519474589	-1.73100832450997	4.02024667083946e-07	3.34645332880677e-05	2.57465060477761e-05	3311	tags=33%, list=20%, signal=27%	64350/29184/307940/288152/297530/25522/84407/309186/25631/287925/313490/57341/498003/360202/24179/78965/298941/361598/499443/29645/192179/140433/60333/688400/315744/24604/25614/306860/114514/81745/292401/25622/64202/25473/83785/84027/54266/290834/302248/296409/288038/299737/360606/60379/84050/305332/54308/100363276/81762/25361/298594/81517/305552/116683/58834/60445/361303/306873/300768/304109/645…
GO:0048608	reproductive structure development	371	-0.38981292130819	-1.71554175045945	4.07834216363246e-07	3.35014343783651e-05	2.57748965272229e-05	1973	tags=22%, list=12%, signal=20%	116640/29216/25453/310914/25271/171495/312678/306782/25154/116564/25126/117855/362085/304608/297804/29366/246334/362186/312440/316258/24205/301020/246297/24650/500985/360588/304729/679869/361435/24890/294787/301737/286994/289337/84584/312974/498819/25387/25267/373544/25443/102550344/156117/114031/305633/116464/301126/294337/29751/360254/24208/24310/293860/25617/24153/306022/312781/309728/310638/2…
GO:0032868	response to insulin	336	-0.400127738265647	-1.74481493775171	4.27115158315843e-07	3.41856401713565e-05	2.63013018541861e-05	2731	tags=28%, list=16%, signal=24%	25467/58844/24332/114514/81745/301164/29598/25622/313977/25321/24498/360949/84027/317237/501174/60664/24248/191570/310838/58852/29260/117099/680229/24316/25271/315326/361845/24450/29414/312667/78968/316258/25235/24205/85384/362461/301020/65261/85497/363285/287533/58834/25435/60445/314322/85496/307901/25124/301737/29667/316737/361881/25603/24240/84575/81515/362860/25700/306117/688018/360406/24790/…
GO:0071375	cellular response to peptide hormone stimulus	380	-0.392725946017164	-1.72803607621263	4.22528002677606e-07	3.41856401713565e-05	2.63013018541861e-05	2361	tags=25%, list=14%, signal=22%	313977/25321/24498/360949/84027/501174/60664/191570/310838/58852/25673/680229/689931/24316/25271/310909/315326/361845/298646/25154/25126/24450/29414/312667/78968/25235/24205/85384/81762/362461/301020/246297/65261/287533/58834/25435/360588/314322/85496/362950/301010/25124/301737/29667/25537/316737/24674/25603/362860/25700/306487/306117/688018/360406/24790/294337/24326/687001/25513/24310/25412/3034…
GO:0048638	regulation of developmental growth	357	-0.393576574795542	-1.72522113138125	4.33683358153452e-07	3.42719646196456e-05	2.63677170320347e-05	2382	tags=23%, list=14%, signal=20%	83785/93667/25321/361628/84027/360921/25446/25595/29755/24649/303206/305589/681740/100362725/25126/25203/64829/120102861/246249/112400/360702/312667/81810/25235/24205/29596/116683/84489/360914/65189/313934/499497/54226/679869/297480/294787/312974/300231/114588/309280/246331/25529/170915/297408/29751/24208/691889/59323/679028/315530/140590/24413/29477/291905/114029/24954/54299/26955/25592/303188/4…
GO:0051216	cartilage development	221	-0.442742643626299	-1.84587315065	4.44745160117584e-07	3.4706800432676e-05	2.67022653370597e-05	3362	tags=39%, list=20%, signal=32%	299284/50662/315196/103690130/288152/298894/25631/59112/499241/295106/81647/310644/303488/24941/290553/362800/85435/25681/315879/83838/25622/360904/291228/25446/684112/300993/29195/81801/310914/289712/113983/306782/116564/297894/25304/311215/29345/501145/81810/314393/25235/56813/679701/314694/81517/24650/305104/353227/84489/295691/85496/304729/499497/311658/683007/298101/25705/290350/682329/14058…
GO:0061448	connective tissue development	314	-0.408746607816201	-1.76936731353282	4.79014523351598e-07	3.69196008553583e-05	2.8404720858393e-05	3128	tags=35%, list=19%, signal=29%	299284/50662/315196/103690130/288152/298894/25631/59112/499241/295106/25365/81647/303343/78965/310644/303488/24941/290553/362800/85435/25681/315879/83838/25622/308468/360904/311944/291228/25446/684112/300993/29195/117099/295144/361060/81801/310914/289712/113983/64055/306782/116564/297894/25304/311215/29345/24450/501145/316258/81810/314393/25235/56813/679701/314694/81517/24650/500131/305104/353227…
GO:0035107	appendage morphogenesis	169	-0.469104817936016	-1.89312832465612	4.98380509122278e-07	3.70403514101236e-05	2.84976223449243e-05	1964	tags=29%, list=12%, signal=26%	171379/113983/83469/306782/116564/313488/25431/282635/246334/29492/100359595/314694/353227/305552/294924/85496/304729/497991/294787/312974/296787/289392/25443/311349/294337/116548/312651/25412/299907/312781/310137/114029/100362124/81809/246284/81666/309692/24239/312981/304947/25022/367218/65209/25492/296512/171396/140588/361368/363220
GO:0035108	limb morphogenesis	169	-0.469104817936016	-1.89312832465612	4.98380509122278e-07	3.70403514101236e-05	2.84976223449243e-05	1964	tags=29%, list=12%, signal=26%	171379/113983/83469/306782/116564/313488/25431/282635/246334/29492/100359595/314694/353227/305552/294924/85496/304729/497991/294787/312974/296787/289392/25443/311349/294337/116548/312651/25412/299907/312781/310137/114029/100362124/81809/246284/81666/309692/24239/312981/304947/25022/367218/65209/25492/296512/171396/140588/361368/363220
GO:0021543	pallium development	245	-0.433244013723876	-1.83328702131445	4.93266516603369e-07	3.70403514101236e-05	2.84976223449243e-05	2320	tags=24%, list=14%, signal=21%	84027/192126/316052/500987/362558/288259/84016/689931/307302/291556/50938/363167/24316/361103/308492/500037/81517/24329/83501/60445/314322/312647/85496/499497/315059/300967/24907/309280/84480/311071/25529/497619/360840/363445/64619/293860/306594/29647/312781/360849/24954/26955/58946/24592/24239/81524/313929/366669/315546/25696/289054/140588/24654/361368/310341/360272/315036/299858/25718/24718
GO:0060996	dendritic spine development	134	-0.506789806228024	-1.97003343754166	5.69568810650133e-07	4.1833153939868e-05	3.21850462290595e-05	3730	tags=43%, list=22%, signal=33%	170673/690211/192647/113976/117096/108348065/287989/24855/171116/303130/29192/317407/307940/59312/116744/280670/29650/310461/296374/361628/116647/362558/29491/89820/363167/305645/100362311/100362725/307348/78957/313633/25435/304109/499497/171500/303222/25603/25529/29433/360840/54244/24413/29647/316539/26955/306254/304297/84009/56718/303599/314961/686590/282546/246212/313278/300160/24718
GO:0007266	Rho protein signal transduction	126	-0.508493314657544	-1.97353723873123	6.19081157822389e-07	4.49409728870369e-05	3.45760994264818e-05	2524	tags=34%, list=15%, signal=29%	303185/299012/498130/315298/84352/310635/309722/360606/246249/81762/312113/300128/367039/58834/83501/313210/100361376/367072/312108/25537/309696/293024/306400/25387/25486/312812/500943/313388/246331/192248/316009/24326/117020/25081/78966/58946/81524/24629/499337/361882/314903/313438/300160
GO:0090596	sensory organ morphogenesis	288	-0.414671805633425	-1.78235384398062	6.33095651887638e-07	4.52512292016477e-05	3.48148003822586e-05	1560	tags=19%, list=9%, signal=18%	309288/29492/84358/290986/300128/313633/686117/305552/84489/79255/295691/266714/85496/304729/192183/294787/171500/309696/315750/312974/362342/25705/25443/309860/116475/84390/682329/294667/24790/298496/297408/155012/24326/691889/312651/25412/297867/312781/363122/85490/315840/85250/24592/25022/140588/25478/312566/25654/361368/24831/306451/360652/83727/29616/191571/83720
GO:0006091	generation of precursor metabolites and energy	432	0.312668278760413	1.55571791450144	6.37851701064391e-07	4.52512292016477e-05	3.48148003822586e-05	3575	tags=37%, list=21%, signal=30%	294235/301416/293130/312559/24787/252934/140608/291103/690441/366448/691393/25282/685322/641434/192361/305506/100188937/64625/252917/297990/296658/100910788/29445/299643/299954/315000/24184/24551/295922/85332/100049583/679739/300047/360631/289950/25594/192241/287835/257647/59320/288740/25392/296973/298203/290370/24533/100360180/117548/300677/64539/290636/245965/299638/24185/25438/54322/114766/246…
GO:0070585	protein localization to mitochondrion	125	0.448165508308145	1.98150172349674	6.78655105961763e-07	4.76049868148235e-05	3.66257037079069e-05	2956	tags=44%, list=18%, signal=37%	312559/65028/679572/678766/679907/691393/266601/293524/500954/79463/64625/25578/295922/81920/298081/59320/25392/288584/685620/290370/54311/64464/363289/363836/24185/79563/65248/29635/50663/282827/317674/84383/290652/24230/296587/301563/297994/311430/294313/317374/24242/288515/304017/294079/24887/287979/316005/27137/304539/64198/307210/293852/687295/300075/298689
GO:0007163	establishment or maintenance of cell polarity	225	-0.438018547257449	-1.83545859692929	8.58930739153544e-07	5.95811622726175e-05	4.58397773421944e-05	2367	tags=28%, list=14%, signal=25%	315259/84027/306576/360921/362021/287836/307505/252858/25595/312915/310635/305645/309722/312563/365661/315430/680531/303037/310131/305101/24205/65157/24650/363126/294981/305552/29167/305002/305012/361450/312108/360570/25515/140581/306400/290396/25486/25443/313388/171296/361857/304740/306594/361833/309523/311191/309451/292771/301287/308870/367171/307128/25745/499337/301455/29424/81918/286919/29456…
GO:0050770	regulation of axonogenesis	168	-0.468401201794111	-1.88693275951364	9.35014910572734e-07	6.41461328209404e-05	4.93519148287262e-05	2382	tags=31%, list=14%, signal=27%	83785/361628/84027/24716/360921/25595/303206/305589/192117/83469/100362725/100362710/246249/360702/497078/313633/29596/116683/83501/304109/361450/84030/300231/114588/306400/309280/289392/246331/311071/25529/29433/114486/170915/29751/316009/315530/140590/29477/114029/316539/58946/299117/362398/310207/246212/312213/29456/360272/84409/25661/299858/362587
GO:1901293	nucleoside phosphate biosynthetic process	254	0.36151612635421	1.74985921377085	1.03067694545742e-06	6.99403931575072e-05	5.38098272554027e-05	2908	tags=30%, list=17%, signal=25%	83472/498272/293130/114630/171082/289276/292072/298410/140608/690441/641434/171087/300036/498486/288051/298653/117544/24465/298071/303179/300089/363109/81643/24184/311864/289950/192241/59320/25392/85239/751787/298203/297508/64390/300677/245965/298490/114711/304944/308589/24817/363061/171375/83782/309757/302972/373541/360518/25028/300741/81814/171374/116643/499512/24165/25711/290029/191575/29562/2…
GO:0042692	muscle cell differentiation	432	-0.368004316490665	-1.63113489398017	1.04816022637537e-06	7.03619816479721e-05	5.4134183508215e-05	2414	tags=24%, list=14%, signal=21%	64202/308468/313757/690139/83785/315259/84027/64031/84350/300807/313783/680229/100362678/171379/304670/50938/316740/25271/307305/306636/363849/24582/679712/245920/83518/25304/25203/103693666/304581/112400/25285/29492/50672/497078/679701/246297/307189/29204/686117/304758/29596/304135/83501/60445/29437/312647/306600/310704/311372/312492/499497/29693/297480/25107/311658/361745/24674/293024/499281/24…
GO:0002062	chondrocyte differentiation	125	-0.502284003680396	-1.94372749753762	1.06231441428153e-06	7.05534988123362e-05	5.42815304856285e-05	1930	tags=33%, list=11%, signal=29%	310914/306782/116564/297894/25304/311215/29345/81810/314393/56813/314694/81517/305104/353227/304729/499497/683007/298101/290350/682329/140587/25554/140590/25412/299907/362339/24708/294279/29476/29227/54267/367218/293165/171396/299897/140588/25654/24680/58968/24831/313641
GO:0007005	mitochondrion organization	435	0.303660579029553	1.5173571656933	1.11993541571809e-06	7.35974400034533e-05	5.66234382484395e-05	3545	tags=34%, list=21%, signal=27%	294235/50692/690285/293130/312559/24787/170512/29884/307350/293938/679572/291103/679907/301123/691393/288150/60430/58945/362791/63864/29439/291660/79463/64625/83462/297990/116502/303745/296658/81917/299954/24516/295922/679739/353231/298081/363206/25392/288584/299310/298203/315167/293453/294973/85333/64464/362100/245965/291709/500087/24185/362641/29139/299828/289562/288088/290999/114766/360992/304…
GO:0045787	positive regulation of cell cycle	336	-0.393842775421631	-1.71740844726199	1.14681515222915e-06	7.45788228684018e-05	5.73784817940965e-05	3253	tags=31%, list=19%, signal=26%	116636/306011/100362346/295107/315740/25553/311968/498003/303337/313121/301701/363098/311311/361195/83840/287986/266713/296137/312299/301164/361013/362798/499211/292401/25622/64202/314818/361921/261730/296753/362021/115771/315298/362844/365155/316425/24649/100314055/307302/361190/362519/315655/362438/116564/25126/25203/29337/293967/680006/246334/303348/298594/500679/688324/24329/296084/298884/542…
GO:0035023	regulation of Rho protein signal transduction	82	-0.558940971226587	-2.04229303398806	1.17315215995291e-06	7.55050405627424e-05	5.8091083080468e-05	1662	tags=41%, list=10%, signal=38%	116744/84014/691031/689710/361503/303185/498130/310635/360606/246249/312113/367039/58834/83501/313210/100361376/312108/309696/293024/306400/25387/25486/312812/500943/313388/246331/316009/117020/25081/58946/24629/499337/361882/313438
GO:0051963	regulation of synapse assembly	199	-0.438087656824174	-1.80851283124068	1.22839516213466e-06	7.82537856857823e-05	6.02058767435064e-05	3870	tags=36%, list=23%, signal=28%	432361/300913/29613/687633/170673/303634/117096/287989/50646/298874/116595/305826/361018/317407/313717/362931/65096/280670/25364/353230/365222/361598/314180/25614/287986/297514/25416/315259/84027/680883/116647/29755/305645/306183/83469/312563/100362311/54239/112400/287418/292406/313633/116683/25435/192183/499497/54226/171500/685244/25529/360840/25513/363445/361251/26295/26955/25592/58946/117535/4…
GO:0032869	cellular response to insulin stimulus	247	-0.421921873407226	-1.79198915554938	1.24837599716651e-06	7.87233469728336e-05	6.05671416807101e-05	3417	tags=36%, list=20%, signal=29%	314824/25135/309008/313845/29184/116636/25522/29344/29516/89813/64194/24179/691431/29645/83840/25467/58844/114514/81745/301164/29598/25622/313977/25321/360949/84027/501174/60664/191570/310838/58852/680229/24316/25271/315326/361845/24450/29414/312667/78968/25235/24205/85384/362461/301020/65261/287533/58834/25435/85496/25124/301737/29667/316737/25603/362860/25700/306117/688018/360406/24790/294337/6…
GO:0010810	regulation of cell-substrate adhesion	222	-0.430616861054043	-1.79863770012268	1.31164675852589e-06	8.18861071347711e-05	6.3000464833196e-05	1662	tags=24%, list=10%, signal=22%	360606/84050/305332/54308/100363276/81762/298594/81517/305552/116683/58834/60445/361303/306873/300768/360468/311647/282583/366474/24907/246331/361945/79128/114486/302396/116548/192248/25513/304740/293860/314280/29647/25081/85243/114517/301287/445442/315686/29340/312401/114483/24592/25745/296789/306941/296512/301363/305987/309081/25661/299858/362587/25600
GO:0003279	cardiac septum development	118	-0.496326067754415	-1.90303143475011	1.39458099066835e-06	8.62016745024011e-05	6.63207197542437e-05	1972	tags=27%, list=12%, signal=24%	29216/171379/83518/304798/140670/29492/81810/314393/363126/312974/296787/246331/367100/116548/313689/679028/140590/362736/312781/310137/81809/311886/58946/59107/25022/29610/79433/81527/360272/84409/362036/299858
GO:0006839	mitochondrial transport	163	0.411222238943537	1.88499799871109	1.4161836292029e-06	8.66787685991539e-05	6.66877801863037e-05	3037	tags=35%, list=18%, signal=29%	294235/312559/29884/171432/307350/293938/679572/679907/266601/288150/171087/362791/79463/64625/83462/116502/81917/292244/295922/353231/298081/59320/363206/25392/685620/290370/54311/85333/295462/64464/291709/24185/360992/170465/79563/83531/117035/29635/245959/296587/25176/498885/294313/317374/100359982/65042/314441/304017/24887/641603/25283/499335/307210/687295/300075/261737/361169
GO:0048736	appendage development	201	-0.436168619075886	-1.80126646020342	1.56441866709132e-06	9.39102474870301e-05	7.2251441072244e-05	1964	tags=27%, list=12%, signal=24%	171379/113983/83469/306782/116564/25304/313488/25431/282635/246334/29492/100359595/314694/353227/305552/294924/85496/304729/497991/294787/312974/296787/24907/289392/25443/311349/116475/294337/116548/312651/140590/25412/314280/299907/312781/310137/114517/114029/100362124/81809/246284/81666/309692/24239/312981/304947/25022/367218/65209/25492/296512/171396/140588/361368/363220
GO:0060173	limb development	201	-0.436168619075886	-1.80126646020342	1.56441866709132e-06	9.39102474870301e-05	7.2251441072244e-05	1964	tags=27%, list=12%, signal=24%	171379/113983/83469/306782/116564/25304/313488/25431/282635/246334/29492/100359595/314694/353227/305552/294924/85496/304729/497991/294787/312974/296787/24907/289392/25443/311349/116475/294337/116548/312651/140590/25412/314280/299907/312781/310137/114517/114029/100362124/81809/246284/81666/309692/24239/312981/304947/25022/367218/65209/25492/296512/171396/140588/361368/363220
GO:0001667	ameboidal-type cell migration	259	-0.418239059758209	-1.78049570746734	1.59574238585279e-06	9.48782829988474e-05	7.29962156054766e-05	2836	tags=32%, list=17%, signal=27%	81531/361598/140433/84609/315744/25614/25467/114514/29715/299012/25622/64202/25738/83785/313024/24716/192126/290834/293485/25453/315430/29337/360606/84050/246249/246262/81810/24205/81762/50672/65157/298594/305552/83501/306873/100361376/432392/361324/301737/363031/25227/84477/140581/296787/25443/362860/246331/311071/365037/29433/316201/114486/360840/29751/25554/679221/24326/59323/304740/140590/312…
GO:0003205	cardiac chamber development	184	-0.451905006771256	-1.85209247367089	1.68805593387417e-06	9.84909644409014e-05	7.57756933228514e-05	1972	tags=24%, list=12%, signal=22%	29216/171379/25271/83518/304798/112400/140670/29492/81810/314393/246297/363126/499497/497991/312974/498819/296787/246331/367100/116548/313689/24326/679028/140590/362736/297867/312781/310137/81809/311886/58946/59107/298652/25022/170899/29610/308376/25654/79433/81527/360272/84409/362036/299858/25718
GO:0010001	glial cell differentiation	296	-0.400594108439208	-1.72436142818884	1.67876216416537e-06	9.84909644409014e-05	7.57756933228514e-05	2129	tags=24%, list=13%, signal=22%	309368/57033/29260/29331/171379/363167/24316/306782/316256/29366/689826/84050/112400/59075/300438/29492/360610/362981/114125/85497/81517/84489/24329/83501/767613/85496/293736/54226/679869/114122/25205/81515/24907/25443/84480/311071/140587/499022/316201/306618/58835/294337/362550/24413/679693/312781/24565/140448/311191/316539/26955/58946/313539/29227/24592/282840/81524/56718/293165/25492/64204/140…
GO:0046390	ribose phosphate biosynthetic process	134	0.431356623367142	1.9175094382873	1.71335728098173e-06	9.90415694923051e-05	7.61993106541875e-05	3128	tags=37%, list=19%, signal=30%	293130/114630/171082/289276/292072/298410/140608/690441/641434/288051/117544/24465/303179/81643/24184/311864/192241/59320/25392/298203/64390/300677/245965/304944/308589/24817/363061/171375/83782/309757/25028/81814/171374/116643/499512/24165/25711/191575/29562/291355/79127/298596/65262/499328/59086/117272/25747/94271/54223
GO:0022604	regulation of cell morphogenesis	258	-0.421511227983104	-1.79408468400118	1.76718630449871e-06	0.000101216000908123	7.7872246329576e-05	2114	tags=24%, list=13%, signal=22%	362558/311617/84016/305589/313598/317213/315655/100362725/303830/304522/304061/64829/294917/84050/317260/300673/295171/313633/305552/116683/363259/58834/308000/25435/313934/306873/304109/171500/680259/306400/25603/299356/312812/309280/289392/171296/360406/29433/361617/316009/293947/25150/29647/298024/289257/316539/26955/362398/116639/25745/84009/296789/315843/291553/499797/310178/360748/312213/79…
GO:0048285	organelle fission	460	-0.364202097336461	-1.62312536316829	1.80365128027534e-06	0.000102365408570536	7.87565626018794e-05	3179	tags=28%, list=19%, signal=24%	304654/295107/311613/315740/291965/64528/306589/84014/25508/301701/362081/252879/299343/315162/361195/311546/313861/296137/305270/114514/308108/308761/362622/301164/362798/294560/502886/680991/81685/64202/680971/302982/365868/64012/315259/313977/261730/84027/294252/315298/363174/499413/293098/290577/365155/316425/288774/362519/363188/362438/116564/303575/25203/64470/84393/307348/303037/680006/640…
GO:0050954	sensory perception of mechanical stimulus	208	-0.447192051115646	-1.85648810254956	1.88202147186533e-06	0.000105850991431129	8.14382548707587e-05	2070	tags=22%, list=12%, signal=19%	29260/81574/29716/290501/117955/29216/25152/116564/29366/54239/100362255/308572/308022/29710/266714/85496/117106/294787/312974/25387/290396/309860/298496/297408/294337/307380/25554/362550/25412/25150/302711/310806/292994/294279/500446/315840/83731/308797/170899/29467/83629/25654/361368/24831/171563
GO:0048813	dendrite morphogenesis	187	-0.453673972616084	-1.86178858822445	1.95478237981279e-06	0.000108961664260457	8.38315037508059e-05	2320	tags=27%, list=14%, signal=23%	84027/287545/116647/25595/362558/84016/309902/89820/306183/83469/100362311/100362725/304522/294917/54239/78957/313633/363259/25435/362950/304109/171500/303222/25537/25489/24674/25603/246331/360406/29433/29751/316395/116478/25150/29647/316539/26955/116665/58946/116639/84009/291553/303599/25696/246212/313278/300160/83620/24718/499010
GO:0048568	embryonic organ development	491	-0.36108965825244	-1.61465399914539	2.07047525980448e-06	0.00011438917740672	8.80072530087361e-05	1644	tags=19%, list=10%, signal=18%	25431/25242/501145/361700/29492/287647/84358/81810/25361/314694/311876/300128/24650/363126/294299/313633/305552/25571/79255/24329/65189/304573/295691/266714/85496/304729/499497/361388/679869/497991/498386/294787/498997/316013/691246/84584/309696/312974/25717/298101/307594/366980/362342/25267/25705/25443/311349/309860/116475/682329/116464/24790/298496/313922/100362470/306571/116548/24326/691889/67…
GO:0030490	maturation of SSU-rRNA	48	0.599629446307297	2.18106865840666	2.17884981783827e-06	0.000118753578401197	9.13650789085315e-05	4017	tags=65%, list=24%, signal=49%	305887/291469/81775/29284/691531/29287/299198/300092/306960/140655/290235/100363452/85432/308201/65136/287120/362703/362902/291996/360574/289724/291071/310720/359727/297784/299900/305258/502227/294333/360494/317418
GO:0001508	action potential	159	-0.461978174347325	-1.84322933701944	2.18751586034562e-06	0.000118753578401197	9.13650789085315e-05	2116	tags=26%, list=13%, signal=23%	298908/59266/293485/81574/29716/24316/309242/116564/291760/54239/365241/29717/290533/114862/81739/308572/29710/29738/29693/297480/29665/24781/25349/56827/691246/24907/116600/84390/293860/192363/294961/24246/361833/81666/83731/24239/170899/56718/291553/25399/246150/362036
GO:0009260	ribonucleotide biosynthetic process	129	0.427362343246877	1.89628128890832	2.35160940719296e-06	0.000126561185595738	9.73719938749681e-05	3128	tags=36%, list=19%, signal=30%	293130/114630/171082/289276/292072/298410/140608/690441/641434/288051/117544/24465/303179/81643/24184/311864/192241/59320/25392/298203/300677/245965/304944/308589/24817/363061/171375/83782/309757/25028/81814/171374/116643/499512/24165/25711/191575/29562/291355/79127/298596/65262/499328/59086/25747/94271/54223
GO:0006164	purine nucleotide biosynthetic process	145	0.41244528620336	1.87141298429721	2.50582363242754e-06	0.000133708178950813	0.000102870654383867	3128	tags=32%, list=19%, signal=27%	293130/114630/171082/289276/292072/140608/690441/641434/298653/117544/24465/303179/81643/24184/192241/59320/25392/298203/297508/64390/300677/245965/308589/24817/363061/171375/83782/309757/25028/81814/171374/116643/499512/24165/25711/191575/29562/291355/79127/298596/65262/59086/117272/688283/25747/94271/54223
GO:0007160	cell-matrix adhesion	220	-0.426991743022106	-1.78100631948697	2.56289468895713e-06	0.000135594504603045	0.000104321931005454	3362	tags=36%, list=20%, signal=29%	299284/64350/29184/307940/288152/25522/84407/309186/25631/313490/498003/360202/24179/78965/361598/499443/29645/192179/60333/315744/25614/114514/81745/25622/83785/84027/54266/290834/302248/360606/60379/84050/305332/54308/100363276/81762/25361/298594/305552/116683/58834/60445/300768/304109/64537/360468/309696/366474/24907/296456/246331/361945/302396/116548/25528/192248/25513/304740/302424/29647/852…
GO:0060828	regulation of canonical Wnt signaling pathway	245	-0.41924485030001	-1.7740490773354	2.58880880674354e-06	0.000135814566222689	0.000104491239143483	3187	tags=31%, list=19%, signal=26%	306811/63879/24666/364712/25631/295445/308068/363014/500532/266608/310352/313228/301242/306007/312937/619577/65027/315259/84027/192126/116777/685487/299802/83469/306782/313488/296121/25431/361765/24205/81517/363126/84489/63881/24329/83501/65189/295691/54226/679869/116667/498997/286994/100363275/680723/361881/25443/116680/500430/311071/79128/117060/316201/25554/679028/679811/302711/302424/361832/1…
GO:1904738	vascular associated smooth muscle cell migration	53	-0.618776423199628	-2.05110154368801	2.66314019791142e-06	0.000138549868796341	0.000106595690553244	1581	tags=36%, list=9%, signal=33%	25285/246297/85496/499497/304580/313388/246331/116548/498416/24592/25745/29467/25017/305987/685781/366608/54286/299858/83720
GO:0021979	hypothalamus cell differentiation	11	-0.882766296498088	-2.08084829144187	2.93170489512226e-06	0.000151261435208663	0.000116375549686323	883	tags=64%, list=5%, signal=60%	309280/246331/29751/312401/362398/296789/81527
GO:0051783	regulation of nuclear division	135	-0.480115573074927	-1.86705958210935	3.17171632705303e-06	0.000161005103643741	0.000123872006192433	1783	tags=24%, list=11%, signal=21%	116564/25203/303037/680006/360610/24205/360537/84489/363259/50678/117269/298884/25515/311327/316228/171576/304477/311336/361182/24708/24954/304862/25022/315843/362044/24629/24654/286919/298573/291234/300711/25718
GO:0042063	gliogenesis	400	-0.378691670937966	-1.67411955555314	3.17213322892522e-06	0.000161005103643741	0.000123872006192433	2441	tags=32%, list=14%, signal=28%	29192/299284/313845/314259/299923/307940/298894/117276/59312/313115/116744/364712/309135/360630/361129/24179/295428/78965/298941/156767/500562/29645/29565/192179/24536/25614/312299/25744/307393/25622/25473/313757/54251/24498/689616/498982/192126/316052/309368/362558/57033/29260/29331/29216/171379/363167/24316/361103/306782/316256/297804/29366/689826/314843/84050/112400/59075/300438/29492/360610/3…
GO:0072655	establishment of protein localization to mitochondrion	117	0.438501398734972	1.93093372896286	3.2356431504556e-06	0.00016290419506689	0.000125333104376306	2956	tags=43%, list=18%, signal=35%	312559/65028/679572/678766/679907/691393/266601/293524/500954/79463/64625/25578/295922/81920/298081/59320/25392/288584/685620/290370/54311/64464/363289/363836/24185/79563/65248/29635/50663/282827/317674/84383/24230/296587/301563/294313/317374/24242/288515/304017/24887/287979/316005/304539/64198/307210/293852/687295/300075/298689
GO:0016055	Wnt signaling pathway	425	-0.367503254914597	-1.63075483346841	3.34668107502008e-06	0.000167146639610803	0.000128597101013193	3187	tags=28%, list=19%, signal=23%	306811/63879/24666/364712/25631/498233/295106/295445/308068/363014/310644/500532/266608/310352/683206/313228/362802/301242/306007/312937/266772/619577/25669/65027/292041/315259/29149/689616/84027/83575/171114/192126/116777/364754/685487/171379/303310/299802/83469/306782/313488/64470/296121/360606/25431/59075/361765/300673/24205/50672/65157/85497/81517/24650/363126/84489/63881/24329/362325/83501/6…
GO:0014706	striated muscle tissue development	441	-0.359693091654143	-1.59522418741952	3.59133921175604e-06	0.000177942307134865	0.000136902930854159	1994	tags=21%, list=12%, signal=19%	24649/100314055/29216/361190/50938/316740/25271/113983/681740/306636/24582/500037/25203/112400/282635/81810/300673/24205/497078/679701/246297/307189/308572/686117/304758/29596/60445/314322/29437/312647/310704/311372/25157/312492/499497/679869/497991/297480/312974/24674/293024/296787/25603/499281/366980/24907/25267/361256/311029/313557/497892/170915/100362470/294337/257649/24326/687001/59323/64619…
GO:0006754	ATP biosynthetic process	57	0.561544427476976	2.14482528361894	3.85918295610777e-06	0.000189707710196699	0.000145954843172149	3060	tags=46%, list=18%, signal=37%	293130/114630/171082/140608/690441/641434/192241/59320/25392/298203/300677/245965/308589/24817/363061/171375/309757/81814/171374/116643/499512/298596/65262/59086/25747/94271
GO:0006626	protein targeting to mitochondrion	96	0.473771651653758	1.99817580076257	3.97560836762889e-06	0.000191362583024781	0.00014722804763939	2956	tags=45%, list=18%, signal=37%	312559/679572/678766/679907/266601/293524/500954/79463/64625/25578/295922/81920/298081/59320/25392/288584/685620/290370/54311/64464/363289/363836/79563/65248/29635/282827/317674/84383/296587/301563/294313/317374/288515/304017/287979/316005/304539/64198/307210/293852/687295/300075/298689
GO:0046777	protein autophosphorylation	213	-0.431343561427094	-1.79417481036862	3.98480470818862e-06	0.000191362583024781	0.00014722804763939	2484	tags=28%, list=15%, signal=24%	113955/308468/64012/83785/54251/84027/292554/308449/362844/24649/303206/338458/100362725/314870/317420/29398/294917/64046/112400/59075/54308/311437/286993/24329/25435/85496/114482/316064/116667/54348/301737/317256/309696/64561/81515/25267/304530/690853/316457/59323/291671/25150/192350/24246/685055/24954/316539/85421/315686/25022/56718/116477/498013/24629/24680/685781/691397/300711/300160/25718
GO:0051235	maintenance of location	320	-0.390321265859299	-1.69563146219375	3.97254068652426e-06	0.000191362583024781	0.00014722804763939	1947	tags=20%, list=12%, signal=18%	266732/367562/24316/290596/245920/25154/311553/25126/303830/83518/315579/29337/680006/112400/78968/362891/364902/140657/85496/312492/308846/29665/312974/300095/81515/24907/296456/313922/298186/24326/307178/293860/25617/25081/291905/24246/361833/300652/81809/85421/59107/25679/29340/308797/24239/312981/305605/29467/64553/289054/25017/81678/24654/29424/246150/313825/303735/309243/83727/114633/362036…
GO:0055074	calcium ion homeostasis	308	-0.392692786410066	-1.69469592051994	4.2443358036393e-06	0.000202270140626871	0.000155619962008888	2141	tags=21%, list=13%, signal=19%	301113/293485/170699/117559/81801/29716/314396/290501/24316/310909/290596/245920/83518/315579/29337/257648/85430/56813/497078/84489/79255/308000/365567/85496/29693/54226/29665/116699/85267/691631/312974/81515/24907/303606/116600/84480/291942/497892/299762/24326/291905/24246/85243/25391/140448/81809/85421/301287/25679/29340/308797/24239/312981/29467/64553/25017/81678/24654/29424/63878/24680/266806…
GO:0007088	regulation of mitotic nuclear division	102	-0.512868464830475	-1.93841970812487	4.30358908484371e-06	0.000202536012889065	0.000155824515341444	1734	tags=26%, list=10%, signal=24%	25203/303037/680006/360610/24205/360537/84489/363259/298884/25515/311327/316228/171576/304477/311336/361182/24708/24954/304862/25022/315843/362044/24629/286919/291234/300711/25718
GO:0000280	nuclear division	406	-0.377655685493686	-1.67407856052936	4.31479892907987e-06	0.000202536012889065	0.000155824515341444	3179	tags=29%, list=19%, signal=24%	304654/295107/311613/315740/291965/64528/306589/25508/301701/362081/252879/299343/315162/361195/311546/313861/296137/305270/114514/308108/308761/362622/301164/362798/502886/680991/81685/64202/302982/365868/64012/315259/261730/84027/294252/315298/363174/499413/290577/365155/316425/362519/363188/362438/116564/303575/25203/64470/84393/307348/303037/680006/64046/353302/362186/307347/360610/24205/3680…
GO:0007015	actin filament organization	436	-0.361657928054862	-1.60412796688014	4.39033011520085e-06	0.000204543514247753	0.000157369020547223	2297	tags=25%, list=14%, signal=22%	313024/360921/684122/363228/24923/305341/291962/313385/315820/312915/499702/310635/309722/63994/308516/315655/304816/307348/317435/305332/313866/310131/362598/362862/100363276/307347/317391/316258/287418/307189/361286/78957/65261/287533/58834/311224/60445/29437/684811/266714/100361376/293645/300768/116667/304580/360468/311647/301737/362919/25537/25717/361881/680259/306400/25387/290396/25603/31281…
GO:0008361	regulation of cell size	212	-0.429024939300495	-1.78126616175137	4.51561159401837e-06	0.000207286493981299	0.000159479378510107	2516	tags=29%, list=15%, signal=25%	25416/296603/299012/83785/93667/361628/84027/24716/360921/25595/293485/303206/305589/315655/100362725/317420/246249/315272/29414/360702/84360/497078/29501/29596/116683/60445/316064/29665/54348/300231/114588/306400/309280/246331/25529/362302/314979/170915/294337/29751/315530/140590/29477/26295/114029/291624/85421/287871/83731/310621/56718/116477/310207/295378/83629/312213/29456/360272/25661/299858…
GO:0006874	intracellular calcium ion homeostasis	286	-0.398005566307658	-1.71197375494681	4.50732187469163e-06	0.000207286493981299	0.000159479378510107	2615	tags=24%, list=16%, signal=21%	311387/81745/29715/29598/294560/25738/362289/171562/301113/293485/170699/117559/81801/29716/314396/290501/24316/310909/290596/245920/83518/315579/29337/257648/85430/56813/497078/79255/308000/365567/29693/54226/29665/116699/85267/691631/312974/81515/24907/303606/116600/84480/291942/24326/291905/24246/85243/25391/140448/81809/85421/301287/25679/29340/308797/24239/312981/29467/64553/25017/81678/2465…
GO:0106027	neuron projection organization	115	-0.505592218698457	-1.93087956559082	4.86492163935539e-06	0.000221691283171501	0.000170561947294496	2404	tags=30%, list=14%, signal=26%	296374/84027/116647/362558/89820/25152/100362311/360606/78957/313633/25435/29167/304109/54226/171500/303222/25603/29433/59323/25150/29647/311191/24954/316539/26955/84009/303599/317189/246212/311055/313278/300160/25718/24718
GO:0007006	mitochondrial membrane organization	106	0.459390940443897	1.95227717802167	5.45297110492741e-06	0.000246687671072912	0.000189793342118869	2912	tags=34%, list=17%, signal=28%	294235/29884/307350/293938/679572/691393/362791/79463/64625/83462/116502/81917/295922/353231/298081/363206/25392/85333/64464/291709/362641/170465/83531/50663/25176/301124/312444/294313/24242/304017/24887/306619/25283/499335/687295/300075
GO:0048705	skeletal system morphogenesis	248	-0.409045830542097	-1.73797421059628	5.55506922923505e-06	0.000249498540993629	0.000191955932548274	2401	tags=28%, list=14%, signal=24%	313757/292041/360904/83785/100912525/25446/25366/684112/29195/81801/310914/306782/116564/297894/25304/311215/29345/304581/25431/501145/287647/81810/314393/25235/679701/314694/24650/305104/84489/85496/499497/29665/294787/316013/25717/298101/25267/25705/682329/140587/313922/313689/140590/25412/299907/679693/314374/312781/309728/361472/294279/114029/29476/100362124/81809/445442/65205/25022/367218/36…
GO:0009165	nucleotide biosynthetic process	184	0.380887449670578	1.77090762003795	5.95364010769667e-06	0.000265489822802502	0.000204259096326465	4393	tags=40%, list=26%, signal=30%	293130/114630/171082/289276/292072/298410/140608/690441/641434/288051/298653/117544/24465/303179/81643/24184/311864/192241/59320/25392/751787/298203/297508/64390/300677/245965/304944/308589/24817/363061/171375/83782/309757/373541/25028/81814/171374/116643/499512/24165/25711/290029/191575/29562/291355/79127/298596/65262/499328/59086/117272/688283/497778/25747/94271/54223/64532/289801/157074/362942…
GO:0035264	multicellular organism growth	206	-0.427187219131941	-1.77283282903472	6.03890937228301e-06	0.000266966093201865	0.00020539488998712	3554	tags=36%, list=21%, signal=29%	363164/246060/301382/300754/303238/299284/24267/313845/114587/29344/288663/295106/140635/360230/24179/78965/689710/290705/89830/25622/315259/25321/29482/308968/25446/684112/315326/64055/100362458/116564/25126/25304/297804/361700/29492/312667/25235/360914/85496/54226/679869/294787/309016/84584/312974/64191/24907/170915/297408/360254/24208/691889/299907/291905/309728/54299/303188/246284/309692/8358…
GO:0060070	canonical Wnt signaling pathway	290	-0.390298202984629	-1.67348312146342	6.07227058059663e-06	0.000266966093201865	0.00020539488998712	3377	tags=31%, list=20%, signal=25%	29192/64512/315196/307940/114505/306811/63879/24666/364712/25631/295445/308068/363014/500532/266608/310352/313228/301242/306007/312937/619577/65027/315259/84027/192126/116777/364754/685487/299802/83469/306782/313488/296121/25431/361765/300673/24205/50672/81517/363126/84489/63881/24329/83501/65189/310704/295691/54226/679869/116667/498997/286994/100363275/680723/361881/25443/116680/500430/311071/79…
GO:0097061	dendritic spine organization	103	-0.516774837814215	-1.9531619214138	6.18721517915328e-06	0.000270117373171007	0.000207819380658641	2174	tags=28%, list=13%, signal=25%	116647/362558/89820/100362311/360606/78957/313633/25435/304109/54226/171500/303222/25603/29433/59323/25150/29647/311191/24954/316539/26955/84009/303599/246212/311055/313278/300160/25718/24718
GO:2001224	positive regulation of neuron migration	24	-0.745712641454544	-2.1402002720109	6.36621126189187e-06	0.00027600178408327	0.000212346651959156	2270	tags=58%, list=13%, signal=51%	192126/310635/24316/308492/81517/361324/302983/294787/363412/29751/315530/293860/309523/24718
GO:0021955	central nervous system neuron axonogenesis	41	-0.64954493473693	-2.06326229268707	6.45340831727113e-06	0.000277852607756715	0.000213770614531457	1755	tags=39%, list=10%, signal=35%	362573/54239/313633/312647/311372/304729/306400/311071/316539/299117/29227/361882/24680/312213/360272/290447
GO:0048846	axon extension involved in axon guidance	20	-0.773618070726551	-2.12522389696963	6.61941238974113e-06	0.000281122391490843	0.0002162862780837	883	tags=50%, list=5%, signal=47%	309280/246331/29751/140590/114029/79559/310207/312213/81527/360272
GO:1902284	neuron projection extension involved in neuron projection guidance	20	-0.773618070726551	-2.12522389696963	6.61941238974113e-06	0.000281122391490843	0.0002162862780837	883	tags=50%, list=5%, signal=47%	309280/246331/29751/140590/114029/79559/310207/312213/81527/360272
GO:0009201	ribonucleoside triphosphate biosynthetic process	72	0.501471231423432	2.01570096308965	6.81404316829243e-06	0.000287432915538173	0.000221141386749064	3060	tags=42%, list=18%, signal=34%	293130/114630/171082/140608/690441/641434/311864/192241/59320/25392/298203/300677/245965/304944/308589/24817/363061/171375/83782/309757/81814/171374/116643/499512/191575/298596/65262/59086/25747/94271
GO:2001222	regulation of neuron migration	60	-0.586848983030001	-2.01291395929703	7.29778194208275e-06	0.000304405014051565	0.000234199158487787	2320	tags=35%, list=14%, signal=30%	84027/192126/310635/363167/24316/308492/112400/81517/361324/302983/294787/363412/360840/362049/302396/29751/59323/315530/293860/309523/24718
GO:0048738	cardiac muscle tissue development	252	-0.407415886522984	-1.73069575864608	7.31391191858637e-06	0.000304405014051565	0.000234199158487787	2052	tags=23%, list=12%, signal=20%	680229/24649/29216/25271/681740/306636/24582/25203/112400/81810/24205/246297/307189/686117/60445/312647/499497/497991/297480/312974/293024/25603/499281/366980/25267/311029/497892/170915/100362470/24326/59323/679028/24413/114901/297867/312781/24246/81809/298652/25022/170899/56718/29610/293165/64553/64204/24629/308831/312566/25654/361368/313641/24586/64033/79433/54286/499010
GO:0007389	pattern specification process	437	-0.360496070861822	-1.59947451221239	7.43410074875229e-06	0.000307358218373911	0.000236471256302243	3128	tags=25%, list=19%, signal=21%	25631/29663/361746/59112/29454/315996/317346/361438/500532/303488/313228/311311/140433/314180/497987/29263/89830/294854/289180/308912/313757/315259/261730/100912525/304037/316052/25366/365895/81801/29216/50938/25453/310914/315952/192117/307036/83469/306782/83518/304077/501145/246334/361700/29492/678743/100359595/287647/81810/24205/114125/300128/363126/294981/353227/686117/291377/289338/304729/499…
GO:0090068	positive regulation of cell cycle process	258	-0.410412830081216	-1.74684640333188	7.66427486488007e-06	0.000314789920930568	0.000242188962662381	2603	tags=28%, list=15%, signal=24%	312299/301164/361013/362798/314818/361921/261730/362021/315298/362844/365155/316425/100314055/307302/361190/362519/315655/362438/116564/25203/29337/293967/680006/246334/303348/298594/500679/24329/296084/298884/54226/497991/25537/315508/311327/680089/289521/25443/29363/363018/311336/54244/499360/361182/303443/24296/310806/171103/24246/24708/309523/360849/24954/287871/246284/304862/29340/308870/304…
GO:0015986	proton motive force-driven ATP synthesis	27	0.689793172262205	2.24501908978495	8.03336629170825e-06	0.000327792848098919	0.000252192985132884	3060	tags=63%, list=18%, signal=52%	114630/171082/140608/690441/641434/192241/25392/298203/300677/245965/363061/171375/171374/499512/298596/65262/94271
GO:0030150	protein import into mitochondrial matrix	18	0.760372853394421	2.24103757592478	8.34765718165355e-06	0.000336222088935891	0.000258678164481393	2896	tags=72%, list=17%, signal=60%	679572/679907/266601/685620/290370/54311/79563/29635/296587/317374/304017/307210/687295
GO:0007605	sensory perception of sound	173	-0.444604954452537	-1.79682204425212	8.29452619932844e-06	0.000336222088935891	0.000258678164481393	2004	tags=21%, list=12%, signal=19%	29716/290501/117955/29216/25152/116564/54239/100362255/308572/308022/29710/266714/85496/117106/294787/312974/290396/309860/298496/297408/25554/362550/25412/302711/310806/292994/294279/315840/83731/308797/29467/83629/25654/361368/24831/171563
GO:1990138	neuron projection extension	187	-0.439078037063126	-1.80188974480997	8.53556396809598e-06	0.000337262821853311	0.000259478869996149	2650	tags=27%, list=16%, signal=23%	688272/114514/25416/25473/83785/315259/93667/261730/361628/84027/360921/25595/303206/305589/100362725/64829/246249/360702/29596/311372/313934/304109/300231/114588/300967/309280/246331/25529/361945/304419/170915/29751/24326/363445/315530/140590/29477/114029/26955/79559/58946/362398/291553/310207/312213/29456/81527/360272/25661/299858/362587
GO:0051651	maintenance of location in cell	206	-0.424683897567553	-1.76244401014638	8.49075785802724e-06	0.000337262821853311	0.000259478869996149	1941	tags=21%, list=12%, signal=19%	367562/24316/290596/245920/25154/303830/83518/315579/29337/362891/308846/29665/312974/81515/24907/24326/307178/25617/24246/361833/300652/81809/85421/25679/29340/308797/24239/312981/305605/29467/64553/289054/25017/81678/24654/29424/246150/313825/309243/114633/362036/25262/499010
GO:0008380	RNA splicing	387	0.305078902089997	1.5145792509712	8.4557894070132e-06	0.000337262821853311	0.000259478869996149	3970	tags=36%, list=24%, signal=28%	298648/24468/288656/500116/361814/290284/114488/361542/307779/288321/690585/360503/685928/140931/117259/94167/306222/362223/100361269/361888/171365/100365504/500954/361545/362630/300092/295284/302557/311166/161477/314336/363133/192246/170900/362855/680891/310662/291794/114121/361682/297699/313449/296913/681234/298385/298374/313842/360602/362829/474154/301434/362990/24822/252855/361995/297885/6807…
GO:0048593	camera-type eye morphogenesis	137	-0.465926732338102	-1.81311669810406	9.01515597841651e-06	0.000353972445114807	0.000272334701949782	2445	tags=28%, list=14%, signal=24%	313592/313757/83785/54251/365895/310838/117955/50938/309288/29492/313633/686117/84489/79255/192183/315750/362342/25705/116475/84390/24790/297408/155012/691889/312651/297867/312781/24592/140588/25478/312566/361368/24831/306451/360652/29616/191571/83720
GO:0008637	apoptotic mitochondrial changes	105	0.440489141299685	1.87273103684804	9.116822722677e-06	0.000355727026610453	0.000273684618970889	2896	tags=33%, list=17%, signal=28%	294235/50692/24787/170512/29884/293938/679907/60430/362791/29439/64625/116502/81917/24516/295922/363206/25392/288584/85333/24185/170465/60374/83531/691278/360549/116722/25388/25176/24673/24887/287979/24404/25283/499335/687295
GO:0009145	purine nucleoside triphosphate biosynthetic process	67	0.512250339334717	2.02511138594395	9.2456895902263e-06	0.000358514534855793	0.000275829235699265	3060	tags=42%, list=18%, signal=34%	293130/114630/171082/140608/690441/641434/192241/59320/25392/298203/300677/245965/308589/24817/363061/171375/83782/309757/81814/171374/116643/499512/191575/298596/65262/59086/25747/94271
GO:1902903	regulation of supramolecular fiber organization	374	-0.370920257102435	-1.63458800191392	9.65140745267965e-06	0.000371936646463451	0.000286155764825063	2297	tags=26%, list=14%, signal=23%	313024/684122/363228/289400/363823/313385/25595/312915/499702/310635/25152/308516/315655/304816/296121/317435/305332/313866/310131/300438/100363276/24205/287418/78957/65261/287533/286993/58834/60445/684811/29167/100361376/293645/300768/499497/54226/116667/304580/311647/301737/362919/25537/25717/293024/306400/290396/312812/311349/362918/361256/246331/308864/691380/314814/29433/316201/114486/300158…
GO:0000966	RNA 5'-end processing	25	0.679693770639821	2.16076863142353	9.98049843681718e-06	0.000382259213135274	0.000294097606504338	2738	tags=56%, list=16%, signal=47%	293058/292016/63864/306960/290235/360992/81783/298002/291317/287120/315045/315705/304012/291071
GO:0150115	cell-substrate junction organization	102	-0.502262600953621	-1.89833415603817	1.02322957207411e-05	0.000389513549906015	0.000299678853489997	1618	tags=42%, list=10%, signal=38%	498003/360202/361598/499443/29645/192179/25614/114514/81745/25622/83785/315259/84050/305332/54308/100363276/81762/298594/305552/313494/116683/58834/60445/300768/309696/366474/246331/117036/307582/679221/25513/304740/315686/25745/296512/301363/64204/686590/686098/25661/299858/362587/316313
GO:0032835	glomerulus development	75	-0.548869421971287	-1.97658361987741	1.03225458581206e-05	0.000390567598740889	0.000300489803831605	1922	tags=32%, list=11%, signal=28%	25473/24716/363265/311553/29492/316258/50672/85497/29437/499497/286994/24674/25267/362918/25484/155012/24326/299907/64017/315546/171396/24629/113970/114633
GO:0009152	purine ribonucleotide biosynthetic process	115	0.434002549740085	1.89872881768181	1.07589613178052e-05	0.000404627683777456	0.000311307168631231	2098	tags=30%, list=12%, signal=27%	293130/114630/171082/289276/292072/140608/690441/641434/117544/24465/303179/81643/24184/192241/59320/25392/298203/300677/245965/308589/24817/363061/171375/83782/309757/25028/81814/171374/116643/499512/24165/25711/191575/29562/291355
GO:0045839	negative regulation of mitotic nuclear division	50	-0.612107772545921	-2.0067098860078	1.09571476901692e-05	0.000409613610956445	0.000315143176238525	1734	tags=34%, list=10%, signal=31%	25203/303037/680006/24205/360537/84489/298884/25515/311327/171576/304477/361182/304862/25022/362044/286919/300711
GO:0060999	positive regulation of dendritic spine development	65	-0.563782159717369	-1.97860241509762	1.14694043798986e-05	0.000423689299075187	0.000325972545533959	3730	tags=55%, list=22%, signal=43%	29143/24948/313558/170673/192647/117096/24855/171116/29192/317407/59312/116744/310461/296374/361628/116647/362558/29491/305645/100362725/78957/313633/25435/304109/171500/25603/29433/54244/24413/29647/26955/306254/84009/56718/313278/24718
GO:0031023	microtubule organizing center organization	142	-0.463686434800006	-1.81807137645896	1.14140860425886e-05	0.000423689299075187	0.000325972545533959	2711	tags=35%, list=16%, signal=30%	309798/114514/362622/301164/302996/303240/303241/261730/363174/307302/363167/308492/360592/353302/307347/305101/688324/497672/85252/291377/360672/298884/29167/305002/114482/308846/314859/25537/25515/117524/140581/25112/29479/311391/363018/306618/297408/360254/311573/304740/171304/306594/64183/311191/301287/81740/299117/679640/282840/286919
GO:0021854	hypothalamus development	27	-0.714255660371429	-2.09677441700392	1.18672375192358e-05	0.000433258268026836	0.000333334594030612	883	tags=33%, list=5%, signal=32%	309280/246331/29751/312401/362398/296789/313929/81527/24718
GO:1905145	cellular response to acetylcholine	43	-0.627126441060381	-2.01006149414237	1.18250132610259e-05	0.000433258268026836	0.000333334594030612	1628	tags=26%, list=10%, signal=23%	54239/112400/25601/25537/59323/114901/81666/24654/361368/686098/25262
GO:0009206	purine ribonucleoside triphosphate biosynthetic process	66	0.521435992072723	2.05610383710566	1.21930068016531e-05	0.000442563613155352	0.00034049381906942	3060	tags=42%, list=18%, signal=35%	293130/114630/171082/140608/690441/641434/192241/59320/25392/298203/300677/245965/308589/24817/363061/171375/83782/309757/81814/171374/116643/499512/191575/298596/65262/59086/25747/94271
GO:0051208	sequestering of calcium ion	119	-0.478259258097378	-1.84043314874891	1.24000576251753e-05	0.000447477224011384	0.000344274188887587	2614	tags=29%, list=15%, signal=24%	81745/29715/25738/362289/171562/301113/24316/290596/245920/83518/315579/29337/29665/312974/81515/24907/24326/24246/81809/85421/25679/29340/308797/24239/312981/29467/64553/25017/81678/24654/29424/114633/362036/25262
GO:0009142	nucleoside triphosphate biosynthetic process	79	0.485726750055008	1.9699596339762	1.27636304331243e-05	0.000457950257436754	0.000352331794714739	3060	tags=38%, list=18%, signal=31%	293130/114630/171082/140608/690441/641434/311864/192241/59320/25392/298203/300677/245965/304944/308589/24817/363061/171375/83782/309757/81814/171374/116643/499512/191575/298596/65262/59086/25747/94271
GO:0051282	regulation of sequestering of calcium ion	117	-0.483991743530885	-1.84987935814795	1.28551914092789e-05	0.000458599771246448	0.000352831509176179	2614	tags=29%, list=15%, signal=25%	81745/29715/25738/362289/171562/301113/24316/290596/245920/83518/315579/29337/29665/312974/81515/24907/24326/24246/81809/85421/25679/29340/308797/24239/312981/29467/64553/25017/81678/24654/29424/114633/362036/25262
GO:0061001	regulation of dendritic spine morphogenesis	59	-0.58029684443809	-1.97598711478938	1.3138808509668e-05	0.000464991068001626	0.000357748761693757	1341	tags=32%, list=8%, signal=30%	116647/362558/100362311/313633/25435/304109/171500/303222/25603/29433/29647/316539/26955/84009/303599/246212/313278/300160/24718
GO:0090132	epithelium migration	107	-0.493448050172864	-1.87391690784832	1.31833123556444e-05	0.000464991068001626	0.000357748761693757	1730	tags=38%, list=10%, signal=35%	25614/25467/114514/299012/25622/25738/192126/290834/29337/360606/84050/81810/24205/81762/305552/306873/100361376/363031/25227/84477/140581/25443/311071/365037/316201/29751/25554/679221/304740/140590/81809/29340/56718/29610/301363/307449/686590/305987/309081/362587/171357
GO:0060485	mesenchyme development	297	-0.383557371031875	-1.65186640834832	1.32662210838924e-05	0.00046528661925135	0.000357976149058551	3145	tags=32%, list=19%, signal=27%	364712/29344/25631/59112/315996/292085/84423/25365/294606/24179/363014/140433/84609/301242/25614/306860/114514/266772/312299/291571/308912/690139/83785/315259/93667/24498/84027/64031/24716/192126/316052/305645/25453/83518/304798/305539/246262/81810/300673/81762/50672/246297/114125/81517/294981/304135/83501/29437/295691/304109/499497/679869/360468/361324/25537/25717/298189/25489/296787/25443/29035…
GO:0097553	calcium ion transmembrane import into cytosol	160	-0.447561951938624	-1.78838671362414	1.36259503198732e-05	0.000475233563390885	0.000365628999174251	2614	tags=27%, list=15%, signal=23%	81745/29715/24167/25738/362289/171562/29716/314396/24316/290596/245920/83518/315579/29337/257648/29717/29665/56827/312974/154968/81515/24907/24326/25150/24246/140448/81809/85421/25679/29340/308797/24239/312981/29467/64553/25399/25017/81678/24654/29424/114633/362036/25262
GO:0042255	ribosome assembly	60	0.530276207545624	2.05321654447508	1.38193639326658e-05	0.000479301605731291	0.000368758816519029	3252	tags=58%, list=19%, signal=47%	681429/64307/192180/689284/29284/691531/29287/305506/29752/306960/29304/288615/29285/298426/362631/83789/363289/289562/81773/122799/25538/94266/29236/362094/81763/302697/100362987/362967/299106/304323/308306/297784/294799/292624/308789
GO:0099072	regulation of postsynaptic membrane neurotransmitter receptor levels	168	-0.439945197034518	-1.77229904939486	1.41482836559597e-05	0.000487998535161085	0.000375449946624857	3249	tags=33%, list=19%, signal=27%	313717/25522/116744/54190/80849/353230/84014/59317/288057/500532/192154/29650/116493/312937/363235/93667/84027/362021/24923/300472/57033/84016/313783/313474/306636/365661/315655/294917/112400/304294/140670/317391/307842/293645/171136/499263/312108/303222/25489/685244/300967/312812/59323/474147/26295/289397/315840/84009/291553/691984/686590/113970/116654/299858/361948/499010
GO:0022612	gland morphogenesis	153	-0.451460841059683	-1.79085625123194	1.43777152828131e-05	0.000493187233574738	0.000379441959719353	2054	tags=28%, list=12%, signal=25%	295144/360775/116640/25271/299737/25154/297804/25285/246334/29492/81810/361765/81517/24329/361303/304729/497991/24890/84584/25717/296787/25443/362772/246331/29751/25554/24208/24413/302424/312781/303828/81809/58946/29227/362398/25022/171396/140588/83629/291234/360272/25262/25718
GO:0007548	sex differentiation	334	-0.375375731274851	-1.63348424892402	1.45998497348555e-05	0.00049807028357761	0.000383198817027009	1972	tags=20%, list=12%, signal=18%	29216/25453/310914/171495/312678/306782/25154/116564/25126/117855/362085/304608/246334/362186/312440/316258/24650/500985/360588/679869/361435/24890/294787/301737/286994/289337/84584/303730/312974/294643/498819/25387/25267/373544/25443/102550344/156117/114031/116464/301126/29751/360254/24208/24310/293860/25617/24153/306022/312781/309728/24954/81809/362285/246284/170913/25745/29467/313929/117521/24…
GO:0010977	negative regulation of neuron projection development	153	-0.451064082092782	-1.78928238654317	1.47535979800855e-05	0.000498591881929949	0.000383600117562636	2320	tags=25%, list=14%, signal=22%	84027/360921/24923/116647/25595/689931/303206/305589/192117/83469/306636/81659/246249/360702/50864/313633/29596/60445/81651/300231/64133/309280/313308/246331/25529/79128/29751/679028/293860/316539/81735/301363/310207/317189/300160/360272/299858/171357/191571
GO:0140014	mitotic nuclear division	254	-0.402290426432019	-1.70796558281485	1.47748675567901e-05	0.000498591881929949	0.000383600117562636	3178	tags=32%, list=19%, signal=27%	295107/311613/315740/64528/306589/25508/301701/362081/252879/361195/311546/313861/296137/305270/114514/308761/362622/301164/362798/680991/315259/261730/315298/290577/362519/362438/303575/25203/84393/303037/680006/353302/362186/307347/360610/24205/368002/360537/84489/363259/54241/296084/298884/114482/294787/25515/315508/311327/316228/680089/312812/691380/171576/306618/304477/63996/311336/315330/30…
GO:0060840	artery development	112	-0.49059238577302	-1.87518345007743	1.49366041957727e-05	0.000501339892441983	0.000385714346040242	1972	tags=32%, list=12%, signal=29%	29216/171379/367562/361103/306636/83518/25304/140670/300438/29414/81810/246297/81517/85496/312974/366980/246331/306571/367100/24326/679028/140590/362736/114029/81809/311886/58946/59107/24592/29467/24629/140588/312566/79433/84409/299858
GO:0051304	chromosome separation	73	-0.546923816814567	-1.95390492286651	1.53487683366532e-05	0.000507510890829836	0.000390462108273948	1934	tags=30%, list=11%, signal=27%	362519/362438/25203/303037/680006/24205/298884/25515/315508/311327/680089/171576/304477/315330/361182/24708/367307/304862/308870/362044/286919/300711
GO:0021510	spinal cord development	113	-0.493222146410311	-1.8847374266499	1.5221043360918e-05	0.000507510890829836	0.000390462108273948	1505	tags=24%, list=9%, signal=22%	360610/689988/311876/24650/29167/85496/304729/297480/312478/116475/25529/316201/58835/312651/679693/58946/24592/81524/56718/65209/293165/25696/140588/58968/360272/84409/24718
GO:0051321	meiotic cell cycle	242	-0.40543080861694	-1.71950729851218	1.53643373965784e-05	0.000507510890829836	0.000390462108273948	3362	tags=31%, list=20%, signal=25%	299284/302953/498400/306011/304654/295107/291965/64528/301701/299343/315162/309646/58844/305270/308108/502886/680991/81685/308663/64202/302982/365868/64012/261730/84027/294252/363174/499413/365155/316425/362519/363188/362980/362438/116564/25203/64470/307348/306599/64046/309098/362186/50678/360588/117269/361435/362919/25515/315508/311327/312641/680089/170946/498411/63996/360254/24326/315330/361122…
GO:0060976	coronary vasculature development	57	-0.593205254913017	-2.01300713075239	1.57467419709802e-05	0.000517404790130681	0.000398074147443671	2382	tags=44%, list=14%, signal=38%	83785/315259/29216/171379/83518/140670/246297/316013/366980/246331/58812/497892/367100/116548/24310/310137/114029/311886/58946/59107/65209/29610/24629/79433/299858
GO:0051283	negative regulation of sequestering of calcium ion	116	-0.482071133739838	-1.84630911319707	1.65330967981325e-05	0.000540398551365136	0.000415764787488997	1931	tags=28%, list=11%, signal=25%	81745/29715/25738/362289/171562/24316/290596/245920/83518/315579/29337/29665/312974/81515/24907/24326/24246/81809/85421/25679/29340/308797/24239/312981/29467/64553/25017/81678/24654/29424/114633/362036/25262
GO:0048814	regulation of dendrite morphogenesis	96	-0.51372058395647	-1.91803490746814	1.6848706575483e-05	0.00054784622474344	0.000421494781271541	2320	tags=32%, list=14%, signal=28%	84027/287545/362558/84016/100362725/304522/294917/54239/313633/363259/25435/304109/171500/25489/24674/25603/360406/29433/316395/29647/316539/26955/58946/116639/84009/291553/246212/313278/83620/24718/499010
GO:0010631	epithelial cell migration	106	-0.494669369794217	-1.88315838265391	1.71371455577221e-05	0.000551709047225127	0.000424466709238685	1730	tags=39%, list=10%, signal=35%	25614/25467/114514/299012/25622/25738/192126/290834/29337/360606/84050/81810/24205/81762/305552/306873/100361376/363031/25227/84477/140581/25443/311071/365037/316201/29751/25554/679221/304740/140590/81809/29340/56718/29610/301363/307449/686590/305987/309081/362587/171357
GO:0003002	regionalization	395	-0.359344626811613	-1.59018877435326	1.71442503863006e-05	0.000551709047225127	0.000424466709238685	1972	tags=18%, list=12%, signal=16%	29216/50938/25453/310914/315952/307036/83469/306782/83518/246334/361700/29492/678743/100359595/287647/81810/24205/114125/300128/363126/294981/353227/291377/289338/304729/499497/498386/691246/305343/296787/84354/307594/362342/289392/25443/25507/246331/116475/311071/682329/316201/170915/367100/116548/29751/679028/312651/140590/299907/679693/312781/361832/114510/363122/114029/303617/100362124/58946/…
GO:1905144	response to acetylcholine	46	-0.615780990594272	-2.00174093353247	1.74921180197705e-05	0.000557159657129732	0.000428660228379232	1628	tags=26%, list=10%, signal=24%	54239/112400/25601/25537/24326/59323/114901/81666/24654/361368/686098/25262
GO:0090130	tissue migration	113	-0.491387915162601	-1.87772832475363	1.74096609139076e-05	0.000557159657129732	0.000428660228379232	1730	tags=30%, list=10%, signal=27%	29337/360606/84050/81810/24205/81762/305552/29437/306873/100361376/363031/25227/84477/140581/25443/311071/365037/316201/29751/25554/679221/304740/140590/81809/29340/56718/29610/301363/307449/686590/305987/309081/362587/171357
GO:0006397	mRNA processing	424	0.295644338483913	1.47127364432928	1.77959522846663e-05	0.000563960051335899	0.000433892226956626	3761	tags=32%, list=22%, signal=26%	298648/24468/288656/500116/362110/361814/293058/290284/114488/361542/307779/288321/360503/140931/117259/94167/306222/292016/362223/100361269/361888/171365/100365504/500954/361545/362630/300092/295284/302557/311166/314336/363133/192246/170900/680891/310662/291794/681062/361682/297699/313449/296913/314462/681234/298385/298374/313842/360602/362829/299811/474154/362990/252855/361995/305714/680737/309…
GO:0003018	vascular process in circulatory system	224	-0.405071987057012	-1.69461017883317	1.84047323662637e-05	0.000580306788699922	0.000446468866492618	3487	tags=30%, list=21%, signal=24%	298184/100314228/288583/29254/29184/108351734/24603/25553/25364/25365/24179/308899/29645/25614/287537/301164/29715/315989/691703/29598/83785/54251/499249/24316/292657/310909/25304/311215/25339/29717/81762/50672/24329/50678/29437/362950/25107/25537/309696/306400/56765/500943/311071/58812/361112/314323/24326/24310/140590/24413/299907/64157/24565/292994/25230/83731/170913/24239/64204/685899/305987/3…
GO:0051642	centrosome localization	34	-0.673170166606591	-2.07560890866533	1.88562322594371e-05	0.000591555065304855	0.000455122918803553	1149	tags=56%, list=7%, signal=52%	360773/690728/691426/311134/289997/261730/362021/303830/294429/361324/289392/301287/299117/366669/289054/301455/81918/246150/499010
GO:0030199	collagen fibril organization	68	-0.559478609566999	-1.98427482263768	1.91724846700575e-05	0.000595491650722235	0.00045815159753586	2254	tags=38%, list=13%, signal=33%	171562/291228/309837/84352/25304/29345/683007/298101/64475/290350/312478/305633/294337/25412/299907/24708/294279/81809/305494/85490/85250/24592/25654/309380/685781/58968
GO:0051784	negative regulation of nuclear division	59	-0.57539706124636	-1.95930270827414	1.91205938936154e-05	0.000595491650722235	0.00045815159753586	1734	tags=31%, list=10%, signal=27%	25203/303037/680006/24205/360537/84489/117269/298884/25515/311327/171576/304477/361182/304862/25022/362044/286919/300711
GO:0098869	cellular oxidant detoxification	78	0.487237681964167	1.97720415766669	1.97557529849318e-05	0.000604584146494752	0.000465147063313952	2361	tags=38%, list=14%, signal=33%	117254/29527/116484/24314/295037/24787/113898/94167/29338/116686/365802/58819/313706/294141/294744/29328/85274/24426/25260/298376/24786/24422/29624/24424/114846/113922/25545/117287/24312/286900
GO:0043954	cellular component maintenance	105	-0.493269504077853	-1.87327702906125	1.96263592765603e-05	0.000604584146494752	0.000465147063313952	2404	tags=28%, list=14%, signal=24%	296374/315259/499249/116647/192117/312563/360606/317435/246297/78957/54226/312108/29138/362918/29751/59323/25150/292994/311191/310695/24954/26955/363058/303599/113970/311055/312213/266806/25718
GO:0060041	retina development in camera-type eye	205	-0.41369943945649	-1.71204275165187	1.97556180710731e-05	0.000604584146494752	0.000465147063313952	3693	tags=32%, list=22%, signal=25%	308923/65037/309156/171360/24717/314988/171116/314787/300754/100314228/29192/102549710/500832/360630/29454/303337/287422/114638/365394/29598/25473/313757/24716/25366/365895/293098/117955/171379/50938/25453/310914/309288/100359595/24205/287418/290986/314322/192183/497991/314859/312974/299208/362342/25267/246331/84390/361112/297408/155012/691889/140590/312781/81809/290905/29227/81524/25492/117521/2…
GO:0061003	positive regulation of dendritic spine morphogenesis	30	-0.689428583262583	-2.06680799696271	2.05179221907633e-05	0.000624845796277734	0.000480735707093469	1341	tags=37%, list=8%, signal=34%	313633/25435/304109/171500/25603/29433/29647/26955/84009/313278/24718
GO:0061351	neural precursor cell proliferation	212	-0.414225401292737	-1.7198200455751	2.06578594223815e-05	0.000626053477543337	0.000481664857150366	2247	tags=24%, list=13%, signal=21%	362783/300807/315298/307505/29331/317575/310635/29216/307302/50938/81659/308492/112400/29492/313138/81517/294299/29596/84489/63881/83501/361303/308894/114122/81515/313388/362860/311071/140587/94188/293860/312781/362481/287476/360849/26955/116665/81740/309692/29227/24592/282840/25022/365023/81524/25492/289054/140588/362530/58968/300160
GO:0030177	positive regulation of Wnt signaling pathway	139	-0.457521685401735	-1.78920036585723	2.08286948186662e-05	0.000628181361125279	0.000483301980460583	3187	tags=37%, list=19%, signal=30%	306811/63879/24666/364712/25631/498233/295445/363014/310644/500532/266608/683206/362802/301242/306007/116777/171379/299802/306782/313488/296121/25431/84489/24329/116667/498997/286994/100363275/361881/25443/500430/311071/79128/117060/316201/679028/302711/302424/114510/363122/290794/365755/25022/116477/308703/310207/171396/289054/360990/300160/362587
GO:0048668	collateral sprouting	33	-0.656702063537925	-2.00511324575623	2.17925602309993e-05	0.000654091122702543	0.000503236094807945	1985	tags=42%, list=12%, signal=38%	303206/305589/116564/316258/29596/116683/54226/311071/25529/299117/81524/305497/54286/299858
GO:0031503	protein-containing complex localization	260	-0.393126112781427	-1.67622255650287	2.27648755101061e-05	0.000680005348371256	0.000523173643679749	3389	tags=32%, list=20%, signal=26%	315713/252857/498065/116685/300866/314906/313717/25522/116744/312728/54190/291961/353230/59317/288057/500532/192154/314633/29650/116493/312937/93667/296618/84027/365770/362021/24923/300472/116647/287776/57033/84016/313783/313474/306636/365661/315655/84411/294917/296583/112400/304294/140670/298594/364902/307842/85252/360672/60445/171136/362919/499263/312108/303222/25489/685244/300967/116475/497892…
GO:0060537	muscle tissue development	463	-0.348710613165814	-1.55503974318921	2.52220125685771e-05	0.00074981440221727	0.000576882422809109	2414	tags=23%, list=14%, signal=20%	64202/313757/690139/83785/315259/84027/171562/316052/25446/115771/680229/24649/100314055/29216/361190/50938/316740/25271/113983/681740/306636/24582/116564/500037/25203/112400/282635/25285/81810/300673/24205/497078/679701/246297/307189/308572/686117/304758/29596/60445/314322/29437/312647/310704/311372/25157/312492/499497/679869/497991/297480/312974/24674/293024/296787/25603/499281/366980/24907/252…
GO:0031644	regulation of nervous system process	143	-0.447657997789872	-1.75585267320627	2.60973159955258e-05	0.000772158975166197	0.00059407359884053	4118	tags=36%, list=24%, signal=28%	50557/24948/619374/25496/25499/116681/497929/29546/117096/50646/116595/100314228/64513/29254/252857/299284/25522/59312/24179/156767/691429/689172/315163/296374/313977/24498/84027/24923/116647/362558/316256/689826/54239/78957/293736/54226/304580/25107/25537/300095/300967/309855/499022/59323/140448/26955/170913/308831/81918/300160/24718/499010
GO:0051209	release of sequestered calcium ion into cytosol	115	-0.484287397868283	-1.84951549061464	2.69403382088002e-05	0.000793342129422358	0.000610371217709809	1931	tags=29%, list=11%, signal=26%	81745/29715/25738/362289/171562/24316/290596/245920/83518/315579/29337/29665/312974/81515/24907/24326/24246/81809/85421/25679/29340/308797/24239/312981/29467/64553/25017/81678/24654/29424/114633/362036/25262
GO:0051306	mitotic sister chromatid separation	53	-0.585998604702543	-1.94245061324297	2.7298015299109e-05	0.000795423695365586	0.000611972705759406	1734	tags=30%, list=10%, signal=27%	25203/303037/680006/24205/298884/25515/311327/171576/304477/361182/24708/367307/304862/362044/286919/300711
GO:0010632	regulation of epithelial cell migration	77	-0.526412398652869	-1.90293671517445	2.72459930693312e-05	0.000795423695365586	0.000611972705759406	2744	tags=43%, list=16%, signal=36%	25614/25467/114514/299012/25738/192126/290834/29337/360606/84050/81810/24205/306873/25227/84477/140581/25443/365037/29751/679221/304740/140590/81809/29340/56718/29610/301363/307449/686590/305987/309081/362587/171357
GO:0001952	regulation of cell-matrix adhesion	123	-0.463649848133063	-1.79113390183147	2.7393255566811e-05	0.000795423695365586	0.000611972705759406	1618	tags=28%, list=10%, signal=25%	84050/305332/54308/100363276/81762/298594/305552/116683/58834/60445/360468/366474/24907/246331/361945/302396/116548/192248/25513/304740/29647/85243/301287/445442/315686/114483/24592/25745/296789/296512/301363/299858/362587/25600
GO:0042273	ribosomal large subunit biogenesis	64	0.505220090944375	1.98438557082848	2.81116871440062e-05	0.000812505846481623	0.000625115148333821	3300	tags=55%, list=20%, signal=44%	64307/361375/192180/305506/294436/287417/309136/362631/306768/308490/296709/363237/363099/171456/294846/619558/499725/691729/81763/313744/57809/114300/65043/317275/313777/299106/304323/361232/686074/114021/246299/297784/294799/292624/296596
GO:0021772	olfactory bulb development	44	-0.614536181917807	-1.97532290966641	2.91178386801931e-05	0.000837708142306202	0.000644504961909878	1644	tags=43%, list=10%, signal=39%	25416/313757/316052/25431/84358/290986/85496/312974/29751/59323/299907/360849/58946/309692/282840/81524/300160/360272/84409
GO:1990748	cellular detoxification	102	0.44037264464441	1.85641161019319	2.97039491601536e-05	0.000850650250490087	0.000654462192263548	3329	tags=39%, list=20%, signal=32%	117254/29527/116484/24314/295037/296972/24787/113898/94167/29338/116686/365802/58819/78959/313706/294141/294744/29328/85274/24426/25260/298376/24786/24422/29624/24424/114846/113922/25545/117287/24312/286900/24404/289197/64352/29244/297029/303754/361843/316519
GO:0031102	neuron projection regeneration	83	-0.515599694190027	-1.88740318654935	2.99349941531687e-05	0.000853352367571837	0.000656541111852482	1240	tags=28%, list=7%, signal=26%	307505/116640/25271/112400/85496/302983/114122/64133/25529/360406/114486/293860/192363/25081/316539/81735/81522/301363/317189/29456/24586/299858/25718
GO:0002064	epithelial cell development	245	-0.39628243879741	-1.67688283925178	3.03602989345902e-05	0.000861542482948394	0.000662842315973852	2487	tags=26%, list=15%, signal=22%	25524/29452/25473/84351/83785/682408/304741/25446/81801/100314055/314423/171379/81659/25154/311553/315655/310460/246334/29492/81762/50672/65157/498549/84489/63881/79255/83501/29437/295691/64537/116667/24890/301737/25537/60447/25205/298101/24907/682329/25529/25484/24208/24326/293860/306022/292994/50671/26955/292771/301287/246284/83731/114483/170913/25022/64204/113970/24654/81918/246150/306204/5002…
GO:0042776	proton motive force-driven mitochondrial ATP synthesis	20	0.71745809754347	2.18137704015257	3.12926300055995e-05	0.000883981398755465	0.000680106076282689	3060	tags=70%, list=18%, signal=57%	140608/690441/641434/192241/25392/298203/300677/245965/363061/171375/171374/298596/65262/94271
GO:1904752	regulation of vascular associated smooth muscle cell migration	48	-0.615404537389062	-2.009579952814	3.1706045603904e-05	0.000889015667714272	0.000683979276457881	1581	tags=33%, list=9%, signal=30%	25285/246297/499497/304580/313388/246331/116548/24592/25745/25017/305987/685781/366608/54286/299858/83720
GO:0090263	positive regulation of canonical Wnt signaling pathway	107	-0.478728847808098	-1.81801930693225	3.17556453468337e-05	0.000889015667714272	0.000683979276457881	3187	tags=38%, list=19%, signal=31%	306811/63879/24666/364712/25631/295445/363014/500532/266608/301242/306007/116777/299802/306782/313488/296121/25431/84489/24329/116667/498997/286994/100363275/361881/25443/311071/117060/316201/679028/302711/302424/363122/290794/365755/25022/116477/308703/310207/289054/360990/300160
GO:0008286	insulin receptor signaling pathway	125	-0.464747220854611	-1.79846848786786	3.40453556328406e-05	0.000948862300070643	0.00073002329770983	3551	tags=42%, list=21%, signal=33%	24855/171116/314824/25135/309008/313845/116636/25522/89813/24179/29645/83840/25467/58844/81745/25622/84027/501174/60664/191570/310838/58852/315326/361845/312667/78968/24205/85384/362461/301020/287533/85496/301737/25603/25700/688018/360406/294337/25513/303443/26295/300652/24954/498416/170916/116723/315843/24680/311578/686098/315427/25718
GO:0008038	neuron recognition	42	-0.621723189688746	-1.98484304297892	3.42861733354095e-05	0.000951327022813162	0.000731919573939057	1735	tags=36%, list=10%, signal=32%	316256/313633/116683/54226/306400/246331/29751/299907/114029/316539/58946/310207/317189/24586/84409
GO:1904754	positive regulation of vascular associated smooth muscle cell migration	30	-0.679261228906281	-2.03632772706715	3.45512346950947e-05	0.000952956352949069	0.000733173126703019	1581	tags=40%, list=9%, signal=36%	25285/246297/304580/313388/246331/116548/25017/305987/685781/366608/299858/83720
GO:1902600	proton transmembrane transport	133	0.395107215336488	1.7550526049316	3.46501829440075e-05	0.000952956352949069	0.000733173126703019	2040	tags=26%, list=12%, signal=23%	114630/171082/252934/140608/291103/690441/366448/641434/309111/170667/297566/304485/192241/293650/300677/85333/245965/54322/24216/114766/308589/171375/81728/362837/293655/245959/81814/361385/171374/499529/25176/293652/499512/117287/299341
GO:0032970	regulation of actin filament-based process	384	-0.35862999622016	-1.58050219365382	3.56556412807528e-05	0.00097630775664798	0.000751138925041897	1846	tags=22%, list=11%, signal=20%	63994/308516/315655/304816/310460/291760/317435/305332/313866/310131/100363276/316258/81762/287418/114862/78957/65261/300128/287533/116683/286993/58834/60445/684811/100361376/293645/300768/499497/29693/116667/304580/311647/301737/171500/362919/303222/25537/25717/293024/306400/312812/362918/361256/246331/308864/363662/311071/29433/316201/114486/306618/170915/361617/297408/25513/304740/293860/36182…
GO:0007098	centrosome cycle	130	-0.457298894779397	-1.77307222640747	3.87133057258939e-05	0.00105540247880679	0.00081199179051829	2607	tags=34%, list=15%, signal=29%	362622/301164/303240/303241/261730/363174/307302/308492/360592/353302/307347/305101/688324/497672/85252/291377/360672/298884/29167/305002/114482/308846/314859/25537/25515/117524/25112/29479/311391/363018/306618/297408/360254/311573/171304/306594/64183/311191/301287/81740/299117/679640/282840/286919
GO:0001767	establishment of lymphocyte polarity	13	-0.816940895471553	-2.01519081731455	3.92626815612275e-05	0.00106111221206382	0.00081638467060324	643	tags=23%, list=4%, signal=22%	361857/25745/499337
GO:0001768	establishment of T cell polarity	13	-0.816940895471553	-2.01519081731455	3.92626815612275e-05	0.00106111221206382	0.00081638467060324	643	tags=23%, list=4%, signal=22%	361857/25745/499337
GO:0006457	protein folding	178	0.369928396710593	1.70872026267202	3.98579283667939e-05	0.00107255623618058	0.000825189324581128	3981	tags=39%, list=24%, signal=30%	24471/24468/292814/312559/287470/65028/500689/316221/24223/362112/84026/366734/315447/296278/316348/29374/85274/292777/79563/313811/287199/114214/308759/309651/24818/282827/161476/295549/295230/289233/25518/290652/361255/296587/60460/113922/300257/367808/299809/297994/366995/116656/311359/64667/361310/685607/291463/288305/116456/83624/298508/364529/294864/362526/311456/499967/294274/266606/24963/…
GO:0046785	microtubule polymerization	90	-0.505639023514359	-1.87479173672967	4.13128672805136e-05	0.00110693661129719	0.000851640449067014	3152	tags=39%, list=19%, signal=32%	29161/64528/100361417/252941/65201/311546/114514/680991/308663/289400/25595/362980/306599/309098/307347/24205/688324/29167/300834/290396/691380/314814/300158/304740/64183/83585/29477/311191/309692/299117/308870/367171/286919/246150/29456
GO:0021988	olfactory lobe development	47	-0.602227412870871	-1.96314491271858	4.3021056279861e-05	0.00114777971946655	0.000883063786797147	1644	tags=36%, list=10%, signal=33%	25431/84358/290986/85496/312974/29751/59323/299907/360849/58946/309692/282840/81524/29424/300160/360272/84409
GO:0048639	positive regulation of developmental growth	199	-0.405419856913978	-1.67365366690292	4.32457351070655e-05	0.00114886435861025	0.000883898272311488	2382	tags=24%, list=14%, signal=21%	83785/25321/361628/84027/360921/24649/305589/100362725/25126/25203/64829/112400/81810/25235/116683/313934/499497/294787/312974/114588/246331/170915/691889/59323/679028/315530/140590/24413/29477/114029/24954/26955/25592/25022/56718/291553/29610/310207/64553/24654/360748/29456/24586/64033/25661/299858/362587/25718
GO:1905818	regulation of chromosome separation	65	-0.543306334298222	-1.9067421816242	4.38274826714351e-05	0.00115938548439733	0.000891992878812482	1934	tags=31%, list=11%, signal=27%	362519/362438/25203/303037/680006/24205/298884/25515/315508/311327/680089/171576/304477/361182/24708/304862/308870/362044/286919/300711
GO:0019722	calcium-mediated signaling	201	-0.404765601388324	-1.67157991230452	4.61419256948125e-05	0.00121546009330259	0.000935134829870883	2614	tags=24%, list=15%, signal=20%	81745/29715/29372/171358/294560/25738/84027/140666/29716/314396/24316/292168/29337/112400/297814/50672/316019/308022/29693/54226/25107/311658/24674/24907/25267/29363/553106/497892/297408/192248/499931/363287/29477/24246/85421/25679/24239/56718/64553/24629/81678/29424/307820/24586/116654/300160/362036/25262
GO:0021761	limbic system development	150	-0.433092836009895	-1.70835006961248	4.66900846763233e-05	0.00122473192703482	0.000942268272348798	1376	tags=19%, list=8%, signal=17%	81517/60445/85496/499497/300967/309280/246331/311071/25529/29751/363445/64619/360849/24954/312401/24592/362398/25022/296789/81524/313929/315546/140588/361368/81527/315036/25718/24718
GO:0048675	axon extension	124	-0.464632917402952	-1.79620593486696	4.85576880633762e-05	0.00126839182669313	0.000975858756367257	2516	tags=31%, list=15%, signal=26%	114514/25416/25473/83785/93667/361628/84027/360921/25595/303206/100362725/246249/360702/29596/311372/300231/114588/309280/246331/25529/304419/170915/29751/24326/363445/315530/140590/29477/114029/79559/310207/312213/29456/81527/360272/25661/299858/362587
GO:0035904	aorta development	71	-0.524366899757994	-1.87041715745239	4.89088670853717e-05	0.00127224190505823	0.000978820879432241	1972	tags=34%, list=12%, signal=30%	29216/171379/367562/306636/83518/140670/81810/85496/312974/306571/367100/24326/679028/362736/114029/81809/311886/58946/59107/24629/312566/79433/84409/299858
GO:0072006	nephron development	170	-0.435938845701626	-1.76055937248383	4.94196498760532e-05	0.00128019449865643	0.000984939342146455	2405	tags=26%, list=14%, signal=22%	25473/308912/83785/83508/24716/29216/25453/363265/311553/311182/360606/29492/316258/50672/85497/24650/29437/498697/499497/305012/292155/286994/287478/498819/24674/25267/310550/362918/25484/155012/24326/59323/299907/64017/304947/315546/296512/171396/24629/113970/140588/310341/84484/114633
GO:0030202	heparin metabolic process	15	-0.801152652866797	-2.06548978745118	5.03479155773443e-05	0.00129885139235273	0.000999293339623411	3120	tags=80%, list=18%, signal=65%	360630/29633/360904/295430/311215/50672/363073/64537/292155/291942/24326/299907
GO:0014909	smooth muscle cell migration	129	-0.446983158557518	-1.73263492659128	5.31454556277329e-05	0.00136537892791743	0.0010504774270277	1821	tags=26%, list=11%, signal=24%	29260/100314055/25154/25126/25285/246297/81517/85496/499497/304580/25205/313388/246331/361945/116548/24310/679028/363287/24246/300652/498416/24592/362398/25745/29467/24629/25017/305987/685781/366608/54286/360272/299858/83720
GO:0000375	RNA splicing, via transesterification reactions	282	0.320669996965279	1.56312939068022	5.38929294741158e-05	0.0013676973931175	0.00105226117753697	4099	tags=39%, list=24%, signal=30%	24468/500116/361814/290284/114488/361542/307779/288321/360503/117259/94167/306222/362223/100361269/171365/100365504/500954/361545/362630/300092/295284/302557/314336/363133/192246/170900/680891/291794/361682/297699/313449/296913/681234/298385/298374/360602/362829/474154/362990/252855/361995/680737/309651/297336/303346/679898/681031/687679/100911462/494445/498189/362394/680309/364382/287273/64301/1…
GO:0000377	RNA splicing, via transesterification reactions with bulged adenosine as nucleophile	282	0.320669996965279	1.56312939068022	5.38929294741158e-05	0.0013676973931175	0.00105226117753697	4099	tags=39%, list=24%, signal=30%	24468/500116/361814/290284/114488/361542/307779/288321/360503/117259/94167/306222/362223/100361269/171365/100365504/500954/361545/362630/300092/295284/302557/314336/363133/192246/170900/680891/291794/361682/297699/313449/296913/681234/298385/298374/360602/362829/474154/362990/252855/361995/680737/309651/297336/303346/679898/681031/687679/100911462/494445/498189/362394/680309/364382/287273/64301/1…
GO:0000398	mRNA splicing, via spliceosome	282	0.320669996965279	1.56312939068022	5.38929294741158e-05	0.0013676973931175	0.00105226117753697	4099	tags=39%, list=24%, signal=30%	24468/500116/361814/290284/114488/361542/307779/288321/360503/117259/94167/306222/362223/100361269/171365/100365504/500954/361545/362630/300092/295284/302557/314336/363133/192246/170900/680891/291794/361682/297699/313449/296913/681234/298385/298374/360602/362829/474154/362990/252855/361995/680737/309651/297336/303346/679898/681031/687679/100911462/494445/498189/362394/680309/364382/287273/64301/1…
GO:0018209	peptidyl-serine modification	218	-0.396840080753285	-1.65368544164565	5.42627443462588e-05	0.0013715073398935	0.00105519242468348	2396	tags=24%, list=14%, signal=21%	84351/261730/24498/84027/296753/24716/310838/308449/311039/310538/310131/81762/311437/24650/287533/24329/117269/54226/116667/54348/366061/317256/114005/25537/25515/25387/25112/81752/24907/362342/311349/313388/296648/114486/316457/24246/26295/685055/85421/287871/290794/29340/56718/116477/315843/498013/306764/360748/246150/24680/691397/300711/300160
GO:0050919	negative chemotaxis	49	-0.577666473762017	-1.89001226110473	5.46947125447855e-05	0.00137685117103668	0.00105930379177358	1605	tags=37%, list=10%, signal=33%	112400/246262/116683/361324/286994/296787/309280/296456/362049/29751/25081/58946/296789/310207/312213/81527/360272/84409
GO:0050905	neuromuscular process	197	-0.410761158783297	-1.69055726889858	5.52186837303265e-05	0.00138445880533505	0.00106515685420199	3201	tags=28%, list=19%, signal=23%	59312/29161/24583/288663/293537/24838/29565/314180/83840/287537/360872/302996/25524/65027/84351/364634/293485/29260/81574/367562/360916/25152/100362458/116564/25304/290986/308572/78957/308709/29167/266714/29738/362950/83534/54226/309696/309962/24907/362342/363152/155012/24326/691889/65277/140448/85421/83731/292023/56718/25017/361368/309243/79433/315771/25262/290447
GO:0051983	regulation of chromosome segregation	98	-0.480565765192372	-1.8019964003924	5.56944735441832e-05	0.00139080239334534	0.00107003740118782	1934	tags=41%, list=11%, signal=36%	296368/360962/54237/298874/497856/305984/360643/295107/301701/296137/301164/362798/365868/362519/362438/362609/25203/293967/303037/680006/24205/298594/298884/25515/315508/311327/680089/171576/304477/361182/316395/24708/311412/304862/308870/362044/286919/291234/300711/83620
GO:1901028	regulation of mitochondrial outer membrane permeabilization involved in apoptotic signaling pathway	21	0.689302418256075	2.1258391278776	5.81452316253437e-05	0.00143575713276513	0.00110462409212967	1851	tags=48%, list=11%, signal=42%	294235/29884/362791/116502/81917/363206/25392/85333/170465/25176
GO:0055017	cardiac muscle tissue growth	110	-0.475793812474133	-1.81336035058652	5.8188763921901e-05	0.00143575713276513	0.00110462409212967	1994	tags=35%, list=12%, signal=31%	29733/24179/689710/363014/89843/294312/313757/84027/24649/25271/681740/25203/112400/81810/24205/246297/686117/499497/297480/293024/366980/170915/59323/679028/24413/114901/24246/81809/25022/170899/56718/29610/64553/308831/24586/64033/79433/54286
GO:0031345	negative regulation of cell projection organization	211	-0.403605440772008	-1.67616386556798	5.84145942211023e-05	0.00143575713276513	0.00110462409212967	2320	tags=24%, list=14%, signal=21%	84027/313170/360921/288654/24923/116647/25595/689931/303206/305589/192117/83469/306636/81659/360606/246249/360702/685425/50864/313633/29596/60445/363073/81651/303222/300231/24674/64133/309280/313308/246331/25529/79128/360406/29751/679028/293860/25150/316539/81735/367171/301363/310207/317189/300160/360272/83620/299858/171357/191571
GO:0032535	regulation of cellular component size	377	-0.351625142407242	-1.549069436975	5.83147696553137e-05	0.00143575713276513	0.00110462409212967	2382	tags=25%, list=14%, signal=22%	114514/363235/298890/25416/296603/299012/83785/93667/361628/84027/24716/360921/313385/25595/293485/312915/303206/305589/314397/315655/100362725/304816/317420/317435/246249/315272/313866/310131/29414/360702/84360/497078/29501/65261/29596/116683/60445/100361376/316064/116667/304580/311647/29665/54348/301737/362919/300231/114588/306400/312812/309280/361256/246331/308864/140694/25529/362302/314979/29…
GO:0099633	protein localization to postsynaptic specialization membrane	49	-0.576294844732484	-1.88552455790357	5.90701996675181e-05	0.00144052834579811	0.00110829490576844	3385	tags=43%, list=20%, signal=34%	252857/25522/353230/29650/312937/93667/84027/362021/300472/57033/313783/294917/685244/300967/59323/26295/84009/691984/113970/116654/361948
GO:0099645	neurotransmitter receptor localization to postsynaptic specialization membrane	49	-0.576294844732484	-1.88552455790357	5.90701996675181e-05	0.00144052834579811	0.00110829490576844	3385	tags=43%, list=20%, signal=34%	252857/25522/353230/29650/312937/93667/84027/362021/300472/57033/313783/294917/685244/300967/59323/26295/84009/691984/113970/116654/361948
GO:0060419	heart growth	118	-0.457408594405995	-1.75381264501743	5.95013666390533e-05	0.00144539701139148	0.00111204069618677	3152	tags=34%, list=19%, signal=28%	29161/116719/29733/24179/689710/363014/89843/294312/313757/84027/24649/25271/681740/25203/112400/81810/24205/246297/686117/499497/297480/293024/366980/170915/59323/679028/24413/114901/24246/81809/25022/170899/56718/29610/64553/308831/24586/64033/79433/54286
GO:0060562	epithelial tube morphogenesis	360	-0.355657564396057	-1.56127527637491	6.16470069192114e-05	0.00149171420231254	0.00114767561229034	2402	tags=24%, list=14%, signal=21%	308912/313757/83785/315259/54251/83508/24716/304037/364634/89806/116640/29216/305645/25453/299802/306636/245920/25154/83518/361700/29492/81810/361765/81517/300128/24650/363126/294981/58834/60445/65189/304729/498697/499497/497991/297480/305012/292155/498386/24890/286994/316013/691246/25537/84584/287478/498819/306400/307594/25267/25443/362918/246331/360891/116475/311071/24208/24326/679028/312651/36…
GO:0060078	regulation of postsynaptic membrane potential	147	-0.439015843301425	-1.7262220557961	6.28099615160052e-05	0.00151398683299004	0.00116481143831551	2479	tags=21%, list=15%, signal=18%	689172/81657/296374/84027/24923/116647/54239/315272/294715/81739/78957/25601/688705/499497/54226/304580/29665/24674/300967/84390/59323/289606/25672/140448/311191/25049/26955/24239/300160/24718/499010
GO:0001503	ossification	432	-0.340554907161467	-1.5094686869015	6.31884483945468e-05	0.0015172518589506	0.001167323441394	3128	tags=30%, list=19%, signal=25%	25631/311604/499241/317346/295106/29502/29313/117516/29733/313121/117278/78965/363014/360863/266608/192179/25681/25614/315879/29263/310461/83838/89830/29715/113955/29598/81657/292165/25622/308912/313757/292041/83785/315259/24498/84027/291228/25446/295277/25366/298732/684112/365009/84352/81801/100314055/310914/498194/83469/363849/306782/116564/297894/25304/311215/304581/25431/314843/315272/501145/…
GO:0019228	neuronal action potential	53	-0.57419516020486	-1.90332490915611	6.45217944492234e-05	0.00154333165803257	0.00118738837697845	2014	tags=32%, list=12%, signal=28%	81574/24316/116564/54239/29717/114862/81739/308572/29710/29665/56827/84390/294961/361833/83731/170899/56718
GO:0010965	regulation of mitotic sister chromatid separation	50	-0.58167873996538	-1.90695255038853	6.88034612120628e-05	0.00163323197090079	0.00125655470686669	1734	tags=30%, list=10%, signal=27%	25203/303037/680006/24205/298884/25515/311327/171576/304477/361182/24708/304862/362044/286919/300711
GO:0007091	metaphase/anaphase transition of mitotic cell cycle	60	-0.549428420770951	-1.88456003126077	6.86292070078855e-05	0.00163323197090079	0.00125655470686669	1734	tags=30%, list=10%, signal=27%	25203/303037/680006/24205/298884/25515/311327/171576/304477/361182/316395/24708/311412/304862/362044/286919/300711/83620
GO:1902414	protein localization to cell junction	145	-0.435251515550701	-1.70614295888431	6.92495346677088e-05	0.00163759410958525	0.00125991079221992	3885	tags=43%, list=23%, signal=33%	50658/116482/303183/307035/81005/29546/117096/58808/300517/116595/304193/252857/314906/313717/25522/25364/353230/59317/689710/288057/84590/29650/306871/116493/312937/311024/93667/84027/362021/24923/300472/116647/57033/84016/313783/171041/305645/25152/365661/294917/78957/192183/302983/171500/303222/685244/29138/300967/59323/293860/29477/292994/26295/26955/170913/84009/691984/113970/315795/116654/3…
GO:0048532	anatomical structure arrangement	19	-0.730985091345957	-1.98362151226082	7.04550232842639e-05	0.0016598140013723	0.00127700604268559	886	tags=47%, list=5%, signal=45%	24907/309280/246331/29751/363445/25617/360849/312213/81527
GO:0061842	microtubule organizing center localization	35	-0.63726663507815	-1.96955215375221	7.62912650193574e-05	0.00176402358339203	0.00135718145139699	1149	tags=54%, list=7%, signal=51%	360773/690728/691426/311134/289997/261730/362021/303830/294429/361324/289392/301287/299117/366669/289054/301455/81918/246150/499010
GO:0033046	negative regulation of sister chromatid segregation	41	-0.606985458129697	-1.92807324173132	7.61716862340606e-05	0.00176402358339203	0.00135718145139699	1734	tags=34%, list=10%, signal=31%	25203/303037/680006/24205/298884/25515/311327/171576/304477/361182/304862/362044/286919/300711
GO:0033048	negative regulation of mitotic sister chromatid segregation	41	-0.606985458129697	-1.92807324173132	7.61716862340606e-05	0.00176402358339203	0.00135718145139699	1734	tags=34%, list=10%, signal=31%	25203/303037/680006/24205/298884/25515/311327/171576/304477/361182/304862/362044/286919/300711
GO:0045841	negative regulation of mitotic metaphase/anaphase transition	41	-0.606985458129697	-1.92807324173132	7.61716862340606e-05	0.00176402358339203	0.00135718145139699	1734	tags=34%, list=10%, signal=31%	25203/303037/680006/24205/298884/25515/311327/171576/304477/361182/304862/362044/286919/300711
GO:2000816	negative regulation of mitotic sister chromatid separation	41	-0.606985458129697	-1.92807324173132	7.61716862340606e-05	0.00176402358339203	0.00135718145139699	1734	tags=34%, list=10%, signal=31%	25203/303037/680006/24205/298884/25515/311327/171576/304477/361182/304862/362044/286919/300711
GO:0018105	peptidyl-serine phosphorylation	207	-0.402961220554547	-1.66964622559016	7.82098964236529e-05	0.00180171359178179	0.00138617889835358	1467	tags=25%, list=9%, signal=23%	84351/261730/24498/84027/296753/24716/310838/308449/310538/310131/81762/311437/24650/287533/24329/117269/54226/116667/54348/317256/114005/25537/25515/25387/25112/81752/24907/362342/311349/313388/296648/114486/316457/24246/26295/685055/85421/287871/290794/29340/56718/116477/315843/498013/306764/360748/246150/24680/691397/300711/300160
GO:0048706	embryonic skeletal system development	139	-0.441297183289074	-1.72575225827663	7.94216814026785e-05	0.00182290278307692	0.00140248116192114	1644	tags=23%, list=10%, signal=21%	25431/501145/287647/81810/314694/499497/294787/316013/25717/64133/25267/25705/682329/24790/313922/116548/24326/25412/299907/679693/361472/114029/100362124/81809/65205/304947/25022/367218/171396/140588/25654/313641
GO:0045807	positive regulation of endocytosis	172	-0.4135097844154	-1.6704549450138	8.333857399839e-05	0.00190579749989725	0.00146625761771603	2893	tags=29%, list=17%, signal=24%	192154/29645/65178/25614/689388/287537/50645/64202/83785/116647/293485/29491/29354/29216/60355/83518/29337/315272/140670/24233/63881/299609/500985/25435/60668/54226/360570/309696/24674/25387/307594/362860/140694/79128/58812/297408/25528/303292/25081/311191/24954/25745/501088/291553/113970/81918/307124/300160/299858/499010
GO:0021536	diencephalon development	83	-0.502080569848192	-1.83791510761979	8.42315616648791e-05	0.00191918846523299	0.00147656018392948	1233	tags=22%, list=7%, signal=20%	304729/679869/309280/25443/246331/311071/29751/679028/312781/54299/312401/362398/296789/313929/310207/24586/81527/24718
GO:0002090	regulation of receptor internalization	90	-0.492056186317586	-1.82442973982353	8.55204912112671e-05	0.00194147064229797	0.00149370335462971	1971	tags=28%, list=12%, signal=25%	60355/314397/306636/83518/29337/112400/304294/307842/54226/171136/499263/312108/25489/25387/79128/58812/474147/24954/501088/291553/686590/113970/81918/299858/499010
GO:0003014	renal system process	120	-0.458412851998077	-1.76320238085982	8.65505295199174e-05	0.00195157005461022	0.00150147350871906	2141	tags=29%, list=13%, signal=26%	301113/293485/81801/64055/25154/308516/360606/54239/685823/25339/316258/50672/498549/287533/498697/316064/300768/360468/54348/25107/309696/287478/315912/24674/25749/79128/25484/116548/24326/25672/310695/83731/24239/171396/113970
GO:0043491	phosphatidylinositol 3-kinase/protein kinase B signal transduction	309	-0.367603524450204	-1.58860555561383	8.65905662545299e-05	0.00195157005461022	0.00150147350871906	3167	tags=30%, list=19%, signal=25%	59265/29161/29344/29516/295106/117516/24179/500562/29645/362814/25614/25467/59319/306860/65052/303185/296603/363156/83785/54251/362289/24498/84027/24716/192126/60664/24248/191570/296409/312915/29491/316211/29216/338458/363167/103690221/25453/304376/306782/29366/112400/310131/25285/316258/361632/287533/84489/63881/500985/24329/497811/65189/64537/679869/300834/301737/116699/60630/306508/25489/84477…
GO:0097205	renal filtration	35	-0.633256803122011	-1.95715926711625	9.12934600057482e-05	0.002050162125237	0.00157732698980019	1819	tags=34%, list=11%, signal=31%	308516/360606/685823/300768/360468/315912/24674/25484/24326/310695/171396/113970
GO:0014910	regulation of smooth muscle cell migration	117	-0.458331093995381	-1.75180101998025	9.28672161700625e-05	0.00207060725196321	0.00159305679467667	2070	tags=26%, list=12%, signal=23%	29260/100314055/25154/25126/25285/246297/81517/499497/304580/25205/313388/246331/361945/116548/24310/679028/363287/24246/300652/24592/362398/25745/24629/25017/305987/685781/366608/54286/360272/299858/83720
GO:0050680	negative regulation of epithelial cell proliferation	157	-0.430176546707549	-1.71121843891287	9.26953350280557e-05	0.00207060725196321	0.00159305679467667	1473	tags=22%, list=9%, signal=20%	24205/363104/84489/497811/65189/361303/499497/497991/25124/500200/25717/25705/25164/362918/116475/79128/25554/360254/24208/312651/29647/312781/24708/81809/58946/445442/29227/114483/24592/25022/29610/171396/307449/29616
GO:0001502	cartilage condensation	20	-0.725628304264199	-1.99339011185652	9.89412191884123e-05	0.00219818516510056	0.00169121102512353	2084	tags=60%, list=12%, signal=53%	29195/310914/306782/679701/24650/140587/25412/81809/293165/171396/25654/58968
GO:0051146	striated muscle cell differentiation	322	-0.362173773006968	-1.57384228768025	0.000101461769699636	0.00224619088026536	0.00172814503598149	1951	tags=20%, list=12%, signal=18%	50938/316740/25271/306636/24582/679712/245920/25203/304581/112400/25285/497078/679701/246297/307189/29204/686117/304135/83501/60445/29437/312647/306600/310704/311372/499497/297480/25107/311658/24674/293024/499281/24907/25267/311029/497892/311633/361430/170915/294337/687001/24413/114901/363287/297867/24246/362332/24708/85421/679990/81735/25745/56718/293165/64553/64204/24629/305987/361368/311055/64…
GO:0008306	associative learning	106	-0.469597529281293	-1.78771231399978	0.000102142421327024	0.00225326903301984	0.00173359073280719	2626	tags=32%, list=16%, signal=27%	59312/25553/24179/311311/300772/360616/680971/360904/25446/364634/293485/24316/192117/25152/54239/78957/299609/60445/314322/54226/287478/309962/303208/114486/287476/311191/25049/24592/24239/56718/315606/29424/311055/24718
GO:0060384	innervation	32	-0.649469665864014	-1.96884167304823	0.000103720364045703	0.00228002194625818	0.00175417354017992	2279	tags=41%, list=14%, signal=35%	24716/116564/64829/29366/25361/687064/84489/312974/246331/29751/24326/316539/171396
GO:0006898	receptor-mediated endocytosis	271	-0.374500089722324	-1.60017144964918	0.000104265989465204	0.00228397393765358	0.00175721407176261	2172	tags=22%, list=13%, signal=20%	292594/293485/29491/313474/29216/60355/314397/679958/306636/81659/83518/100294508/29337/112400/304294/140670/300438/316258/81810/25235/80848/307842/500985/24329/54241/313409/313934/29144/54226/171136/117106/499263/312108/25489/25460/25387/300967/500244/296456/308864/140694/79128/58812/314349/363127/474147/312781/300652/24954/315840/501088/291553/25696/686590/113970/81918/313641/366138/299858/4990…
GO:0042330	taxis	382	-0.348028637579105	-1.53402324383661	0.000105275072642754	0.00229801495982068	0.00176801677022042	1618	tags=18%, list=10%, signal=16%	84050/112400/315272/246262/287647/50672/25361/81517/316019/116683/312492/316064/304109/54226/361388/311647/361324/54348/301737/286994/100363275/100365008/296787/25486/81515/309280/296456/25267/25443/29363/306487/246331/300158/362049/29751/192248/316457/24326/140590/25081/24565/114029/309451/81809/85421/25592/58946/445442/85419/296789/116477/310207/64204/24629/295378/83629/307124/24680/366608/2511…
GO:0098743	cell aggregation	22	-0.711469950956284	-1.99464221408685	0.000106440898184607	0.00230732822002257	0.00177518208485512	2084	tags=55%, list=12%, signal=48%	29195/310914/306782/679701/24650/140587/25412/81809/293165/171396/25654/58968
GO:0061077	chaperone-mediated protein folding	63	0.489436235491643	1.91556431130649	0.000106084608621608	0.00230732822002257	0.00177518208485512	4445	tags=52%, list=26%, signal=39%	24471/24468/292814/287470/362112/315447/316348/29374/313811/114214/308759/24818/295549/295230/289233/60460/299809/297994/64667/288305/294864/294274/266606/24963/362809/680216/308857/25462/288620/294273/680945/64367/680121
GO:0009791	post-embryonic development	111	-0.47367064013697	-1.80780062061557	0.00010873134853797	0.00233698935318424	0.00179800238053225	3471	tags=40%, list=21%, signal=32%	100314228/29192/299284/114505/114587/140635/689710/313228/310859/29715/314785/83785/54251/25366/314423/296281/688517/100362458/362573/500037/314694/294924/312647/85496/679869/302983/64191/296787/303606/25484/363445/309728/310638/246284/81666/282840/25022/56718/293165/315606/361368/300711/25151/25262
GO:0031109	microtubule polymerization or depolymerization	134	-0.450901807601713	-1.75278118680957	0.000108790225055644	0.00233698935318424	0.00179800238053225	3172	tags=38%, list=19%, signal=31%	303659/29161/64528/306575/102554838/100361417/252941/65201/311546/313861/114514/680991/308663/313170/289400/363823/25595/310635/25152/362980/303575/306599/309098/362186/307347/24205/688324/286993/29167/300834/290396/311349/691380/314814/300158/679221/304740/361828/64183/83585/29477/311191/54252/309692/299117/308870/367171/29424/286919/246150/29456
GO:0045137	development of primary sexual characteristics	294	-0.37240759526054	-1.59693195568451	0.000108932228380044	0.00233698935318424	0.00179800238053225	1972	tags=20%, list=12%, signal=18%	29216/25453/310914/171495/312678/25154/116564/25126/117855/362085/304608/362186/312440/316258/500985/360588/361435/24890/301737/289337/84584/303730/294643/25387/25267/373544/102550344/156117/114031/116464/301126/29751/360254/24208/24310/293860/25617/24153/306022/309728/24954/81809/362285/246284/170913/25745/29467/313929/117521/24629/25454/289054/246150/83724/300711/64033/360272/84409
GO:0007611	learning or memory	314	-0.363573378888237	-1.57382309815962	0.000110828133939155	0.00236143358423941	0.00181680896412562	2226	tags=20%, list=13%, signal=18%	25446/364634/140666/293485/29716/363167/24316/192117/25152/361845/360645/500037/360606/54239/112400/300438/78957/81517/313633/688705/299609/24329/60445/314322/311372/294318/60668/499497/54226/114005/287478/114858/309962/24679/303208/25050/114486/170915/54244/29477/140448/287476/311191/24938/25049/25679/24592/24239/170899/84009/81524/56718/293922/24654/315606/29424/24680/361368/311055/24586/64033/…
GO:0007059	chromosome segregation	363	-0.352643439860625	-1.54584468648532	0.000110611951558523	0.00236143358423941	0.00181680896412562	2844	tags=27%, list=17%, signal=23%	289997/315162/311546/313861/296137/305270/114514/308761/301164/498265/362798/316602/680991/81685/308663/365868/315259/361921/261730/294252/362021/315298/363174/362844/290577/365155/316425/287930/362519/362980/362438/499933/300860/362609/303575/25203/64470/84393/293967/303037/306599/680006/64046/309098/353302/362186/307347/24205/368002/298594/497672/54241/296084/360588/298884/114482/308846/294787/…
GO:2001259	positive regulation of cation channel activity	64	-0.543988992008264	-1.90627633009817	0.000111577267372425	0.00236881961430127	0.00182249153157755	803	tags=19%, list=5%, signal=18%	363152/116600/84390/24326/361833/312981/291553/64553/25399/29424/54286/362036
GO:0033002	muscle cell proliferation	279	-0.363288846398143	-1.55830023140609	0.000111933651484683	0.00236881961430127	0.00182249153157755	3019	tags=29%, list=18%, signal=25%	84014/29733/313121/24179/301701/25029/363014/89843/683206/83840/25614/266713/502886/25622/313757/83785/54251/24498/84027/64031/498982/171114/84350/29260/24649/100314055/25271/681740/499933/25126/25203/117855/112400/25285/25339/81810/24205/246297/24329/314322/85496/499497/679869/297480/25124/24890/25717/366980/24451/171569/58812/116548/192248/24326/59323/25513/679028/140590/363287/24246/365057/818…
GO:0003148	outflow tract septum morphogenesis	24	-0.693600770328602	-1.99063885309598	0.000114726367634514	0.00241971862548064	0.00186165154877769	1972	tags=46%, list=12%, signal=41%	29216/81810/296787/246331/367100/140590/81809/58946/25022/81527/84409
GO:0003007	heart morphogenesis	262	-0.386420576912858	-1.64835100010228	0.000116051883602385	0.0024394340381471	0.00187681993577062	3419	tags=35%, list=20%, signal=29%	361769/29192/299284/64512/313845/361332/29300/29161/364712/25631/360630/287925/59112/361751/360801/57341/81647/29733/689710/363014/306871/309544/89830/29715/25669/308912/83785/315259/93667/64031/304037/680537/24649/29216/171379/367562/25271/361103/311553/83518/304798/112400/361700/29492/81810/363126/294981/365652/304135/58834/499497/497991/360468/294787/691246/305343/312974/25489/296787/307594/36…
GO:0021695	cerebellar cortex development	68	-0.530498163762522	-1.88149132390277	0.000116958308489976	0.00245023731511046	0.00188513162006273	1738	tags=38%, list=10%, signal=34%	360630/288663/24941/312299/25524/25622/300807/500037/29366/290986/81517/312647/304729/312108/311349/363445/25617/360849/116665/309692/292023/81524/360243/79433/315771/171563
GO:1990778	protein localization to cell periphery	383	-0.344770303344288	-1.51863114662388	0.000118685738819651	0.00247811059348188	0.00190657639934543	3408	tags=31%, list=20%, signal=25%	501617/252857/313052/303002/308003/314259/313717/25522/29161/114024/287925/54190/363886/295106/25736/25621/353230/59317/308068/502643/288057/140433/29650/65201/362549/287986/192249/116493/312937/114514/300772/81745/89830/308912/84351/93667/84027/304037/362021/501174/24923/300472/65144/293485/170699/57033/84016/313783/60355/365661/303141/81659/362048/315655/362923/680531/317420/100360302/360606/29…
GO:0021884	forebrain neuron development	26	-0.692257358848381	-2.01654027657424	0.000120793463272769	0.00251371197070632	0.00193396692250401	1273	tags=42%, list=8%, signal=39%	361103/312647/309280/246331/29751/81666/312401/362398/25022/296789/81527
GO:0046902	regulation of mitochondrial membrane permeability	54	0.50543943200247	1.91796741345195	0.00012250838510259	0.00254092972822414	0.0019549073657042	1209	tags=28%, list=7%, signal=26%	294235/29884/293938/362791/64625/83462/116502/81917/295922/353231/363206/25392/85333/170465/83531
GO:0007584	response to nutrient	307	-0.36319676504107	-1.56817863445939	0.000123197273438348	0.00254675688104505	0.00195939058452137	2588	tags=27%, list=15%, signal=23%	301164/29715/304005/499358/29598/50683/444984/24291/83785/84350/24248/117099/81801/24649/116640/29216/25271/498194/245920/29345/24450/112400/78968/81810/80848/25361/312195/497672/25571/24329/360588/291437/85496/313210/100361376/499497/81716/497991/25124/310378/84584/25227/25205/84575/304929/25164/24451/361945/362029/246074/25554/360254/25288/59323/25513/494338/291671/690163/25412/24296/24153/2508…
GO:0072522	purine-containing compound biosynthetic process	195	0.341912621017565	1.60810167688674	0.000124720770123131	0.00256974180818055	0.00197707442790289	3137	tags=30%, list=19%, signal=24%	293130/114630/171082/289276/292072/140608/690441/641434/171087/298653/117544/24465/303179/81643/24184/289950/192241/59320/25392/85239/298203/297508/64390/300677/245965/298490/308589/24817/363061/171375/83782/309757/373541/25028/81814/171374/116643/499512/24165/25711/290029/191575/29562/291355/26759/100359982/79127/29603/298596/296167/65262/59086/117272/688283/25747/94271/54223/364975
GO:0086001	cardiac muscle cell action potential	59	-0.543581385562238	-1.85096614604275	0.000129224122713868	0.00265377038849566	0.00204172324080118	3152	tags=44%, list=19%, signal=36%	29161/287925/89843/117021/306871/59266/81574/29716/291760/29717/290533/29693/24781/25349/691246/24907/116600/293860/192363/24246/361833/24239/291553/25399/246150/362036
GO:0007094	mitotic spindle assembly checkpoint signaling	39	-0.612022318290531	-1.92231290899997	0.000133109025137228	0.00268931923602497	0.00206907334934823	1734	tags=36%, list=10%, signal=32%	25203/303037/680006/24205/298884/25515/311327/171576/304477/361182/304862/362044/286919/300711
GO:0071173	spindle assembly checkpoint signaling	39	-0.612022318290531	-1.92231290899997	0.000133109025137228	0.00268931923602497	0.00206907334934823	1734	tags=36%, list=10%, signal=32%	25203/303037/680006/24205/298884/25515/311327/171576/304477/361182/304862/362044/286919/300711
GO:0071174	mitotic spindle checkpoint signaling	39	-0.612022318290531	-1.92231290899997	0.000133109025137228	0.00268931923602497	0.00206907334934823	1734	tags=36%, list=10%, signal=32%	25203/303037/680006/24205/298884/25515/311327/171576/304477/361182/304862/362044/286919/300711
GO:0008542	visual learning	63	-0.537671501727573	-1.87699942728336	0.000132103742422055	0.00268931923602497	0.00206907334934823	2843	tags=35%, list=17%, signal=29%	311311/300772/360616/680971/360904/24316/192117/54239/299609/54226/287478/309962/114486/287476/311191/25049/24592/24239/56718/315606/29424/311055
GO:0071805	potassium ion transmembrane transport	200	-0.402205865145458	-1.65913898742239	0.000131664548203091	0.00268931923602497	0.00206907334934823	2374	tags=20%, list=14%, signal=18%	298908/59266/192215/84016/303803/29716/314396/290596/291999/317420/315272/365241/29501/308022/29738/316064/54348/85267/266760/25489/64119/84390/362302/298496/293860/25672/294961/361833/304827/25592/83731/170899/116477/291553/64553/83629/246150/361368/259273/54286/362036
GO:0072073	kidney epithelium development	160	-0.421861781078107	-1.68569289904554	0.000135045124440738	0.002719634554463	0.00209239695355888	3128	tags=31%, list=19%, signal=25%	25631/29454/192109/24179/363014/140433/85435/89830/300455/25473/308912/83785/83508/24716/24248/29216/25453/306636/311553/29492/316258/50672/85497/24650/294981/100361376/498697/499497/305012/292155/286994/114122/287478/498819/362918/25484/367100/24326/299907/316539/304947/25022/296512/113970/140588/310341/84484/360272/84409
GO:0006935	chemotaxis	380	-0.349172703191608	-1.53639715955363	0.000136769364237661	0.00274550206088655	0.00211229855818733	1618	tags=18%, list=10%, signal=16%	84050/112400/315272/246262/287647/50672/25361/81517/316019/116683/312492/316064/304109/54226/361388/311647/361324/54348/301737/286994/100363275/100365008/296787/25486/81515/309280/296456/25267/25443/29363/306487/246331/300158/362049/29751/192248/316457/24326/140590/25081/24565/114029/309451/81809/85421/25592/58946/445442/85419/296789/116477/310207/64204/24629/295378/83629/307124/24680/366608/2511…
GO:0010811	positive regulation of cell-substrate adhesion	133	-0.432283482831454	-1.68102845319033	0.000137376982629292	0.00274886058511112	0.00211488249574042	1662	tags=25%, list=10%, signal=23%	360606/84050/81762/81517/60445/361303/306873/360468/311647/282583/366474/24907/246331/79128/114486/116548/192248/293860/314280/25081/114517/445442/29340/312401/114483/25745/306941/296512/301363/305987/309081/25661/25600
GO:0014902	myotube differentiation	131	-0.443685009307051	-1.72240393873427	0.000138154221569203	0.00275558084746497	0.00212005284351866	2410	tags=26%, list=14%, signal=22%	308468/313757/690139/84027/50938/679712/245920/304581/497078/679701/246297/29204/304135/29437/306600/310704/311372/499497/25107/311658/24674/24907/361430/294337/687001/363287/81735/25745/56718/64204/305987/361368/311055/309081
GO:0099565	chemical synaptic transmission, postsynaptic	121	-0.444403215634528	-1.71027587478721	0.000139935579726972	0.00278222237017671	0.00214054995070122	2479	tags=21%, list=15%, signal=18%	689172/296374/84027/24923/116647/54239/314764/81739/78957/25601/688705/499497/54226/304580/29665/24674/300967/59323/140448/311191/25049/26955/170899/300160/24718/499010
GO:0099175	regulation of postsynapse organization	192	-0.399838523900182	-1.64268174457865	0.000142266025288454	0.0028195771297645	0.00216928946830815	3757	tags=36%, list=22%, signal=28%	687633/170673/192647/303634/29546/50646/298874/24855/116595/305826/171116/361018/252857/29192/317407/307940/59312/280670/315996/25364/365222/361598/29650/310461/25416/296374/315259/116647/362558/29491/83469/312563/306782/100362311/100362725/287418/313633/83501/25435/304109/54226/171500/303222/25603/25529/360406/314384/29433/59323/363445/25150/29647/361251/316539/26955/24592/84009/303599/314961/24…
GO:1902686	mitochondrial outer membrane permeabilization involved in programmed cell death	36	0.575051154143622	1.96580765520292	0.000147648259647981	0.00291698761070363	0.00224423387333024	1209	tags=36%, list=7%, signal=34%	294235/29884/293938/362791/64625/116502/81917/353231/363206/25392/85333/170465/83531
GO:0060997	dendritic spine morphogenesis	76	-0.511116738133379	-1.84354413773711	0.000150614859926219	0.00296621000163845	0.00228210395431957	3708	tags=41%, list=22%, signal=32%	690211/192647/108348065/287989/171116/317407/59312/280670/29650/310461/116647/362558/89820/100362311/78957/313633/25435/304109/171500/303222/25603/29433/29647/316539/26955/84009/303599/246212/313278/300160/24718
GO:0033047	regulation of mitotic sister chromatid segregation	49	-0.554342476367222	-1.81370068157502	0.000152141798519356	0.00298685927093189	0.00229799081974122	1734	tags=31%, list=10%, signal=28%	25203/303037/680006/24205/298884/25515/311327/171576/304477/361182/304862/308870/362044/286919/300711
GO:0097345	mitochondrial outer membrane permeabilization	29	0.619271539301293	2.03499980665301	0.000159792726385792	0.00312101645226291	0.00240120692171875	1209	tags=41%, list=7%, signal=38%	294235/29884/293938/362791/64625/116502/81917/363206/25392/85333/170465/83531
GO:0000070	mitotic sister chromatid segregation	175	-0.412757227759388	-1.67598091878804	0.000159975214596209	0.00312101645226291	0.00240120692171875	2775	tags=34%, list=16%, signal=28%	295107/315740/64528/25508/301701/311546/313861/296137/305270/114514/308761/301164/362798/680991/315259/315298/290577/362519/362438/303575/25203/84393/303037/680006/353302/362186/307347/24205/368002/54241/296084/298884/114482/294787/25515/315508/311327/680089/691380/171576/306618/304477/63996/311336/315330/304740/171304/293860/361182/315958/24708/367307/360849/304862/308870/362044/286919/300711/83…
GO:0000462	maturation of SSU-rRNA from tricistronic rRNA transcript (SSU-rRNA, 5.8S rRNA, LSU-rRNA)	33	0.587348303060527	1.97267979510766	0.00016153433648264	0.00314161639458293	0.0024170558365971	4544	tags=70%, list=27%, signal=51%	305887/81775/29287/299198/306960/140655/290235/100363452/65136/287120/362703/362902/360574/291071/359727/297784/299900/305258/502227/294333/317418/100360406/100360664
GO:0051873	killing by host of symbiont cells	15	0.733498491359672	2.03994343799876	0.000163106466102148	0.00315512888558529	0.00242745190064252	183	tags=27%, list=1%, signal=26%	29221/81503/301059/679572
GO:0000028	ribosomal small subunit assembly	24	0.643246373639959	2.03423692990484	0.000163239889483269	0.00315512888558529	0.00242745190064252	2671	tags=67%, list=16%, signal=56%	681429/29284/691531/29287/29752/306960/29304/29285/83789/81773/122799/25538/94266/29236/100362987/362967
GO:0070588	calcium ion transmembrane transport	320	-0.358798326231916	-1.55868968400149	0.000167652791867989	0.00323042092478968	0.00248537910751668	2615	tags=22%, list=16%, signal=19%	311387/81745/29715/24167/29598/294560/25738/362289/171562/301113/170699/25673/29716/314396/24316/290596/245920/83518/315579/29337/257648/315272/29717/50672/114862/81739/25601/24650/365567/312492/29693/29665/85267/309407/56827/266760/312974/154968/311115/81515/24907/296456/363152/116600/24326/291671/192363/25150/24246/25391/140448/298267/81809/85421/25679/29340/308797/24239/312981/29467/64553/2539…
GO:0031116	positive regulation of microtubule polymerization	32	-0.640929092422198	-1.94295126155133	0.000177676017182827	0.00340255023089689	0.00261780970747574	1473	tags=38%, list=9%, signal=34%	24205/29167/691380/314814/64183/83585/29477/311191/308870/286919/246150/29456
GO:0007044	cell-substrate junction assembly	95	-0.488196278952609	-1.82090537764935	0.000177516356547547	0.00340255023089689	0.00261780970747574	1618	tags=43%, list=10%, signal=39%	84407/25631/498003/360202/361598/499443/29645/192179/25614/114514/81745/25622/83785/84050/305332/54308/100363276/81762/298594/305552/313494/116683/58834/60445/300768/309696/366474/246331/117036/307582/304740/315686/25745/296512/301363/64204/686098/25661/299858/362587/316313
GO:0060079	excitatory postsynaptic potential	108	-0.458536986956067	-1.74456168627685	0.000184503107443113	0.00352248593201026	0.00271008427253476	2479	tags=22%, list=15%, signal=19%	689172/296374/84027/24923/116647/54239/81739/78957/25601/688705/499497/54226/304580/29665/24674/300967/59323/140448/311191/25049/26955/300160/24718/499010
GO:0035051	cardiocyte differentiation	178	-0.40913177251486	-1.6678929677689	0.000187627817835326	0.00357122093520103	0.00274757937349997	2732	tags=29%, list=16%, signal=25%	100360334/294312/310461/29715/64202/83785/315259/84027/64031/316052/680229/25271/306636/24582/25203/112400/25361/246297/307189/294981/686117/24329/60445/312647/499497/297480/293024/296787/499281/25267/311029/497892/170915/24326/679028/24413/114901/297867/24246/81809/56718/29610/293165/64553/64204/24629/308831/361368/64033/79433/54286/499010
GO:0046661	male sex differentiation	196	-0.393163215836426	-1.6203581710511	0.000188880902144875	0.00358414429206824	0.00275752217721025	1972	tags=21%, list=12%, signal=19%	29216/25453/312678/306782/25126/117855/362186/312440/316258/500985/360588/361435/24890/301737/286994/289337/84584/294643/498819/25267/25443/114031/301126/29751/24208/24310/293860/306022/309728/24954/81809/362285/246284/170913/313929/117521/24629/25454/289054/246150/83724
GO:0050673	epithelial cell proliferation	469	-0.333019580998913	-1.48400681644894	0.000190221549579044	0.00359864586067264	0.00276867920487776	3180	tags=27%, list=19%, signal=23%	100362346/114587/25429/29344/25631/25368/295106/81647/117516/293538/363014/114553/25148/24941/499443/315610/65129/683206/140433/360635/114110/29263/81745/89830/303185/304005/300455/317370/313592/25738/83785/306096/54251/24498/192126/116777/89806/314423/363265/299802/306636/25154/83518/500037/25431/310131/25285/246334/29414/29492/361765/24205/50672/363104/81517/84489/24329/497811/65189/29568/36130…
GO:0071287	cellular response to manganese ion	20	-0.709928811053006	-1.95026167496336	0.000195210912987978	0.00368187833771585	0.00283271552222657	1544	tags=40%, list=9%, signal=36%	362862/79255/54226/156117/25617/29467/498013/300160
GO:0014812	muscle cell migration	143	-0.421186364344756	-1.65202276604898	0.000196191743130714	0.00368923208543689	0.00283837325271226	1821	tags=24%, list=11%, signal=21%	25154/25126/25285/81762/246297/81517/314683/85496/499497/304580/25205/313388/246331/361945/116548/24310/679028/363287/24246/300652/498416/24592/362398/25745/29467/24629/25017/305987/685781/366608/54286/360272/299858/83720
GO:0008406	gonad development	288	-0.369881845491986	-1.58983639633818	0.000196920263483942	0.00369181142621697	0.00284035771227194	1972	tags=19%, list=12%, signal=17%	29216/25453/310914/171495/312678/25154/116564/25126/117855/362085/304608/362186/312440/316258/500985/360588/361435/24890/301737/289337/84584/25387/25267/373544/102550344/156117/114031/116464/301126/29751/360254/24208/24310/293860/25617/24153/306022/309728/24954/81809/362285/246284/170913/25745/29467/313929/117521/24629/25454/289054/246150/83724/300711/64033/360272/84409
GO:0070570	regulation of neuron projection regeneration	44	-0.581242394183194	-1.86830564429318	0.00020138758093632	0.00376300076785992	0.00289512843921947	952	tags=25%, list=6%, signal=24%	64133/25529/360406/114486/293860/316539/81735/301363/317189/299858/25718
GO:0007405	neuroblast proliferation	89	-0.4791753333367	-1.77881272837282	0.000201922994911593	0.00376300076785992	0.00289512843921947	2382	tags=28%, list=14%, signal=24%	83785/362783/315298/307505/29331/310635/50938/308492/29492/294299/29596/84489/114122/313388/140587/312781/287476/24592/25022/81524/289054/140588/362530/58968/300160
GO:1904385	cellular response to angiotensin	55	-0.548900233784532	-1.83991140418326	0.000205524220147618	0.00381871341184993	0.00293799190643352	1909	tags=35%, list=11%, signal=31%	310909/298646/81762/246297/360588/362950/301010/25537/24674/306487/24310/25672/85421/282546/24680/685781/25661/25718/83720
GO:0072102	glomerulus morphogenesis	10	-0.823000838446302	-1.88922254362049	0.000207631752230362	0.00384642441891439	0.00295931183953503	1535	tags=60%, list=9%, signal=55%	29492/499497/25267/362918/315546/24629
GO:0050772	positive regulation of axonogenesis	96	-0.476687969666172	-1.77976938114534	0.000208291674425119	0.00384723350129	0.00295993432077801	2382	tags=32%, list=14%, signal=28%	83785/361628/84027/360921/305589/100362725/100362710/116683/304109/114588/309280/289392/246331/311071/114486/170915/316009/315530/140590/29477/114029/58946/299117/362398/310207/312213/29456/84409/25661/299858/362587
GO:0060021	roof of mouth development	94	-0.473379028270214	-1.76064719774569	0.000212560661263332	0.00391450208928313	0.00301168854943203	3348	tags=41%, list=20%, signal=33%	64512/313845/500023/29454/317346/64194/363555/362800/361930/313757/25366/302963/25431/501145/100359595/81810/313633/305552/499497/305343/312974/25717/298189/25267/312478/116475/25554/313689/25412/312781/310137/309728/294279/81809/312981/365023/29610/100366024/140588
GO:0009880	embryonic pattern specification	70	-0.506427901698795	-1.79401570078736	0.000213624443198052	0.00391643514755038	0.00301317578058329	1758	tags=23%, list=10%, signal=21%	304077/501145/353227/686117/289338/25443/25507/246331/367100/29751/59323/312781/304071/25022/305497/81527
GO:0098813	nuclear chromosome segregation	276	-0.36855418473552	-1.57936745865022	0.000213920292377812	0.00391643514755038	0.00301317578058329	2817	tags=28%, list=17%, signal=23%	315162/311546/313861/296137/305270/114514/308761/301164/362798/680991/81685/365868/315259/361921/261730/294252/315298/363174/290577/365155/362519/362438/303575/25203/64470/84393/303037/680006/64046/353302/362186/307347/24205/368002/298594/54241/296084/360588/298884/114482/294787/362919/25515/315508/311327/312641/680089/691380/171576/306618/304477/63996/311336/360254/257649/315330/304740/171304/29…
GO:0051057	positive regulation of small GTPase mediated signal transduction	73	-0.506457107022573	-1.80933615287712	0.000219798238931268	0.00400058427302596	0.00307791733694453	1978	tags=32%, list=12%, signal=28%	310635/50938/83469/112400/29492/85384/688705/293024/25387/296456/25443/304419/316009/679221/117020/25081/24246/85243/25592/58946/301363/24629/24718
GO:0035282	segmentation	94	-0.472873346879825	-1.75876640778718	0.000219255349004035	0.00400058427302596	0.00307791733694453	934	tags=18%, list=6%, signal=17%	296787/307594/289392/25507/246331/311071/170915/29751/679028/679693/312781/114510/363122/305497/360748/300711/81527
GO:0044784	metaphase/anaphase transition of cell cycle	63	-0.528943214718439	-1.84652916865021	0.000221542662630008	0.00402061291511378	0.00309332671230333	1734	tags=29%, list=10%, signal=26%	25203/303037/680006/24205/298884/25515/311327/171576/304477/361182/316395/24708/311412/304862/362044/286919/300711/83620
GO:0050890	cognition	350	-0.355759993015584	-1.55595405167107	0.000226131281486711	0.00409199301542475	0.00314824420266625	2226	tags=20%, list=13%, signal=18%	25446/364634/140666/293485/29716/363167/24316/192117/25152/361845/360645/304077/500037/360606/54239/112400/300438/317391/78957/81517/313633/688705/299609/24329/60445/314322/311372/294318/60668/499497/54226/294787/114005/312974/287478/114858/309962/24679/303208/309860/25050/114486/170915/305540/54244/29477/140448/287476/311191/24938/25049/25679/24592/24239/170899/84009/365023/81524/56718/293922/24…
GO:0021700	developmental maturation	372	-0.337845118786086	-1.48696672032685	0.000228849305128604	0.00412920870496496	0.00317687672437427	2465	tags=21%, list=15%, signal=18%	316639/29452/308912/83785/25321/261730/84027/686189/24716/192126/313481/304741/116777/302705/116647/314396/305589/299737/299971/25154/116564/313488/25203/64829/680264/315272/84360/81762/56813/50672/501515/287418/78957/170579/353227/84489/50678/117269/85496/301010/54226/362919/81651/25537/64133/309550/290396/289521/313922/360254/309639/316009/24326/59323/679028/299907/171103/361833/24708/116690/36…
GO:0003012	muscle system process	415	-0.338557837954719	-1.4969574630138	0.000233080099721855	0.00419342669326669	0.00322628392243539	3152	tags=26%, list=19%, signal=21%	29161/24583/25631/287925/25368/116719/25365/24179/25029/308899/288057/114553/24838/156767/29565/361400/117021/83840/25614/306871/294312/192249/140939/360872/312299/29715/302996/29598/84351/54251/59266/84027/29260/81801/81574/29716/367562/25453/24316/310909/681740/305338/24582/25154/25304/291760/54239/25285/29717/81762/50672/246297/114862/81739/308572/85497/686117/365652/308709/29437/304109/499497…
GO:0097237	cellular response to toxic substance	119	0.382369657073081	1.67637849385845	0.000234467796548618	0.00419421906548145	0.0032268935474328	2012	tags=27%, list=12%, signal=24%	117254/29527/116484/24314/295037/296972/24787/113898/94167/29338/116686/365802/58819/27100/78959/288584/313706/294141/294744/29328/85274/24426/25260/298376/24786/24422/29624/24424/114846/113922/25545/117287
GO:0032886	regulation of microtubule-based process	248	-0.376011794610009	-1.59761756047277	0.00023383968806177	0.00419421906548145	0.0032268935474328	2883	tags=28%, list=17%, signal=24%	362081/100361417/252941/65201/311546/313861/312937/114514/301164/300985/84027/288269/362021/289400/367153/363823/25595/25673/362452/310635/307302/501059/307036/25152/308492/300860/58845/360592/362186/24205/81762/24650/85252/116683/286993/54241/360672/298884/29167/314859/25537/25515/117524/140581/290396/311349/691380/314814/363018/300158/297408/679221/304740/361828/306594/64183/83585/29477/311191/…
GO:0000819	sister chromatid segregation	190	-0.398797481416841	-1.63682926594274	0.000238977720119041	0.00426267973343764	0.0032795649230171	2775	tags=30%, list=16%, signal=25%	311546/313861/296137/305270/114514/308761/301164/362798/680991/315259/315298/290577/362519/362438/303575/25203/84393/303037/680006/353302/362186/307347/24205/368002/54241/296084/298884/114482/294787/25515/315508/311327/680089/691380/171576/306618/304477/63996/311336/315330/304740/171304/293860/361182/316395/315958/24708/367307/311412/360849/304862/308870/362044/360243/286919/300711/83620
GO:0006936	muscle contraction	289	-0.36035430623796	-1.54637083117005	0.000240924268464536	0.00428515728781794	0.00329685841056733	3152	tags=27%, list=19%, signal=22%	29161/24583/287925/25365/24179/25029/308899/288057/114553/24838/29565/117021/83840/306871/192249/140939/360872/29715/302996/29598/84351/54251/59266/29260/81801/81574/29716/367562/25453/24316/310909/305338/24582/25154/25304/291760/54239/29717/50672/246297/114862/81739/308572/365652/308709/29437/29693/287408/360543/25349/691246/25537/24907/500943/363152/116600/497892/24326/691889/363287/24246/14044…
GO:1902100	negative regulation of metaphase/anaphase transition of cell cycle	43	-0.576329811946535	-1.84724847665689	0.00024607352738009	0.00435194626468528	0.00334824364227032	1734	tags=33%, list=10%, signal=29%	25203/303037/680006/24205/298884/25515/311327/171576/304477/361182/304862/362044/286919/300711
GO:1905819	negative regulation of chromosome separation	43	-0.576329811946535	-1.84724847665689	0.00024607352738009	0.00435194626468528	0.00334824364227032	1734	tags=33%, list=10%, signal=29%	25203/303037/680006/24205/298884/25515/311327/171576/304477/361182/304862/362044/286919/300711
GO:0022411	cellular component disassembly	399	-0.33819529397885	-1.49591919141013	0.000254091828199526	0.0044810601227391	0.0034475795779793	2373	tags=24%, list=14%, signal=21%	301085/315259/261730/24498/498402/313170/287545/289400/363823/362113/25595/293485/252853/171041/288038/310635/60355/171379/311903/501059/367645/25152/81659/315655/304816/100362458/314870/303575/317435/313866/362186/140942/24205/301020/364902/286993/304135/54241/25435/313409/29167/29693/308846/300834/301737/287044/25515/25717/154968/685179/690632/293408/290396/64460/366980/312812/311349/312199/361…
GO:0048562	embryonic organ morphogenesis	297	-0.355849195820024	-1.53253561893877	0.000256100716673017	0.0045037655610976	0.00346504839193173	1644	tags=19%, list=10%, signal=17%	25431/501145/361700/29492/287647/84358/81810/314694/300128/363126/313633/305552/295691/266714/85496/304729/499497/679869/294787/316013/691246/309696/312974/25717/307594/362342/25267/25705/25443/309860/116475/682329/24790/298496/313922/24326/691889/312651/25412/297867/679693/312781/361472/114029/100362124/81809/315840/65205/25022/367218/361630/140588/25654/313641/83727
GO:0010269	response to selenium ion	21	0.655669943256906	2.02211508828771	0.00026114359434236	0.00455396497061271	0.00350367015873034	3030	tags=57%, list=18%, signal=47%	29527/29221/116484/24787/58819/498398/25260/25040/64205/25545/24404/29360
GO:0031103	axon regeneration	69	-0.506560563085184	-1.79779460059408	0.000259909670210637	0.00455396497061271	0.00350367015873034	2147	tags=29%, list=13%, signal=25%	307505/116640/25271/112400/85496/302983/114122/64133/25529/360406/114486/293860/25081/316539/81735/81522/29456/24586/299858/25718
GO:0033045	regulation of sister chromatid segregation	72	-0.49570342416632	-1.76613785779829	0.000260690179730789	0.00455396497061271	0.00350367015873034	1734	tags=26%, list=10%, signal=24%	25203/303037/680006/24205/298884/25515/311327/171576/304477/361182/316395/24708/311412/304862/308870/362044/286919/300711/83620
GO:0019226	transmission of nerve impulse	91	-0.476756925520649	-1.76797918589979	0.000261998047005981	0.00455613873943827	0.00350534258463067	2014	tags=24%, list=12%, signal=21%	81574/24316/116564/54239/29717/114862/81739/308572/25601/29710/29665/25107/56827/84390/294337/294961/361833/116690/83731/170899/56718/64204
GO:2001242	regulation of intrinsic apoptotic signaling pathway	189	0.341304861992517	1.60237675769228	0.000265562411542135	0.00460529482015986	0.00354316164873322	2840	tags=32%, list=17%, signal=27%	24471/29527/50692/24787/310738/29884/65028/60430/298400/314856/64625/289754/287417/366734/295922/59320/140654/287444/288584/246240/29258/116646/685474/24185/84348/29390/83427/83531/24822/81683/252855/309757/54250/114509/691278/24786/311059/25518/297893/114590/100361529/117287/365548/362827/300955/286900/100360977/103689969/24887/287979/500569/117540/59114/361567/25404/24404/313777/83805/25245/293…
GO:0095500	acetylcholine receptor signaling pathway	39	-0.596128353155878	-1.87239124202731	0.000267532672670898	0.0046266107354139	0.00355956140952707	1628	tags=21%, list=10%, signal=19%	54239/25601/114901/81666/24654/361368/686098/25262
GO:0036119	response to platelet-derived growth factor	47	-0.571486938598305	-1.86293691090236	0.000269355536951353	0.00464526689830745	0.00357391484474854	1305	tags=40%, list=8%, signal=37%	84350/29260/315655/500985/85496/299851/301737/307845/171569/116548/25150/59107/29340/25745/29467/24629/313278/360272/25661
GO:0098771	inorganic ion homeostasis	484	-0.324827908114053	-1.44927649514103	0.000276535999107444	0.004755962100352	0.00365908007518419	2141	tags=18%, list=13%, signal=16%	301113/293485/170699/117559/81801/29716/314396/290501/312052/24316/310909/679958/290596/245920/83518/315579/311215/29337/257648/306570/85430/56813/50672/497078/29501/84489/79255/308000/365567/294318/85496/498697/29693/54226/29665/54348/116699/85267/691631/312974/81515/24907/303606/362918/24451/116600/84480/291942/497892/299762/309969/24326/299907/25672/291905/24246/361833/85243/25391/140448/81809…
GO:0007492	endoderm development	80	-0.486854467567511	-1.77057230178515	0.000282845088390974	0.00485110408468366	0.0037322791738809	1070	tags=22%, list=6%, signal=21%	316013/308971/84354/296456/294337/307582/299907/679693/311478/303617/85490/85250/303774/25745/25654/25683/306628/25661
GO:0042391	regulation of membrane potential	463	-0.3298428703442	-1.47090095060841	0.000285750527340777	0.00488750833476293	0.00376028740088238	2479	tags=20%, list=15%, signal=17%	689172/81657/296374/298908/24498/59266/84027/501174/24923/116647/293485/81574/29716/314396/24316/309242/116564/291999/501039/291760/54239/315272/365241/29717/290533/294715/114862/81739/308572/78957/25601/29710/688705/29738/362950/499497/29693/54226/304580/297480/29665/310378/24781/25349/56827/691246/266760/287478/154968/25489/24674/300967/24907/116600/84390/84480/361430/294337/307380/59323/289606…
GO:0090287	regulation of cellular response to growth factor stimulus	302	-0.348765046616887	-1.50348982577172	0.000287228681031142	0.00489936791168694	0.00376941176745787	1662	tags=19%, list=10%, signal=17%	360606/84382/305539/29492/100314224/300673/246297/314694/363104/362165/294981/497811/305253/102553587/679869/361341/361324/361954/100363275/25717/25489/300967/24907/362342/25705/25164/25443/114031/246331/311071/58812/360406/170915/367100/54244/94188/679028/25617/29647/85243/300652/29476/58946/445442/498416/59107/81735/308870/367218/29610/100366024/171396/298744/309499/360272/83727/299858
GO:0032956	regulation of actin cytoskeleton organization	337	-0.349868778815055	-1.52622560666821	0.000289227264766965	0.0049200158417988	0.00378529760255747	1846	tags=23%, list=11%, signal=20%	63994/308516/315655/304816/310460/317435/305332/313866/310131/100363276/316258/81762/287418/78957/65261/300128/287533/116683/286993/58834/60445/684811/100361376/293645/300768/499497/116667/304580/311647/301737/171500/362919/303222/25537/25717/293024/306400/312812/362918/361256/246331/308864/363662/29433/316201/114486/306618/170915/361617/297408/25513/304740/293860/361828/293947/25081/292994/28925…
GO:0051345	positive regulation of hydrolase activity	355	-0.344674974184822	-1.50978492935279	0.000292615786289639	0.00496413139621255	0.00381923865228725	1996	tags=22%, list=12%, signal=20%	29354/310635/363265/361714/310909/266610/688517/282584/63994/303141/291309/100362725/100362710/56826/289051/360495/315203/100363276/317673/81762/298594/84489/63881/58834/497811/60445/60668/304109/499497/290805/311647/25124/84030/362719/303222/25537/307845/309696/306400/25387/25486/25603/81515/362393/500943/313388/156117/171296/360840/306618/361617/316009/679221/362257/25081/296060/25391/365057/11…
GO:0006813	potassium ion transport	228	-0.381077166323458	-1.59775585361736	0.000297376648734731	0.00503122606517867	0.00387085907338919	2063	tags=18%, list=12%, signal=16%	84016/303803/29716/314396/60355/290596/291999/317420/315272/365241/29501/308022/79255/60445/29738/316064/54348/85267/266760/25489/64119/84390/362302/298496/293860/25672/294961/361833/304827/25592/81666/83731/170899/116477/291553/64553/83629/246150/361368/259273/54286/362036
GO:0060038	cardiac muscle cell proliferation	62	-0.528121372647672	-1.83307799842736	0.000301130066910689	0.0050809594803336	0.00390912231952624	1994	tags=32%, list=12%, signal=29%	24649/25271/681740/25203/112400/81810/24205/499497/297480/366980/59323/679028/81809/25022/170899/29610/308831/24586/64033/79433
GO:0031032	actomyosin structure organization	210	-0.389181128827864	-1.61643053664974	0.000303901585998649	0.00511390189053791	0.00393446712132738	1614	tags=24%, list=10%, signal=22%	305332/113960/100363276/81762/287418/307189/308572/287533/58834/60445/29437/684811/293645/300768/499497/363031/360570/25537/25717/680259/293024/25387/25267/246331/311071/311029/309557/311633/114486/306618/170915/361617/297408/25513/304740/25081/292994/362332/85421/679990/310621/114116/305605/25745/56718/306941/64204/24629/315795/686098/79433
GO:0033145	positive regulation of intracellular steroid hormone receptor signaling pathway	17	-0.736479548172142	-1.94758285730531	0.000306744930774229	0.00514787258823524	0.00396060305354501	1160	tags=35%, list=7%, signal=33%	497991/84584/24208/24413/100362634/83724
GO:0007632	visual behavior	69	-0.503934733992044	-1.78847547528165	0.00031087168447603	0.0052031418932543	0.00400312543040532	2626	tags=33%, list=16%, signal=28%	311311/300772/360616/680971/360904/29482/24316/192117/54239/299609/54226/287478/309962/114486/287476/311191/25049/24592/24239/56718/315606/29424/311055
GO:0030071	regulation of mitotic metaphase/anaphase transition	55	-0.54109730559451	-1.8137560198726	0.000324971820332973	0.00535967349562842	0.00412355567255157	1734	tags=29%, list=10%, signal=26%	25203/303037/680006/24205/298884/25515/311327/171576/304477/361182/316395/24708/304862/362044/286919/300711
GO:0071526	semaphorin-plexin signaling pathway	53	-0.546170481391439	-1.81042954368899	0.000324472320671856	0.00535967349562842	0.00412355567255157	1187	tags=30%, list=7%, signal=28%	499497/361324/296787/309280/289392/246331/29751/316009/24326/293860/362398/296789/310207/312213/24586/81527
GO:0043401	steroid hormone receptor signaling pathway	119	-0.433400272976994	-1.66780718942461	0.000325375020798201	0.00535967349562842	0.00412355567255157	2414	tags=31%, list=14%, signal=27%	64202/25321/316275/100312983/58852/64196/171379/25271/361103/25154/246334/312440/497672/50678/362950/100361376/497991/297480/24890/84584/60447/25489/293024/316219/79128/117060/301126/170915/24208/24413/25672/291841/54299/100362634/313929/315133/83724
GO:0051495	positive regulation of cytoskeleton organization	180	-0.400910099396937	-1.63590072159559	0.000323662554065728	0.00535967349562842	0.00412355567255157	1614	tags=24%, list=10%, signal=22%	305332/310131/24205/287418/65261/60445/684811/29167/116667/29665/301737/25537/25717/309280/362918/246331/308864/691380/314814/363018/114486/306618/170915/293860/64183/83585/25081/29477/311191/310695/25230/85421/29340/308870/305605/56718/306941/296512/310207/29489/286919/246150/29456
GO:0050678	regulation of epithelial cell proliferation	392	-0.338889857369219	-1.49743379905345	0.000324290672327201	0.00535967349562842	0.00412355567255157	1849	tags=19%, list=11%, signal=17%	306636/25154/83518/500037/25431/310131/246334/29414/29492/24205/50672/363104/81517/84489/24329/497811/65189/29568/361303/306873/304729/312492/499497/679869/497991/297480/25124/24890/500200/25717/25705/25164/25443/362918/24451/116475/79128/58812/24790/192248/25554/360254/24208/24326/59323/679028/312651/303443/29647/312781/24708/81809/85421/287871/301287/58946/445442/29227/114483/310621/24592/25022…
GO:0045859	regulation of protein kinase activity	469	-0.326932471030197	-1.4568813463521	0.000324315340196818	0.00535967349562842	0.00412355567255157	3018	tags=26%, list=18%, signal=22%	498003/117516/313121/24179/78965/689710/361598/29645/683206/305710/311546/25614/246174/266713/363235/81745/362622/312299/301164/29715/498265/25744/361921/54251/362289/24498/84027/64031/192126/290834/293704/364754/292594/362558/29260/296409/499702/24649/497895/311151/363167/290868/24316/306782/314870/315579/25203/360497/308267/314843/112400/308755/29492/308106/25235/24205/246297/311437/81635/29498…
GO:0071826	protein-RNA complex organization	188	0.33521189684419	1.56831996486205	0.000328781331642032	0.00540153119326633	0.00415575960189084	3209	tags=36%, list=19%, signal=29%	681429/307779/299700/360503/687565/64307/689284/29284/691531/171365/29287/305506/29752/362630/300092/306960/29304/311166/691947/29285/362631/299872/293427/291794/83789/361682/100312984/297699/299899/360602/81773/361995/122799/680737/25538/297336/373541/681031/94266/362394/29236/317646/682390/295975/680309/116643/364382/64301/170956/81763/687711/367808/84401/361808/84473/302500/364430/100362987/36…
GO:0035418	protein localization to synapse	111	-0.458584433335508	-1.75022294594582	0.000335119525414425	0.00546253576282573	0.00420269450176177	3841	tags=44%, list=23%, signal=34%	116482/303183/81005/29546/117096/58808/116595/252857/314906/313717/25522/25364/353230/59317/288057/84590/29650/116493/312937/311024/93667/84027/362021/24923/300472/116647/57033/84016/313783/171041/25152/365661/294917/78957/302983/171500/303222/685244/29138/300967/59323/29477/26295/84009/691984/113970/116654/361948/24718
GO:0034764	positive regulation of transmembrane transport	243	-0.368864750242167	-1.56464140740626	0.000334123759807309	0.00546253576282573	0.00420269450176177	2989	tags=26%, list=18%, signal=22%	366473/361458/59312/306811/25364/24179/308113/29155/24941/25467/192249/81745/24167/170567/445541/25622/84351/25738/29482/65144/29716/24316/245920/83518/317420/29337/315272/362461/85497/313633/301010/29665/54348/497886/154968/293551/50719/24907/363152/116600/84390/114486/25288/24326/59323/293860/361833/24954/78966/308797/24239/312981/116477/291553/64553/25399/25017/29424/246150/686098/54286/362036…
GO:0010639	negative regulation of organelle organization	361	-0.349577092585475	-1.53336639660132	0.000334365636794097	0.00546253576282573	0.00420269450176177	3550	tags=33%, list=21%, signal=27%	298576/295261/171116/313067/300754/304193/315713/303238/500870/302953/297530/59312/116744/29161/361403/306575/304201/29733/301701/363014/81531/100361417/252941/311546/313861/100360334/287375/296137/114514/301164/303185/292165/365868/294025/64012/313170/313024/363228/289400/288654/363823/313385/25595/290577/312915/310635/367645/25152/290596/308516/315655/304816/500054/25203/303037/680006/317435/36…
GO:0071233	cellular response to L-leucine	13	-0.775023559047311	-1.91179113207826	0.000338826356356485	0.00550857537170192	0.00423811585541294	680	tags=62%, list=4%, signal=59%	363188/170915/499877/291624/287871/56718/502988/315427
GO:1905515	non-motile cilium assembly	71	-0.493958563833038	-1.76195059850318	0.000342793753254429	0.0055586010430322	0.00427660395379346	3781	tags=46%, list=22%, signal=36%	307724/308923/309156/305909/313365/314787/313067/300754/501617/305288/307940/500832/292811/295106/361930/298908/304037/100359595/363126/360672/29167/498386/311349/116475/311573/312651/60586/100362124/81740/367171/246304/65209/29424
GO:1905475	regulation of protein localization to membrane	218	-0.374100568955847	-1.55892686902825	0.000344661171417527	0.00557440335015445	0.00428876172669259	3226	tags=31%, list=19%, signal=25%	25522/59312/114024/363886/25736/25621/59317/308068/266608/29650/362549/116493/312937/114514/81745/691429/296374/93667/84027/501174/300472/65144/293485/170699/84016/306183/83469/317420/360606/294917/59074/140670/362461/65261/287533/313633/24329/54241/83501/113894/293645/304580/114005/303222/685244/300967/363152/79128/24208/25513/114901/25150/362736/24246/361833/26295/25592/308797/84009/116477/6919…
GO:0051402	neuron apoptotic process	365	-0.337389675349682	-1.4823030425764	0.000367862895777255	0.00593428438846874	0.00456564230499555	1567	tags=21%, list=9%, signal=20%	83785/296360/24498/84027/498982/296753/287545/293485/29491/290501/25453/192117/266610/116564/316256/246334/317673/316258/81762/364902/81517/84489/79255/312647/311372/85496/309995/499497/54226/24890/60630/360557/25717/25387/25205/362342/690853/156117/361970/24451/246331/84480/360406/29433/114486/294337/288333/24208/24413/361821/25150/25617/363287/24708/365057/360849/316539/81809/25592/83731/312401…
GO:1904375	regulation of protein localization to cell periphery	161	-0.40616910788733	-1.62676821085281	0.000370431358591206	0.00596031693733221	0.00458567088782331	3385	tags=35%, list=20%, signal=28%	252857/313052/308003/25522/114024/363886/59317/308068/29650/362549/287986/116493/312937/300772/81745/93667/84027/362021/501174/300472/293485/170699/84016/680531/317420/360606/294917/59074/313633/24329/54241/113894/293645/114005/303222/25515/685244/300967/363152/309557/79128/24208/25513/362736/24246/26295/308870/84009/116477/691984/25017/113970/686098/116654/299858/361948
GO:0035794	positive regulation of mitochondrial membrane permeability	39	0.551751725290155	1.92812732472117	0.000377235494608518	0.00605419329779172	0.0046578962573364	2752	tags=44%, list=16%, signal=37%	294235/29884/293938/362791/64625/116502/81917/353231/363206/25392/85333/170465/83531/25176/24887/25283/499335
GO:1902473	regulation of protein localization to synapse	37	-0.605540592763158	-1.88723743276109	0.00039027152085789	0.00624734642234822	0.00480650188846032	2824	tags=49%, list=17%, signal=41%	29650/116493/312937/93667/84027/300472/116647/294917/303222/685244/300967/29477/26295/84009/691984/113970/116654/361948
GO:1905710	positive regulation of membrane permeability	45	0.533266672783977	1.89757328117186	0.000392307532971094	0.00626387705457427	0.0048192200106262	2752	tags=42%, list=16%, signal=35%	294235/24468/29884/293938/362791/64625/116502/81917/353231/363206/25392/85333/170465/83531/25176/315509/24887/25283/499335
GO:0003094	glomerular filtration	32	-0.624257999471694	-1.89241350088078	0.000397129327134945	0.00632468976863128	0.00486600730321363	1819	tags=31%, list=11%, signal=28%	308516/685823/300768/360468/315912/25484/24326/310695/171396/113970
GO:0032414	positive regulation of ion transmembrane transporter activity	106	-0.450104358611525	-1.71350370115086	0.000399619329444797	0.00633203927341084	0.00487166176932036	1341	tags=19%, list=8%, signal=17%	317420/29337/313633/54348/24907/363152/116600/84390/24326/361833/312981/291553/64553/25399/25017/29424/246150/54286/362036/24718
GO:0007346	regulation of mitotic cell cycle	452	-0.32575307794041	-1.44866325411503	0.000399527390947654	0.00633203927341084	0.00487166176932036	3597	tags=31%, list=21%, signal=25%	690728/54320/366468/317335/246060/311743/309035/361018/315713/682033/303238/500870/314627/305984/114505/116636/100362346/311613/691318/29344/311968/690861/498003/81647/301701/361598/362081/310352/289997/311311/252879/361195/83840/81709/287986/266713/296137/312937/59319/89830/312299/361013/308624/113955/292401/25622/299204/314818/302982/64012/261730/298643/115771/302705/303378/89842/114104/362844/…
GO:0008045	motor neuron axon guidance	31	-0.64052383017197	-1.92533532415708	0.000407016646552476	0.00639070683112379	0.00491679864950519	1154	tags=32%, list=7%, signal=30%	297480/84030/309280/246331/29751/316539/79559/312213/360272/290447
GO:1904667	negative regulation of ubiquitin protein ligase activity	10	0.787074182944622	1.92287845195185	0.00040599485731576	0.00639070683112379	0.00491679864950519	1916	tags=60%, list=11%, signal=53%	690038/362631/29258/29282/313702/81763
GO:1902108	regulation of mitochondrial membrane permeability involved in apoptotic process	41	0.534680025428098	1.88232528789862	0.00040839320501301	0.00639070683112379	0.00491679864950519	1209	tags=32%, list=7%, signal=30%	294235/29884/293938/362791/64625/116502/81917/295922/363206/25392/85333/170465/83531
GO:0150146	cell junction disassembly	29	-0.622761539193876	-1.85685457837258	0.000408440177097292	0.00639070683112379	0.00491679864950519	3018	tags=41%, list=18%, signal=34%	498003/360202/315259/287545/301737/25717/25554/679221/25513/316539/301363/686590
GO:0010770	positive regulation of cell morphogenesis	66	-0.512951152497681	-1.80529842567793	0.000405089487682438	0.00639070683112379	0.00491679864950519	2114	tags=32%, list=13%, signal=28%	362558/84016/100362725/304522/294917/313633/363259/25435/304109/171500/25603/360406/29433/29647/316539/26955/116639/84009/360748/313278/24718
GO:0045216	cell-cell junction organization	197	-0.384442724779219	-1.58223928663509	0.000412219869207256	0.00643372160865225	0.00494989279787555	2989	tags=32%, list=18%, signal=27%	25631/287925/24179/689710/89843/310174/499443/100361417/65129/29650/306871/363677/290789/304388/303185/25744/84351/83785/361921/499249/287836/116777/365895/307505/305645/306636/315655/83518/317435/316258/81762/65261/313633/84588/83501/361303/192183/301737/25537/25717/140581/362918/192248/25554/24310/293860/361828/299907/292994/116690/310695/316539/81809/26955/301287/291553/295625/64204/685899/819…
GO:0048640	negative regulation of developmental growth	105	-0.450469971534978	-1.71073833468766	0.000414979352915842	0.00644456741356618	0.00495823720176745	3191	tags=35%, list=19%, signal=29%	360600/29161/25553/315996/288663/89843/25614/294312/89830/84027/25595/303206/305589/681740/246249/360702/312667/81810/24205/29596/84489/360914/65189/679869/297480/300231/309280/246331/25529/297408/29751/303188/498630/170899/310207/63878/360272
GO:0051301	cell division	472	-0.325035208715464	-1.44845393239496	0.000413961721830947	0.00644456741356618	0.00495823720176745	2406	tags=22%, list=14%, signal=19%	314818/83785/317247/361921/261730/498982/292554/83508/305482/24248/315298/363174/316425/499871/310635/363167/362438/499933/680531/303575/25203/84393/307348/296121/303037/246334/308755/304092/316258/24205/81762/81517/353227/294299/303135/360588/29167/308846/362704/363031/362919/316013/305343/25537/84584/25515/315508/117524/311327/25717/680089/313388/29363/313308/691380/497619/140587/63996/305227/3…
GO:0033555	multicellular organismal response to stress	103	-0.459311999182599	-1.73597985274666	0.00042091130204702	0.00649139432647806	0.00499426428112655	2780	tags=29%, list=16%, signal=24%	83840/316351/287986/83511/363235/24167/360712/24716/24316/307348/24450/257648/112400/50672/81739/81517/313633/499497/24674/309962/84390/294337/59323/299907/24938/445442/56718/361368/24586/24718
GO:0002088	lens development in camera-type eye	84	-0.469649808657758	-1.7232929276978	0.000421114000035818	0.00649139432647806	0.00499426428112655	2514	tags=31%, list=15%, signal=26%	25744/313757/365895/310838/171379/50938/305539/100359595/81810/294981/686117/84489/79255/192183/497991/305343/288204/315750/287478/362342/311071/54267/25022/317494/312566/83720
GO:0001763	morphogenesis of a branching structure	224	-0.373673154273008	-1.56325381912577	0.000419277051556476	0.00649139432647806	0.00499426428112655	2989	tags=29%, list=18%, signal=24%	24179/78965/363014/140433/361400/360635/89830/314785/25669/308912/83785/54251/24498/83508/364634/89806/116640/305645/305589/25453/25271/299737/25154/246334/81810/361765/81517/300128/24650/294981/304729/497991/24890/498997/286994/316013/84584/498819/296787/25267/25443/362772/246331/29751/25554/24208/24326/299907/312781/303828/116665/301287/290905/362398/304947/25022/296789/310207/171396/140588/836…
GO:0001941	postsynaptic membrane organization	51	-0.539907499807949	-1.77031973522345	0.000426745215011373	0.00656199600324139	0.00504858287813559	3201	tags=39%, list=19%, signal=32%	59312/353230/266608/691429/296374/116647/29755/25453/306183/83469/313633/83501/304580/114901/303828/25592/113970/686098/83620/24718
GO:0098696	regulation of neurotransmitter receptor localization to postsynaptic specialization membrane	28	-0.650038580616837	-1.9229640720363	0.00043287074441345	0.00663983306479894	0.00510846814110584	3385	tags=57%, list=20%, signal=46%	252857/25522/29650/312937/93667/84027/300472/294917/685244/300967/26295/84009/691984/113970/116654/361948
GO:0007178	cell surface receptor protein serine/threonine kinase signaling pathway	349	-0.3344118096219	-1.46463045262993	0.000440287464777856	0.00673704569266705	0.0051832603245133	2788	tags=25%, list=17%, signal=21%	362800/85435/25614/315761/100313972/29263/306860/81745/83838/303185/300455/313757/64031/171562/116777/290834/25366/681433/84352/100314055/29216/310914/361103/313477/306782/25304/360606/25431/305539/29492/81810/100314224/300673/246297/314694/363104/294981/314322/363073/102553587/432392/679869/116667/361954/312720/500200/25717/362342/25705/25164/25443/114031/362860/311071/79128/170915/367100/54244/…
GO:0001836	release of cytochrome c from mitochondria	52	0.498161191008268	1.87247774107617	0.000445802573486995	0.0068047566412697	0.0052353548908021	3317	tags=42%, list=20%, signal=34%	50692/24787/170512/29884/679907/60430/64625/116502/24516/24185/60374/691278/360549/116722/25388/24887/287979/24404/499335/687295/24482/24446
GO:0003184	pulmonary valve morphogenesis	17	-0.729260352516407	-1.92849206009643	0.000450099430758264	0.00685358718591181	0.00527292349820272	1535	tags=41%, list=9%, signal=37%	29492/304135/367100/81809/58946/360272/84409
GO:1904036	negative regulation of epithelial cell apoptotic process	35	-0.603646780146241	-1.86564579172863	0.000454718349034942	0.00690707214847967	0.00531407306094619	1947	tags=40%, list=12%, signal=35%	266732/25154/24205/81635/81517/25571/312647/679869/24451/297408/24708/301287/56718/25718
GO:0032011	ARF protein signal transduction	20	-0.690470500378662	-1.89680730464218	0.000458350768527732	0.00691179673410297	0.00531770800099679	2589	tags=50%, list=15%, signal=42%	292947/246310/312915/685244/296380/679221/309451/301363/686590/306380
GO:0032012	regulation of ARF protein signal transduction	20	-0.690470500378662	-1.89680730464218	0.000458350768527732	0.00691179673410297	0.00531770800099679	2589	tags=50%, list=15%, signal=42%	292947/246310/312915/685244/296380/679221/309451/301363/686590/306380
GO:0003177	pulmonary valve development	21	-0.678087162044617	-1.89080059395699	0.000456150844341866	0.00691179673410297	0.00531770800099679	1535	tags=43%, list=9%, signal=39%	29492/304135/367100/679028/140590/81809/58946/360272/84409
GO:0007272	ensheathment of neurons	179	-0.398464920084802	-1.6262807064286	0.000461579413078818	0.00692701989387274	0.00532942019706135	2515	tags=26%, list=15%, signal=22%	301045/25524/307393/313757/313977/360839/57033/100188936/363167/25271/316256/689826/112400/170907/497078/499975/84489/29710/84588/83501/60445/85496/293736/679869/300095/24826/309855/499022/306618/294337/316457/116690/140448/311191/360849/24592/56718/64204/83526/25017/308831/308376/81918/361368/29365/362036
GO:0008366	axon ensheathment	179	-0.398464920084802	-1.6262807064286	0.000461579413078818	0.00692701989387274	0.00532942019706135	2515	tags=26%, list=15%, signal=22%	301045/25524/307393/313757/313977/360839/57033/100188936/363167/25271/316256/689826/112400/170907/497078/499975/84489/29710/84588/83501/60445/85496/293736/679869/300095/24826/309855/499022/306618/294337/316457/116690/140448/311191/360849/24592/56718/64204/83526/25017/308831/308376/81918/361368/29365/362036
GO:0021952	central nervous system projection neuron axonogenesis	31	-0.63652884146976	-1.91332688277574	0.000465684225619386	0.00697186239938088	0.00536392053894045	1755	tags=39%, list=10%, signal=35%	362573/54239/313633/311372/304729/311071/316539/299117/29227/312213/360272/290447
GO:0043410	positive regulation of MAPK cascade	480	-0.320554039603338	-1.42997611127531	0.000476140792046799	0.00711135637499562	0.00547124259408095	3057	tags=25%, list=18%, signal=21%	25621/308436/117516/313121/24179/29633/361598/29645/305710/24536/24604/353316/94193/114110/246174/306860/312299/305835/303321/25524/113955/300455/25622/83785/54251/24498/24716/192126/308906/290834/364754/310838/29260/60464/29354/310635/311151/50938/306782/362197/29337/294917/112400/308776/29492/308106/25235/81762/311437/25601/306417/170579/84489/63881/299609/286993/24329/497811/83501/65189/304109…
GO:0006816	calcium ion transport	413	-0.335461543073423	-1.48700471275668	0.000485320351102897	0.00723115740318708	0.00556341354624424	2615	tags=21%, list=16%, signal=18%	311387/81745/29715/24167/29598/294560/116996/25738/362289/498982/171562/115771/301113/170699/25673/81801/29716/314396/24316/293735/290596/245920/83518/317420/315579/29337/257648/54239/315272/29717/50672/114862/81739/25601/24650/287533/365567/311372/312492/29693/29665/114005/85267/309407/56827/266760/64027/312974/154968/311115/24674/81515/24907/296456/363152/116600/300761/24326/291671/24310/192363…
GO:0140058	neuron projection arborization	36	-0.600405970166664	-1.85401220727877	0.000487957597092809	0.00725314113964382	0.00558032710660272	2536	tags=33%, list=15%, signal=28%	25669/116647/84016/29216/81762/246331/171296/29751/26955/309243/300160/362587
GO:1902110	positive regulation of mitochondrial membrane permeability involved in apoptotic process	34	0.565917623614066	1.91273195194889	0.000489446901000184	0.00725799763169632	0.00558406353110099	1209	tags=35%, list=7%, signal=33%	294235/29884/293938/362791/64625/116502/81917/363206/25392/85333/170465/83531
GO:0055123	digestive system development	158	-0.413244752551995	-1.6437750586549	0.000500954632503045	0.00740634539327781	0.0056981973965834	1783	tags=27%, list=11%, signal=25%	65027/308912/498982/25366/58852/25271/116564/286939/25203/24450/246334/81810/50672/246297/24650/363126/305552/84489/24329/304729/679869/294787/286994/25717/25205/25267/25443/116475/682329/170915/116548/24296/299907/24708/114029/24954/81809/25022/305497/140588/310341/25718/24718
GO:0042552	myelination	177	-0.394606228931909	-1.60813395366026	0.000501823498535402	0.00740634539327781	0.0056981973965834	2515	tags=25%, list=15%, signal=22%	301045/25524/307393/313757/313977/360839/57033/100188936/363167/25271/316256/689826/112400/170907/497078/499975/84489/29710/83501/60445/85496/293736/679869/300095/24826/309855/499022/306618/294337/316457/116690/140448/311191/360849/24592/56718/64204/83526/25017/308831/308376/81918/361368/29365/362036
GO:0060271	cilium assembly	359	-0.341158060161989	-1.49833001274718	0.00050713243033178	0.0074670466098144	0.00574489890666314	3731	tags=30%, list=22%, signal=24%	307395/308923/309156/305909/313365/363096/171415/296284/314787/313067/300754/363796/501617/305288/303002/309362/363782/365476/307940/500832/292811/116744/361746/304201/361438/295106/57341/363014/29885/140433/290705/361195/301121/192249/500693/312937/685664/361930/294854/303240/314740/171339/317576/292165/298908/315259/296618/84027/313170/288269/304037/287836/367153/288654/307302/363167/315952/307…
GO:0018210	peptidyl-threonine modification	100	-0.43830984368215	-1.64887784516687	0.000508655341622108	0.00747184775940429	0.00574859275249952	1351	tags=25%, list=8%, signal=23%	311039/317420/305539/287533/316064/54226/54348/366061/317256/25537/25515/362342/24246/26295/85421/287871/290794/308797/56718/116477/315843/81918/360748/24680/300160
GO:0003231	cardiac ventricle development	135	-0.421547950366933	-1.6393035014682	0.000510039827181415	0.00747459774904594	0.00575070850365405	1972	tags=24%, list=12%, signal=22%	29216/171379/25271/83518/304798/112400/140670/81810/314393/246297/499497/497991/312974/498819/296787/367100/24326/679028/140590/362736/312781/310137/81809/311886/58946/59107/298652/25022/170899/29610/25654/360272/84409
GO:0060315	negative regulation of ryanodine-sensitive calcium-release channel activity	10	0.779617567955767	1.90466140888619	0.00051190533819328	0.00748436774318653	0.00575822521428802	2269	tags=60%, list=13%, signal=52%	294141/29209/50663/24424/114846/24242
GO:0048565	digestive tract development	144	-0.419378599182481	-1.64379184938959	0.00051633496507245	0.00753149342744697	0.00579448215844955	2482	tags=28%, list=15%, signal=24%	65027/308912/498982/25366/58852/25271/116564/286939/25203/24450/246334/81810/50672/246297/24650/363126/84489/24329/304729/679869/294787/286994/25717/25205/25267/25443/116475/682329/170915/116548/24296/299907/24708/114029/81809/25022/305497/140588/310341/24718
GO:1903522	regulation of blood circulation	231	-0.377691388995618	-1.58681438944867	0.000519700213698154	0.00756291010283817	0.00581865311030469	2022	tags=20%, list=12%, signal=18%	81801/29716/367562/24316/291760/304798/257648/78968/29717/50672/114862/24329/362950/29693/54226/25107/24781/25349/691246/81752/24907/500943/116600/58812/29751/24326/25513/24310/140590/192363/363287/24246/399475/81809/25230/25592/24239/50664/64553/25399/685899/246150/305987/24680/366608/24831/362036
GO:0044782	cilium organization	393	-0.334439681898488	-1.47781375867368	0.000527353945661321	0.00765644344828751	0.00589061457540418	3693	tags=30%, list=22%, signal=24%	308923/309156/305909/108348065/313365/363096/171415/296284/314787/313067/300754/363796/501617/305288/498065/303002/309362/363782/300866/365476/307940/500832/292811/303659/116744/361746/304201/361438/295106/57341/363014/29885/140433/290705/361195/301121/192249/500693/312937/685664/361930/294854/303240/314740/171339/317576/292165/298908/315259/296618/261730/84027/365770/313170/288269/304037/287836/…
GO:0021675	nerve development	114	-0.437459496384486	-1.6684963193179	0.000538004594576214	0.00779295286296822	0.00599564040798941	2014	tags=25%, list=12%, signal=23%	81574/29716/314396/116564/64829/29366/257648/54239/25361/687064/313633/84489/29710/312974/24907/309280/246331/29751/24326/299907/316539/362398/24239/171396/140588/361368/312213/81527/171563
GO:1901029	negative regulation of mitochondrial outer membrane permeabilization involved in apoptotic signaling pathway	12	0.760871794472427	1.99742345722642	0.00053936976402488	0.00779464221483178	0.00599694013948716	2713	tags=67%, list=16%, signal=56%	294235/29884/116502/363206/85333/170465/25176/25283
GO:0038065	collagen-activated signaling pathway	16	-0.736498763133872	-1.92460417562511	0.000540873829249044	0.00779824628219731	0.00599971298981872	3101	tags=62%, list=18%, signal=51%	312728/315744/363458/363457/363265/315579/85496/290905/685781/306628
GO:0048259	regulation of receptor-mediated endocytosis	135	-0.419245097802559	-1.63034823488736	0.000542117393316296	0.00779824628219731	0.00599971298981872	1971	tags=22%, list=12%, signal=20%	60355/314397/306636/83518/29337/112400/304294/316258/307842/500985/313409/54226/171136/499263/312108/25489/25387/500244/296456/79128/58812/474147/24954/501088/291553/686590/113970/81918/299858/499010
GO:0021872	forebrain generation of neurons	57	-0.532421269367465	-1.80674025208711	0.00054418980149509	0.00781006190973299	0.00600880354318717	1273	tags=25%, list=8%, signal=23%	312647/309280/246331/29751/312781/81666/312401/362398/25022/296789/81524/289054/140588/81527
GO:0007020	microtubule nucleation	35	-0.599004674262494	-1.85129878352513	0.000554969328771374	0.0078564025385934	0.00604445649166674	3115	tags=49%, list=18%, signal=40%	64528/311546/114514/680991/308663/362980/306599/309098/307347/688324/29167/304740/64183/311191/309692/299117/246150
GO:0030325	adrenal gland development	36	-0.597237922872232	-1.84422949583191	0.000553017490154654	0.0078564025385934	0.00604445649166674	1376	tags=31%, list=8%, signal=28%	81517/25267/114031/24413/25081/309728/24954/24592/304947/24629/25718
GO:0000768	syncytium formation by plasma membrane fusion	56	-0.528637436654543	-1.78922206071772	0.00055384577017305	0.0078564025385934	0.00604445649166674	3426	tags=36%, list=20%, signal=29%	366998/25084/362931/29161/25621/308468/84027/290834/50938/245920/363104/304135/25124/311658/81735/25745/305987/311055/309460/309081
GO:0140253	cell-cell fusion	56	-0.528637436654543	-1.78922206071772	0.00055384577017305	0.0078564025385934	0.00604445649166674	3426	tags=36%, list=20%, signal=29%	366998/25084/362931/29161/25621/308468/84027/290834/50938/245920/363104/304135/25124/311658/81735/25745/305987/311055/309460/309081
GO:0150116	regulation of cell-substrate junction organization	69	-0.492819134496497	-1.74902596773658	0.000549700218001096	0.0078564025385934	0.00604445649166674	3128	tags=46%, list=19%, signal=38%	25631/498003/361598/499443/29645/192179/25614/114514/25622/83785/84050/305332/54308/100363276/81762/298594/305552/116683/58834/60445/366474/246331/679221/25513/304740/315686/25745/296512/301363/686590/299858/362587
GO:0051494	negative regulation of cytoskeleton organization	169	-0.391196105340324	-1.578718442444	0.000554283535124159	0.0078564025385934	0.00604445649166674	3255	tags=37%, list=19%, signal=30%	297530/59312/29161/306575/29733/81531/100361417/252941/311546/313861/100360334/287375/114514/301164/292165/313024/363228/289400/363823/313385/25595/312915/310635/25152/308516/315655/304816/317435/360592/313866/100363276/24205/78957/287533/286993/58834/100361376/293645/300768/116667/304580/314859/117524/290396/312812/311349/361256/314814/361617/25513/304740/361828/292994/289257/25230/303342/54252/…
GO:0051897	positive regulation of phosphatidylinositol 3-kinase/protein kinase B signal transduction	187	-0.389245094643638	-1.59738516858478	0.000562662762412965	0.00794729327091434	0.00611438481755265	3009	tags=28%, list=18%, signal=24%	117516/24179/500562/29645/25614/25467/59319/306860/296603/83785/54251/24498/24716/24248/191570/296409/312915/29491/25453/306782/112400/310131/25285/84489/500985/24329/65189/64537/679869/301737/60630/306508/25489/316009/59323/362550/361828/25150/24954/81809/85421/445442/305605/296789/56718/310207/24629/295378/685781/502988/25661/25718/24718
GO:1904645	response to amyloid-beta	57	-0.532077814917019	-1.80557475961699	0.000564986587921221	0.00796210218598688	0.00612577830743622	2320	tags=30%, list=14%, signal=26%	84027/29260/29716/257648/25361/313633/54226/140694/25150/24565/316539/24239/114555/25399/25661/299858/25718
GO:0071229	cellular response to acid chemical	150	-0.397825145597181	-1.56923541251791	0.000567052289429361	0.00797321496150338	0.00613432810968747	2746	tags=25%, list=16%, signal=21%	303010/100313972/79256/444984/83785/102465831/363458/84350/84352/100314055/305589/363188/24450/120102861/112400/64634/24329/25107/50719/366474/25267/25705/170915/294337/59323/499877/25150/291624/287871/290905/85250/170913/81522/56718/64204/29489/502988/315427
GO:0043583	ear development	246	-0.360820089846914	-1.53026448747271	0.000578911990442148	0.0081216799018659	0.00624855212865173	1523	tags=32%, list=9%, signal=30%	394266/25496/85471/686179/311130/292918/29613/312574/307724/308923/24791/361739/245960/171116/114500/299284/64512/500023/298894/360630/501699/293538/64194/293537/29650/353316/301242/287537/291580/25524/300455/25622/308912/117955/299802/306782/25431/100362255/84358/314393/300128/308022/313633/305552/84489/295691/266714/85496/304729/294787/309696/312974/25717/290396/25267/25705/25443/309860/682329/…
GO:0031577	spindle checkpoint signaling	40	-0.58369707370308	-1.84802359135637	0.000582697766225962	0.00813821511084716	0.00626127377202182	1734	tags=35%, list=10%, signal=31%	25203/303037/680006/24205/298884/25515/311327/171576/304477/361182/304862/362044/286919/300711
GO:1901890	positive regulation of cell junction assembly	119	-0.423253194978426	-1.62875929145856	0.000582386065582733	0.00813821511084716	0.00626127377202182	3356	tags=31%, list=20%, signal=25%	317407/313717/362931/65096/25631/25364/24179/361598/499443/29645/65129/25622/83785/84027/680883/116647/305645/84050/81762/292406/313633/116683/25435/60445/171500/366474/685244/246331/25513/25592/25745/296512/301363/686590/24680/313278/360272
GO:0048511	rhythmic process	358	-0.336763210134501	-1.47704503858495	0.00058461663300118	0.00814678937461243	0.00626787052721895	2348	tags=22%, list=14%, signal=19%	25321/362464/24498/84027/83508/25446/115771/116647/300807/363113/24316/310914/171495/312678/25154/116564/25126/64470/304608/367323/54239/84050/25242/309288/361700/78968/361765/25601/81517/79255/24329/312647/294318/301010/24890/286994/25537/60447/25387/25267/79216/156117/362096/24790/170915/294337/54244/363445/304859/24413/25617/24153/26295/54299/25592/303188/313591/83731/302817/170913/306038/2828…
GO:0055007	cardiac muscle cell differentiation	145	-0.406574188900125	-1.59373067036511	0.000587655902073281	0.00817090377871602	0.00628642335285519	3152	tags=31%, list=19%, signal=25%	29161/360630/363630/24179/89843/100360334/294312/29715/64202/83785/315259/84027/680229/25271/306636/24582/25203/112400/246297/307189/686117/60445/312647/499497/297480/293024/499281/25267/311029/497892/170915/24413/114901/297867/24246/56718/293165/64553/64204/24629/361368/64033/79433/54286/499010
GO:1904888	cranial skeletal system development	73	-0.488675591372373	-1.74581105139715	0.000592444941494207	0.00817726420157778	0.00629131685201942	1567	tags=29%, list=9%, signal=26%	246334/81810/314694/499497/294787/316013/25717/25267/24326/299907/679693/314374/361472/114029/100362124/81809/81666/65205/25022/367218/140588
GO:0032273	positive regulation of protein polymerization	87	-0.470707843114029	-1.73584345456624	0.000593060570758071	0.00817726420157778	0.00629131685201942	1795	tags=26%, list=11%, signal=24%	304816/310131/24205/65261/29167/116667/301737/308864/691380/314814/64183/83585/29477/311191/310695/29340/308870/56718/306941/296512/286919/246150/29456
GO:1902905	positive regulation of supramolecular fiber organization	168	-0.400064540762795	-1.61164165461923	0.000591415057577133	0.00817726420157778	0.00629131685201942	1669	tags=24%, list=10%, signal=22%	296121/305332/310131/24205/287418/65261/60445/684811/29167/54226/116667/301737/25537/25717/362918/246331/308864/691380/314814/114486/306618/170915/293860/64183/83585/25081/29477/24708/311191/310695/85421/29340/308870/305605/56718/306941/296512/310207/286919/246150/29456
GO:0016049	cell growth	488	-0.318449931706965	-1.42429842277998	0.000593352664314389	0.00817726420157778	0.00629131685201942	3249	tags=26%, list=19%, signal=22%	313717/25522/687739/378947/360600/501033/29161/25631/315996/308537/24179/294385/363014/314473/361598/691431/29645/310352/252879/29650/114110/25614/287986/294312/306007/363292/688272/114514/25416/25744/25473/83785/171152/315259/93667/261730/361628/29158/102465831/84027/192126/360921/25595/303206/116640/171379/305589/100362725/116564/64829/29366/246249/112400/25285/360702/316258/81810/246297/64634/…
GO:0007097	nuclear migration	34	-0.604763312094142	-1.86468768297353	0.000611296079212267	0.00840599432273609	0.00646729424865657	1250	tags=50%, list=7%, signal=46%	360962/360773/691426/29648/306562/116685/25614/307302/29167/299356/313388/81740/114116/366669/29489/79433/499010
GO:0034695	response to prostaglandin E	31	-0.62877491978257	-1.89001955427074	0.000619687245414608	0.00850265378708439	0.00654166084633165	915	tags=23%, list=5%, signal=21%	81752/24153/81666/29340/29610/60581/25661
GO:0098754	detoxification	119	0.369037788282657	1.61792914331561	0.000629588734956654	0.00861956682529472	0.00663160987443955	2012	tags=26%, list=12%, signal=23%	117254/29527/116484/24314/295037/296972/24787/113898/94167/29338/116686/365802/58819/78959/313706/294141/294744/29328/85274/24426/25260/298376/24786/24422/29624/24424/114846/113922/309131/25545/117287
GO:0035025	positive regulation of Rho protein signal transduction	25	-0.647989531523827	-1.88656672772264	0.000632744824095047	0.00864382043069011	0.00665026979694967	944	tags=28%, list=6%, signal=26%	293024/25387/316009/117020/25081/58946/24629
GO:1903046	meiotic cell cycle process	211	-0.373485097379453	-1.55107479066222	0.000637517250897123	0.00869000043089682	0.00668579916305119	3362	tags=29%, list=20%, signal=24%	299284/302953/306011/304654/295107/291965/64528/301701/299343/315162/58844/305270/308108/502886/680991/81685/64202/302982/365868/64012/261730/84027/294252/363174/499413/365155/316425/362519/363188/362438/116564/25203/64470/307348/64046/362186/50678/360588/117269/361435/362919/25515/315508/311327/312641/680089/170946/498411/360254/24326/315330/361122/171103/246284/293733/25745/362044/289054/24654/…
GO:0022618	protein-RNA complex assembly	180	0.340248637728722	1.57797038017935	0.000645171909798698	0.00877518133523588	0.00675133453597399	2537	tags=32%, list=15%, signal=27%	681429/307779/299700/360503/687565/64307/689284/29284/691531/171365/29287/305506/29752/362630/300092/306960/29304/311166/691947/29285/362631/299872/293427/291794/83789/361682/100312984/297699/299899/360602/81773/361995/122799/680737/25538/297336/373541/681031/94266/362394/29236/317646/682390/295975/680309/364382/64301/170956/81763/687711/367808/84401/361808/84473/302500/364430/100362987
GO:0043201	response to L-leucine	17	-0.719199896485763	-1.9018876937558	0.000654342174187631	0.00888056129011605	0.00683241039088824	680	tags=59%, list=4%, signal=57%	83840/65052/363188/170915/499877/291624/287871/56718/502988/315427
GO:0060603	mammary gland duct morphogenesis	42	-0.567213963149412	-1.81082305969838	0.000659276465138462	0.00892361882275741	0.00686553743362959	3152	tags=50%, list=19%, signal=41%	315713/29161/78965/360635/89830/364634/25154/361765/304729/497991/24890/84584/25443/24208/24413/312781/303828/58946/25022/83629/360272
GO:0007612	learning	173	-0.395714348321768	-1.59923603453078	0.000661802901639705	0.00892361882275741	0.00686553743362959	2411	tags=23%, list=14%, signal=20%	680971/360904/25446/364634/293485/24316/192117/25152/360645/500037/54239/78957/313633/688705/299609/60445/314322/60668/54226/114005/287478/309962/24679/303208/114486/140448/287476/311191/25049/24592/24239/84009/81524/56718/24654/315606/29424/311055/24718
GO:0030336	negative regulation of cell migration	304	-0.340652121640729	-1.47296794624552	0.00066132253774958	0.00892361882275741	0.00686553743362959	2473	tags=20%, list=15%, signal=18%	498130/292165/64202/296374/306096/84027/298643/192126/363228/81801/89806/100314055/305645/24316/314397/313488/305332/246249/112400/25285/100314224/246297/58834/29568/499497/309696/683007/25112/366980/306255/116680/311071/314814/114486/360840/302396/29751/59323/679028/304740/297822/316539/26955/58946/445442/362263/24592/25745/29610/171396/307449/113970/24654/312566/314903/58968/500287/54286/360272…
GO:0060042	retina morphogenesis in camera-type eye	72	-0.480788387841324	-1.71299719138407	0.000667783968915922	0.00896553831815505	0.00689778890812303	885	tags=36%, list=5%, signal=34%	307724/308923/171360/24717/314988/300754/102549710/500832/360630/365394/365895/117955/50938/309288/362342/84390/297408/155012/691889/312781/25478/361368/24831/360652/29616/191571
GO:0050920	regulation of chemotaxis	191	-0.388463023400729	-1.59742663029709	0.000667754633999544	0.00896553831815505	0.00689778890812303	3160	tags=29%, list=19%, signal=24%	116744/25631/315996/308436/498003/29733/78965/29645/29650/25614/294560/116996/292401/64202/83785/362572/60464/314397/306636/245920/364031/315272/81517/312492/316064/304109/54226/54348/100363275/81515/309280/25267/25443/306487/246331/300158/29751/192248/24326/140590/114029/85421/25592/58946/445442/116477/310207/24629/307124/24680/312213/360272/84409/25661/290447
GO:0097428	protein maturation by iron-sulfur cluster transfer	15	0.694357582627866	1.93108808128664	0.000670148041351193	0.00897797043381009	0.00690735376707815	1720	tags=60%, list=10%, signal=54%	502367/287661/362776/309136/680987/29231/294362/297388/300797
GO:0021680	cerebellar Purkinje cell layer development	38	-0.585125198270748	-1.82667941067529	0.000671874104599706	0.00898182020346031	0.00691031565262811	3120	tags=42%, list=18%, signal=34%	360630/288663/24941/25524/300807/500037/290986/312647/25617/360849/116665/292023/81524/360243/79433/315771
GO:2001251	negative regulation of chromosome organization	89	-0.458087290401155	-1.70052890076214	0.000680867469498951	0.00908259746171357	0.00698785034485765	2386	tags=28%, list=14%, signal=24%	294025/64012/290577/367645/500054/25203/303037/680006/24205/368002/298884/309995/25515/311327/171576/304477/361182/246284/290794/304862/287522/362044/360243/286919/300711
GO:0098815	modulation of excitatory postsynaptic potential	57	-0.527672228879014	-1.79062466260386	0.000696699756376483	0.00927397991270444	0.0071350936782536	2479	tags=26%, list=15%, signal=23%	689172/296374/84027/24923/116647/78957/54226/304580/300967/59323/140448/26955/300160/24718/499010
GO:0050885	neuromuscular process controlling balance	65	-0.495292928379293	-1.73823837342303	0.000701571618196976	0.00931896087745473	0.0071697005460981	2116	tags=28%, list=13%, signal=24%	287537/25524/293485/367562/100362458/78957/266714/362950/83534/54226/309696/309962/83731/292023/25017/309243/79433/315771
GO:0031669	cellular response to nutrient levels	281	-0.352739151719676	-1.51168412840747	0.000705677296055866	0.00935359524262584	0.0071963470821386	2780	tags=36%, list=16%, signal=30%	25295/313587/500084/492821/81530/114859/289021/24855/500572/294515/64513/686610/361018/289424/29642/64512/24267/64322/24944/89813/25736/81647/25389/83840/303010/287986/170896/29263/59319/65052/301164/303185/499358/29598/294560/24498/360554/305482/58852/24649/116640/25271/498194/362573/291760/360497/252919/25431/78968/361632/79255/365567/360588/60445/314322/312647/100361376/290805/679869/497991/28…
GO:0045785	positive regulation of cell adhesion	444	-0.321692233305114	-1.42772056855983	0.000709750321057884	0.00938765096263638	0.00722254842771437	3609	tags=29%, list=21%, signal=23%	365691/306527/54320/50646/313365/24855/171116/294515/64513/298342/25084/299284/50662/29184/307940/25522/24796/364712/25631/287925/25368/25621/312275/117516/78965/361598/25148/499443/29645/367145/314633/688400/24604/25614/312937/59319/306860/304005/292401/25622/64202/29142/83785/24498/84027/24716/290834/305341/292594/362844/296409/100314055/303068/361103/266610/306636/25126/364031/307390/360606/84…
GO:0055057	neuroblast division	14	-0.750289863426815	-1.90461493838932	0.000715147352014603	0.00941675749587958	0.00724494203254146	1978	tags=57%, list=12%, signal=50%	310635/294299/313388/140587/312781/25022/289054/362530
GO:0010171	body morphogenesis	60	-0.508321128339872	-1.74356048085481	0.00071647602283242	0.00941675749587958	0.00724494203254146	2631	tags=40%, list=16%, signal=34%	114514/25622/313757/316482/315259/50938/25431/679869/294787/25717/84354/25267/114486/170915/306571/54244/304740/312651/312781/309728/81809/312981/365023/315036
GO:0051302	regulation of cell division	154	-0.402529730194184	-1.59597482385369	0.000716256419865867	0.00941675749587958	0.00724494203254146	2641	tags=29%, list=16%, signal=24%	65052/308761/89830/310958/314818/83785/317247/361921/261730/292554/24248/315298/499871/303575/246334/308755/24205/81517/308846/316013/84584/25515/25717/29363/360254/498112/64619/117514/310806/171103/309523/114510/314265/360849/81809/29340/308173/25022/116477/295625/289054/313876/83620/25718
GO:0051957	positive regulation of amino acid transport	29	-0.607956392757201	-1.81271086972288	0.000719282092720513	0.00943377753120622	0.00725803668528019	3377	tags=45%, list=20%, signal=36%	29192/24179/25416/170567/81657/252919/29665/25107/293551/50719/24413/78966/83629
GO:0006047	UDP-N-acetylglucosamine metabolic process	13	0.726675135083016	1.94588551254657	0.00073758141867848	0.00965350271867872	0.00742708598351518	1655	tags=54%, list=10%, signal=49%	498272/81519/498486/363109/114711/302972/360518
GO:0031112	positive regulation of microtubule polymerization or depolymerization	37	-0.591906916564213	-1.84474650089575	0.000741220877624121	0.00966063035283379	0.00743256974969534	1473	tags=32%, list=9%, signal=30%	24205/29167/691380/314814/64183/83585/29477/311191/308870/286919/246150/29456
GO:0044770	cell cycle phase transition	500	-0.311850513067842	-1.39639886615133	0.000740374646582194	0.00966063035283379	0.00743256974969534	3558	tags=30%, list=21%, signal=25%	366468/317335/116633/246060/311743/362700/309035/361018/58921/29722/315713/682033/303238/500870/314627/114505/116636/360643/313115/100362346/691318/29344/311968/690861/81647/301701/310352/305710/290705/361195/83840/81709/287986/266713/306007/361495/296137/59319/114514/300772/312299/680266/361013/303321/113955/25622/314818/302982/365868/498982/83508/298643/311944/500987/302705/303378/89842/362844/…
GO:0051656	establishment of organelle localization	445	-0.320140075672935	-1.4216782526613	0.000760458187160613	0.00989070929675772	0.00760958488599534	2837	tags=23%, list=17%, signal=20%	314633/315162/444983/94193/65178/313861/116657/25614/305270/114514/266772/81745/301164/25416/81685/50645/301085/361921/362021/116777/304019/116647/315298/25595/363174/293485/315820/362452/689931/310635/307302/680531/25203/307348/303037/64829/100360302/680006/362186/314393/24205/298594/290986/65261/24650/294981/85252/60565/500985/60445/311372/29167/266714/114482/29665/309016/25515/311327/361881/84…
GO:0048485	sympathetic nervous system development	22	-0.66999218025909	-1.87835717314079	0.000774029014830434	0.00994292827075391	0.00764976043896745	4145	tags=64%, list=25%, signal=48%	84046/85471/64637/84422/364712/315996/25453/246334/246331/29751/24326/24592/312213/81527
GO:0051293	establishment of spindle localization	60	-0.506625759666116	-1.73774530289891	0.00077212296070964	0.00994292827075391	0.00764976043896745	1978	tags=33%, list=12%, signal=30%	362021/310635/680531/307348/303037/294981/29167/25515/361881/25443/311336/304740/306594/301287/308870/367171/25745/29424/29489/286919
GO:1903539	protein localization to postsynaptic membrane	76	-0.479491835604027	-1.72947645160063	0.000771977460426918	0.00994292827075391	0.00764976043896745	4105	tags=45%, list=24%, signal=34%	64053/25686/116482/303183/81005/252857/313717/25522/353230/59317/288057/29650/116493/312937/93667/84027/362021/24923/300472/57033/84016/313783/365661/294917/303222/685244/300967/59323/26295/84009/691984/113970/116654/361948
GO:0030323	respiratory tube development	253	-0.358612135355942	-1.52383975305421	0.000770765519328347	0.00994292827075391	0.00764976043896745	3768	tags=36%, list=22%, signal=29%	24627/25531/84017/293166/24791/79241/54320/313067/288583/302973/689210/299284/363185/315196/29300/116636/298894/360801/360230/689710/363014/24941/140433/316325/114638/114110/301242/287986/83838/314785/29452/83785/83508/362021/25446/25366/295144/360775/116640/305645/25154/311553/500037/24450/360606/25285/78968/81810/246297/300128/24650/363126/294981/84489/24329/304729/295319/81716/297480/361341/30…
GO:0060541	respiratory system development	283	-0.353364602309795	-1.51548626799471	0.000772588523517471	0.00994292827075391	0.00764976043896745	3781	tags=36%, list=22%, signal=28%	307724/24627/25531/84017/293166/24791/79241/54320/313067/288583/302973/689210/299284/363185/315196/29300/116636/298894/309135/360801/360230/689710/363014/24941/140433/316325/114638/114110/301242/287986/83838/314785/29452/313757/83785/83508/362021/25446/25366/295144/245986/360775/116640/305645/25154/311553/500037/24450/360606/25431/25285/78968/81810/246297/300128/24650/363126/294981/305552/84489/2…
GO:0009117	nucleotide metabolic process	429	0.268167257539805	1.33147532238039	0.000772814375373031	0.00994292827075391	0.00764976043896745	3074	tags=26%, list=18%, signal=22%	294235/24314/293130/24468/114630/171082/289276/292072/298410/140608/690441/113898/360629/84509/641434/58819/288051/305506/298653/117544/24465/303179/81643/24184/311864/24551/295922/100049583/360631/311422/192241/287835/59320/25392/288584/751787/296973/298203/297508/24533/100360180/117548/64390/300677/290636/245965/171015/299638/25438/304944/24672/308589/498685/81683/65248/83688/54410/24817/363061…
GO:0060323	head morphogenesis	45	-0.557681391906545	-1.80531485127532	0.00078041262439824	0.00999022641476125	0.00768615006795916	2422	tags=44%, list=14%, signal=38%	25622/313757/316482/315259/25431/679869/294787/25717/84354/25267/114486/170915/306571/54244/312781/309728/81809/312981/365023/315036
GO:0043473	pigmentation	95	-0.462806544910902	-1.72620514078393	0.000784111956308347	0.00999022641476125	0.00768615006795916	2892	tags=33%, list=17%, signal=27%	24941/314633/114638/362818/311387/50645/310288/116777/362573/317435/50672/29167/266714/85496/499497/309855/313388/311071/25554/309969/316457/24326/302424/81666/24592/308173/85419/83526/25017/140588/312566
GO:0045444	fat cell differentiation	255	-0.361054302394832	-1.53487250129461	0.000782355761488615	0.00999022641476125	0.00768615006795916	2382	tags=25%, list=14%, signal=22%	83785/313977/84027/365770/171562/291228/25446/298732/300807/361060/24649/313974/311553/116564/59075/312667/78968/500131/353227/360914/294924/65189/295691/85496/306873/312492/679155/116674/679869/497991/294787/81708/103689947/25267/79216/25443/84480/313922/170915/246074/367100/297408/25554/94188/291406/302711/312781/291905/309728/114517/24954/315484/362489/309816/282840/365755/305956/56718/29467/1…
GO:0031099	regeneration	307	-0.344230892256671	-1.48628947864324	0.000783056473030514	0.00999022641476125	0.00768615006795916	1734	tags=18%, list=10%, signal=17%	25203/300691/120102861/112400/29492/81810/81517/312195/29596/24329/58952/310704/85496/312492/497991/302983/114122/29667/50719/64133/24240/24907/25443/116680/24451/25529/361945/360406/114486/294337/24208/59323/24310/293860/192363/25081/25391/24954/316539/29227/81735/81522/81524/29610/301363/317189/140588/361368/291234/313641/29456/24586/25151/299858/25262/25718
GO:0006873	intracellular monoatomic ion homeostasis	486	-0.317263301289764	-1.41745112734621	0.000795616713641845	0.0101161611879145	0.00778304012080124	2141	tags=16%, list=13%, signal=15%	301113/293485/170699/117559/81801/29716/314396/290501/117955/312052/24316/310909/290596/245920/83518/315579/29337/257648/85430/56813/497078/25571/315676/79255/308000/365567/301010/29693/54226/29665/54348/25107/24781/116699/85267/691631/312974/81515/24907/303606/24451/116600/84480/291942/309969/24326/25672/291905/24246/85243/25391/140448/81809/85421/301287/307429/81735/25679/83731/29340/308797/242…
GO:0051653	spindle localization	66	-0.497922804767761	-1.75240712722727	0.000800496385246134	0.0101575181566903	0.00781485880590096	1978	tags=30%, list=12%, signal=27%	310635/680531/307348/303037/294981/29167/25515/361881/25443/311336/304740/306594/301287/308870/367171/25745/289054/29424/29489/286919
GO:0048704	embryonic skeletal system morphogenesis	98	-0.438715686406709	-1.64506950965204	0.00081597128733522	0.0103328777826243	0.00794977470718609	1582	tags=23%, list=9%, signal=21%	501145/287647/81810/314694/499497/294787/316013/25717/25267/25705/313922/25412/679693/361472/114029/100362124/81809/65205/25022/367218/140588/25654/313641
GO:0030516	regulation of axon extension	97	-0.442174970000479	-1.65404016648232	0.0008231184810929	0.0104022847721923	0.00800317415134648	2631	tags=31%, list=16%, signal=26%	114514/25416/83785/93667/361628/84027/360921/25595/100362725/246249/360702/29596/300231/114588/309280/246331/25529/170915/29751/315530/140590/29477/114029/310207/312213/29456/360272/25661/299858/362587
GO:0021846	cell proliferation in forebrain	34	-0.596403899002724	-1.83891281482805	0.000826276998465953	0.0104211056594403	0.00801765432004284	827	tags=50%, list=5%, signal=48%	360962/84017/306562/315196/307940/192109/360801/307302/313388/311071/360849/81740/29227/25022/81524/140588/362530
GO:0046854	phosphatidylinositol phosphate biosynthetic process	44	-0.548845877655795	-1.7641725058826	0.000841821658988833	0.0105957512440873	0.00815202086155782	1429	tags=30%, list=8%, signal=27%	361632/499975/64161/308846/116699/362768/309855/25513/309419/85243/116723/691397/300711
GO:0045165	cell fate commitment	233	-0.372313480531801	-1.57051101828925	0.000865020212130958	0.0108658373930253	0.00835981621932344	2486	tags=21%, list=15%, signal=19%	366142/29452/24498/316052/298732/362844/361060/360775/314423/310635/171379/50938/113983/306782/364031/112400/360610/24205/114125/294299/84489/304729/499497/679869/499874/25443/313388/312478/140587/314323/114486/170915/24326/59323/679028/299907/362481/688822/81809/29227/307579/25022/367218/81524/56718/293165/25492/140588/308831/360748
GO:0050771	negative regulation of axonogenesis	55	-0.521241362740346	-1.74719897826542	0.00087281139249015	0.0109416898058554	0.00841817455914723	4118	tags=49%, list=24%, signal=37%	50557/60396/290562/108348065/24855/303130/29192/315996/171086/25614/360921/25595/303206/305589/192117/83469/246249/360702/313633/29596/300231/309280/246331/25529/29751/310207/360272
GO:0071559	response to transforming growth factor beta	291	-0.34931033285844	-1.49669445303199	0.000876185494770133	0.0109619760397794	0.00843378211715244	1501	tags=19%, list=9%, signal=17%	316258/81810/100314224/300673/81762/246297/314694/363104/294981/50678/314322/85496/102553587/432392/499497/361574/116667/361954/25537/25717/362342/25705/25164/79216/362860/311071/361945/79128/140587/170915/367100/54244/363445/24413/25150/25617/29476/81809/445442/59107/303774/25022/29610/293165/100366024/315606/59106/685781/306628/307829/83727/25661/299858/25718
GO:0014911	positive regulation of smooth muscle cell migration	76	-0.476346940300732	-1.7181331461136	0.000881281327281533	0.0110036786524372	0.00846586672923292	1821	tags=36%, list=11%, signal=32%	313121/24179/361598/24941/83840/25614/29260/25154/25126/25285/246297/81517/304580/25205/313388/246331/361945/116548/363287/24246/24629/25017/305987/685781/366608/299858/83720
GO:0010842	retina layer formation	21	-0.663026025874797	-1.84880362541139	0.000901899667579901	0.0111939555163048	0.00861225946043128	885	tags=29%, list=5%, signal=27%	362342/691889/361368/360652/29616/191571
GO:0034331	cell junction maintenance	75	-0.484366460547455	-1.74429613604196	0.000900311314599582	0.0111939555163048	0.00861225946043128	3201	tags=31%, list=19%, signal=25%	59312/287925/65129/313040/315259/499249/116647/192117/312563/317435/78957/312108/29138/362918/29751/292994/310695/26955/363058/303599/113970/312213/266806
GO:0006690	icosanoid metabolic process	97	0.386156434082062	1.63443567785089	0.000899350719319398	0.0111939555163048	0.00861225946043128	2076	tags=23%, list=12%, signal=20%	29527/310553/295037/25380/192227/24421/25625/24192/287424/81509/170897/24653/287454/29328/24426/81683/309757/24422/29624/29566/29692/367808
GO:0051647	nucleus localization	42	-0.558122916732587	-1.78180001450223	0.000909643589407989	0.011267668509274	0.00866897180131298	1250	tags=26%, list=7%, signal=24%	29167/299356/24907/313388/81740/114116/56718/366669/29489/79433/499010
GO:1902099	regulation of metaphase/anaphase transition of cell cycle	58	-0.517048591875135	-1.75858524689031	0.000916805567691483	0.0113187479546238	0.00870827063860129	1734	tags=28%, list=10%, signal=25%	25203/303037/680006/24205/298884/25515/311327/171576/304477/361182/316395/24708/304862/362044/286919/300711
GO:0062237	protein localization to postsynapse	79	-0.46550453450646	-1.69005851091751	0.0009181652927856	0.0113187479546238	0.00870827063860129	3385	tags=43%, list=20%, signal=35%	64053/25686/116482/303183/81005/252857/313717/25522/353230/59317/288057/29650/116493/312937/93667/84027/362021/24923/300472/57033/84016/313783/365661/294917/303222/685244/300967/59323/26295/84009/691984/113970/116654/361948
GO:0016051	carbohydrate biosynthetic process	196	-0.371696472754608	-1.53188648510134	0.000919206345185691	0.0113187479546238	0.00870827063860129	1809	tags=20%, list=11%, signal=18%	295430/311215/64470/300691/25104/56813/314694/25601/289827/287533/79255/54241/85496/679869/294429/292155/497886/114005/25387/291325/286974/497619/362029/170915/288333/690987/24413/299907/361042/307759/26295/24954/24334/498416/25745/56718/311578/686098/502988/54286
GO:0030318	melanocyte differentiation	25	-0.636809622628083	-1.85401736833395	0.000926864844209888	0.0113905850834692	0.00876353975161567	2826	tags=44%, list=17%, signal=37%	114638/311387/50645/50672/85496/499497/311071/81666/25017/140588/312566
GO:0034762	regulation of transmembrane transport	488	-0.313409947241368	-1.4017565999989	0.000929403624332076	0.01139934543557	0.00877027967702877	1836	tags=17%, list=11%, signal=15%	303803/29716/24649/24316/245920/360645/291999/83518/317420/315579/29337/315272/362461/290533/361632/100314043/78957/25601/85497/287533/313633/29738/85496/312492/301010/316064/29665/54348/497886/24890/499263/312974/154968/293551/25489/311115/50719/81515/24907/362860/363152/116600/84390/114486/25288/24326/59323/24310/293860/192363/303443/25150/25672/24246/361833/24954/81809/78966/85421/25592/445442…
GO:0060047	heart contraction	202	-0.376444125380792	-1.55748605305534	0.000934897820515113	0.0114442492028938	0.00880482715172438	2022	tags=21%, list=12%, signal=19%	81801/81574/29716/367562/311215/291760/304798/257648/78968/29717/50672/114862/117269/29693/25107/24781/25349/691246/24907/116600/58812/497892/29751/24326/25513/24310/192363/299907/363287/24246/399475/81809/25592/24239/56718/291553/50664/64553/25399/246150/24680/24831/362036
GO:0033280	response to vitamin D	60	-0.502105452790771	-1.72224048126199	0.000939064351043239	0.0114727568367181	0.00882675998312967	2022	tags=35%, list=12%, signal=31%	81801/24649/116640/29216/25271/498194/245920/29345/112400/100361376/81716/497991/84584/25554/59323/494338/24954/81809/59107/170913/63878
GO:0002063	chondrocyte development	35	-0.589239420101413	-1.82111804550087	0.000942712161441006	0.0114948281716332	0.00884374093884727	1776	tags=37%, list=11%, signal=33%	297894/25304/29345/81810/314694/683007/298101/140590/299907/367218/171396/25654/58968
GO:0045906	negative regulation of vasoconstriction	18	-0.69737277406667	-1.8601238723717	0.000948682163609567	0.0115450735817047	0.00888239809695384	838	tags=33%, list=5%, signal=32%	500943/58812/140590/685899/305987/366608
GO:0031290	retinal ganglion cell axon guidance	21	-0.660453494358428	-1.84163029373459	0.00096152808228603	0.0116543188344044	0.00896644778427834	2382	tags=43%, list=14%, signal=37%	83785/310914/313633/116683/246331/79559/360272/84409/29616
GO:0098926	postsynaptic signal transduction	56	-0.517029671140845	-1.74993450994534	0.00096105456678799	0.0116543188344044	0.00896644778427834	1628	tags=21%, list=10%, signal=19%	54239/112400/25601/25050/114901/81666/24592/24654/29424/361368/686098/25262
GO:0050879	multicellular organismal movement	68	-0.487848462236348	-1.73022775906891	0.000963259413511558	0.0116543188344044	0.00896644778427834	3152	tags=38%, list=19%, signal=31%	29161/24583/24838/29565/83840/360872/302996/84351/29260/367562/25152/100362458/25304/308572/308709/24907/362342/363152/294337/691889/65277/140448/85421/56718/317189/25262
GO:0007413	axonal fasciculation	25	-0.635735584601565	-1.85089039743926	0.000969973992691997	0.0116902464022705	0.00899408926773742	1735	tags=40%, list=10%, signal=36%	316256/313633/116683/306400/246331/29751/114029/316539/310207/24586
GO:0106030	neuron projection fasciculation	25	-0.635735584601565	-1.85089039743926	0.000969973992691997	0.0116902464022705	0.00899408926773742	1735	tags=40%, list=10%, signal=36%	316256/313633/116683/306400/246331/29751/114029/316539/310207/24586
GO:1902683	regulation of receptor localization to synapse	42	-0.55562928186413	-1.77383911823444	0.000995592465281934	0.0119758839320908	0.00921384934404515	3385	tags=48%, list=20%, signal=38%	252857/25522/59317/29650/116493/312937/93667/84027/300472/315655/294917/303222/685244/300967/26295/84009/691984/113970/116654/361948
GO:0051985	negative regulation of chromosome segregation	45	-0.55395313792575	-1.79324582337062	0.00100539103885345	0.0120704927991578	0.0092866382799358	1734	tags=31%, list=10%, signal=28%	25203/303037/680006/24205/298884/25515/311327/171576/304477/361182/304862/362044/286919/300711
GO:0032412	regulation of monoatomic ion transmembrane transporter activity	224	-0.362756822354143	-1.51758557304529	0.00101003611706524	0.0121029855639891	0.00931163713944581	2174	tags=18%, list=13%, signal=16%	116647/65144/84016/303803/29716/360645/291999/317420/29337/290533/78957/25601/313633/312492/316064/54348/499263/25489/24907/363152/116600/84390/24326/192363/25672/24246/361833/25592/312981/291553/64553/25399/25017/29424/246150/116509/24680/54286/191572/362036/24718
GO:0003015	heart process	213	-0.372274280736679	-1.5484759638837	0.00101260554138122	0.0121105294920363	0.00931744118838977	2022	tags=22%, list=12%, signal=19%	81801/81574/29716/367562/310909/311215/291760/304798/257648/78968/29717/50672/114862/117269/29693/25107/24781/25349/691246/293024/24907/116600/58812/497892/29751/24326/25513/24310/192363/25150/299907/363287/24246/399475/81809/25592/24239/56718/291553/50664/64553/25399/246150/24680/24831/362036
GO:0021545	cranial nerve development	71	-0.473747546929992	-1.68985788478982	0.00101639678889192	0.0121285716671239	0.00933132224168311	2004	tags=27%, list=12%, signal=24%	29716/314396/116564/257648/54239/313633/29710/312974/24907/309280/246331/29751/299907/362398/24239/140588/312213/81527/171563
GO:0046546	development of primary male sexual characteristics	174	-0.391609270256477	-1.58782229994605	0.00101799960813277	0.0121285716671239	0.00933132224168311	1972	tags=21%, list=12%, signal=18%	29216/25453/312678/117855/362186/312440/316258/500985/360588/361435/24890/301737/289337/84584/294643/25267/114031/301126/29751/24208/24310/293860/306022/309728/24954/81809/362285/246284/170913/313929/117521/24629/25454/289054/246150/83724
GO:0042594	response to starvation	250	-0.356873524305979	-1.51353689743856	0.00103490990311467	0.0122972153039552	0.00946107108288822	1755	tags=20%, list=10%, signal=18%	362573/291760/360497/252919/24450/25431/78968/361632/79255/500985/365567/60445/314322/312647/290805/679869/287044/308971/300095/50567/50719/690751/690632/24240/84575/305464/24790/29433/690163/140590/303158/25617/307759/365057/25612/24954/291624/85421/287871/367218/501088/56718/29467/25696/686098/502988/315427/300160/25718
GO:0006163	purine nucleotide metabolic process	376	0.268438883603337	1.3269062157895	0.00103609406533404	0.0122972153039552	0.00946107108288822	3504	tags=29%, list=21%, signal=23%	294235/24314/293130/24468/114630/171082/289276/292072/140608/690441/113898/84509/641434/58819/305506/298653/117544/24465/303179/81643/24184/24551/295922/100049583/360631/311422/192241/287835/59320/25392/288584/296973/298203/297508/24533/100360180/117548/64390/300677/290636/245965/171015/299638/25438/24672/308589/498685/81683/65248/83688/54410/24817/363061/171375/29545/24534/83782/309757/60666/250…
GO:0021602	cranial nerve morphogenesis	29	-0.599161006262909	-1.78648613898305	0.00103885096249199	0.0123065399598435	0.00946824516498745	1628	tags=48%, list=10%, signal=44%	103690130/288152/315996/303488/54239/313633/24907/309280/246331/29751/362398/140588/312213/81527
GO:0006692	prostanoid metabolic process	49	0.482255663329111	1.7749172804584	0.00104534056883829	0.0123599643395027	0.00950934811724307	2076	tags=31%, list=12%, signal=27%	29527/25380/192227/24421/25625/24192/81509/170897/24653/24426/81683/309757/24422/29692/367808
GO:0033044	regulation of chromosome organization	211	-0.36836335888989	-1.52980433164989	0.00105037553715712	0.0123960198080754	0.00953708800327912	3389	tags=34%, list=20%, signal=27%	363247/289323/296368/360962/54237/300057/500225/315713/303238/497856/302953/114505/363481/360643/295107/361403/360464/301701/296137/310461/301164/79256/294025/64012/312800/290270/290577/316425/362519/367645/362438/300860/500054/25203/293967/303037/680006/64046/308106/24205/368002/305827/296084/298884/309995/114482/316440/25515/311327/680089/171576/304477/499360/361182/316395/306594/24708/685055/3…
GO:0030238	male sex determination	11	-0.776565763280769	-1.83051340782418	0.00107617857856258	0.0126765714452193	0.00975293516182933	1732	tags=45%, list=10%, signal=41%	117855/308106/24208/24954/25718
GO:0038026	reelin-mediated signaling pathway	10	-0.779083435825671	-1.78840885885586	0.00108787617180783	0.0127902277600683	0.00984037857460426	554	tags=40%, list=3%, signal=39%	362558/25150/25696/24718
GO:0009226	nucleotide-sugar biosynthetic process	28	0.572199329057103	1.87594461743302	0.00111300133852931	0.0130610288654859	0.0100487239962589	1727	tags=39%, list=10%, signal=35%	83472/498272/300036/498486/298071/300089/363109/114711/302972/360518/300741
GO:0048841	regulation of axon extension involved in axon guidance	15	-0.730233694343321	-1.88265024489615	0.00112872821649919	0.0132207321868751	0.0101715944542032	883	tags=47%, list=5%, signal=44%	309280/246331/29751/140590/114029/310207/312213
GO:0006693	prostaglandin metabolic process	48	0.49448431909263	1.79861789157997	0.00114037061517695	0.0132823390868464	0.0102189927671886	2076	tags=31%, list=12%, signal=27%	29527/25380/192227/24421/25625/24192/81509/170897/24653/24426/81683/309757/24422/29692/367808
GO:0050775	positive regulation of dendrite morphogenesis	64	-0.495862575121026	-1.73762907673025	0.00113748854276998	0.0132823390868464	0.0102189927671886	2114	tags=31%, list=13%, signal=27%	362558/84016/100362725/304522/294917/313633/363259/25435/304109/171500/25603/360406/29433/29647/316539/26955/116639/84009/313278/24718
GO:0030324	lung development	250	-0.355336601709744	-1.50701865245966	0.0011401539099507	0.0132823390868464	0.0102189927671886	3768	tags=36%, list=22%, signal=29%	24627/25531/84017/293166/24791/79241/54320/313067/288583/302973/689210/299284/363185/315196/29300/116636/298894/360801/360230/689710/363014/24941/140433/316325/114638/114110/301242/287986/83838/314785/29452/83785/83508/362021/25446/25366/295144/360775/116640/305645/25154/311553/500037/24450/360606/25285/78968/81810/246297/300128/24650/363126/294981/84489/24329/304729/295319/81716/297480/361341/30…
GO:0051965	positive regulation of synapse assembly	74	-0.481065475404745	-1.7237024465636	0.00115117261546496	0.013376539027832	0.0102914670888654	3825	tags=32%, list=23%, signal=25%	29613/117096/287989/317407/313717/362931/65096/25364/84027/680883/116647/305645/292406/313633/116683/25435/171500/685244/25513/25592/686590/24680/313278/360272
GO:1901379	regulation of potassium ion transmembrane transport	89	-0.44795716101126	-1.6629234527243	0.00115274355229434	0.013376539027832	0.0102914670888654	2063	tags=22%, list=12%, signal=20%	84016/303803/29716/291999/317420/315272/29738/316064/54348/25489/293860/25672/361833/25592/116477/291553/64553/246150/54286/362036
GO:0021604	cranial nerve structural organization	12	-0.766335209355225	-1.8459041002535	0.0011583280761044	0.0133915595909625	0.0103030234137707	886	tags=50%, list=5%, signal=47%	24907/309280/246331/29751/312213/81527
GO:1901987	regulation of cell cycle phase transition	402	-0.322797997990617	-1.42807570937842	0.00115707859312155	0.0133915595909625	0.0103030234137707	3766	tags=33%, list=22%, signal=26%	289382/296368/54237/300665/305909/114859/54320/366468/317335/246060/311743/309035/361018/29722/315713/682033/303238/500870/314627/114505/313115/100362346/691318/29344/311968/690861/81647/301701/310352/305710/290705/361195/81709/287986/266713/306007/296137/59319/312299/680266/361013/303321/113955/25622/314818/302982/365868/83508/298643/311944/500987/302705/303378/89842/362844/499871/100314055/4978…
GO:0048708	astrocyte differentiation	90	-0.450909803012323	-1.67186853344974	0.00116622578022592	0.0134579437078565	0.0103540971595892	2422	tags=29%, list=14%, signal=25%	25622/25473/316052/29260/24316/306782/29366/300438/114125/84489/24329/54226/25205/311071/499022/362550/24413/24565/316539/313539/24592/282840/81524/293165/361368/299858
GO:0038063	collagen-activated tyrosine kinase receptor signaling pathway	11	-0.77368287872055	-1.82371789984505	0.00117475798805098	0.0135313913642109	0.0104106053592477	2260	tags=73%, list=13%, signal=63%	312728/363458/363457/363265/315579/290905/685781/306628
GO:1901654	response to ketone	391	-0.323215177306765	-1.4281389897724	0.00120174312773616	0.0138167262365688	0.0106301325809055	2536	tags=23%, list=15%, signal=20%	25669/79256/29598/64202/25738/83785/24498/59266/102465831/84350/25446/25595/58852/29260/300944/84016/117099/100314055/116640/25453/25154/500037/24450/296121/257648/25242/112400/78968/140942/25235/29717/306417/497672/116683/500985/24329/314322/24891/499856/81716/297480/54348/25107/24890/25537/304429/25717/81752/24240/304929/316219/24826/313262/361945/24790/170915/24208/59323/25513/24310/117514/244…
GO:0008584	male gonad development	173	-0.385972890635752	-1.55986700425325	0.00123251970539412	0.0141445230161314	0.0108823285907766	1972	tags=20%, list=12%, signal=18%	29216/25453/312678/117855/362186/312440/316258/500985/360588/361435/24890/301737/289337/84584/25267/114031/301126/29751/24208/24310/293860/306022/309728/24954/81809/362285/246284/170913/313929/117521/24629/25454/289054/246150/83724
GO:0061387	regulation of extent of cell growth	114	-0.425626961834882	-1.62336633469673	0.00124053396011528	0.014184347093406	0.0109129679198111	2631	tags=29%, list=16%, signal=25%	114514/25416/83785/93667/361628/84027/360921/25595/303206/305589/100362725/246249/360702/29596/116683/300231/114588/309280/246331/25529/170915/29751/315530/140590/29477/114029/310207/312213/29456/360272/25661/299858/362587
GO:0050848	regulation of calcium-mediated signaling	85	-0.443344934155939	-1.623101649291	0.00124021704325968	0.014184347093406	0.0109129679198111	1730	tags=20%, list=10%, signal=18%	29337/112400/297814/54226/25267/192248/499931/29477/56718/64553/24629/29424/307820/24586/116654/300160/25262
GO:0031110	regulation of microtubule polymerization or depolymerization	92	-0.435774788878759	-1.62371908116015	0.00124413492952055	0.0141995143784219	0.0109246371276865	3152	tags=37%, list=19%, signal=30%	29161/306575/102554838/100361417/252941/65201/311546/313861/114514/289400/363823/25595/310635/25152/24205/286993/29167/290396/311349/691380/314814/300158/679221/304740/361828/64183/83585/29477/311191/54252/308870/286919/246150/29456
GO:0021681	cerebellar granular layer development	17	-0.7031794846393	-1.85952252617364	0.00125433147278883	0.0142637365840086	0.0109740475703872	1659	tags=41%, list=10%, signal=37%	29366/81517/312108/311349/360849/81524/360243
GO:0099084	postsynaptic specialization organization	84	-0.446938191270225	-1.63995685707877	0.00125264555976962	0.0142637365840086	0.0109740475703872	2404	tags=24%, list=14%, signal=21%	296374/315259/116647/192117/312563/78957/83501/312108/300967/313388/25529/171296/26955/363058/303599/113970/246212/313278/83620/24718
GO:0043244	regulation of protein-containing complex disassembly	128	-0.404211938553451	-1.56712059388982	0.00126432908826216	0.0143512845418558	0.0110414040760579	2810	tags=33%, list=17%, signal=28%	252941/311546/313861/287375/114514/301085/289400/363823/25595/293485/310635/25152/315655/304816/314870/317435/313866/24205/286993/287044/154968/290396/312812/311349/361256/84480/314814/362096/300158/304740/361828/289257/24954/25230/54252/312981/64159/116477/306941/310207/29456/25718
GO:0010638	positive regulation of organelle organization	497	-0.312716009530251	-1.40067587920221	0.00127553163862443	0.0144521670053218	0.0111190197097016	2037	tags=21%, list=12%, signal=19%	680971/64012/301085/261730/312800/298033/84027/362021/290270/360917/499702/365155/316425/29354/307302/362519/60564/362438/304816/116564/500054/307348/293967/257648/680006/64046/305332/306570/310131/305816/317673/308106/24205/362461/287418/65261/365567/296084/60445/684811/29167/114482/316440/116667/29665/301737/360760/287044/25537/25717/306400/680089/309280/311349/362918/246331/308864/691380/84480…
GO:0034103	regulation of tissue remodeling	82	-0.45785041337287	-1.67292211159254	0.00128925132418149	0.0145811522044657	0.0112182566594968	3174	tags=38%, list=19%, signal=31%	114587/89813/117516/29733/24179/502643/360863/24536/114110/287537/83838/113955/360904/83785/24498/315579/304581/81762/81517/84489/24329/29665/116699/25537/309696/24674/312781/24592/24680/685781/299858
GO:0044743	protein transmembrane import into intracellular organelle	37	0.542076832129875	1.85719422550804	0.00129358273711388	0.0146036835945785	0.0112355915664807	3202	tags=49%, list=19%, signal=39%	24468/312559/679572/679907/266601/680424/685620/290370/54311/79563/29635/296587/317374/304017/307210/687295/29534/308718
GO:1990542	mitochondrial transmembrane transport	91	0.398207477606591	1.66789011815645	0.00131036316052365	0.014766420958753	0.0113607963166814	3037	tags=37%, list=18%, signal=31%	312559/307350/679572/679907/266601/171087/292244/353231/59320/685620/290370/54311/85333/295462/24185/360992/79563/83531/29635/245959/296587/25176/498885/317374/100359982/65042/314441/304017/641603/499335/307210/687295/261737/361169
GO:0019098	reproductive behavior	57	-0.515889015876856	-1.75063902255757	0.0013166822034194	0.0147842571869555	0.0113745189212471	1931	tags=28%, list=11%, signal=25%	24316/25154/29366/50672/25601/54226/25107/84390/24208/24413/363287/81666/84009/313929/24831/83724
GO:2000181	negative regulation of blood vessel morphogenesis	118	-0.415006708768732	-1.59123379513861	0.00131443302584341	0.0147842571869555	0.0113745189212471	3389	tags=35%, list=20%, signal=28%	315713/500915/29184/114505/362931/501033/29516/81647/24179/498130/502886/54251/29158/192126/353256/89806/100314055/363265/245920/84382/81762/362165/292406/311760/361324/25124/25537/25112/266975/499022/25150/85243/81809/445442/24592/296789/171396/83629/312566/306628/29616
GO:0001706	endoderm formation	56	-0.510504563425792	-1.72784968230578	0.00132058041352274	0.0148014066815485	0.0113877131756672	1070	tags=21%, list=6%, signal=20%	316013/296456/294337/307582/85490/85250/303774/25745/25654/25683/306628/25661
GO:0040013	negative regulation of locomotion	334	-0.334855111648828	-1.45715480511327	0.00133056843046023	0.0148866285149878	0.0114532800380872	2473	tags=20%, list=15%, signal=17%	498130/292165/64202/296374/306096/84027/298643/192126/363228/307505/81801/89806/100314055/305645/24316/314397/313488/305332/246249/112400/25285/100314224/246297/58834/29568/499497/309696/683007/25112/366980/309280/306255/116680/246331/311071/314814/114486/360840/302396/29751/59323/679028/304740/297822/316539/26955/58946/445442/362263/24592/25745/29610/310207/171396/307449/113970/24654/312566/3149…
GO:1902035	positive regulation of hematopoietic stem cell proliferation	10	0.754071784204102	1.84225123437059	0.0013344614374176	0.0149034754092989	0.0114662414818501	1996	tags=50%, list=12%, signal=44%	81503/64566/58934/288416/60427
GO:0051258	protein polymerization	268	-0.348150134026481	-1.48275550702511	0.00134972723316183	0.0150470484225523	0.0115767018137546	1853	tags=21%, list=11%, signal=19%	362980/315655/304816/307348/306599/309098/310131/307347/316258/24205/361286/65261/688324/311224/29167/100361376/116667/304580/311647/300834/301737/362919/290396/312812/362918/361256/308864/691380/314814/29433/316201/300158/304740/293947/64183/83585/29477/289257/311191/310695/25230/303342/309692/299117/29340/308870/367171/64159/56718/306941/296512/317189/305497/286919/246150/29456/360272
GO:0043248	proteasome assembly	11	0.75531933912839	1.90911637901824	0.00135249470008541	0.0150510239084371	0.011579760421221	2488	tags=73%, list=15%, signal=62%	296651/65138/288455/303353/116722/680532/100361517/689623
GO:0048041	focal adhesion assembly	84	-0.444635975896704	-1.63150930445959	0.00136098145993739	0.015118518246244	0.0116316883343216	3224	tags=42%, list=19%, signal=34%	84407/25631/498003/360202/361598/499443/29645/192179/25614/114514/81745/25622/83785/84050/305332/54308/100363276/81762/298594/305552/116683/58834/60445/300768/309696/366474/246331/304740/315686/25745/296512/301363/686098/299858/362587
GO:0018107	peptidyl-threonine phosphorylation	91	-0.446666204841356	-1.65639241074888	0.00136845937878317	0.015174585971125	0.0116748249890392	1762	tags=25%, list=10%, signal=23%	317420/305539/287533/316064/54226/54348/317256/25537/25515/362342/24246/26295/85421/287871/290794/308797/56718/116477/315843/81918/360748/24680/300160
GO:0007613	memory	161	-0.38548941367509	-1.54394293315109	0.0013727293982597	0.0151949461583959	0.0116904894443057	2605	tags=25%, list=15%, signal=21%	691429/301164/360616/360904/364634/140666/29716/363167/24316/25152/361845/360606/54239/112400/300438/78957/81517/299609/314322/311372/294318/54226/287478/25050/170915/54244/29477/140448/25049/25679/170899/84009/81524/56718/24654/361368/24586/64033/315036/24718
GO:0070507	regulation of microtubule cytoskeleton organization	153	-0.395489904522057	-1.56883056822821	0.00138200459689659	0.0152705392892485	0.0117486483011442	2872	tags=31%, list=17%, signal=26%	100361417/252941/65201/311546/313861/312937/114514/300985/84027/362021/289400/367153/363823/25595/310635/25152/300860/362186/24205/81762/24650/116683/286993/54241/29167/25515/140581/290396/311349/691380/314814/300158/679221/304740/361828/64183/83585/29477/311191/25592/304862/54252/308870/29489/286919/246150/29456
GO:0002183	cytoplasmic translational initiation	40	0.509899907465553	1.77824719349855	0.00139788195359245	0.0153914938911423	0.0118417067747932	2710	tags=45%, list=16%, signal=38%	687565/691947/299872/293427/83789/681062/100312984/287436/299899/317646/682390/295975/84005/300955/64514/302500/302363/117019
GO:0098727	maintenance of cell number	177	-0.381371148577591	-1.55419719205665	0.00139596294865881	0.0153914938911423	0.0118417067747932	3787	tags=37%, list=22%, signal=29%	366126/84017/24769/361035/314988/294515/298144/298342/171120/299284/114505/306011/360743/364712/363854/295428/363014/500562/312299/366142/313757/317343/313481/316052/309902/171379/289664/500988/293967/246334/312440/300673/24205/24361/295602/294299/84489/83501/294924/310704/679869/294787/84584/312641/361006/25443/290350/497619/114486/305955/63996/306571/54244/679028/306594/297867/679693/367307/291…
GO:0045454	cell redox homeostasis	32	0.553902624360107	1.86206198593088	0.0014020338431417	0.0154100304273479	0.0118559681731942	412	tags=31%, list=2%, signal=31%	117254/116484/24314/502367/113898/94167/29338/116686/365802/58819
GO:0006929	substrate-dependent cell migration	30	-0.605527168469484	-1.81528359072147	0.00141102510264493	0.0154273725320706	0.0118693106154831	1067	tags=27%, list=6%, signal=25%	81651/246331/25554/309639/58946/79433/360272/25661
GO:1904646	cellular response to amyloid-beta	48	-0.538061058542169	-1.75701778414519	0.00140774154311007	0.0154273725320706	0.0118693106154831	2320	tags=31%, list=14%, signal=27%	84027/29260/29716/25361/313633/54226/25150/24565/316539/24239/114555/25399/25661/299858/25718
GO:0006941	striated muscle contraction	166	-0.382307563413907	-1.54067317478915	0.00141083339285225	0.0154273725320706	0.0118693106154831	3152	tags=28%, list=19%, signal=23%	29161/24583/287925/24838/29565/117021/83840/306871/192249/360872/29715/302996/84351/59266/29260/81801/81574/29716/367562/291760/29717/114862/308572/308709/29693/287408/25349/691246/24907/363152/116600/497892/691889/363287/24246/140448/85421/25592/24239/56718/291553/64553/25399/246150/361368/362036
GO:0071230	cellular response to amino acid stimulus	140	-0.399147311398019	-1.56304986508804	0.00141449986404353	0.0154383263133283	0.0118777380928057	2746	tags=25%, list=16%, signal=21%	303010/100313972/79256/444984/102465831/363458/84350/84352/100314055/305589/363188/24450/120102861/112400/64634/24329/50719/366474/25267/25705/170915/294337/59323/499877/25150/291624/287871/290905/85250/170913/81522/56718/29489/502988/315427
GO:0008344	adult locomotory behavior	104	-0.427461455253931	-1.62223357783834	0.00143056577888679	0.015572752817012	0.0119811614025014	2085	tags=27%, list=12%, signal=24%	57033/81574/363167/266732/24316/100362458/362609/84360/290986/311876/29710/60445/312647/294318/85496/54226/312974/287478/362342/312812/29477/25049/316539/83731/24239/84009/309243/64033
GO:0030178	negative regulation of Wnt signaling pathway	163	-0.3837238208952	-1.53662536481497	0.00143180524058383	0.015572752817012	0.0119811614025014	2482	tags=26%, list=15%, signal=23%	295106/295445/308068/310352/313228/312937/65027/292041/315259/689616/84027/192126/685487/303310/83469/306782/24205/81517/363126/63881/83501/65189/295691/54226/679869/680723/116680/500430/79128/25554/679811/312781/361832/114510/363122/498416/29467/307449/140588/680726/303735/689914/299858
GO:0051896	regulation of phosphatidylinositol 3-kinase/protein kinase B signal transduction	270	-0.348312542444796	-1.48531296631555	0.00143448218297544	0.0155747343796795	0.0119826859513354	2895	tags=26%, list=17%, signal=22%	500562/29645/362814/25614/25467/59319/306860/303185/296603/363156/83785/54251/362289/24498/24716/192126/24248/191570/296409/312915/29491/316211/338458/25453/306782/29366/112400/310131/25285/287533/84489/63881/500985/24329/497811/65189/64537/679869/301737/116699/60630/306508/25489/316009/59323/362550/361828/25150/85243/24954/54299/81809/85421/301287/445442/305605/296789/56718/498331/29467/310207/2…
GO:0006122	mitochondrial electron transport, ubiquinol to cytochrome c	11	0.752198166064653	1.90122742091927	0.00145573663618526	0.0157780621869871	0.012139119647137	2586	tags=73%, list=15%, signal=62%	291103/366448/685322/300047/301011/497902/362897/25309
GO:0036120	cellular response to platelet-derived growth factor stimulus	44	-0.535376873709808	-1.72087866436807	0.00146447308816271	0.0158452434824954	0.0121908067158378	2227	tags=36%, list=13%, signal=32%	84350/29260/315655/500985/299851/307845/171569/116548/25150/59107/29340/25745/24629/313278/360272/25661
GO:1901016	regulation of potassium ion transmembrane transporter activity	60	-0.493603343806031	-1.69307792947484	0.0014679890074788	0.0158558051447926	0.0121989325097901	2063	tags=25%, list=12%, signal=22%	84016/303803/29716/291999/316064/54348/25489/25672/361833/25592/291553/64553/246150/54286/362036
GO:0035987	endodermal cell differentiation	47	-0.537705986966138	-1.7528175408336	0.00148147742102378	0.0159463164473301	0.0122685689149392	1070	tags=23%, list=6%, signal=22%	316013/296456/294337/307582/85490/85250/25745/25654/25683/306628/25661
GO:0055023	positive regulation of cardiac muscle tissue growth	43	-0.536027787467501	-1.71807269608493	0.00148046577399288	0.0159463164473301	0.0122685689149392	1994	tags=33%, list=12%, signal=29%	24649/25203/112400/499497/170915/59323/679028/24413/25022/56718/29610/64553/24586/64033
GO:0007214	gamma-aminobutyric acid signaling pathway	24	-0.631570153826823	-1.81261056856648	0.00148888380411609	0.01599845368175	0.0123086815801825	2755	tags=50%, list=16%, signal=42%	140675/65191/301173/691429/260430/81657/79255/289606/500446/84587/83629/83620
GO:0003073	regulation of systemic arterial blood pressure	98	-0.42766369139309	-1.60362740812464	0.00150667096325735	0.0161617643017451	0.0124343273744679	1462	tags=20%, list=9%, signal=19%	50672/117269/300768/360468/25107/500943/361945/553106/58812/116548/24208/24310/140590/25672/64157/399475/64017/116477/291553/171563
GO:0070571	negative regulation of neuron projection regeneration	21	-0.646177161149189	-1.80182169563319	0.00151309329686595	0.0162028155271597	0.0124659108307291	952	tags=29%, list=6%, signal=27%	64133/25529/316539/81735/301363/317189
GO:0000910	cytokinesis	157	-0.391979751112495	-1.5592737049893	0.001537640331819	0.016437480464976	0.0126464542791818	3168	tags=36%, list=19%, signal=30%	296284/362700/300754/313445/303002/315740/306575/306589/303337/361598/315162/361195/65052/308761/303240/314818/361921/261730/292554/305482/315298/499871/84393/307348/296121/304092/24205/81762/303135/308846/363031/362919/316013/25537/25515/29363/305227/311336/360254/310806/171103/361833/309523/314265/360849/29340/310621/308173/293733/25745/116477/295625/64204/313876/79433/83620/25718
GO:0060349	bone morphogenesis	109	-0.439995322898791	-1.6771720673351	0.00154435835033032	0.0164810755232687	0.0126799948763963	2226	tags=32%, list=13%, signal=28%	25446/684112/81801/116564/297894/25304/311215/29345/304581/25431/81810/314393/25235/305104/84489/85496/499497/25717/298101/313689/140590/25412/299907/314374/312781/114029/29476/81809/445442/65205/25022/367218/81524/140588/313641
GO:0098900	regulation of action potential	63	-0.491162290694372	-1.71463679100409	0.00155157918868976	0.0165298786262631	0.0127175423711	3470	tags=38%, list=21%, signal=30%	64513/252857/29184/29161/287925/25736/89843/306871/59266/291760/54239/29738/29693/297480/24781/691246/84390/293860/192363/24246/24239/25399/246150/362036
GO:0097120	receptor localization to synapse	103	-0.434346973675797	-1.64162398706006	0.00156850985221635	0.0166534132778685	0.0128125858497372	3841	tags=37%, list=23%, signal=29%	116482/303183/81005/296284/252857/314906/313717/25522/353230/59317/288057/29650/116493/312937/93667/84027/362021/24923/300472/116647/287776/57033/84016/313783/365661/315655/294917/303222/685244/300967/59323/26295/84009/691984/113970/116654/361948/24718
GO:0055006	cardiac cell development	113	-0.427034200365407	-1.63181508727032	0.00156850985221635	0.0166534132778685	0.0128125858497372	3152	tags=33%, list=19%, signal=27%	29161/360630/24179/89843/100360334/294312/29715/83785/315259/84027/64031/680229/24582/25203/246297/307189/294981/686117/312647/297480/293024/499281/25267/311029/497892/170915/24413/114901/24246/56718/29610/64553/64204/24629/361368/79433/54286
GO:0061298	retina vasculature development in camera-type eye	27	-0.609838952583832	-1.79024792551913	0.00157229818395465	0.0166652929752612	0.0128217256963364	2203	tags=37%, list=13%, signal=32%	25366/117955/287418/25267/246331/361112/140590/290905/24629/361368
GO:0006749	glutathione metabolic process	57	0.453463130671959	1.73200754965037	0.00158575707856036	0.0167536355881885	0.0128896935833657	3199	tags=44%, list=19%, signal=36%	295037/24787/494499/24421/116686/66028/294320/24426/25458/25260/24786/24422/24424/295362/499688/114846/29566/300850/24404/25283/24439/64352/297029/499689/363443
GO:0007051	spindle organization	195	-0.370535867568606	-1.5246460652573	0.0015860001013326	0.0167536355881885	0.0128896935833657	2844	tags=30%, list=17%, signal=25%	289997/315162/311546/114514/308761/303241/680991/81685/308663/300985/315259/261730/292554/362021/362783/311502/315298/307302/362980/308492/300860/25203/64470/84393/306599/309098/353302/307347/24650/54241/296084/29167/114482/308846/362919/25515/691920/691380/306618/63996/679221/315330/304740/171304/293860/315958/64183/311191/54299/246284/304862/309692/308870/367171/293733/25745/362044/289054/29489
GO:0021781	glial cell fate commitment	15	-0.718501354755092	-1.85240254177031	0.00158957882936254	0.0167572300519914	0.0128924590450335	1964	tags=47%, list=12%, signal=41%	171379/112400/360610/29227/81524/293165/25492
GO:0010948	negative regulation of cell cycle process	294	-0.344358318712686	-1.47665302844684	0.00159170870107815	0.0167572300519914	0.0128924590450335	3520	tags=32%, list=21%, signal=26%	311743/313067/309035/361018/29722/315713/682033/500870/114505/313115/691318/29344/690861/81647/301701/310352/290705/361195/81709/58844/306007/296137/312299/301164/680266/113955/25622/314818/302982/365868/83508/298643/192126/500987/302705/303378/89842/362844/290577/499871/497895/305338/307029/498089/311361/100362458/25203/301014/303037/680006/64046/360592/308755/24205/368002/680111/362165/360537/4…
GO:0021957	corticospinal tract morphogenesis	10	-0.766955383854615	-1.76056856013007	0.00160274046985212	0.0168449642311225	0.0129599588232061	1259	tags=50%, list=7%, signal=46%	311372/311071/316539/299117/360272
GO:0048863	stem cell differentiation	246	-0.347893332559194	-1.47544116091135	0.00160998086728951	0.0168926227806528	0.0129966257362973	3362	tags=30%, list=20%, signal=24%	299284/361764/315196/29300/313115/315996/295106/84423/294606/363014/500562/140433/84609/360635/266772/310461/83838/312299/291571/690139/315259/102465831/84027/365770/24716/316052/25453/681740/81659/362609/112400/246262/246334/312440/81810/50672/246297/83501/295691/499497/497991/361324/24890/316013/84584/296787/25267/246331/311071/140587/29751/25554/24326/59323/291671/679028/299907/24153/192350/31…
GO:0022898	regulation of transmembrane transporter activity	232	-0.353604808499457	-1.48744954440719	0.00161532297048336	0.0169202370884691	0.0130178712721928	2174	tags=18%, list=13%, signal=16%	116647/65144/84016/303803/29716/24649/360645/291999/317420/29337/290533/78957/25601/313633/312492/316064/54348/499263/25489/24907/363152/116600/84390/24326/192363/25672/24246/361833/25592/312981/291553/64553/25399/25017/29424/246150/116509/24680/54286/191572/362036/24718
GO:0048483	autonomic nervous system development	47	-0.535070918178336	-1.74422772613091	0.00162256642883926	0.0169409625326071	0.0130338167440226	3145	tags=49%, list=19%, signal=40%	84046/85471/64637/84422/114500/364712/25553/315996/314473/24716/25453/246334/50672/25361/309280/246331/29751/24326/24592/312213/81527/25661/171563
GO:0007368	determination of left/right symmetry	117	-0.415483157350172	-1.58803063629364	0.00162272875132133	0.0169409625326071	0.0130338167440226	3838	tags=39%, list=23%, signal=31%	117253/64637/307724/308923/289796/313365/363096/314787/313067/361769/29192/25631/29663/361746/59112/361438/313228/29263/294854/304037/25366/307036/83518/361700/29492/100359595/81810/363126/291377/289338/499497/498386/691246/307594/25443/25507/116475/682329/316201/116548/312781/361832/114029/100362124/362515/65209
GO:0016525	negative regulation of angiogenesis	116	-0.420597435715168	-1.61086782467942	0.00163291199502968	0.017018813998281	0.0130937130890439	3389	tags=38%, list=20%, signal=31%	170901/24791/79241/315713/500915/29184/114505/362931/501033/29516/81647/24179/498130/502886/54251/29158/192126/353256/89806/100314055/363265/245920/84382/81762/362165/292406/311760/361324/25124/25537/25112/266975/499022/25150/85243/81809/445442/24592/296789/171396/83629/312566/306628/29616
GO:1900076	regulation of cellular response to insulin stimulus	84	-0.439287396990725	-1.61188368547286	0.00164669815680614	0.0171338943215678	0.0131822520868533	3551	tags=38%, list=21%, signal=30%	24855/171116/314824/25135/309008/25522/24179/29645/83840/25467/58844/29598/25622/84027/501174/191570/315326/312667/65261/287533/85496/25603/362860/25700/360406/300652/498416/170916/116723/25017/24680/686098
GO:0090659	walking behavior	54	-0.508301228789429	-1.69305117120951	0.00165036741126485	0.0171435004135216	0.013189642696561	2632	tags=39%, list=16%, signal=33%	291580/25524/360904/81574/363167/266732/24316/290986/29710/312647/311372/85496/312974/287478/24907/362342/29477/316539/83731/24239/361368
GO:0032411	positive regulation of transporter activity	112	-0.420730819312079	-1.60815269904443	0.00166442886035425	0.0172588520895062	0.013278390464169	1341	tags=16%, list=8%, signal=15%	313633/54348/24907/363152/116600/84390/24326/361833/312981/291553/64553/25399/25017/29424/246150/54286/362036/24718
GO:0021915	neural tube development	179	-0.381191597703235	-1.55578197615371	0.00166960978830023	0.0172588520895062	0.013278390464169	3551	tags=34%, list=21%, signal=27%	24855/171116/114500/300754/288583/361769/29192/29344/315217/362657/292085/313121/500532/301242/64300/500709/59319/89830/289180/308912/313757/315259/304037/29216/315952/361700/100359595/300128/24650/58834/60445/65189/304729/679869/498386/316013/25537/306400/296787/25603/84354/307594/289392/311349/360891/116475/311071/58835/312651/361828/362736/297867/679693/312781/309523/361472/100362124/81809/245…
GO:0002573	myeloid leukocyte differentiation	245	-0.35051184115144	-1.48320297302368	0.00166976560340569	0.0172588520895062	0.013278390464169	1535	tags=19%, list=9%, signal=18%	679958/266610/306782/315579/29492/84358/81810/24205/363104/311437/84489/314322/85496/499497/54226/497991/297480/116699/502715/84477/24674/309550/290396/81515/114031/25050/499022/313922/309969/25513/679028/24413/24708/50671/287871/114483/24592/25745/81524/56718/308703/100366024/24680/361368/309243/309460/83727
GO:0030278	regulation of ossification	126	-0.402780787534148	-1.56325139452321	0.00167633255304696	0.0172980894688796	0.0133085784072263	3128	tags=34%, list=19%, signal=28%	25631/499241/317346/29502/29733/78965/266608/192179/29263/83838/29715/29598/25622/291228/25366/310914/83469/297894/25304/304581/315272/100362255/81517/362165/353227/84489/85496/499497/29665/294787/316013/683007/79216/313922/367100/313689/679028/140590/312781/304947/367218/685781/24831
GO:0090559	regulation of membrane permeability	71	0.419625263308916	1.68312323542263	0.00168081301685345	0.0173157024161982	0.0133221292268583	2752	tags=31%, list=16%, signal=26%	294235/24468/29884/293938/362791/64625/83462/116502/81917/295922/353231/363206/25392/85333/170465/83531/25176/315047/315509/24887/25283/499335
GO:0009267	cellular response to starvation	194	-0.365459618339127	-1.50132052975349	0.00168728763822821	0.0173537672577573	0.0133514150580687	1755	tags=21%, list=10%, signal=19%	362573/291760/360497/252919/25431/78968/361632/79255/365567/60445/314322/312647/290805/679869/287044/308971/300095/50567/50719/690751/690632/84575/305464/24790/29433/140590/25617/365057/25612/24954/291624/85421/287871/367218/56718/25696/502988/315427/300160/25718
GO:0071695	anatomical structure maturation	291	-0.342647247079957	-1.46814504413496	0.0016910510082076	0.0173638675069737	0.0133591858560444	2465	tags=22%, list=15%, signal=19%	316639/29452/308912/83785/25321/261730/84027/686189/24716/313481/304741/116777/302705/116647/314396/305589/299737/25154/116564/313488/25203/680264/315272/56813/50672/501515/353227/84489/50678/117269/85496/301010/54226/362919/81651/64133/309550/290396/289521/313922/360254/309639/316009/24326/679028/299907/171103/361833/24708/116690/360849/81809/116665/81666/83731/24592/367218/81524/56718/29467/250…
GO:0010634	positive regulation of epithelial cell migration	55	-0.506089524371153	-1.69641007621376	0.00169719564504524	0.0173698236262581	0.0133637682973968	2744	tags=44%, list=16%, signal=37%	25614/25467/114514/299012/25738/290834/29337/360606/84050/81810/306873/84477/140581/25443/679221/304740/140590/81809/29340/56718/301363/686590/305987/309081
GO:0030003	intracellular monoatomic cation homeostasis	478	-0.313840283367652	-1.39876745529656	0.0016955031424999	0.0173698236262581	0.0133637682973968	2141	tags=16%, list=13%, signal=15%	301113/293485/170699/117559/81801/29716/314396/290501/117955/312052/24316/310909/290596/245920/83518/315579/29337/257648/85430/56813/497078/25571/315676/79255/308000/365567/301010/29693/54226/29665/25107/24781/116699/85267/691631/312974/81515/24907/303606/24451/116600/84480/291942/309969/24326/25672/291905/24246/85243/25391/140448/81809/85421/301287/307429/81735/25679/83731/29340/308797/24239/312…
GO:0060601	lateral sprouting from an epithelium	12	-0.75625455613517	-1.82162240356911	0.00170067842496315	0.0173769810262602	0.013369274964436	1567	tags=58%, list=9%, signal=53%	246334/300128/304729/25443/24208/25022/171396
GO:0060350	endochondral bone morphogenesis	70	-0.471136528280886	-1.66899636871325	0.00170668813938343	0.0174098922453771	0.0133945957688452	2226	tags=36%, list=13%, signal=31%	25446/684112/81801/116564/297894/25304/311215/29345/304581/25431/81810/314393/25235/305104/85496/499497/298101/140590/25412/299907/445442/65205/367218/81524/313641
GO:0090276	regulation of peptide hormone secretion	225	-0.357504949638863	-1.49807705031665	0.00171326913636714	0.0174485142224145	0.0134243102416816	3145	tags=28%, list=19%, signal=23%	364712/309135/361746/29516/25736/117516/24536/24604/94193/25024/25467/303382/24332/294560/81657/25622/25321/24498/25673/360034/29491/29716/679958/60564/103693666/94270/680931/24640/78968/65152/116683/24329/312647/304109/679869/25107/312974/154968/60447/24674/25387/309962/58812/116464/690163/303443/29647/361042/291905/85421/287871/363519/81666/29340/24239/25745/84009/50664/301363/24654/83727/29985…
GO:0098868	bone growth	38	-0.565627561271316	-1.76581050233065	0.0017165002046665	0.0174516117507102	0.0134266933775918	3078	tags=53%, list=18%, signal=43%	295106/81647/24536/29158/25446/81801/289712/116564/297894/25304/81810/305104/85496/298189/298101/25412/299907/445442/25022/685781
GO:0046958	nonassociative learning	10	-0.765557731723854	-1.75736020870414	0.0017191640600171	0.0174516117507102	0.0134266933775918	1931	tags=70%, list=11%, signal=62%	24267/24316/78957/688705/114005/311191/84009
GO:0055013	cardiac muscle cell development	105	-0.426564791014456	-1.61995423963525	0.00172914910761333	0.0175244770760228	0.0134827535509905	3152	tags=32%, list=19%, signal=26%	29161/360630/24179/89843/100360334/294312/29715/83785/315259/84027/680229/24582/25203/246297/307189/686117/312647/297480/293024/499281/25267/311029/497892/170915/24413/114901/24246/56718/64553/64204/24629/361368/79433/54286
GO:0010457	centriole-centriole cohesion	14	-0.730595141127616	-1.85461977768282	0.0017333616978025	0.0175386986699854	0.0134936951754206	2124	tags=57%, list=13%, signal=50%	363174/291377/29167/114482/29479/311573/299117/679640
GO:0035850	epithelial cell differentiation involved in kidney development	50	-0.520638659957047	-1.70684116888138	0.00173918042458308	0.0175407163015705	0.0134952474744879	1932	tags=34%, list=11%, signal=30%	25365/363014/25473/25453/311553/29492/316258/50672/85497/29437/499497/362918/25484/24326/299907/113970/310341
GO:0048771	tissue remodeling	210	-0.367158677842979	-1.52496216979687	0.00173813188109015	0.0175407163015705	0.0134952474744879	3009	tags=31%, list=18%, signal=26%	117516/29733/24179/502643/360863/24941/361400/24536/114110/287537/83838/64576/113955/29452/360904/83785/24498/84027/25446/25366/89806/116564/315579/304581/25285/25339/29492/84358/81762/56813/311437/81517/84489/24329/85496/83534/499497/29665/498997/116699/286994/81651/25537/309696/312974/24674/296787/25443/294337/24326/679028/293860/140590/24296/299907/312781/25181/81809/24592/308703/29610/305987/…
GO:0019693	ribose phosphate metabolic process	318	0.271261427037507	1.32530045225275	0.00176695328870229	0.0177920796473684	0.0136886381262285	3074	tags=26%, list=18%, signal=22%	294235/293130/24468/114630/171082/289276/292072/298410/140608/690441/84509/641434/288051/305506/298653/117544/24465/303179/81643/24184/311864/295922/100049583/360631/311422/192241/287835/59320/25392/288584/296973/298203/64390/300677/245965/299638/25438/304944/24672/308589/498685/81683/65248/54410/24817/363061/171375/29545/83782/309757/60666/25028/100360582/24230/81814/171374/116643/499512/24165/2…
GO:0014855	striated muscle cell proliferation	86	-0.438269276460204	-1.60607612708043	0.00177922122771002	0.0178580034157455	0.0137393576951106	1994	tags=28%, list=12%, signal=25%	313757/498982/24649/25271/681740/499933/25203/112400/81810/24205/314322/499497/297480/366980/59323/679028/81809/25022/170899/29610/308831/24586/64033/79433
GO:0001704	formation of primary germ layer	124	-0.41036580657416	-1.58641686722278	0.0017768552675317	0.0178580034157455	0.0137393576951106	1070	tags=16%, list=6%, signal=15%	316013/500200/296456/294337/307582/140590/297867/311478/85490/85250/303774/25022/25745/29424/25654/25683/306628/116654/25661/362587
GO:0044839	cell cycle G2/M phase transition	150	-0.380229891944474	-1.49983030972428	0.0017844473069363	0.0178817087274532	0.0137575957785763	2283	tags=26%, list=14%, signal=23%	298643/311944/302705/89842/362844/499871/497895/25203/64046/303348/308755/298594/500679/362165/688324/497672/286993/308768/54226/362704/25515/25112/304530/498411/257649/314374/171103/24246/685055/360849/114483/170913/304947/282840/362316/24654/361907/300711/83620
GO:0090151	establishment of protein localization to mitochondrial membrane	26	0.57731870378894	1.85059034022368	0.0017915979792151	0.0178851178012318	0.0137602186072858	4020	tags=58%, list=24%, signal=44%	679572/691393/79463/295922/298081/64464/50663/294313/24242/304017/24887/300075/100911483/299331/171139
GO:0060443	mammary gland morphogenesis	65	-0.477174659781363	-1.67465202293755	0.00179338198679659	0.0178851178012318	0.0137602186072858	2225	tags=32%, list=13%, signal=28%	364634/295144/360775/25154/25285/81810/361765/304729/497991/24890/84584/25443/24208/24413/312781/303828/58946/25022/140588/83629/360272
GO:0031929	TOR signaling	171	-0.380220644474698	-1.53751197622718	0.0017914770253058	0.0178851178012318	0.0137602186072858	1994	tags=24%, list=12%, signal=21%	24649/266732/310538/361845/363188/362573/360497/120102861/310131/29414/140942/64634/60445/117269/295446/307901/29485/114005/287044/287478/690751/305464/296648/303394/314979/314384/170915/499877/363445/303158/26295/291624/287871/301287/25648/305605/56718/300711/502988/315427/24718
GO:0034614	cellular response to reactive oxygen species	185	0.314027015728674	1.46291777167933	0.0017966640216436	0.0178892719092839	0.013763414640745	3078	tags=31%, list=18%, signal=26%	24471/117254/29221/116484/64045/24314/24468/25380/362245/24787/24851/306330/679572/25737/113898/29338/309165/314856/680424/100049583/140654/170897/170538/246240/296346/29271/362100/299638/171045/301511/83427/362600/81683/65248/309757/114509/85382/24786/301563/360820/117287/114022/24356/170496/24312/308336/117549/25240/24887/140926/25584/83805/499335/303731/360463/29534/29244/373542
GO:0002791	regulation of peptide secretion	227	-0.355416764354365	-1.4906528006154	0.00180676534009577	0.0179326486776119	0.0137967872928742	3145	tags=28%, list=19%, signal=23%	364712/309135/361746/29516/25736/117516/24536/24604/94193/25024/25467/303382/24332/294560/81657/25622/25321/24498/25673/360034/29491/29716/679958/60564/103693666/94270/680931/24640/78968/65152/116683/24329/312647/304109/679869/25107/312974/154968/60447/24674/25387/309962/58812/116464/690163/303443/29647/361042/291905/85421/287871/363519/81666/29340/24239/25745/84009/50664/301363/24654/83727/29985…
GO:0090087	regulation of peptide transport	227	-0.355416764354365	-1.4906528006154	0.00180676534009577	0.0179326486776119	0.0137967872928742	3145	tags=28%, list=19%, signal=23%	364712/309135/361746/29516/25736/117516/24536/24604/94193/25024/25467/303382/24332/294560/81657/25622/25321/24498/25673/360034/29491/29716/679958/60564/103693666/94270/680931/24640/78968/65152/116683/24329/312647/304109/679869/25107/312974/154968/60447/24674/25387/309962/58812/116464/690163/303443/29647/361042/291905/85421/287871/363519/81666/29340/24239/25745/84009/50664/301363/24654/83727/29985…
GO:0048839	inner ear development	222	-0.361089317317156	-1.50822904994584	0.00186919110850242	0.018522793794255	0.0142508254437703	4036	tags=33%, list=24%, signal=25%	394266/25496/85471/686179/292918/29613/312574/307724/308923/24791/361739/245960/171116/114500/299284/64512/500023/298894/360630/501699/293538/64194/293537/29650/353316/301242/287537/291580/25524/300455/25622/308912/117955/299802/306782/25431/100362255/84358/314393/300128/308022/313633/305552/84489/295691/266714/304729/309696/312974/25717/290396/25267/25705/25443/309860/298496/297408/691889/362550…
GO:0071560	cellular response to transforming growth factor beta stimulus	283	-0.340476879729571	-1.46021427281356	0.00194387832370464	0.0192323809427703	0.0147967583469251	3154	tags=28%, list=19%, signal=23%	24666/29161/29344/25631/363555/313121/499443/65129/362800/85435/25614/315761/306860/81745/83838/303185/304005/313757/292041/102465831/171562/84350/116777/290834/84352/361103/313477/360606/305539/81810/100314224/300673/81762/246297/314694/363104/294981/50678/314322/85496/102553587/432392/499497/361574/116667/361954/25537/25717/362342/25705/25164/362860/311071/361945/79128/140587/170915/367100/5424…
GO:0070252	actin-mediated cell contraction	93	-0.445515214301782	-1.6578589524008	0.00195026320654599	0.0192650208836497	0.014821870438823	2022	tags=26%, list=12%, signal=23%	81801/81574/29716/291760/305332/29717/81762/114862/29693/360468/25349/691246/116600/311071/497892/499022/24246/24239/291553/64553/25399/81918/246150/362036
GO:0090288	negative regulation of cellular response to growth factor stimulus	101	-0.421396547925476	-1.5887165880165	0.00195433857306088	0.0192747799551644	0.0148293787459496	1375	tags=20%, list=8%, signal=18%	362165/294981/497811/679869/361324/100363275/25489/362342/114031/58812/360406/367100/29647/85243/300652/445442/171396/298744/360272/83727
GO:0021612	facial nerve structural organization	10	-0.759929784802353	-1.74444109161251	0.00198621084546961	0.0195582244609886	0.0150474515820652	883	tags=50%, list=5%, signal=47%	309280/246331/29751/312213/81527
GO:0003281	ventricular septum development	80	-0.449820627267409	-1.63588915470074	0.00199392581564776	0.0196032738064393	0.0150821110597609	2169	tags=28%, list=13%, signal=24%	680537/29216/171379/83518/304798/140670/81810/314393/367100/679028/140590/362736/312781/310137/81809/311886/58946/59107/25022/29610/360272/84409
GO:0060972	left/right pattern formation	123	-0.406740448830149	-1.57128619815	0.00201664614831165	0.0197033926561412	0.0151591391942087	3838	tags=38%, list=23%, signal=30%	117253/64637/307724/308923/289796/313365/363096/314787/313067/361769/29192/25631/29663/361746/59112/361438/313228/29263/294854/304037/25366/307036/83518/361700/29492/100359595/81810/363126/291377/289338/499497/498386/691246/307594/25443/25507/116475/682329/316201/116548/312651/312781/361832/114029/100362124/362515/65209
GO:2001257	regulation of cation channel activity	128	-0.396955094280929	-1.53898597187243	0.00201988968443543	0.0197033926561412	0.0151591391942087	886	tags=12%, list=5%, signal=12%	24907/363152/116600/84390/24326/192363/361833/312981/291553/64553/25399/25017/29424/54286/191572/362036
GO:0006865	amino acid transport	161	-0.379034328585985	-1.518089348973	0.00201579521553572	0.0197033926561412	0.0151591391942087	2622	tags=24%, list=16%, signal=20%	83511/25416/83509/170567/81657/29482/293485/117559/292657/293735/305135/252919/282712/360610/497078/84551/613226/29665/25107/29485/114005/287478/293551/50567/50719/303740/305540/24413/78966/315840/83589/25648/24592/170899/64554/83629/116509/54286
GO:0061138	morphogenesis of a branching epithelium	206	-0.362575492081891	-1.50469327399906	0.00201918657136444	0.0197033926561412	0.0151591391942087	2402	tags=29%, list=14%, signal=25%	24179/78965/363014/140433/361400/360635/89830/314785/308912/83785/54251/24498/83508/364634/89806/116640/305645/25453/25271/299737/25154/246334/81810/361765/81517/300128/24650/294981/304729/497991/24890/498997/286994/84584/498819/296787/25267/25443/362772/246331/29751/25554/24208/24326/299907/312781/303828/301287/290905/362398/304947/25022/296789/310207/171396/140588/83629/310341/360272
GO:2000146	negative regulation of cell motility	319	-0.330248608732523	-1.43464585852655	0.00200874351193133	0.0197033926561412	0.0151591391942087	2473	tags=20%, list=15%, signal=17%	498130/292165/64202/296374/306096/84027/298643/192126/363228/307505/81801/89806/100314055/305645/24316/314397/313488/305332/246249/112400/25285/100314224/246297/58834/29568/499497/309696/683007/25112/366980/306255/116680/311071/314814/114486/360840/302396/29751/59323/679028/304740/297822/316539/26955/58946/445442/362263/24592/25745/29610/171396/307449/113970/24654/312566/314903/58968/500287/54286…
GO:0097017	renal protein absorption	12	-0.7526506562452	-1.81294153715114	0.00203089771424839	0.0197798665055424	0.0152179756467943	1501	tags=50%, list=9%, signal=46%	316258/50672/287478/79128/24326/310695
GO:1901857	positive regulation of cellular respiration	14	0.688724376620442	1.86894354270963	0.00203609981178088	0.0197996434968038	0.0152331914103232	3392	tags=57%, list=20%, signal=46%	312559/257647/288740/116643/288916/117287/25309/288264
GO:0002679	respiratory burst involved in defense response	11	0.742613296585238	1.87700107006875	0.00205454171156605	0.019889530780618	0.0153023477160879	842	tags=45%, list=5%, signal=43%	29338/29287/63995/619574/290549
GO:0140112	extracellular vesicle biogenesis	24	0.572751165047564	1.81129909056886	0.00205490106575343	0.019889530780618	0.0153023477160879	2302	tags=42%, list=14%, signal=36%	81830/25216/366001/83841/498798/25132/29448/287645/246772/312916
GO:0034767	positive regulation of monoatomic ion transmembrane transport	177	-0.375000318480538	-1.52823422583637	0.00205144471315865	0.019889530780618	0.0153023477160879	2004	tags=18%, list=12%, signal=16%	29716/24316/245920/83518/317420/29337/315272/313633/29665/54348/154968/24907/363152/116600/84390/24326/293860/361833/308797/24239/312981/116477/291553/64553/25399/25017/29424/246150/54286/362036/24718
GO:0031334	positive regulation of protein-containing complex assembly	201	-0.358905751657751	-1.48219029192177	0.00207026663566383	0.0200072362328936	0.0153929064013916	1806	tags=19%, list=11%, signal=18%	362050/304816/29337/112400/310131/317673/24205/65261/140657/29167/313210/116667/301737/308864/691380/314814/361430/116548/499360/64183/83585/29477/685055/311191/310695/306665/85421/314442/29340/308870/56718/306941/296512/114555/286919/246150/29456/300711/689914
GO:0071692	protein localization to extracellular region	371	-0.317870502148621	-1.39892776218245	0.00212444821035445	0.0204991192847648	0.0157713449668061	3398	tags=27%, list=20%, signal=22%	29722/252857/24267/303002/25204/25427/308003/364712/309135/361746/29516/25736/301742/297428/315663/114638/24536/94193/25024/25467/307816/24332/365243/25669/25524/294560/50645/25622/360904/24498/290834/25366/100912115/58852/29260/25673/313783/360034/29716/316740/310909/679958/60564/25304/103693666/360495/94270/680931/24640/78968/316258/50672/65152/25601/116683/24329/312647/313210/304109/679869/296…
GO:0072311	glomerular epithelial cell differentiation	24	-0.615949611521567	-1.76777950760249	0.0021374884743744	0.0205297546854144	0.0157949148316929	2405	tags=42%, list=14%, signal=36%	25473/311553/29492/316258/50672/85497/25484/24326/299907/113970
GO:0030518	nuclear receptor-mediated steroid hormone signaling pathway	108	-0.422004590169662	-1.60556958410313	0.00213430370341757	0.0205297546854144	0.0157949148316929	2414	tags=30%, list=14%, signal=26%	64202/25321/100312983/64196/171379/361103/25154/246334/312440/497672/362950/100361376/497991/297480/24890/84584/60447/25489/316219/79128/117060/301126/170915/24208/24413/25672/291841/54299/100362634/313929/315133/83724
GO:0010821	regulation of mitochondrion organization	114	0.362152542767136	1.5773556015198	0.00213724389160387	0.0205297546854144	0.0157949148316929	3467	tags=37%, list=21%, signal=29%	294235/50692/29884/679907/362791/64625/116502/303745/81917/295922/363206/25392/288584/85333/362100/24185/29139/170465/60374/691278/360549/116722/25388/301563/25176/295384/78961/294079/24887/287979/81743/294388/287721/24404/25283/499335/497974/24482/24446/287798/288731/681361
GO:0032409	regulation of transporter activity	246	-0.345259446867009	-1.46427065834725	0.00217405303729305	0.0208488680673127	0.0160404301223514	2174	tags=18%, list=13%, signal=16%	116647/65144/84016/303803/29716/24649/360645/291999/317420/29337/290533/100314043/78957/25601/313633/312492/316064/54348/499263/25489/24907/363152/116600/84390/24326/192363/25672/24246/361833/24954/25592/312981/291553/64553/25399/25017/29424/246150/116509/24680/54286/191572/362036/24718
GO:0070942	neutrophil mediated cytotoxicity	15	0.666320812127609	1.85311460666005	0.0021844758996503	0.0209166917814675	0.0160926114467296	127	tags=20%, list=1%, signal=20%	29221/81503/301059
GO:0000470	maturation of LSU-rRNA	27	0.564577178127884	1.83748780579727	0.00221254720517527	0.0211206914402282	0.0162495620428372	5104	tags=70%, list=30%, signal=49%	305506/294436/308490/296709/363237/171456/499725/313744/114300/317275/361232/686074/296596/306526/289740/360895/300050/25498/497975
GO:1901653	cellular response to peptide	26	0.570639498592988	1.82918020309339	0.00221169078829777	0.0211206914402282	0.0162495620428372	1794	tags=42%, list=11%, signal=38%	306330/116510/140931/24192/641434/81813/288584/24185/117560/25261/171374
GO:0008016	regulation of heart contraction	168	-0.37765216977828	-1.52135444598896	0.00221755958407854	0.0211362205853471	0.0162615096539179	3152	tags=29%, list=19%, signal=24%	29161/287925/361751/24179/89843/24659/117021/306871/192249/363677/29715/29452/59266/81801/29716/367562/291760/304798/257648/78968/29717/50672/114862/29693/25107/24781/25349/691246/24907/116600/58812/29751/24326/25513/24310/192363/363287/24246/399475/81809/25592/24239/50664/64553/25399/246150/24680/24831/362036
GO:0032465	regulation of cytokinesis	75	-0.464444423971816	-1.67255307732212	0.00222389966098233	0.0211643377797449	0.0162831420941309	3512	tags=44%, list=21%, signal=35%	296284/362700/300754/313445/303002/315740/303337/361195/65052/308761/314818/361921/261730/292554/315298/499871/308846/316013/25515/29363/360254/310806/171103/309523/314265/360849/29340/308173/116477/295625/313876/83620/25718
GO:0007520	myoblast fusion	42	-0.537952178737006	-1.71740520078726	0.00223134688577477	0.0212028898141429	0.0163128027554118	3394	tags=36%, list=20%, signal=29%	25084/362931/29161/25621/308468/84027/50938/245920/304135/311658/81735/25745/305987/311055/309081
GO:0055001	muscle cell development	219	-0.355502927684182	-1.48050754697614	0.00225755971024868	0.0214193697128914	0.0164793552357459	2993	tags=27%, list=18%, signal=23%	363555/24179/89843/24838/29155/361400/100360334/294312/287375/29715/314785/313757/83785/315259/84027/680229/316740/24582/25304/25203/497078/246297/307189/686117/29437/312647/311372/312492/499497/29693/297480/311658/24674/293024/499281/24907/25267/311029/497892/311633/170915/294337/24326/687001/24413/114901/363287/24246/362332/85421/679990/56718/64553/64204/24629/361368/309499/79433/54286/362036
GO:0071625	vocalization behavior	19	-0.643849893848945	-1.74716901237205	0.00228096384736221	0.0216085846723555	0.0166249309727877	1738	tags=47%, list=10%, signal=43%	116595/59312/500037/308572/78957/297480/304419/299907/140588
GO:0045927	positive regulation of growth	283	-0.337994896153249	-1.44956970908896	0.00228894175822717	0.0216513081766852	0.0166578010251844	3059	tags=26%, list=18%, signal=21%	140635/116719/24179/294385/78965/363014/29155/691431/29650/83840/114110/25614/287986/688272/83785/171152/25321/361628/102465831/84027/360921/304741/24649/305589/100362725/25126/25203/64829/112400/81810/25235/116683/24329/296084/29568/313934/499497/25107/294787/84584/312974/114588/246331/170915/691889/59323/679028/315530/140590/24413/29477/114029/24954/81809/26955/25592/287871/25022/56718/291553/3…
GO:0086003	cardiac muscle cell contraction	67	-0.467691452668841	-1.6489120863741	0.00231371453741308	0.0218525262588047	0.0168126115681438	2022	tags=34%, list=12%, signal=30%	29161/287925/117021/306871/59266/81801/81574/29716/291760/29717/114862/29693/25349/691246/116600/497892/24246/24239/291553/64553/25399/246150/362036
GO:2000650	negative regulation of sodium ion transmembrane transporter activity	11	-0.757402103493866	-1.78534101181909	0.00232809612804593	0.0219551421863909	0.0168915608717977	1139	tags=45%, list=7%, signal=42%	54348/25489/24246/25592/291553
GO:1990776	response to angiotensin	70	-0.46521941075444	-1.64803503994317	0.00234494960434851	0.022080724554974	0.0169881797962091	1467	tags=29%, list=9%, signal=26%	310909/298646/81762/246297/360588/362950/301010/362172/25537/24674/306487/24310/25672/85421/282546/24680/685781/25661/25718/83720
GO:0031468	nuclear membrane reassembly	20	0.609870619327645	1.85426545608728	0.00235231754052986	0.0221167445866384	0.017015892418259	3682	tags=60%, list=22%, signal=47%	25437/114087/306014/83809/100359642/25359/282834/363720/305031/685859/297995/365024
GO:0007009	plasma membrane organization	151	-0.380292206595782	-1.50155044895349	0.00236335249819686	0.0221870821748015	0.017070007834226	1307	tags=23%, list=8%, signal=21%	25524/307393/365266/305960/363228/293485/89806/367318/315272/299609/293736/309995/312492/29693/360468/29665/307845/688452/362918/294337/24208/361833/289257/81809/85490/25592/25745/314961/64204/361368/309499/310341/79433/362036
GO:0010766	negative regulation of sodium ion transport	17	-0.678653806805238	-1.79466561353844	0.00236826203465315	0.0221997896131226	0.0170797845173421	1762	tags=47%, list=10%, signal=42%	317420/29366/54348/25489/24246/25592/116477/291553
GO:0003382	epithelial cell morphogenesis	48	-0.526456019123601	-1.7191219722844	0.00237441383854892	0.0222101907584197	0.017087786814819	2022	tags=29%, list=12%, signal=26%	81801/314423/310460/81762/65157/116667/298101/24208/292771/301287/81918/306204/500261/83720
GO:0071900	regulation of protein serine/threonine kinase activity	265	-0.340747085213064	-1.4504172452622	0.00237648685353586	0.0222101907584197	0.017087786814819	3009	tags=28%, list=18%, signal=23%	117516/313121/24179/689710/361598/29645/683206/305710/246174/266713/312299/301164/29715/54251/362289/84027/64031/192126/290834/364754/29260/499702/24649/311151/306782/314870/308755/308106/25235/24205/246297/294981/287533/24329/304109/361388/116667/308846/29665/302983/25515/293024/25112/25603/81515/304530/25164/691380/311071/365037/79128/192350/312781/24708/365057/140448/24954/316539/108348076/589…
GO:1901018	positive regulation of potassium ion transmembrane transporter activity	23	-0.633229045091281	-1.79114124236846	0.00238974668045663	0.0222912136936595	0.0171501231837204	206	tags=17%, list=1%, signal=17%	64553/246150/54286/362036
GO:1905709	negative regulation of membrane permeability	19	0.599970790272852	1.78862744392066	0.00239943866765004	0.0222912136936595	0.0171501231837204	1851	tags=42%, list=11%, signal=38%	294235/29884/83462/116502/363206/85333/170465/25176
GO:0055021	regulation of cardiac muscle tissue growth	77	-0.446534932100319	-1.6141863661953	0.00239929413977949	0.0222912136936595	0.0171501231837204	1994	tags=25%, list=12%, signal=22%	24649/681740/25203/112400/81810/24205/499497/297480/170915/59323/679028/24413/25022/170899/56718/29610/64553/24586/64033
GO:0010506	regulation of autophagy	289	-0.336868805772069	-1.44558865027972	0.00239614259177024	0.0222912136936595	0.0171501231837204	2815	tags=22%, list=17%, signal=19%	24536/362814/25614/287986/59319/65052/308472/303185/363156/303753/301085/361628/298033/84027/308906/305482/363502/293485/303206/266732/307029/282584/360497/499157/78968/81762/361632/64634/60445/312647/113894/308846/114005/310306/316013/287044/300095/50719/305464/24451/84480/314979/170915/303158/29477/297822/85421/287871/313539/116723/56718/116477/29467/29424/311578/246273/313658/313825/300711/502…
GO:0003334	keratinocyte development	14	-0.721843414744766	-1.83240347220144	0.00242044407948449	0.0224529455991407	0.0172745543672288	3582	tags=57%, list=21%, signal=45%	313365/315663/25524/682408/25446/314423/64204/306204
GO:0140013	meiotic nuclear division	184	-0.367692603457588	-1.50695542931429	0.00242518829145498	0.0224635764147677	0.0172827333654679	3228	tags=29%, list=19%, signal=24%	302953/306011/304654/295107/291965/64528/301701/299343/315162/305270/308108/502886/81685/64202/302982/365868/64012/261730/84027/294252/363174/499413/365155/316425/362519/363188/116564/64470/307348/64046/362186/50678/360588/117269/361435/362919/25515/315508/311327/312641/680089/170946/360254/315330/361122/171103/293733/362044/289054/24654/360243/298573/300711
GO:0007369	gastrulation	195	-0.365280883576946	-1.5030233524051	0.00243346747737184	0.0225068703129369	0.0173160422600354	1841	tags=18%, list=11%, signal=17%	363849/83518/311215/360606/81810/363126/29568/316013/500200/296456/58812/294337/307582/304740/140590/299907/297867/25081/311478/312781/114029/85490/85250/303774/25022/25745/116477/306764/29424/308831/25654/25683/306628/116654/25661/362587
GO:0099116	tRNA 5'-end processing	14	0.682530706973066	1.85213621123409	0.00243751741936535	0.0225109781791389	0.0173192027165433	3530	tags=64%, list=21%, signal=51%	63864/81783/298002/291317/315045/315705/304012/291071/303067
GO:0044772	mitotic cell cycle phase transition	398	-0.314933359201016	-1.39355348645907	0.00244737025096216	0.02256858563775	0.0173635239915111	2186	tags=25%, list=13%, signal=22%	361195/83840/287986/266713/361495/296137/59319/114514/300772/312299/361013/113955/314818/498982/298643/302705/303378/89842/362844/499871/100314055/497895/307029/315655/100362458/25203/64470/293967/303037/680006/64046/303348/308755/24205/680111/298594/500679/362165/24650/688324/497672/286993/24329/296084/308768/304573/298884/301056/100361376/54226/362704/25515/117524/311327/24674/25112/312812/3045…
GO:0035112	genitalia morphogenesis	14	-0.720778023277301	-1.82969897011088	0.00248290629681341	0.0227617973729899	0.017512174715758	1835	tags=57%, list=11%, signal=51%	306782/116564/246334/679869/294787/25443/24208/312781
GO:1905244	regulation of modification of synaptic structure	38	-0.553550932692395	-1.72810894915761	0.00247937346701817	0.0227617973729899	0.017512174715758	2744	tags=42%, list=16%, signal=35%	25614/116493/29149/84027/293485/29491/304109/25603/100362470/361833/282587/316539/24592/316611/84009/79433
GO:0046626	regulation of insulin receptor signaling pathway	73	-0.459591843374199	-1.64190832008072	0.00247624387882225	0.0227617973729899	0.017512174715758	3551	tags=41%, list=21%, signal=33%	24855/171116/314824/25135/309008/25522/24179/29645/83840/25467/58844/25622/84027/501174/191570/315326/312667/287533/85496/25603/25700/360406/26295/300652/498416/170916/116723/24680/686098/315427
GO:0019827	stem cell population maintenance	171	-0.375748731854288	-1.5194287413728	0.00247393538853535	0.0227617973729899	0.017512174715758	3787	tags=36%, list=22%, signal=28%	366126/84017/24769/361035/314988/294515/298144/298342/171120/299284/114505/306011/360743/364712/363854/295428/363014/500562/366142/313757/317343/313481/316052/309902/171379/289664/500988/293967/246334/312440/300673/24205/24361/295602/294299/84489/83501/310704/679869/294787/84584/312641/25443/290350/497619/114486/305955/63996/306571/54244/679028/306594/297867/679693/367307/291841/81740/29227/81524…
GO:0060043	regulation of cardiac muscle cell proliferation	47	-0.525791360325229	-1.71397816192599	0.002497323187605	0.0228603939299384	0.0175880316484667	1994	tags=32%, list=12%, signal=28%	24649/681740/25203/112400/81810/24205/499497/297480/59323/679028/25022/170899/29610/24586/64033
GO:0003416	endochondral bone growth	32	-0.573822811283221	-1.73952121735682	0.00251672988776385	0.0230033258486624	0.0176979987434258	2226	tags=47%, list=13%, signal=41%	25446/81801/289712/116564/297894/25304/81810/305104/298189/298101/25412/299907/445442/25022/685781
GO:0051660	establishment of centrosome localization	10	-0.751680507454057	-1.72550463370513	0.00252030672440896	0.0230033258486624	0.0176979987434258	374	tags=30%, list=2%, signal=29%	301287/301455/81918
GO:0002476	antigen processing and presentation of endogenous peptide antigen via MHC class Ib	12	-0.74335758841964	-1.79055693078865	0.00259227304555681	0.0235911962440396	0.01815028679895	1509	tags=50%, list=9%, signal=46%	309603/294228/365527/414785/365212/414788
GO:0010508	positive regulation of autophagy	154	-0.383094572059074	-1.5189171042505	0.00259148030305586	0.0235911962440396	0.01815028679895	2534	tags=23%, list=15%, signal=20%	308472/303185/301085/298033/84027/308906/363502/307029/360497/499157/81762/361632/64634/60445/312647/113894/114005/316013/287044/305464/24451/84480/314979/303158/297822/85421/116723/29467/29424/313658/313825/502988/315427/300160/304962/501546
GO:1902229	regulation of intrinsic apoptotic signaling pathway in response to DNA damage	40	0.493259453016284	1.72021454632661	0.00265770537343002	0.0241514623672833	0.0185813370397015	2840	tags=42%, list=17%, signal=35%	64625/287417/295922/140654/116646/685474/84348/81683/309757/691278/311059/100361529/362827/500569/117540/361567/100359916
GO:1901796	regulation of signal transduction by p53 class mediator	89	0.372456916894516	1.53978907684726	0.00266213964732813	0.0241565956660894	0.0185852864301687	3289	tags=40%, list=20%, signal=33%	498008/85489/314856/294436/122772/287417/302913/29285/363133/362631/287444/29258/685474/81683/291057/309757/691278/29282/311059/116722/81763/295384/365548/287367/500569/361567/308976/282845/25245/100359916/304775/361232/297784/292624/192255/296072
GO:0070943	neutrophil-mediated killing of symbiont cell	13	0.695706310816015	1.86295741500698	0.00268370066245192	0.0242104213801069	0.0186266981558171	127	tags=23%, list=1%, signal=23%	29221/81503/301059
GO:0014733	regulation of skeletal muscle adaptation	12	-0.740843665651132	-1.78450153846234	0.00269133949027618	0.0242104213801069	0.0186266981558171	1581	tags=42%, list=9%, signal=38%	25285/29693/24674/56718/361630
GO:0051657	maintenance of organelle location	11	-0.752893146885795	-1.77471254232348	0.00269133949027618	0.0242104213801069	0.0186266981558171	2262	tags=55%, list=13%, signal=47%	362021/303830/308846/307178/289054/246150
GO:0021535	cell migration in hindbrain	20	-0.643703776453611	-1.7683333676578	0.00268103666756762	0.0242104213801069	0.0186266981558171	1341	tags=40%, list=8%, signal=37%	304037/313633/362950/289392/311349/293860/312781/116665
GO:0060740	prostate gland epithelium morphogenesis	30	-0.588405390186307	-1.76395495547628	0.00268904496527938	0.0242104213801069	0.0186266981558171	1973	tags=33%, list=12%, signal=29%	116640/25271/246334/304729/24890/25443/24208/25022/171396/25718
GO:2001243	negative regulation of intrinsic apoptotic signaling pathway	110	0.356983224096987	1.53635407877722	0.00268665352331756	0.0242104213801069	0.0186266981558171	2826	tags=35%, list=17%, signal=29%	24471/29527/50692/24787/310738/65028/298400/314856/64625/289754/366734/116646/685474/24185/84348/83427/83531/24822/81683/309757/54250/114509/691278/311059/25518/297893/117287/365548/286900/100360977/103689969/287979/500569/361567/24404/313777/83805/25245
GO:0030705	cytoskeleton-dependent intracellular transport	199	-0.355788995592857	-1.46876761698438	0.00275329153233243	0.0247320849443905	0.0190280488633592	2394	tags=23%, list=14%, signal=20%	311024/301085/315259/296618/365770/363823/25595/293485/315820/362452/171041/689931/25152/84411/290986/65261/360672/311372/54226/302983/171500/64460/29138/300967/116475/300158/309969/307178/312651/29477/361833/100362124/289397/81740/308173/305605/65209/303599/366669/25017/29424/29489/310178/29456/316313
GO:0090201	negative regulation of release of cytochrome c from mitochondria	21	0.589860656345562	1.81915633841447	0.00278543185666812	0.0249132536979643	0.0191674341154828	3317	tags=57%, list=20%, signal=46%	679907/116502/24185/60374/691278/116722/25388/287979/24404/499335/24482/24446
GO:0141091	transforming growth factor beta receptor superfamily signaling pathway	322	-0.325310448008079	-1.4136510643731	0.00278444261262957	0.0249132536979643	0.0191674341154828	3154	tags=28%, list=19%, signal=23%	24666/29161/25631/300032/29454/313436/81647/363555/313121/362800/85435/25614/315761/100313972/29263/306860/81745/83838/303185/300455/313757/64031/171562/116777/290834/25366/681433/84352/100314055/29216/310914/361103/313477/306782/25304/360606/25431/305539/29492/81810/100314224/300673/246297/314694/363104/294981/314322/102553587/432392/679869/116667/361954/25717/362342/25705/25164/25443/114031/362…
GO:0035592	establishment of protein localization to extracellular region	366	-0.320316470031117	-1.40542416331263	0.00278210168060689	0.0249132536979643	0.0191674341154828	3398	tags=27%, list=20%, signal=22%	29722/252857/24267/303002/25204/25427/308003/364712/309135/361746/29516/25736/301742/297428/315663/114638/24536/94193/25024/25467/307816/24332/365243/25669/25524/294560/50645/25622/360904/24498/290834/25366/100912115/58852/29260/25673/313783/360034/29716/316740/310909/679958/60564/25304/103693666/360495/94270/680931/24640/78968/316258/50672/65152/25601/116683/24329/312647/313210/304109/679869/296…
GO:0016322	neuron remodeling	19	-0.637879710876253	-1.73096815750242	0.00281765430908066	0.0251654017905445	0.0193614285254651	2465	tags=42%, list=15%, signal=36%	316639/305589/299737/54226/81651/309639/24326/81666
GO:0043113	receptor clustering	73	-0.457300426572436	-1.6337221514926	0.00286385811268636	0.0255050873002866	0.0196227713314631	3201	tags=32%, list=19%, signal=26%	59312/25621/353230/266608/116493/691429/54266/116647/29755/192117/306183/83469/365661/83501/304580/293860/312651/114901/303828/25592/113970/686098/24718
GO:0060491	regulation of cell projection assembly	205	-0.354871543216348	-1.46859095126949	0.00286204823785981	0.0255050873002866	0.0196227713314631	1502	tags=22%, list=9%, signal=21%	296374/84027/313170/313024/288654/116647/293485/307302/315655/100362725/685425/24205/298594/313633/305552/305002/29665/301737/363031/171500/303222/25717/306400/29479/312812/311349/246331/316201/304419/361617/25513/363287/100362124/25592/367171/305605/56718/25096/366669/305497/29424/310178/313438/360272/114633/499010
GO:0070071	proton-transporting two-sector ATPase complex assembly	16	0.656050355254629	1.85556031665738	0.00288638396878439	0.0256690813634202	0.0197489429443143	2229	tags=50%, list=13%, signal=43%	691393/245965/500087/299828/363213/289046/500384/292228
GO:0046349	amino sugar biosynthetic process	13	0.692934427979537	1.85553488684608	0.00289501146778664	0.0256726656156136	0.0197517005495072	1655	tags=54%, list=10%, signal=49%	498272/498486/298071/363109/114711/302972/360518
GO:0045664	regulation of neuron differentiation	206	-0.356998298545892	-1.48154784419292	0.00289187009886709	0.0256726656156136	0.0197517005495072	2520	tags=23%, list=15%, signal=20%	499211/25416/64202/317247/361921/24498/84027/24716/116647/314423/310635/50938/305589/25453/500988/308492/84382/360702/81762/50672/315689/686117/84489/304729/304109/499497/54226/497991/302983/307594/24907/25705/140587/25720/303828/313539/24592/304947/56718/313929/289054/140588/286919/307829/29456/64033/300160
GO:0046034	ATP metabolic process	192	0.302959296722897	1.42260808139125	0.00291197681799789	0.025786484077675	0.019839268712989	1894	tags=22%, list=11%, signal=20%	294235/293130/24468/114630/171082/140608/690441/641434/305506/298653/24184/295922/100049583/360631/192241/287835/59320/25392/288584/296973/298203/300677/245965/299638/25438/24672/308589/498685/81683/65248/54410/24817/363061/171375/29545/309757/60666/24230/81814/171374/116643/499512
GO:0003206	cardiac chamber morphogenesis	131	-0.394486107473339	-1.53141172461341	0.0029596910389995	0.0261718854907562	0.0201357838242951	3348	tags=33%, list=20%, signal=27%	64512/313845/361332/29300/29161/364712/360630/287925/59112/361751/57341/689710/306871/25669/680537/29216/171379/25271/83518/112400/29492/81810/499497/497991/312974/296787/246331/367100/313689/24326/679028/140590/312781/81809/58946/298652/25022/29610/308376/25654/81527/360272/84409
GO:0048701	embryonic cranial skeleton morphogenesis	47	-0.52016870002778	-1.69564937661503	0.00297758633225262	0.0262928875137951	0.0202288787822061	1500	tags=32%, list=9%, signal=29%	81810/314694/499497/294787/316013/25717/25267/679693/361472/100362124/81809/65205/25022/367218/140588
GO:1900078	positive regulation of cellular response to insulin stimulus	33	-0.545325441116609	-1.66504618447513	0.00300366850873876	0.0264857379944295	0.0203772515690975	3551	tags=42%, list=21%, signal=34%	24855/171116/314824/25522/24179/25467/25622/191570/65261/25603/25700/300652/25017/686098
GO:0006892	post-Golgi vesicle-mediated transport	98	-0.414703202321666	-1.55502895116905	0.00302822223527156	0.0266645859165026	0.0205148512501583	2116	tags=27%, list=13%, signal=23%	293485/170699/313474/60355/312052/81659/304077/100360302/298771/361635/305287/296380/171455/81022/303292/65277/311478/361833/300652/309451/312863/117057/308173/25017/116654/362587
GO:0032467	positive regulation of cytokinesis	34	-0.556330628107636	-1.71535350962518	0.00304759228050307	0.0267798912989471	0.0206035634010463	823	tags=29%, list=5%, signal=28%	29363/310806/171103/309523/360849/29340/116477/295625/83620/25718
GO:0021885	forebrain cell migration	65	-0.466429948895938	-1.63694328997926	0.00305418590498964	0.0267798912989471	0.0206035634010463	2274	tags=26%, list=13%, signal=23%	304037/192126/362558/363167/24316/361103/112400/24329/497619/360840/312781/58946/366669/140588/300160/360272/24718
GO:0009205	purine ribonucleoside triphosphate metabolic process	212	0.292684923003914	1.39761726419062	0.00304991947921991	0.0267798912989471	0.0206035634010463	3074	tags=29%, list=18%, signal=24%	294235/293130/24468/114630/171082/140608/690441/84509/641434/305506/298653/24184/295922/100049583/360631/311422/192241/287835/59320/25392/288584/296973/298203/300677/245965/299638/25438/24672/308589/498685/81683/65248/54410/24817/363061/171375/29545/83782/309757/60666/24230/81814/171374/116643/499512/117273/191575/360498/298596/292804/65262/83805/25643/59086/25747/171009/308390/94271/24383/303448…
GO:0007638	mechanosensory behavior	13	-0.706950637063781	-1.74387209650372	0.00307652007599267	0.0269378889683341	0.0207251215867049	3535	tags=46%, list=21%, signal=37%	116595/59312/500037/362733/84476/29424
GO:0060411	cardiac septum morphogenesis	75	-0.457689294974791	-1.64822656760744	0.00308165984116646	0.0269451013843168	0.0207306705812215	2169	tags=27%, list=13%, signal=23%	680537/29216/83518/29492/81810/312974/296787/246331/367100/313689/679028/140590/312781/81809/58946/25022/29610/81527/360272/84409
GO:0030879	mammary gland development	174	-0.373119570589912	-1.51285380537837	0.00309033265708329	0.0269831423470923	0.0207599380408849	3032	tags=29%, list=18%, signal=24%	360801/117516/25508/78965/24659/24941/360635/25467/89830/366142/299012/83785/25321/317237/364634/295144/360775/25154/25126/25285/287647/81810/361765/497811/306873/304729/497991/24890/84584/25717/306400/24240/25443/360254/24208/59323/24413/312781/50671/54299/303828/58946/310621/170913/25022/84009/313929/140588/83629/360272/25718
GO:0008347	glial cell migration	70	-0.458096438393708	-1.62280198266382	0.00315135777797086	0.0274013073140409	0.0210816603478369	2321	tags=27%, list=14%, signal=24%	689616/192126/362558/363167/361103/314843/85496/304109/81651/114122/360840/316539/81809/24592/366669/140588/25661/299858/24718
GO:0030326	embryonic limb morphogenesis	135	-0.3917403196827	-1.52338844765617	0.00315139174298916	0.0274013073140409	0.0210816603478369	1964	tags=24%, list=12%, signal=21%	171379/113983/83469/306782/313488/25431/282635/246334/29492/100359595/314694/353227/305552/294924/304729/497991/294787/312974/311349/312651/312781/310137/114029/100362124/81809/81666/24239/304947/367218/65209/140588/363220
GO:0035113	embryonic appendage morphogenesis	135	-0.3917403196827	-1.52338844765617	0.00315139174298916	0.0274013073140409	0.0210816603478369	1964	tags=24%, list=12%, signal=21%	171379/113983/83469/306782/313488/25431/282635/246334/29492/100359595/314694/353227/305552/294924/304729/497991/294787/312974/311349/312651/312781/310137/114029/100362124/81809/81666/24239/304947/367218/65209/140588/363220
GO:1901343	negative regulation of vasculature development	120	-0.403184167004973	-1.55077520206858	0.00315702724260275	0.0274121294514172	0.0210899865427075	3389	tags=34%, list=20%, signal=27%	315713/500915/29184/114505/362931/501033/29516/81647/24179/498130/502886/54251/29158/192126/353256/89806/100314055/363265/245920/84382/81762/362165/292406/311760/361324/25124/25537/25112/266975/499022/25150/85243/81809/445442/24592/296789/171396/83629/312566/306628/29616
GO:0010092	specification of animal organ identity	34	-0.554015115126642	-1.70821400818871	0.00316368758870992	0.027431807800439	0.021105126414157	1972	tags=32%, list=12%, signal=29%	29216/25453/294981/499497/25443/679028/299907/58946/25022/140588/84409
GO:0048679	regulation of axon regeneration	37	-0.557121756776259	-1.73633451920376	0.00316865413123537	0.0274367652445249	0.0211089405078137	952	tags=27%, list=6%, signal=26%	112400/64133/25529/360406/114486/293860/316539/81735/299858/25718
GO:0051225	spindle assembly	124	-0.398759939724171	-1.54155020768487	0.00320091361323613	0.0276615818576465	0.0212819069806927	2631	tags=29%, list=16%, signal=25%	114514/308761/81685/308663/315259/261730/362021/315298/362980/300860/64470/84393/306599/309098/353302/307347/54241/296084/114482/362919/25515/691920/306618/63996/679221/304740/171304/293860/315958/54299/304862/308870/293733/362044/289054/29489
GO:0000086	G2/M transition of mitotic cell cycle	135	-0.391291487511156	-1.52164304206295	0.00320347968654148	0.0276615818576465	0.0212819069806927	2283	tags=27%, list=14%, signal=23%	298643/302705/89842/362844/499871/497895/25203/64046/308755/298594/500679/362165/688324/497672/286993/308768/54226/362704/25515/25112/304530/498411/257649/314374/171103/24246/685055/360849/114483/170913/304947/362316/24654/361907/300711/83620
GO:0016559	peroxisome fission	10	0.726999531065738	1.77611178610309	0.00321441857649044	0.0277177005152346	0.021325082821352	3153	tags=50%, list=19%, signal=41%	288584/85249/289233/301563/50681
GO:1904659	D-glucose transmembrane transport	119	-0.39425350805293	-1.51716294655277	0.00324917839818971	0.027978787227446	0.0215259543098942	2493	tags=27%, list=15%, signal=23%	83840/25467/445541/25622/29482/501174/680229/24316/498228/316258/362461/85497/499463/287533/60445/85496/497886/24890/287478/154968/362860/114486/24326/59323/24310/303443/24954/498416/24680/686098/246273/502988
GO:0097106	postsynaptic density organization	67	-0.46324448309791	-1.63323366883749	0.00325800077602989	0.0280161141112322	0.0215546723807806	2602	tags=27%, list=15%, signal=23%	313040/296374/315259/116647/192117/312563/78957/83501/312108/300967/25529/363058/303599/113970/246212/313278/83620/24718
GO:0097734	extracellular exosome biogenesis	22	0.581703173998398	1.81131901111723	0.00326696764646737	0.0280545791154	0.0215842660838784	2302	tags=41%, list=14%, signal=35%	81830/25216/83841/498798/25132/29448/287645/246772/312916
GO:0048009	insulin-like growth factor receptor signaling pathway	48	-0.521618987540367	-1.70332683086078	0.00328632103734422	0.0280919434338971	0.0216130129557943	2731	tags=42%, list=16%, signal=35%	25467/315761/81745/25321/116777/100362458/363253/25285/25235/304378/29568/294337/24208/25513/25049/498416/315843/24654/25151/25718
GO:0120032	regulation of plasma membrane bounded cell projection assembly	202	-0.359009840193412	-1.48535408394341	0.00328931773989729	0.0280919434338971	0.0216130129557943	2320	tags=23%, list=14%, signal=20%	296374/84027/313170/313024/288654/116647/293485/307302/315655/100362725/685425/24205/298594/313633/305552/305002/29665/301737/363031/171500/303222/25717/306400/29479/312812/311349/246331/316201/304419/361617/25513/363287/100362124/25592/367171/305605/56718/25096/366669/305497/29424/310178/313438/360272/114633/499010
GO:0048762	mesenchymal cell differentiation	242	-0.342141161823086	-1.45108416127321	0.00328729337115071	0.0280919434338971	0.0216130129557943	2836	tags=27%, list=17%, signal=23%	140433/84609/25614/306860/114514/266772/312299/291571/83785/93667/24498/84027/64031/24716/192126/316052/305645/25453/305539/246262/81810/300673/81762/50672/246297/81517/294981/83501/295691/304109/499497/679869/360468/361324/25537/25717/296787/25443/290350/312478/246331/311071/79128/499022/303946/29751/25554/24326/59323/679028/304740/293860/299907/312781/316539/81809/25022/296789/56718/29610/31020…
GO:0009259	ribonucleotide metabolic process	312	0.268306102309005	1.31840602151027	0.00328442875144555	0.0280919434338971	0.0216130129557943	3504	tags=29%, list=21%, signal=24%	294235/293130/24468/114630/171082/289276/292072/298410/140608/690441/84509/641434/288051/305506/298653/117544/24465/303179/81643/24184/311864/295922/100049583/360631/311422/192241/287835/59320/25392/288584/296973/298203/300677/245965/299638/25438/304944/24672/308589/498685/81683/65248/54410/24817/363061/171375/29545/83782/309757/60666/25028/100360582/24230/81814/171374/116643/499512/24165/25711/1…
GO:0006418	tRNA aminoacylation for protein translation	39	-0.534249344693104	-1.67803425011832	0.00331092019710862	0.0282378070909141	0.0217252356333141	2359	tags=41%, list=14%, signal=35%	363172/361184/306879/297113/291556/290868/25009/293638/301544/299851/266975/306804/291624/314442/292023/289352
GO:1990182	exosomal secretion	21	0.583910593521697	1.80080608164864	0.00335678976601971	0.0285866210477087	0.0219936015648169	2302	tags=43%, list=14%, signal=37%	81830/25216/83841/498798/25132/29448/287645/246772/312916
GO:0042537	benzene-containing compound metabolic process	31	0.535153728723716	1.79193358784824	0.0033701350458295	0.0285866210477087	0.0219936015648169	3152	tags=42%, list=19%, signal=34%	298410/58819/24424/24157/65030/29383/113992/24861/688283/64352/501072/29680/499689
GO:0009799	specification of symmetry	126	-0.38959766871631	-1.51208577413124	0.00336922104071855	0.0285866210477087	0.0219936015648169	3838	tags=37%, list=23%, signal=29%	117253/64637/307724/308923/289796/313365/363096/314787/313067/361769/29192/25631/29663/361746/59112/361438/313228/29263/294854/304037/25366/307036/83518/361700/29492/100359595/81810/363126/291377/289338/499497/498386/691246/307594/25443/25507/116475/682329/316201/116548/312781/361832/114029/100362124/362515/29467/65209
GO:0009855	determination of bilateral symmetry	126	-0.38959766871631	-1.51208577413124	0.00336922104071855	0.0285866210477087	0.0219936015648169	3838	tags=37%, list=23%, signal=29%	117253/64637/307724/308923/289796/313365/363096/314787/313067/361769/29192/25631/29663/361746/59112/361438/313228/29263/294854/304037/25366/307036/83518/361700/29492/100359595/81810/363126/291377/289338/499497/498386/691246/307594/25443/25507/116475/682329/316201/116548/312781/361832/114029/100362124/362515/29467/65209
GO:0140053	mitochondrial gene expression	103	0.355816966408357	1.50373050564547	0.00337519274489595	0.0285906761280671	0.0219967214096411	4928	tags=47%, list=29%, signal=33%	287126/63864/298426/293754/363289/362586/360992/689025/65248/312616/498000/307492/297727/289307/301240/307806/83474/303746/361005/366856/301552/29603/310194/304012/684274/307050/309911/294963/64360/293481/360977/296462/100910751/289143/299604/362416/113958/366012/293615/303673/679068/291567/309441/502633/287656/299514/287554/362754
GO:0001756	somitogenesis	63	-0.472772296837498	-1.65043772554091	0.00339444717903277	0.0287148153640943	0.0220922300355535	934	tags=21%, list=6%, signal=20%	114125/296787/307594/289392/311071/170915/679028/679693/312781/363122/305497/360748/300711
GO:0035272	exocrine system development	53	-0.490073045580694	-1.62447944463158	0.00344313283646363	0.0290872507416001	0.0223787695075615	1434	tags=36%, list=9%, signal=33%	24498/304741/299737/295325/24329/25717/296787/25443/362772/246331/29751/25554/302424/24954/81809/29227/362398/25022/25718
GO:0060421	positive regulation of heart growth	46	-0.521195012235385	-1.69426696549641	0.00345777705133533	0.0291036090844963	0.0223913550760105	1994	tags=30%, list=12%, signal=27%	24649/25203/112400/499497/170915/59323/679028/24413/25022/56718/29610/64553/24586/64033
GO:0050921	positive regulation of chemotaxis	136	-0.395938260075889	-1.54125702190278	0.00345905461167648	0.0291036090844963	0.0223913550760105	3160	tags=29%, list=19%, signal=24%	116744/25631/308436/29733/78965/29645/29650/25614/294560/116996/292401/64202/83785/362572/60464/245920/364031/315272/81517/312492/316064/304109/54226/54348/25267/25443/246331/192248/24326/140590/114029/85421/445442/116477/310207/24629/307124/24680/360272/25661
GO:0009755	hormone-mediated signaling pathway	184	-0.362742607201962	-1.48666830995873	0.0034536843085319	0.0291036090844963	0.0223913550760105	2603	tags=27%, list=15%, signal=23%	312299/619577/25622/64202/25321/316275/100312983/58852/64196/295144/24649/171379/25271/361103/498194/25154/311553/246334/312440/25235/497672/50678/362950/100361376/497991/297480/24890/84584/60447/25489/293024/316219/362860/79128/117060/301126/170915/25554/313689/25288/24208/24413/25672/291841/54299/100362634/313929/315133/24831/83724
GO:0030517	negative regulation of axon extension	33	-0.540741429257327	-1.6510497873141	0.00347024411864051	0.0291192661729472	0.0224034011224627	2135	tags=33%, list=13%, signal=29%	25595/246249/360702/29596/300231/309280/246331/25529/29751/310207/360272
GO:0010827	regulation of D-glucose transmembrane transport	81	-0.444264139607795	-1.62629205619124	0.00346864771687373	0.0291192661729472	0.0224034011224627	1457	tags=30%, list=9%, signal=27%	83840/25467/445541/25622/29482/501174/362461/85497/287533/85496/497886/24890/154968/362860/114486/24326/59323/24310/303443/24954/498416/24680/686098/246273
GO:0006309	apoptotic DNA fragmentation	19	0.587747930978409	1.75218876735229	0.00347898514709375	0.0291534285547735	0.0224296845301148	4128	tags=63%, list=24%, signal=48%	679907/298653/171575/362100/114214/24887/78963/367152/84359/24484/301062/291541
GO:0090231	regulation of spindle checkpoint	19	-0.631246224711129	-1.71296734460732	0.00350577753407747	0.0292992893510651	0.0225419050066871	1734	tags=37%, list=10%, signal=33%	25203/680006/298884/311327/361182/304862/286919
GO:0035725	sodium ion transmembrane transport	165	-0.367071486551602	-1.47461644356196	0.00350467830503372	0.0292992893510651	0.0225419050066871	3640	tags=29%, list=22%, signal=23%	83686/66026/170632/311651/29642/306811/29161/25553/25364/29502/308113/266998/83511/311387/29715/170567/59266/192215/84016/303803/81574/314396/117955/317420/315272/282712/29717/290533/114862/308022/29710/613226/54348/85267/56827/266760/25489/24907/84390/24246/361833/140448/25592/116477/291553/83629/116509/84484
GO:0060180	female mating behavior	10	-0.737566898786157	-1.69310643139275	0.00352239832420464	0.0293988405588363	0.0226184964161916	2522	tags=60%, list=15%, signal=51%	360616/25154/25107/313929/24831/83724
GO:0000466	maturation of 5.8S rRNA from tricistronic rRNA transcript (SSU-rRNA, 5.8S rRNA, LSU-rRNA)	23	0.588814563264437	1.8592969517101	0.00352900506335644	0.029414657690967	0.0226306655949623	4811	tags=65%, list=29%, signal=47%	81775/299198/306960/290235/363237/366017/313744/291071/316098/313243/297784/361159/289740/300050/25498
GO:0034694	response to prostaglandin	39	-0.532608858959301	-1.6728816162864	0.00354531571086281	0.029511207977222	0.0227049481946203	1973	tags=23%, list=12%, signal=20%	116640/24450/81752/24153/81666/29340/29610/60581/25661
GO:0030261	chromosome condensation	42	-0.522485412549903	-1.66802775472606	0.00355886571426717	0.0295452109762898	0.022731108978445	1934	tags=31%, list=11%, signal=27%	362519/362438/25203/293967/368002/25537/315508/680089/24437/311336/306594/313539/360243
GO:0043039	tRNA aminoacylation	42	-0.522338545583847	-1.66755888388345	0.00355886571426717	0.0295452109762898	0.022731108978445	2359	tags=40%, list=14%, signal=35%	363172/361184/361974/306879/297113/291556/290868/25009/293638/301544/299851/266975/306804/291624/314442/292023/289352
GO:0099149	regulation of postsynaptic neurotransmitter receptor internalization	40	-0.540468125483717	-1.71115787840688	0.00357002203312067	0.0295984695255941	0.0227720843463055	1849	tags=32%, list=11%, signal=29%	306636/112400/304294/307842/171136/499263/312108/25489/474147/291553/686590/299858/499010
GO:0022029	telencephalon cell migration	62	-0.475252021682561	-1.64957161322008	0.00358137588885975	0.02961394658828	0.0227839918868833	2274	tags=27%, list=13%, signal=24%	304037/192126/362558/363167/24316/361103/112400/24329/497619/360840/312781/58946/366669/140588/300160/360272/24718
GO:0009141	nucleoside triphosphate metabolic process	236	0.292391829099455	1.40068072153316	0.00357929504821988	0.02961394658828	0.0227839918868833	3074	tags=28%, list=18%, signal=24%	294235/293130/24468/114630/171082/140608/690441/84509/641434/305506/298653/303179/24184/311864/295922/100049583/360631/311422/192241/287835/59320/25392/288584/296973/298203/300677/245965/299638/25438/304944/24672/308589/498685/81683/65248/54410/24817/363061/171375/29545/83782/309757/60666/24230/81814/171374/116643/499512/24165/117273/191575/360498/298596/192252/292804/65262/83805/25643/59086/4977…
GO:0046328	regulation of JNK cascade	137	-0.38201621284535	-1.48658560752801	0.00362528268959296	0.02993735427398	0.0230328110729778	3969	tags=39%, list=24%, signal=30%	116457/64032/500666/303259/24494/50658/89803/312927/66026/50646/362520/83617/315196/63879/59265/498003/117516/313121/287422/114110/246174/312937/64031/192126/29260/311151/363167/362197/294917/291259/311437/306417/63881/286993/362325/294924/65189/54226/116667/302983/306508/25112/362342/304530/500430/79128/25528/365057/54299/301363/294557/24654/315907/25718
GO:0099566	regulation of postsynaptic cytosolic calcium ion concentration	12	-0.734708716355307	-1.76972402606077	0.00368363282089252	0.0302989719378551	0.023311027753599	468	tags=33%, list=3%, signal=32%	266608/140448/25017/25262
GO:0048312	intracellular distribution of mitochondria	12	-0.734478064193415	-1.76916844442212	0.00368363282089252	0.0302989719378551	0.023311027753599	515	tags=42%, list=3%, signal=40%	192647/171116/29477/26295/300160
GO:1902850	microtubule cytoskeleton organization involved in mitosis	153	-0.37766813757212	-1.4981351283416	0.00367849901564417	0.0302989719378551	0.023311027753599	3742	tags=38%, list=22%, signal=30%	360962/293166/54237/690728/29648/296284/362700/306562/314627/315740/64528/301701/289997/311546/114514/308761/680991/300985/315259/261730/292554/362021/362783/315298/310635/308492/680531/25203/84393/303037/353302/307347/24650/294981/54241/29167/114482/316013/25515/25443/691380/306618/63996/311336/304740/171304/293860/315958/306594/301287/304862/309692/308870/367171/362044/29424/29489/286919
GO:0006949	syncytium formation	58	-0.486234728295337	-1.65378115933908	0.0037035302216796	0.0303825744729905	0.0233753487814151	3426	tags=34%, list=20%, signal=28%	366998/25084/362931/29161/25621/308468/84027/290834/50938/245920/363104/304135/25124/311658/81735/25745/305987/311055/309460/309081
GO:0072521	purine-containing compound metabolic process	499	0.247006304713344	1.24845212311	0.00370250403405637	0.0303825744729905	0.0233753487814151	3504	tags=27%, list=21%, signal=22%	294235/25045/24314/293130/24468/114630/171082/289276/292072/140608/690441/113898/84509/641434/171087/314304/308518/58819/305506/298653/117544/24465/303179/81643/24184/24551/295922/100049583/360631/311422/289950/192241/287835/59320/25392/85239/288584/296973/298203/297508/24533/100360180/117548/64390/300677/290636/245965/171015/299638/298490/25438/293829/170465/24672/308589/498685/81683/293173/6524…
GO:0021783	preganglionic parasympathetic fiber development	20	-0.634599543340924	-1.74332292063387	0.00372139646023301	0.0304890788730114	0.0234572897472624	883	tags=30%, list=5%, signal=28%	309280/246331/29751/312213/81527/171563
GO:0042593	glucose homeostasis	305	-0.323898877862597	-1.40022283128552	0.00373098485942916	0.0305275733648967	0.0234869061372356	3152	tags=24%, list=19%, signal=20%	29161/364712/309135/25631/29516/89813/25736/360801/114553/500562/29645/24536/290553/89830/25669/294560/303753/25622/79223/25321/24498/25446/364634/680229/29716/171379/679958/64055/103693666/25285/312667/25361/65152/85497/287533/116683/315676/312647/85496/304109/499497/679869/24674/25387/309962/362860/116464/170915/297408/25513/24310/690163/303443/361042/291905/292994/26295/24954/287871/363519/293…
GO:1904016	response to Thyroglobulin triiodothyronine	11	-0.740583743229924	-1.74569693347253	0.00375000280389363	0.03061851993999	0.0235568774267052	1178	tags=36%, list=7%, signal=34%	81716/54299/313929/83724
GO:0007601	visual perception	108	-0.410396296439304	-1.5614043693852	0.00375681343489226	0.03061851993999	0.0235568774267052	3694	tags=29%, list=22%, signal=23%	64348/83686/171360/24717/171116/306128/689897/500832/288512/313126/365394/29452/25473/313783/117955/293735/54239/309288/100362255/266714/288204/25387/116600/155012/691889/311573/25412/310207/25017/25654/304962
GO:0043266	regulation of potassium ion transport	108	-0.410386743115955	-1.56136802256397	0.00375681343489226	0.03061851993999	0.0235568774267052	2063	tags=20%, list=12%, signal=18%	84016/303803/29716/291999/317420/315272/79255/29738/316064/54348/25489/293860/25672/361833/25592/81666/116477/291553/64553/246150/54286/362036
GO:0034088	maintenance of mitotic sister chromatid cohesion	13	-0.69995186964309	-1.72660787100482	0.00376243115229515	0.0306243255329578	0.0235613440580838	1692	tags=54%, list=10%, signal=48%	296137/293967/294787/499360/24708/246284/290794
GO:0070301	cellular response to hydrogen peroxide	109	0.359258284729344	1.5427130866192	0.00378837895902952	0.0307953773974235	0.0236929457100489	2861	tags=33%, list=17%, signal=28%	24471/29221/116484/24314/24468/25380/362245/306330/25737/309165/314856/140654/170897/170538/246240/296346/29271/299638/301511/81683/65248/309757/114509/85382/301563/117287/24356/170496/308336/25240/24887/140926/25584/83805/499335/303731
GO:0090266	regulation of mitotic cell cycle spindle assembly checkpoint	18	-0.656258987242996	-1.75045980288365	0.00383229900374989	0.0308646266001836	0.0237462237582535	1734	tags=39%, list=10%, signal=35%	25203/680006/298884/311327/361182/304862/286919
GO:1903504	regulation of mitotic spindle checkpoint	18	-0.656258987242996	-1.75045980288365	0.00383229900374989	0.0308646266001836	0.0237462237582535	1734	tags=39%, list=10%, signal=35%	25203/680006/298884/311327/361182/304862/286919
GO:0061318	renal filtration cell differentiation	23	-0.617783595319546	-1.74745249765983	0.00383644886140357	0.0308646266001836	0.0237462237582535	2405	tags=43%, list=14%, signal=37%	25473/311553/29492/316258/50672/85497/25484/24326/299907/113970
GO:0072112	podocyte differentiation	23	-0.617783595319546	-1.74745249765983	0.00383644886140357	0.0308646266001836	0.0237462237582535	2405	tags=43%, list=14%, signal=37%	25473/311553/29492/316258/50672/85497/25484/24326/299907/113970
GO:0032069	regulation of nuclease activity	19	0.581256090994273	1.73283535324377	0.00381488207062478	0.0308646266001836	0.0237462237582535	1403	tags=37%, list=8%, signal=34%	25737/140654/170538/24185/24822/114214/309757
GO:0009124	nucleoside monophosphate biosynthetic process	40	0.48421867515421	1.68868534299691	0.00382200360404875	0.0308646266001836	0.0237462237582535	4248	tags=55%, list=25%, signal=41%	289276/292072/288051/117544/24465/81643/311864/304944/25028/24165/29562/291355/79127/291824/499328/497778/289801/362329/295088/362638/24834/287379
GO:0021782	glial cell development	142	-0.387954480371811	-1.52113342810474	0.00380568818253608	0.0308646266001836	0.0237462237582535	3377	tags=34%, list=20%, signal=27%	29192/299284/313845/314259/299923/116744/364712/309135/360630/24179/192179/307393/25473/313757/57033/29260/363167/24316/306782/689826/112400/300438/362981/81517/84489/24329/85496/293736/54226/679869/81515/24907/311071/306618/58835/294337/362550/679693/311191/58946/24592/81524/64204/308831/308376/81918/366065/299858
GO:0009100	glycoprotein metabolic process	333	-0.31926167308539	-1.39074332125296	0.00381966904189226	0.0308646266001836	0.0237462237582535	3531	tags=32%, list=21%, signal=26%	688293/29758/501167/63888/500306/116967/64701/362865/690315/363618/59117/366251/367252/245960/314312/64513/362520/288583/293456/306375/29192/500972/363799/686092/362031/360630/64528/171086/29633/24941/84430/292325/316325/310859/290553/689388/309105/29750/315879/29582/366064/306860/298280/499751/314785/688673/290552/360904/308757/300173/302489/312915/309902/290501/311039/266732/363160/295430/36246…
GO:0072698	protein localization to microtubule cytoskeleton	60	-0.467619689119833	-1.60395302214118	0.00384964505487926	0.0308973059120775	0.0237713661409089	2344	tags=32%, list=14%, signal=27%	261730/84027/363502/25152/307347/24205/360672/65189/311349/679221/311573/306594/309523/81740/54252/308870/246304/192243/29424
GO:0009306	protein secretion	362	-0.318255760808605	-1.39406411750248	0.00385040909812531	0.0308973059120775	0.0237713661409089	3398	tags=27%, list=20%, signal=22%	29722/252857/24267/303002/25204/25427/308003/364712/309135/361746/29516/25736/301742/297428/315663/114638/24536/94193/25024/25467/307816/24332/365243/25669/25524/294560/50645/25622/360904/24498/290834/25366/100912115/58852/29260/25673/313783/360034/29716/316740/310909/679958/60564/25304/103693666/360495/94270/680931/24640/78968/316258/50672/65152/25601/116683/24329/312647/313210/304109/679869/296…
GO:0051893	regulation of focal adhesion assembly	64	-0.471872377122452	-1.6535612972882	0.00387962160066883	0.0310518944268916	0.0238903014356975	3128	tags=45%, list=19%, signal=37%	25631/498003/361598/499443/29645/192179/25614/114514/25622/83785/84050/305332/54308/100363276/81762/298594/305552/116683/58834/60445/366474/246331/304740/315686/25745/296512/301363/299858/362587
GO:0090109	regulation of cell-substrate junction assembly	64	-0.471872377122452	-1.6535612972882	0.00387962160066883	0.0310518944268916	0.0238903014356975	3128	tags=45%, list=19%, signal=37%	25631/498003/361598/499443/29645/192179/25614/114514/25622/83785/84050/305332/54308/100363276/81762/298594/305552/116683/58834/60445/366474/246331/304740/315686/25745/296512/301363/299858/362587
GO:0042026	protein refolding	24	0.554899275741478	1.75484331563846	0.00393459170789181	0.0314515442155807	0.0241977787763466	1857	tags=33%, list=11%, signal=30%	24471/24468/65028/24223/84026/366734/161476/60460
GO:0006029	proteoglycan metabolic process	82	-0.436753143899502	-1.59583560568284	0.0039405059132397	0.0314585401743676	0.0242031612358497	3120	tags=34%, list=18%, signal=28%	360630/29633/316325/290553/309105/315879/298280/360904/302489/295430/311215/84406/363513/314694/363073/64537/679869/292155/364476/25227/64133/140590/25412/299907/313610/171396/25654/58968
GO:0000303	response to superoxide	25	0.558508915965438	1.7755180319697	0.00397386911928763	0.0316843740890328	0.0243769103869187	2349	tags=36%, list=14%, signal=31%	117254/24314/24787/29338/362600/24786/117287/114022/24312
GO:0034086	maintenance of sister chromatid cohesion	14	-0.705874077182425	-1.79186522110672	0.00404877579299907	0.0321330310296281	0.0247220922107612	2693	tags=57%, list=16%, signal=48%	296137/316425/293967/294787/499360/24708/246284/290794
GO:0086010	membrane depolarization during action potential	27	-0.581763329758184	-1.70782891094435	0.00404611816772796	0.0321330310296281	0.0247220922107612	2332	tags=48%, list=14%, signal=42%	59266/81574/29716/29717/290533/114862/29710/25349/56827/116600/361833/24239/25399
GO:1901381	positive regulation of potassium ion transmembrane transport	38	-0.539222699920052	-1.68337820115026	0.00403967530440355	0.0321330310296281	0.0247220922107612	584	tags=21%, list=3%, signal=20%	317420/315272/293860/116477/64553/246150/54286/362036
GO:0003151	outflow tract morphogenesis	77	-0.436283836004378	-1.57712951270616	0.0040507280827034	0.0321330310296281	0.0247220922107612	1187	tags=23%, list=7%, signal=22%	499497/294787/25489/296787/246331/367100/313689/24326/679028/140590/312781/81809/58946/445442/25022/29610/81527/84409
GO:1903332	regulation of protein folding	11	0.719928541956315	1.81966394870488	0.00412937465842334	0.0325501085764355	0.0250429778925913	775	tags=36%, list=5%, signal=35%	24468/292814/366734/316348
GO:0031640	killing of cells of another organism	34	0.50806760295319	1.71720599848535	0.00412573471311569	0.0325501085764355	0.0250429778925913	2695	tags=24%, list=16%, signal=20%	29221/81503/301059/679572/25338/24599/29692/171390
GO:0141061	disruption of cell in another organism	34	0.50806760295319	1.71720599848535	0.00412573471311569	0.0325501085764355	0.0250429778925913	2695	tags=24%, list=16%, signal=20%	29221/81503/301059/679572/25338/24599/29692/171390
GO:0048645	animal organ formation	66	-0.466327327675332	-1.64120888783202	0.00411809542140098	0.0325501085764355	0.0250429778925913	1994	tags=29%, list=12%, signal=25%	24649/29216/25453/246334/81810/294981/304729/499497/360468/25443/682329/24208/679028/299907/58946/25022/171396/140588/84409
GO:0048286	lung alveolus development	68	-0.457382473712168	-1.62217556021525	0.00411195817040038	0.0325501085764355	0.0250429778925913	3016	tags=41%, list=18%, signal=34%	360230/24941/316325/114110/83838/314785/29452/83785/25446/360775/25154/311553/500037/25285/246297/84489/295319/302983/25717/25443/294337/24310/140590/25049/303774/25022/25478/83727
GO:0009199	ribonucleoside triphosphate metabolic process	219	0.293299800835518	1.4053686859754	0.00414041863037844	0.0325960069476073	0.02507829058262	3074	tags=29%, list=18%, signal=24%	294235/293130/24468/114630/171082/140608/690441/84509/641434/305506/298653/24184/311864/295922/100049583/360631/311422/192241/287835/59320/25392/288584/296973/298203/300677/245965/299638/25438/304944/24672/308589/498685/81683/65248/54410/24817/363061/171375/29545/83782/309757/60666/24230/81814/171374/116643/499512/117273/191575/360498/298596/292804/65262/83805/25643/59086/25747/171009/308390/9427…
GO:0000305	response to oxygen radical	26	0.551387452369522	1.76746792781656	0.00419689093608467	0.0329989799924139	0.025388324726706	2349	tags=35%, list=14%, signal=30%	117254/24314/24787/29338/362600/24786/117287/114022/24312
GO:0050873	brown fat cell differentiation	58	-0.483793599583638	-1.6454783943657	0.00421240295013535	0.0330295328422626	0.0254118310797346	1304	tags=33%, list=8%, signal=30%	303185/171562/361060/24649/360914/294924/306873/81708/103689947/84480/246074/94188/291406/291905/114517/309816/56718/100366024/83727
GO:0042886	amide transport	341	-0.318199583676258	-1.38962167652776	0.00421664867456083	0.0330295328422626	0.0254118310797346	3145	tags=25%, list=19%, signal=20%	364712/309135/361746/29516/25736/192109/291961/117516/24179/24536/24604/296813/94193/25024/25467/303382/24332/25669/25524/294560/81657/25622/25321/24498/25366/54301/25673/360034/29491/29716/29216/679958/60564/252919/103693666/94270/680931/24640/78968/65152/365652/116683/289338/24329/312647/313210/301010/304109/679869/25107/312974/154968/60447/24674/25387/309962/58812/116464/362302/690163/303443/2…
GO:0009144	purine nucleoside triphosphate metabolic process	220	0.290466655944224	1.38874857283453	0.00420857366956162	0.0330295328422626	0.0254118310797346	3074	tags=29%, list=18%, signal=24%	294235/293130/24468/114630/171082/140608/690441/84509/641434/305506/298653/303179/24184/295922/100049583/360631/311422/192241/287835/59320/25392/288584/296973/298203/300677/245965/299638/25438/24672/308589/498685/81683/65248/54410/24817/363061/171375/29545/83782/309757/60666/24230/81814/171374/116643/499512/24165/117273/191575/360498/298596/292804/65262/83805/25643/59086/25747/171009/308390/94271…
GO:0008360	regulation of cell shape	125	-0.393246292768202	-1.52177578214227	0.00424691174347347	0.03322489976755	0.025562139935984	1847	tags=42%, list=11%, signal=37%	306790/25742/54319/24189/363517/310811/500066/363460/689069/170673/303634/54320/50646/304193/309362/116744/315217/57341/691031/502643/25614/246174/25744/83785/24498/317213/315655/303830/304061/305552/58834/680259/306400/299356/312812/309280/289392/361617/316009/293947/25150/298024/289257/362398/25745/296789/315843/499797/310178/312213/79433/25661
GO:0031113	regulation of microtubule polymerization	56	-0.483517950196558	-1.63651100595442	0.00427329302558326	0.0333894472574672	0.025688737337114	2872	tags=32%, list=17%, signal=27%	100361417/65201/114514/289400/25595/24205/29167/691380/314814/300158/64183/83585/29477/311191/308870/286919/246150/29456
GO:0021561	facial nerve development	13	-0.69807998646347	-1.7219903989018	0.00428588744735007	0.0334459941672581	0.0257322426608663	883	tags=38%, list=5%, signal=36%	309280/246331/29751/312213/81527
GO:0008037	cell recognition	129	-0.379611508229448	-1.47148308633579	0.0042935515665408	0.033463973071054	0.0257460750353186	1501	tags=16%, list=9%, signal=14%	316258/313633/116683/54226/360570/306400/246331/171569/29751/25528/299907/114029/316539/58946/363058/310207/499337/317189/24586/84409
GO:0051764	actin crosslink formation	15	-0.686941100756288	-1.77103554873767	0.00431147522547907	0.0335474832249307	0.0258103249880471	922	tags=33%, list=5%, signal=32%	290396/25603/312812/293860/680280
GO:0046660	female sex differentiation	166	-0.365425858029601	-1.47264106368457	0.00431501345981409	0.0335474832249307	0.0258103249880471	2382	tags=23%, list=14%, signal=20%	83785/306096/364634/307505/300993/29216/310914/171495/25154/116564/25126/362085/304608/246334/361435/24890/312974/294643/25387/25267/373544/25443/102550344/156117/116464/360254/25617/24153/309728/24954/362285/25745/29467/117521/300711/64033/360272/84409
GO:1901978	positive regulation of cell cycle checkpoint	13	-0.697580918366938	-1.72075932153632	0.0043513195821796	0.0337730360813725	0.0259838579022067	3520	tags=62%, list=21%, signal=49%	311743/301701/306007/680006/298884/311327/361182/304862
GO:0008630	intrinsic apoptotic signaling pathway in response to DNA damage	107	0.344393461428929	1.47306847103788	0.00435484447309064	0.0337730360813725	0.0259838579022067	2640	tags=31%, list=16%, signal=26%	294235/363989/681429/24787/29884/25625/114851/60430/691657/64625/116502/301013/287417/361594/295922/363133/140654/116646/685474/84348/81683/305897/309757/691278/311059/361732/100361529/29240/362827/24887/500569/117540/361567
GO:1990845	adaptive thermogenesis	161	-0.365382593375885	-1.463412101414	0.00439947631088245	0.0340768369836714	0.0262175922770754	2524	tags=25%, list=15%, signal=21%	303185/29452/83785/313977/171402/100363074/25366/58852/29260/361060/171379/25339/680931/312440/24205/79255/360914/304135/303824/286994/313388/362860/499022/246074/297408/25288/94188/679028/291406/24708/26295/300652/84587/309816/498416/171105/29467/100366024/29489/25718
GO:0071450	cellular response to oxygen radical	22	0.57212344114404	1.78148944680309	0.00444211827298941	0.0341528871653607	0.026276102773724	2349	tags=41%, list=14%, signal=35%	117254/24314/24787/29338/362600/24786/117287/114022/24312
GO:0071451	cellular response to superoxide	22	0.57212344114404	1.78148944680309	0.00444211827298941	0.0341528871653607	0.026276102773724	2349	tags=41%, list=14%, signal=35%	117254/24314/24787/29338/362600/24786/117287/114022/24312
GO:1902904	negative regulation of supramolecular fiber organization	171	-0.366678268113002	-1.48275017897798	0.00443343829549134	0.0341528871653607	0.026276102773724	3255	tags=35%, list=19%, signal=29%	297530/59312/29161/306575/29733/81531/100361417/252941/311546/313861/100360334/287375/114514/292165/313024/363228/289400/363823/313385/25595/312915/310635/25152/308516/315655/304816/317435/313866/300438/100363276/24205/78957/287533/286993/58834/100361376/293645/300768/116667/304580/290396/312812/311349/361256/314814/361617/25513/304740/361828/292994/289257/25230/303342/54252/64159/306941/315795/3…
GO:0002244	hematopoietic progenitor cell differentiation	159	-0.368047065403486	-1.4684571393747	0.0044292025021722	0.0341528871653607	0.026276102773724	3396	tags=34%, list=20%, signal=27%	362792/29192/50662/313845/313115/364712/361272/140635/81647/295428/303488/362376/29565/310859/310461/303185/499723/83785/54251/102465831/498982/362783/313417/85384/691446/81635/29738/309995/315333/497991/363031/84354/81515/25267/313388/114031/24790/114486/66031/25528/314349/309969/291671/361182/299907/361122/140448/114510/292771/114483/308738/360243/360748/309081
GO:0001894	tissue homeostasis	253	-0.33655706827533	-1.43012182033463	0.00442454917811061	0.0341528871653607	0.026276102773724	3683	tags=31%, list=22%, signal=25%	309156/314981/83686/66026/50646/24717/314787/300754/300866/500832/63879/114587/360630/89813/295106/140635/117516/29733/78965/363014/89843/58813/306860/291580/83838/304005/93662/25622/360904/83785/315259/24498/365770/25446/116777/29260/289664/25152/305338/100362458/317420/25304/315579/304581/29414/60423/100362255/84360/316258/56813/364902/363126/305104/24329/85496/83534/29665/54348/314859/311071/3…
GO:0060249	anatomical structure homeostasis	253	-0.33655706827533	-1.43012182033463	0.00442454917811061	0.0341528871653607	0.026276102773724	3683	tags=31%, list=22%, signal=25%	309156/314981/83686/66026/50646/24717/314787/300754/300866/500832/63879/114587/360630/89813/295106/140635/117516/29733/78965/363014/89843/58813/306860/291580/83838/304005/93662/25622/360904/83785/315259/24498/365770/25446/116777/29260/289664/25152/305338/100362458/317420/25304/315579/304581/29414/60423/100362255/84360/316258/56813/364902/363126/305104/24329/85496/83534/29665/54348/314859/311071/3…
GO:1902514	regulation of calcium ion transmembrane transport via high voltage-gated calcium channel	17	-0.653398047301538	-1.72787803691162	0.00445282689649663	0.0341931098583376	0.0263070487845072	977	tags=41%, list=6%, signal=39%	29716/311115/116600/192363/24246/24239/25399
GO:0010829	negative regulation of D-glucose transmembrane transport	20	-0.624863141918276	-1.71657582958613	0.00449543183370506	0.0344355594329088	0.0264935814752292	1351	tags=40%, list=8%, signal=37%	501174/287533/85496/24890/362860/24310/498416/24680
GO:0003407	neural retina development	89	-0.420583097763834	-1.56130442364629	0.00449323744755756	0.0344355594329088	0.0264935814752292	3781	tags=35%, list=22%, signal=27%	307724/308923/171360/24717/314988/300754/29192/102549710/500832/360630/29454/303337/287422/365394/29598/365895/117955/171379/309288/314322/362342/84390/297408/155012/691889/81809/361368/24831/360652/29616/191571
GO:0070059	intrinsic apoptotic signaling pathway in response to endoplasmic reticulum stress	63	-0.461429226903767	-1.61083931703155	0.00455350441779306	0.0347950160101372	0.0267701354871993	1533	tags=27%, list=9%, signal=25%	317673/85430/362165/79255/54226/156117/362196/25391/365057/500921/192235/29467/114555/498013/246273/300160/25262
GO:0110053	regulation of actin filament organization	262	-0.341519206024499	-1.45681560050973	0.0045534965007753	0.0347950160101372	0.0267701354871993	1819	tags=23%, list=11%, signal=20%	308516/315655/304816/317435/305332/313866/310131/100363276/287418/78957/65261/287533/58834/60445/684811/100361376/293645/300768/116667/304580/311647/301737/362919/25537/25717/306400/312812/362918/361256/246331/308864/29433/316201/114486/306618/361617/297408/25513/304740/293860/361828/293947/25081/292994/289257/310695/25230/303342/29340/305605/64159/25745/56718/306941/296512/310207/315795/360272/8…
GO:0042744	hydrogen peroxide catabolic process	20	0.587625557612978	1.78663102970434	0.00458239569213645	0.0349729783692027	0.0269070538453463	1070	tags=30%, list=6%, signal=28%	117254/113898/94167/29338/58819/85274
GO:0043038	amino acid activation	43	-0.511931117577597	-1.64083821016394	0.00465106403107391	0.0354370197870903	0.0272640719776243	2359	tags=40%, list=14%, signal=34%	363172/361184/361974/306879/297113/291556/290868/25009/293638/301544/299851/266975/306804/291624/314442/292023/289352
GO:1904064	positive regulation of cation transmembrane transport	154	-0.3755482212356	-1.48899686476802	0.00465455009216947	0.0354370197870903	0.0272640719776243	2714	tags=21%, list=16%, signal=18%	192249/81745/24167/84351/25738/65144/29716/24316/245920/83518/317420/29337/315272/29665/154968/24907/363152/116600/84390/24326/293860/361833/308797/24239/312981/116477/291553/64553/25399/29424/246150/54286/362036
GO:0086019	cell-cell signaling involved in cardiac conduction	21	-0.612694987692703	-1.70845889951771	0.00466703733049194	0.0354888112719381	0.0273039186345724	2926	tags=43%, list=17%, signal=35%	89843/117021/59266/29716/29717/116600/24239/25399/362036
GO:0043173	nucleotide salvage	20	0.586241468627658	1.78242281190814	0.00467937671596494	0.0354961711273015	0.0273095810640763	4163	tags=55%, list=25%, signal=41%	292072/24465/311864/304944/25028/24165/291355/79127/289801/295088/362638
GO:0080135	regulation of cellular response to stress	480	-0.298642429129284	-1.33222947368422	0.0046791233857991	0.0354961711273015	0.0273095810640763	2186	tags=21%, list=13%, signal=19%	302705/680537/301113/293485/58852/364514/29260/362844/100362678/304150/310635/497895/361190/303310/290868/24316/288079/311361/500054/314075/498995/499157/307348/314111/296583/58845/64046/305539/112400/303348/308755/85430/360610/498188/100310874/362981/295602/25601/362165/363285/497672/299609/286993/24329/365567/296084/60445/309995/83512/432392/300768/316440/54226/307901/362704/310306/316013/36161…
GO:0099172	presynapse organization	62	-0.469345482787791	-1.62907036662107	0.00469186042991746	0.0355337645282368	0.0273385041844499	2937	tags=31%, list=17%, signal=25%	81531/314180/65178/287986/306055/114514/116647/25152/306183/83469/306636/112400/54226/29138/25529/117535/363058/313278/315776
GO:0010586	miRNA metabolic process	105	-0.40536178634953	-1.53943212898878	0.00469571611978141	0.0355337645282368	0.0273385041844499	3362	tags=38%, list=20%, signal=31%	299284/29300/114505/25631/360801/360464/24179/500562/361400/24498/498982/313481/292594/171379/29492/78968/501515/246297/24329/314322/54226/24890/500200/300095/310159/58812/499022/170915/100362470/367100/24208/24413/363287/367307/54299/81809/29227/361630/64635/315133
GO:1902306	negative regulation of sodium ion transmembrane transport	12	-0.723714149891842	-1.74324094781033	0.00474555550841771	0.0358375679691434	0.0275722405124394	1139	tags=42%, list=7%, signal=39%	54348/25489/24246/25592/291553
GO:0099170	postsynaptic modulation of chemical synaptic transmission	38	-0.534978684479728	-1.67012897577706	0.00474734401897831	0.0358375679691434	0.0275722405124394	1931	tags=32%, list=11%, signal=28%	24316/286939/296121/25489/24674/25050/114486/50664/686590/310192/24654/25718
GO:0035150	regulation of tube size	165	-0.360655484300176	-1.44884178448733	0.00479716502894983	0.036082772621366	0.0277608928688625	3161	tags=25%, list=19%, signal=21%	24603/25553/25364/25365/24179/308899/25614/301164/29715/315989/29598/83785/499249/24316/310909/25304/311215/25339/29717/81762/50672/24329/29437/362950/25107/25537/500943/58812/361112/24326/24310/140590/299907/25230/83731/24239/685899/305987/366608/25118/54286/29616
GO:0035296	regulation of tube diameter	165	-0.360655484300176	-1.44884178448733	0.00479716502894983	0.036082772621366	0.0277608928688625	3161	tags=25%, list=19%, signal=21%	24603/25553/25364/25365/24179/308899/25614/301164/29715/315989/29598/83785/499249/24316/310909/25304/311215/25339/29717/81762/50672/24329/29437/362950/25107/25537/500943/58812/361112/24326/24310/140590/299907/25230/83731/24239/685899/305987/366608/25118/54286/29616
GO:0097746	blood vessel diameter maintenance	165	-0.360655484300176	-1.44884178448733	0.00479716502894983	0.036082772621366	0.0277608928688625	3161	tags=25%, list=19%, signal=21%	24603/25553/25364/25365/24179/308899/25614/301164/29715/315989/29598/83785/499249/24316/310909/25304/311215/25339/29717/81762/50672/24329/29437/362950/25107/25537/500943/58812/361112/24326/24310/140590/299907/25230/83731/24239/685899/305987/366608/25118/54286/29616
GO:0006914	autophagy	497	-0.298188015826769	-1.33560402572008	0.00481197856600213	0.0361071901292684	0.0277796788925452	2450	tags=19%, list=15%, signal=16%	363156/303753/307459/301085/361628/298033/84027/303163/308906/305482/641386/498873/363502/293485/252853/499702/303206/266732/367562/307029/282584/362199/360971/360497/499157/100360302/313867/78968/81762/361632/364902/362981/64634/313633/54241/60445/312647/305234/311372/113894/29693/308846/688555/114005/310306/316013/287044/691631/25227/300095/50719/290396/305464/81515/24451/84480/363662/314979/17…
GO:0061919	process utilizing autophagic mechanism	497	-0.298188015826769	-1.33560402572008	0.00481197856600213	0.0361071901292684	0.0277796788925452	2450	tags=19%, list=15%, signal=16%	363156/303753/307459/301085/361628/298033/84027/303163/308906/305482/641386/498873/363502/293485/252853/499702/303206/266732/367562/307029/282584/362199/360971/360497/499157/100360302/313867/78968/81762/361632/364902/362981/64634/313633/54241/60445/312647/305234/311372/113894/29693/308846/688555/114005/310306/316013/287044/691631/25227/300095/50719/290396/305464/81515/24451/84480/363662/314979/17…
GO:0001953	negative regulation of cell-matrix adhesion	37	-0.547644520843627	-1.70679761511355	0.00485468788523773	0.0363839333343808	0.0279925959693432	1618	tags=32%, list=10%, signal=29%	84050/100363276/298594/58834/361945/302396/25513/29647/445442/24592/296789/299858
GO:0035795	negative regulation of mitochondrial membrane permeability	17	0.644651081863847	1.86597731734566	0.00487309241844852	0.036445402411758	0.0280398882461792	1851	tags=47%, list=11%, signal=42%	294235/29884/83462/116502/363206/85333/170465/25176
GO:0016601	Rac protein signal transduction	54	-0.480210196181624	-1.59948548030927	0.00487456527531923	0.036445402411758	0.0280398882461792	2778	tags=39%, list=16%, signal=33%	308509/363235/316639/313024/310635/306183/83469/63994/304109/303222/312812/306255/304419/192248/361251/24246/85243/26295/25592/24592/305987
GO:0045761	regulation of adenylate cyclase activity	25	-0.594673817303505	-1.73134253409054	0.00490512681309553	0.0366300319308079	0.0281819360968961	2446	tags=40%, list=15%, signal=34%	81657/25321/29716/24316/25339/100362255/24592/24239/64553/246150
GO:0051279	regulation of release of sequestered calcium ion into cytosol	79	-0.436639508117415	-1.58526128575538	0.00491787032544061	0.0366813195241646	0.0282213950763825	2614	tags=29%, list=15%, signal=25%	81745/29715/25738/362289/24316/245920/83518/315579/312974/81515/24907/24326/24246/81809/85421/29340/308797/24239/312981/64553/25017/29424/362036
GO:0086012	membrane depolarization during cardiac muscle cell action potential	16	-0.670621026285468	-1.75245376103423	0.0049441659103124	0.0368334460358954	0.0283384361873577	2332	tags=56%, list=14%, signal=49%	59266/29716/29717/290533/25349/116600/361833/24239/25399
GO:0007435	salivary gland morphogenesis	36	-0.538084200979436	-1.6615668842913	0.00495954184905697	0.0369039568100866	0.0283926848469317	1299	tags=39%, list=8%, signal=36%	299737/24329/25717/296787/25443/362772/246331/29751/25554/302424/81809/29227/362398/25022
GO:0007219	Notch signaling pathway	166	-0.362957206813892	-1.4626925691479	0.00500540861733369	0.0372009119023979	0.0286211522818216	1906	tags=21%, list=11%, signal=19%	361103/362048/498089/689619/246334/29492/81810/114125/301039/54226/689844/300095/25387/25205/307594/500244/291095/25443/116475/362196/361945/25554/94188/679028/114901/474147/314352/81809/58946/310405/114483/308669/310341/300160/84409
GO:0007224	smoothened signaling pathway	162	-0.364629709652555	-1.46041087909793	0.00501620900315055	0.037236852326598	0.0286488036565192	2274	tags=24%, list=13%, signal=21%	304037/300807/365895/307505/50938/363167/305645/289712/315952/306782/29366/100359595/81810/305552/84489/289338/85496/304729/498386/309016/289711/362342/25443/311349/116475/117060/690035/94188/312651/299907/24708/114029/100362124/25022/316663/367218/65209/140588/313641
GO:0031331	positive regulation of cellular catabolic process	220	-0.34743380594104	-1.44916573703479	0.00505071980495834	0.0374485080075474	0.028811644543099	2588	tags=24%, list=15%, signal=20%	25467/59319/301164/308472/303185/301085/298033/84027/308906/290834/363502/307029/498089/360497/499157/25242/300438/81762/295171/361632/64634/60445/312647/113894/54226/29665/25107/310378/114005/316013/287044/64561/305464/24451/84480/314979/303158/297822/24954/85421/116723/288105/29467/29424/313658/313825/502988/315427/84484/300160/304962/501546
GO:0046545	development of primary female sexual characteristics	152	-0.365434597075572	-1.44703455821573	0.0051213376997515	0.0379270596198679	0.0291798263394719	2382	tags=22%, list=14%, signal=19%	83785/306096/364634/307505/300993/310914/171495/25154/116564/25126/362085/304608/361435/24890/294643/25387/25267/373544/102550344/156117/116464/360254/25617/24153/309728/24954/362285/25745/29467/117521/300711/64033/360272/84409
GO:0050881	musculoskeletal movement	64	-0.465776407450579	-1.6321994630136	0.00514529514409102	0.0380576629818654	0.0292803082502933	3152	tags=38%, list=19%, signal=31%	29161/24583/24838/29565/83840/360872/302996/84351/29260/367562/25152/100362458/25304/308572/308709/24907/362342/363152/691889/65277/140448/85421/56718/25262
GO:0002790	peptide secretion	279	-0.321938324792153	-1.38093027351655	0.00515116534032938	0.0380576629818654	0.0292803082502933	3145	tags=25%, list=19%, signal=21%	364712/309135/361746/29516/25736/291961/117516/24179/24536/24604/94193/25024/25467/303382/24332/25669/294560/81657/25622/25321/24498/25366/25673/360034/29491/29716/679958/60564/103693666/94270/680931/24640/78968/65152/116683/24329/312647/313210/304109/679869/25107/312974/154968/60447/24674/25387/309962/58812/116464/690163/303443/29647/361042/291905/85421/287871/363519/81666/29340/24239/25745/8400…
GO:0060045	positive regulation of cardiac muscle cell proliferation	28	-0.587466626052318	-1.73786179636756	0.00516838135298306	0.038139721970063	0.0293434417241032	1994	tags=36%, list=12%, signal=32%	24649/25203/112400/499497/59323/679028/25022/29610/24586/64033
GO:0106106	cold-induced thermogenesis	142	-0.382724672870612	-1.50062783939495	0.0051849129263691	0.0382165423840877	0.0294025448120577	2524	tags=27%, list=15%, signal=23%	303185/29452/83785/313977/171402/100363074/25366/58852/29260/361060/171379/25339/312440/24205/79255/360914/304135/303824/286994/313388/362860/499022/246074/297408/25288/94188/679028/291406/24708/26295/84587/309816/498416/171105/29467/100366024/29489/25718
GO:0033148	positive regulation of intracellular estrogen receptor signaling pathway	10	-0.725751125228513	-1.66598297691662	0.00519968833016765	0.0382802526476847	0.0294515613835092	1160	tags=40%, list=7%, signal=37%	497991/84584/24208/100362634
GO:0021795	cerebral cortex cell migration	51	-0.47948139274142	-1.57218666631692	0.00521170534488518	0.0383235294088553	0.0294848570934363	4124	tags=43%, list=24%, signal=33%	287659/84394/64803/360773/311134/29192/307940/192109/298941/192126/362558/363167/361103/24329/497619/360840/312781/58946/366669/140588/360272/24718
GO:0008340	determination of adult lifespan	49	-0.476878345146926	-1.56025312238276	0.00522068434796176	0.0383443910403827	0.0295009073433431	2348	tags=33%, list=14%, signal=28%	25321/304741/313678/81574/246334/317673/85496/290805/24907/155012/691889/687001/29424/361368/300711/300160
GO:0060351	cartilage development involved in endochondral bone morphogenesis	40	-0.531794146227546	-1.68369548563755	0.00525341591127187	0.0385394542115984	0.0296509825012475	3098	tags=48%, list=18%, signal=39%	499241/295106/81647/25446/684112/81801/116564/297894/25304/29345/81810/314393/25235/305104/298101/25412/299907/445442/313641
GO:0048486	parasympathetic nervous system development	21	-0.60888059440885	-1.69782271955384	0.00526922781840712	0.0385648174329609	0.0296704961256145	883	tags=29%, list=5%, signal=27%	309280/246331/29751/312213/81527/171563
GO:0008154	actin polymerization or depolymerization	184	-0.35432494127428	-1.45216925489863	0.005267679082475	0.0385648174329609	0.0296704961256145	1807	tags=23%, list=11%, signal=21%	315655/304816/307348/317435/313866/310131/316258/361286/65261/311224/100361376/116667/304580/311647/301737/362919/306400/290396/312812/362918/361256/360891/308864/29433/316201/361828/293947/289257/310695/25230/303342/29340/64159/56718/306941/296512/310207/317189/305497/362427/360272/83620
GO:0170036	import into the mitochondrion	50	0.444531684836288	1.64421549793087	0.00528346122728286	0.0386237101193524	0.029715806212365	2896	tags=42%, list=17%, signal=35%	307350/679572/679907/266601/292244/353231/685620/290370/54311/295462/24185/360992/79563/29635/296587/317374/65042/304017/499335/307210/687295
GO:1902946	protein localization to early endosome	17	-0.648748392781794	-1.71558226107165	0.00531267059641833	0.0387918158285844	0.0298451411898515	2685	tags=53%, list=16%, signal=45%	29582/25744/83785/365661/315655/498089/25537/246331/300652
GO:0061005	cell differentiation involved in kidney development	57	-0.481986410437152	-1.63559252568995	0.00543144064827906	0.0396127149149605	0.0304767138195983	3056	tags=35%, list=18%, signal=29%	192109/25365/363014/89830/25473/25453/311553/29492/316258/50672/85497/29437/499497/362918/25484/24326/299907/113970/140588/310341
GO:0060600	dichotomous subdivision of an epithelial terminal unit	10	-0.723856061211549	-1.6616328019287	0.00546805570883729	0.0397025883270283	0.0305458594528997	1369	tags=50%, list=8%, signal=46%	300128/296787/246331/29751/362398
GO:0070729	cyclic nucleotide transport	10	-0.723823008159067	-1.66155692767807	0.00546805570883729	0.0397025883270283	0.0305458594528997	2760	tags=60%, list=16%, signal=50%	289443/298034/305135/24565/116721/170924
GO:0048844	artery morphogenesis	75	-0.442934097627389	-1.59509028378935	0.00546920165965791	0.0397025883270283	0.0305458594528997	1972	tags=31%, list=12%, signal=27%	29216/171379/361103/306636/25304/300438/29414/81810/246297/81517/312974/366980/246331/306571/24326/679028/140590/114029/81809/24592/24629/312566/299858
GO:0007623	circadian rhythm	236	-0.34178125621882	-1.44508331250199	0.00546628858853145	0.0397025883270283	0.0305458594528997	3167	tags=28%, list=19%, signal=23%	59265/25429/25553/360630/25368/306750/24659/287422/24536/114519/316351/319110/306007/312299/79256/50683/25321/362464/24498/84027/83508/25446/115771/116647/300807/363113/24316/312678/64470/367323/54239/25242/309288/361700/78968/361765/79255/24329/312647/294318/286994/25537/60447/362096/170915/294337/363445/304859/24413/26295/54299/25592/303188/313591/83731/170913/282840/56718/315606/360243/360748/…
GO:1903170	negative regulation of calcium ion transmembrane transport	54	0.41752165178233	1.58434991776666	0.0055038840783375	0.0398263544404367	0.0306410810105993	3131	tags=37%, list=19%, signal=30%	691807/64626/295462/294141/29209/24185/24672/24822/50663/24424/114846/114590/29753/24242/25404/117028/59086/314622/295678/114493
GO:0098884	postsynaptic neurotransmitter receptor internalization	51	-0.478076814643556	-1.56758115087734	0.00550285911931681	0.0398263544404367	0.0306410810105993	2031	tags=31%, list=12%, signal=28%	313474/306636/112400/304294/140670/307842/171136/499263/312108/25489/474147/315840/291553/686590/299858/499010
GO:0008544	epidermis development	321	-0.321413395853902	-1.39558814309198	0.0055053890568792	0.0398263544404367	0.0306410810105993	3625	tags=29%, list=21%, signal=23%	361844/361739/313365/298874/245960/298184/288583/299284/50662/313845/29300/114505/298894/116552/29344/360630/360801/315663/363014/24941/65129/140433/353316/360635/306871/24332/291580/89830/312299/304005/25524/316164/682408/689616/54266/25446/116777/290834/170699/117955/314423/171379/289664/313672/292915/299802/83469/81659/287564/25285/246334/24205/81762/363104/300128/308022/305552/84489/24329/266…
GO:1903131	mononuclear cell differentiation	462	-0.30594622266825	-1.36347798815628	0.0055312761294965	0.039967311199591	0.0307495284830562	3394	tags=26%, list=20%, signal=21%	25084/29192/299284/50662/362003/313845/25522/24796/305471/364712/29344/360630/140635/81647/78965/266608/25148/24941/29645/314633/361400/24536/362814/362800/114519/301173/361100/81709/312937/59319/312299/298034/304005/25524/29142/83785/316164/294900/24498/498982/315987/316052/25446/305341/364754/292594/300807/29260/362844/100314055/314423/305589/361103/266610/171334/306782/25126/364031/29337/30875…
GO:0000154	rRNA modification	24	0.543740576344481	1.71955444447915	0.00555040202804416	0.040059144348069	0.0308201818727904	3858	tags=50%, list=23%, signal=39%	298426/502632/294718/360569/289307/312706/287273/691534/304323/292747/360494/368084
GO:0099560	synaptic membrane adhesion	40	-0.530184194246329	-1.67859827104409	0.0056017052454038	0.0403361543795339	0.0310333042369666	1662	tags=32%, list=10%, signal=29%	314180/306055/116647/360606/112400/116683/25529/360406/363058/113970/308831/306451/313278
GO:0001656	metanephros development	93	-0.423357734830733	-1.57540615500019	0.00559634501016551	0.0403361543795339	0.0310333042369666	1365	tags=23%, list=8%, signal=21%	29216/305645/25453/24650/294981/305012/286994/305343/498819/25267/25443/362918/24592/296512/24629/140588/310341/84484/360272/84409/83727
GO:0014829	vascular associated smooth muscle contraction	30	-0.566185360624724	-1.69734249422134	0.00564091414905079	0.0404036936479864	0.0310852667182212	3038	tags=47%, list=18%, signal=38%	298184/25365/24179/29715/29598/310909/25304/29717/50672/29437/500943/24326/305987/366608
GO:0060512	prostate gland morphogenesis	32	-0.545811380059714	-1.65460566854331	0.00564992519401732	0.0404036936479864	0.0310852667182212	1973	tags=31%, list=12%, signal=28%	116640/25271/246334/304729/24890/25443/24208/25022/171396/25718
GO:1902965	regulation of protein localization to early endosome	10	-0.720546809113745	-1.65403631675683	0.00566933135281693	0.0404036936479864	0.0310852667182212	2685	tags=90%, list=16%, signal=76%	25313/54319/29582/25744/83785/315655/498089/25537/300652
GO:1902966	positive regulation of protein localization to early endosome	10	-0.720546809113745	-1.65403631675683	0.00566933135281693	0.0404036936479864	0.0310852667182212	2685	tags=90%, list=16%, signal=76%	25313/54319/29582/25744/83785/315655/498089/25537/300652
GO:0007585	respiratory gaseous exchange by respiratory system	72	-0.437493268712631	-1.55874134963822	0.00564423704447087	0.0404036936479864	0.0310852667182212	3754	tags=39%, list=22%, signal=30%	25531/117096/79241/114507/365476/360230/29633/305710/114638/114110/314740/50683/306096/116647/367562/314694/311876/295319/432392/361341/302983/362342/294337/309969/24326/291905/24938/25478
GO:0050953	sensory perception of light stimulus	112	-0.398296232822385	-1.52240133698748	0.00566481562781095	0.0404036936479864	0.0310852667182212	3694	tags=28%, list=22%, signal=22%	64348/83686/171360/24717/171116/306128/689897/500832/288512/313126/365394/29452/25473/313783/117955/293735/54239/309288/100362255/266714/288204/25387/116600/155012/691889/311573/25412/310207/25017/25654/304962
GO:0046620	regulation of organ growth	112	-0.397359164375208	-1.5188195952102	0.00566481562781095	0.0404036936479864	0.0310852667182212	1994	tags=21%, list=12%, signal=19%	24649/681740/25203/112400/312667/81810/24205/65189/499497/679869/297480/170915/59323/679028/24413/498630/24239/25022/170899/56718/29610/64553/24586/64033
GO:0008217	regulation of blood pressure	184	-0.352436189758217	-1.44442837481295	0.005661513180979	0.0404036936479864	0.0310852667182212	1885	tags=20%, list=11%, signal=18%	64055/298646/311215/257648/25339/50672/29437/117269/300768/360468/54348/25107/367072/306255/500943/24451/361945/553106/58812/116548/24208/24326/25513/24310/140590/299907/25672/64157/399475/81666/64017/24239/171105/116477/291553/171563
GO:0042542	response to hydrogen peroxide	169	0.306195795927911	1.40001832340593	0.00566118738020017	0.0404036936479864	0.0310852667182212	2752	tags=28%, list=16%, signal=24%	24471/29221/116484/24314/24468/25380/362245/24787/306330/25737/309165/314856/25216/116502/24516/140654/170897/170538/246240/296346/24653/24533/29271/299638/301511/81683/65248/309757/114509/85382/24786/301563/24165/24673/117287/24356/170496/308336/361959/25240/24887/29183/24404/140926/25584/83805/499335
GO:0051017	actin filament bundle assembly	172	-0.361870203545984	-1.46184659649864	0.00569162761279272	0.0405163411478506	0.0311719339820839	1819	tags=24%, list=11%, signal=22%	308516/315655/307348/305332/362862/100363276/287418/78957/287533/58834/60445/684811/293645/300768/116667/25537/25717/680259/25387/290396/25603/312812/362918/246331/311071/114486/306618/361617/297408/25513/304740/293860/25081/292994/117057/305605/25745/56718/306941/315795/686098/79433
GO:0008645	hexose transmembrane transport	120	-0.392305483521567	-1.50893230753594	0.00570539453631963	0.0405680843852431	0.0312117435190342	2493	tags=25%, list=15%, signal=21%	445541/25622/29482/501174/680229/24316/498228/316258/362461/85497/499463/287533/60445/85496/497886/24890/287478/154968/362860/114486/24326/59323/24310/303443/24954/498416/24680/686098/246273/502988
GO:0071380	cellular response to prostaglandin E stimulus	20	-0.617680754482623	-1.69684492877973	0.00574580055718267	0.0408089111245636	0.0313970276539423	915	tags=20%, list=5%, signal=19%	81752/29340/60581/25661
GO:0033273	response to vitamin	171	-0.362102086798963	-1.46424530903479	0.00575997181955498	0.0408630728062292	0.0314386978619968	2518	tags=26%, list=15%, signal=23%	304005/29598/50683/444984/83785/84350/24248/81801/24649/116640/29216/25271/498194/245920/29345/112400/312195/24329/360588/85496/313210/100361376/499497/81716/497991/310378/84584/84575/304929/361945/25554/59323/494338/291671/25412/24296/312781/288240/24954/81809/59107/170913/63878/29456/25718
GO:0060325	face morphogenesis	39	-0.518262765821608	-1.62782169084228	0.00577208466296174	0.0409025250293645	0.0314690510987448	2422	tags=44%, list=14%, signal=37%	25622/313757/316482/315259/25431/679869/294787/25717/25267/170915/306571/54244/312781/309728/81809/312981/365023
GO:0060307	regulation of ventricular cardiac muscle cell membrane repolarization	19	-0.618104750877952	-1.6773062750357	0.00578299020480198	0.0409333422319487	0.0314927608360323	1039	tags=26%, list=6%, signal=25%	691246/192363/25399/246150/362036
GO:0099623	regulation of cardiac muscle cell membrane repolarization	23	-0.601965651017528	-1.70271012106094	0.00583015978232891	0.0412204841688328	0.0317136783534205	1039	tags=30%, list=6%, signal=29%	29716/691246/293860/192363/25399/246150/362036
GO:0007026	negative regulation of microtubule depolymerization	35	-0.535917019651042	-1.65631850497984	0.00584305664103251	0.041264935079147	0.031747877414898	3105	tags=54%, list=18%, signal=44%	306575/252941/311546/313861/114514/289400/363823/25595/310635/25152/24205/286993/290396/311349/314814/304740/361828/54252/29456
GO:0040001	establishment of mitotic spindle localization	42	-0.507437983829681	-1.61998903797013	0.0058735341744025	0.0414333037862088	0.0318774147342237	2262	tags=36%, list=13%, signal=31%	362021/310635/680531/303037/294981/29167/25515/25443/311336/304740/306594/301287/308870/29424/286919
GO:0043114	regulation of vascular permeability	46	-0.506852889782597	-1.64764452338468	0.00591588940117805	0.0415171720584984	0.0319419402114247	3973	tags=46%, list=24%, signal=35%	83425/25559/25007/66026/100314228/108351734/29645/287537/691703/83785/54251/50678/309696/306400/56765/311071/24413/64157/292994/64204/360272
GO:0021587	cerebellum morphogenesis	56	-0.473401283711759	-1.60227021708771	0.00589431498902446	0.0415171720584984	0.0319419402114247	2487	tags=29%, list=15%, signal=24%	25524/25622/300807/500037/29366/290986/304729/312108/363445/25617/312781/360849/309692/81524/360243/315771
GO:0051954	positive regulation of amine transport	44	-0.496065832351341	-1.59451995208543	0.00591588940117805	0.0415171720584984	0.0319419402114247	3377	tags=34%, list=20%, signal=27%	29192/25736/24179/25416/170567/81657/252919/54239/29665/25107/293551/50719/24413/78966/83629
GO:0021766	hippocampus development	121	-0.386144926435205	-1.48607014670373	0.00591867421625238	0.0415171720584984	0.0319419402114247	1376	tags=17%, list=8%, signal=15%	81517/60445/85496/499497/300967/309280/311071/25529/363445/64619/360849/24954/81524/313929/315546/140588/361368/315036/25718/24718
GO:0043254	regulation of protein-containing complex assembly	418	-0.30357088018546	-1.34396118955942	0.00590417450237756	0.0415171720584984	0.0319419402114247	2785	tags=24%, list=17%, signal=20%	65201/65178/100360334/287986/287375/59319/114514/298890/316602/316639/363156/25622/83785/81024/84027/192126/289400/24923/313385/25595/29260/312915/310635/363167/310538/501059/81659/315655/362050/304816/300860/364031/29337/362650/499157/64829/100360302/112400/310131/317673/24205/65261/140657/362734/303135/313409/29167/313210/100361376/116667/304580/311647/301737/291940/312812/361256/308864/691380/…
GO:0002021	response to dietary excess	39	-0.518085230263831	-1.62726406592515	0.0059478827082557	0.0416285109278479	0.0320276006582142	1885	tags=23%, list=11%, signal=21%	64055/680931/85496/54348/362860/294337/155012/300652/365755
GO:0099003	vesicle-mediated transport in synapse	306	-0.329096554938688	-1.42302995484632	0.00594201445594426	0.0416285109278479	0.0320276006582142	2202	tags=19%, list=13%, signal=17%	24923/116647/117559/84016/29491/313474/191595/306636/299971/60564/362923/502776/64829/257648/112400/304294/140670/298771/84360/81762/307842/60565/54241/83501/312647/313409/294318/313934/29144/60668/29693/171136/29665/499263/312108/25489/29138/500244/140694/114486/314349/81022/29647/474147/315840/83589/25096/291553/311913/686590/113970/24680/266806/294978/300160/299858/24718/499010
GO:0055002	striated muscle cell development	190	-0.355304911546222	-1.45831782960576	0.0059647791371221	0.0417000180885255	0.0320826159046245	2989	tags=27%, list=18%, signal=23%	24179/89843/24838/29155/361400/100360334/294312/287375/29715/313757/83785/315259/84027/680229/316740/24582/25203/497078/246297/307189/686117/29437/312647/311372/499497/297480/311658/24674/293024/499281/24907/25267/311029/497892/311633/170915/294337/687001/24413/114901/363287/24246/362332/85421/679990/56718/64553/64204/24629/361368/79433/54286
GO:0048678	response to axon injury	123	-0.383589169154691	-1.48185008151055	0.00601669422987963	0.0420159083636896	0.032325651443472	2256	tags=23%, list=13%, signal=20%	287545/307505/293950/116640/25271/29337/112400/84489/85496/302983/114122/64133/81515/84480/25529/360406/114486/293860/25081/316539/81735/170899/81522/29456/24586/299858/25718/24718
GO:0061577	calcium ion transmembrane transport via high voltage-gated calcium channel	18	-0.636532302037844	-1.69784220805143	0.0060396647466752	0.0421291921938473	0.0324128082788344	977	tags=39%, list=6%, signal=37%	29716/311115/116600/192363/24246/24239/25399
GO:0045116	protein neddylation	18	0.588569573072716	1.73468387701338	0.00618805749626547	0.0428768512199615	0.0329880324264961	2077	tags=44%, list=12%, signal=39%	363284/315405/25490/362631/117553/84019/81763/291906
GO:0002327	immature B cell differentiation	20	-0.614071879380343	-1.68693090544087	0.00616317738257778	0.0428768512199615	0.0329880324264961	1154	tags=25%, list=7%, signal=23%	297480/317599/361857/360748/300711
GO:0014854	response to inactivity	20	-0.61355069690199	-1.68549915313364	0.00616317738257778	0.0428768512199615	0.0329880324264961	982	tags=35%, list=6%, signal=33%	140939/24248/25489/24907/24413/363287/25600
GO:0071772	response to BMP	168	-0.362804048377459	-1.4615394698934	0.00618653977873711	0.0428768512199615	0.0329880324264961	2757	tags=24%, list=16%, signal=20%	85435/315879/100313972/29263/300455/313757/64031/25366/681433/100314055/29216/310914/306782/25304/360606/25431/29492/679869/362342/114031/367100/94188/363445/679028/140590/25412/299907/300652/114029/81735/308870/367218/81524/29610/25492/171396/298744/117140/83727/25661
GO:0071773	cellular response to BMP stimulus	168	-0.362804048377459	-1.4615394698934	0.00618653977873711	0.0428768512199615	0.0329880324264961	2757	tags=24%, list=16%, signal=20%	85435/315879/100313972/29263/300455/313757/64031/25366/681433/100314055/29216/310914/306782/25304/360606/25431/29492/679869/362342/114031/367100/94188/363445/679028/140590/25412/299907/300652/114029/81735/308870/367218/81524/29610/25492/171396/298744/117140/83727/25661
GO:0030072	peptide hormone secretion	273	-0.322079886739204	-1.37792080325107	0.00618752192466211	0.0428768512199615	0.0329880324264961	3145	tags=25%, list=19%, signal=21%	364712/309135/361746/29516/25736/291961/117516/24179/24536/24604/94193/25024/25467/303382/24332/25669/294560/81657/25622/25321/24498/25366/25673/360034/29491/29716/679958/60564/103693666/94270/680931/24640/78968/65152/116683/24329/312647/304109/679869/25107/312974/154968/60447/24674/25387/309962/58812/116464/690163/303443/29647/361042/291905/85421/287871/363519/81666/29340/24239/25745/84009/50664…
GO:0032984	protein-containing complex disassembly	243	-0.33277352694222	-1.41155054583175	0.00621093324717103	0.04298764552338	0.033073273902254	2373	tags=25%, list=14%, signal=22%	301085/313170/289400/363823/25595/293485/252853/171041/310635/60355/171379/367645/25152/81659/315655/304816/314870/303575/317435/313866/362186/140942/24205/301020/364902/286993/54241/25435/313409/29693/308846/287044/154968/685179/290396/64460/366980/312812/311349/361256/84480/314814/362096/300158/304740/361828/297867/289257/24954/25230/54252/312981/64159/116477/306941/310207/29424/362427/29456/25…
GO:0021762	substantia nigra development	44	0.448554576136592	1.594665865498	0.00622487292468001	0.0430364138081698	0.0331107946089816	2269	tags=39%, list=13%, signal=34%	25576/58945/64465/81822/24533/25438/688869/302975/171375/29545/50663/54250/29753/117273/25577/24399/24242
GO:0061180	mammary gland epithelium development	79	-0.431140240434144	-1.56529567110938	0.00623986538083955	0.0430923446599351	0.0331538259580471	1496	tags=35%, list=9%, signal=32%	315713/315196/29161/117516/78965/360635/89830/366142/364634/25154/361765/306873/304729/497991/24890/84584/25443/360254/24208/59323/24413/312781/303828/58946/310621/25022/83629/360272
GO:0006814	sodium ion transport	224	-0.336526573308542	-1.40785187521802	0.00625964495489304	0.0431811750866268	0.0332221691528664	2639	tags=32%, list=16%, signal=27%	362013/24784/29132/291840/310230/79430/83686/66026/170632/500820/311651/29642/306811/29161/25553/25364/29502/308113/287422/266998/83511/311387/29715/170567/84351/59266/192215/24777/84016/303803/81574/314396/117955/679958/64055/317420/252919/29366/315272/282712/29414/29717/50672/290533/114862/308022/29710/498697/316064/613226/29665/54348/85267/25349/56827/266760/25489/500557/24907/84390/291942/243…
GO:0043501	skeletal muscle adaptation	26	-0.590390734506853	-1.7198035959197	0.00631119712575452	0.0434887457572687	0.0334588038629231	2780	tags=35%, list=16%, signal=29%	83840/140939/25285/29437/29693/24674/24208/56718/361630
GO:0010882	regulation of cardiac muscle contraction by calcium ion signaling	16	-0.663065087546543	-1.73270872957508	0.00635737368484805	0.0437395446703599	0.0336517602587913	1182	tags=38%, list=7%, signal=35%	29693/24907/363287/24246/24239/362036
GO:0051497	negative regulation of stress fiber assembly	32	-0.542129178398917	-1.64344321945695	0.00636160604848419	0.0437395446703599	0.0336517602587913	3003	tags=47%, list=18%, signal=39%	29733/114514/313024/363228/308516/100363276/287533/58834/293645/300768/361617/25513/304740/292994/315795
GO:0051124	synaptic assembly at neuromuscular junction	14	-0.688586259377762	-1.74798000067668	0.00637129130782644	0.0437579445926958	0.0336659165509954	2320	tags=50%, list=14%, signal=43%	84027/29755/83469/54226/25592/361368/290447
GO:0051350	negative regulation of lyase activity	13	-0.683779749900057	-1.68671525774072	0.00637972212917812	0.0437676980796253	0.0336734205615266	2446	tags=38%, list=15%, signal=33%	81657/25339/100362255/64553/246150
GO:0031280	negative regulation of cyclase activity	11	-0.722530612196521	-1.7031422652494	0.00640481710854413	0.0438916281104731	0.0337687682318873	2446	tags=55%, list=15%, signal=47%	170673/81657/25339/100362255/64553/246150
GO:0006123	mitochondrial electron transport, cytochrome c to oxygen	16	0.631886752640254	1.78721644372203	0.00645100428473936	0.0440425164381496	0.033884856724968	2586	tags=56%, list=15%, signal=48%	252934/25282/100188937/29445/303393/29507/688386/298762/25309
GO:0005978	glycogen biosynthetic process	42	-0.50416031245813	-1.60952511555757	0.00645505406710025	0.0440425164381496	0.033884856724968	1352	tags=29%, list=8%, signal=26%	289827/287533/85496/497886/114005/362029/288333/690987/24954/498416/56718/686098
GO:0009250	glucan biosynthetic process	42	-0.50416031245813	-1.60952511555757	0.00645505406710025	0.0440425164381496	0.033884856724968	1352	tags=29%, list=8%, signal=26%	289827/287533/85496/497886/114005/362029/288333/690987/24954/498416/56718/686098
GO:0099558	maintenance of synapse structure	53	-0.476628567882485	-1.57991409287128	0.00645505406710025	0.0440425164381496	0.033884856724968	2602	tags=26%, list=15%, signal=22%	313040/315259/116647/192117/312563/78957/312108/29138/29751/363058/303599/113970/312213/266806
GO:0090257	regulation of muscle system process	244	-0.327394383789853	-1.38825247990937	0.00649539806813559	0.04426939971547	0.0340594132209868	3152	tags=25%, list=19%, signal=20%	29161/25631/287925/25368/116719/24179/25029/308899/114553/24838/156767/361400/83840/25614/306871/294312/192249/140939/29715/29598/54251/59266/84027/81801/681740/25154/291760/25285/81762/246297/114862/499497/29693/297480/691246/25537/154968/25489/24674/24907/500943/170915/24413/363287/24246/140448/85421/25592/83731/24239/56718/361630/64553/246150/305987/24680/366608/54286/362036/25600
GO:0061572	actin filament bundle organization	175	-0.361054833391948	-1.46604582719469	0.00652176223943306	0.0444006124981249	0.0341603639999231	1819	tags=24%, list=11%, signal=22%	308516/315655/307348/305332/362862/100363276/287418/78957/287533/58834/60445/684811/293645/300768/116667/25537/25717/680259/25387/290396/25603/312812/362918/246331/311071/114486/306618/361617/297408/25513/304740/293860/25081/292994/117057/305605/25745/56718/306941/315795/686098/79433
GO:0032006	regulation of TOR signaling	144	-0.378108807808173	-1.48203121873428	0.00656487886790763	0.0446454670722738	0.0343487470178449	2320	tags=25%, list=14%, signal=22%	84027/360554/684112/24649/266732/310538/363188/362573/360497/120102861/310131/29414/140942/64634/60445/295446/29485/114005/287044/287478/690751/305464/303394/314979/170915/499877/363445/26295/291624/287871/301287/25648/300711/502988/315427/24718
GO:0061053	somite development	80	-0.420219249441543	-1.52823608142194	0.0066104081452706	0.044906178510255	0.0345493297827956	1383	tags=20%, list=8%, signal=18%	500679/114125/295691/296787/307594/289392/312478/311071/170915/679028/679693/312781/363122/305497/360748/300711
GO:0031167	rRNA methylation	17	0.627008774797844	1.81491070823421	0.00663664153808792	0.0449496088246451	0.0345827436314956	3858	tags=53%, list=23%, signal=41%	298426/502632/294718/360569/289307/312706/304323/292747/368084
GO:0034314	Arp2/3 complex-mediated actin nucleation	36	0.488094456071614	1.6685468958611	0.00663840130327131	0.0449496088246451	0.0345827436314956	1367	tags=31%, list=8%, signal=28%	297518/360854/288669/100360501/81824/81917/84591/301511/679934/291171/81732
GO:0010721	negative regulation of cell development	282	-0.329085347078549	-1.41170452751292	0.00663615030165996	0.0449496088246451	0.0345827436314956	2401	tags=21%, list=14%, signal=18%	313757/83785/84027/360921/292594/307505/25595/303206/310635/305589/192117/83469/116564/364031/315579/25203/246249/300438/360702/50672/114125/81517/313633/29596/25571/84489/295691/116699/502715/300231/24674/81515/309280/25164/114031/362860/312478/246331/25529/499022/316201/29751/25554/25513/291671/679811/24708/300652/313539/81740/114483/24592/282840/100366024/310207/140588/360272/83620/83727
GO:0015749	monosaccharide transmembrane transport	123	-0.381597387250013	-1.47415559372221	0.00665561933277583	0.0450173688998045	0.0346348759941337	2493	tags=24%, list=15%, signal=21%	445541/25622/29482/501174/680229/24316/498228/316258/362461/85497/499463/287533/60445/85496/497886/24890/287478/154968/362860/114486/24326/59323/24310/303443/24954/498416/24680/686098/246273/502988
GO:0021610	facial nerve morphogenesis	12	-0.710047344599989	-1.71032113462985	0.00667029942712852	0.0450191127822306	0.0346362176796443	883	tags=42%, list=5%, signal=40%	309280/246331/29751/312213/81527
GO:0090199	regulation of release of cytochrome c from mitochondria	40	0.470041875054272	1.63924455153686	0.00666431949230808	0.0450191127822306	0.0346362176796443	3317	tags=40%, list=20%, signal=32%	50692/679907/64625/116502/24185/60374/691278/360549/116722/25388/24887/287979/24404/499335/24482/24446
GO:0060746	parental behavior	16	-0.660761858512146	-1.72668997647065	0.00672769481838776	0.045174039677744	0.0347554133133608	1931	tags=62%, list=11%, signal=55%	308387/299016/50557/303016/24316/25107/84390/24413/81666/84009
GO:0086014	atrial cardiac muscle cell action potential	12	-0.709420486742	-1.70881119553765	0.00673667002082007	0.045174039677744	0.0347554133133608	794	tags=75%, list=5%, signal=72%	25470/689560/245956/681190/171143/117021/116600/24239/362036
GO:0086026	atrial cardiac muscle cell to AV node cell signaling	12	-0.709420486742	-1.70881119553765	0.00673667002082007	0.045174039677744	0.0347554133133608	794	tags=75%, list=5%, signal=72%	25470/689560/245956/681190/171143/117021/116600/24239/362036
GO:0086066	atrial cardiac muscle cell to AV node cell communication	12	-0.709420486742	-1.70881119553765	0.00673667002082007	0.045174039677744	0.0347554133133608	794	tags=75%, list=5%, signal=72%	25470/689560/245956/681190/171143/117021/116600/24239/362036
GO:0046325	negative regulation of D-glucose import	17	-0.64014645328365	-1.69283486781716	0.00672769481838776	0.045174039677744	0.0347554133133608	1240	tags=41%, list=7%, signal=38%	501174/85496/24890/362860/24310/498416/24680
GO:0008206	bile acid metabolic process	33	0.48915756055026	1.64289439723164	0.00671075445099089	0.045174039677744	0.0347554133133608	2962	tags=33%, list=18%, signal=28%	63864/252917/25284/313729/24817/309757/24157/246211/296167/291555/29534
GO:0061178	regulation of insulin secretion involved in cellular response to glucose stimulus	81	-0.425500077769491	-1.55760353963338	0.0067519809258628	0.0452281297426625	0.0347970284218567	2004	tags=22%, list=12%, signal=20%	29716/679958/103693666/116683/312647/304109/679869/25387/309962/116464/690163/303443/291905/363519/29340/25745/301363/299858
GO:0021683	cerebellar granular layer morphogenesis	13	-0.680092490190128	-1.67761970144076	0.00677296171724978	0.0452715203434587	0.0348304117162299	1659	tags=38%, list=10%, signal=35%	29366/312108/360849/81524/360243
GO:0099068	postsynapse assembly	109	-0.410655860450512	-1.56533604470493	0.00677179482076432	0.0452715203434587	0.0348304117162299	3825	tags=36%, list=23%, signal=28%	29613/687633/170673/303634/81005/117096/50646/298874/116595/305826/361018/59312/280670/25364/365222/361598/313040/25416/315259/116647/83469/312563/100362311/287418/313633/83501/313388/25529/363445/361251/26955/113970/246212/366608/29456/500287/313278/309081/24718
GO:0030520	estrogen receptor signaling pathway	45	-0.505469017979452	-1.63629401708777	0.0067929040756615	0.0453562568388821	0.0348956051756188	1567	tags=29%, list=9%, signal=26%	64196/246334/497672/362950/100361376/497991/24890/84584/24208/291841/100362634/313929/315133
GO:0110020	regulation of actomyosin structure organization	108	-0.392909613829584	-1.49487408421995	0.00680102558977481	0.0453619687574403	0.0348999997370023	3160	tags=37%, list=19%, signal=30%	116744/29161/25631/29733/81531/114514/25744/361921/313024/684122/363228/308516/305332/100363276/287418/287533/58834/60445/684811/293645/300768/499497/25537/25717/293024/246331/114486/306618/170915/361617/297408/25513/304740/25081/292994/85421/305605/56718/306941/315795
GO:0098656	monoatomic anion transmembrane transport	129	-0.370017539487474	-1.43429411174307	0.00682951305889468	0.0455033618214295	0.0350087828879811	1982	tags=22%, list=12%, signal=19%	309646/289443/296566/192258/29482/117955/293735/305135/367318/315272/84360/29501/308022/306340/301010/140668/24781/499721/25749/305540/289606/60586/170899/56718/83629/24680/170924/84484
GO:0007213	G protein-coupled acetylcholine receptor signaling pathway	17	-0.63877819867066	-1.68921658780477	0.0068511353282656	0.0455987610387656	0.035082179893251	1388	tags=24%, list=8%, signal=22%	25601/81666/24654/25262
GO:0000460	maturation of 5.8S rRNA	34	0.491015054465794	1.65957048230245	0.00686780627011522	0.0456511952461016	0.0351225210396422	4811	tags=65%, list=29%, signal=46%	81775/305506/299198/306960/290235/363237/171456/300045/499725/366017/313744/291071/316098/313243/297784/289810/306526/361159/289740/360895/300050/25498
GO:0046530	photoreceptor cell differentiation	72	-0.432142598371519	-1.53967748807638	0.00687363823984231	0.0456511952461016	0.0351225210396422	3781	tags=36%, list=22%, signal=28%	307724/308923/309156/83686/313067/300754/29192/102549710/500832/360630/365394/93662/311486/83785/117955/309288/290986/364902/84390/294667/297408/155012/363122/100362124/24831/360652
GO:0043171	peptide catabolic process	21	-0.595649552778866	-1.66092884694725	0.00695951864198394	0.046151991200528	0.0355078168977481	2936	tags=48%, list=17%, signal=39%	117041/25669/502160/80897/58952/83534/25700/24310/64017/171105
GO:0045778	positive regulation of ossification	55	-0.470892027916711	-1.57842820785359	0.0069712201989585	0.046151991200528	0.0355078168977481	3128	tags=47%, list=19%, signal=39%	25631/499241/29502/266608/192179/29263/29715/29598/25622/25366/310914/304581/315272/100362255/353227/84489/499497/29665/294787/316013/683007/313922/140590/312781/367218/24831
GO:0001974	blood vessel remodeling	55	-0.470857099080861	-1.57831112653452	0.0069712201989585	0.046151991200528	0.0355078168977481	2892	tags=44%, list=17%, signal=36%	24941/361400/114110/287537/29452/83785/25366/116564/25339/499497/498997/309696/312974/296787/25443/24326/679028/293860/140590/299907/25181/81809/29610/299858
GO:0071107	response to parathyroid hormone	23	-0.595658517902987	-1.68486986826436	0.00698222506495942	0.0461758803819297	0.0355261964444802	2957	tags=43%, list=18%, signal=36%	78965/301164/64576/314322/499497/81716/25412/363287/59107/360243
GO:0048709	oligodendrocyte differentiation	131	-0.3764058592032	-1.46122343747156	0.007001439235827	0.0462539525389079	0.0355862625820981	1735	tags=21%, list=10%, signal=19%	316256/84050/112400/59075/362981/81517/84489/767613/85496/293736/679869/81515/84480/140587/499022/316201/679693/140448/311191/58946/24592/81524/56718/293165/140588/308831/366065/116654
GO:1900037	regulation of cellular response to hypoxia	26	-0.585974623498142	-1.7069394990617	0.0070189753681954	0.0463207856486722	0.0356376817681936	2434	tags=42%, list=14%, signal=36%	444984/361190/24316/25537/170915/64157/85243/26295/316539/170899/192235
GO:0021517	ventral spinal cord development	40	-0.518583287284121	-1.64186903131829	0.00705863361838118	0.0465233406780185	0.0357935209141688	2816	tags=40%, list=17%, signal=33%	361769/299284/314180/89830/499211/362558/100362458/360610/29167/304729/297480/116475/65209/25696/140588/24718
GO:0010837	regulation of keratinocyte proliferation	46	-0.498540791533258	-1.62062409312881	0.00706457263539348	0.0465233406780185	0.0357935209141688	3582	tags=50%, list=21%, signal=39%	313365/300016/29344/295106/363014/89830/116777/314423/306636/246334/29492/363104/81517/497991/25705/25443/116475/25554/312651/303443/29647/85421/25022
GO:0009127	purine nucleoside monophosphate biosynthetic process	24	0.536376415087768	1.69626562482921	0.00712216079200919	0.0468531610374219	0.0360472737994986	2385	tags=42%, list=14%, signal=36%	289276/292072/117544/24465/81643/25028/24165/29562/291355/79127
GO:0070828	heterochromatin organization	12	-0.706842997098074	-1.7026026869842	0.00713685553109516	0.0469004095585548	0.0360836252502906	3072	tags=67%, list=18%, signal=55%	362657/689954/316575/294924/290350/117060/361182/100366024
GO:0141060	disruption of anatomical structure in another organism	37	0.50031320169683	1.71410902304375	0.00715338448561677	0.0469595997305	0.0361291642125954	2050	tags=22%, list=12%, signal=19%	29221/81503/301059/679572/25338/81650/24599/29692
GO:0046942	carboxylic acid transport	325	-0.313349588932154	-1.36366462563207	0.00717293745286635	0.047038496342694	0.0361898646588115	2813	tags=22%, list=17%, signal=19%	309525/309646/83840/289443/266998/298280/114511/25416/83509/170567/445541/25524/81657/688790/83842/29482/299196/293485/24777/117559/316231/29354/29216/292657/293735/305135/314075/252919/295356/282712/360610/691907/84551/29735/24891/301010/140668/613226/29665/25107/316578/29485/114005/287478/293551/50567/50719/303740/81515/291942/305540/25288/24310/24413/140915/24565/78966/315840/445442/83589/2564…
GO:0048659	smooth muscle cell proliferation	208	-0.348299690563893	-1.44594303507945	0.00719876666715107	0.0471583423956182	0.0362820702515164	3019	tags=29%, list=18%, signal=24%	84014/29733/313121/24179/25029/683206/83840/25614/266713/502886/25622/83785/54251/24498/84027/64031/498982/171114/84350/29260/100314055/25126/117855/25285/25339/81810/246297/24329/85496/499497/679869/297480/25124/24890/25717/24451/171569/58812/116548/192248/24326/25513/679028/140590/363287/24246/365057/445442/24592/25022/56718/29467/498013/171396/24629/360748/24680/685781/170924/54286/25718
GO:0007018	microtubule-based movement	421	-0.300639012340537	-1.33180964578347	0.00720772175831996	0.0471675125127794	0.0362891254366258	3630	tags=27%, list=22%, signal=22%	24788/360773/108348065/691426/313365/363096/296284/362700/300754/363796/498065/363782/300866/365476/314906/25522/303659/315740/361403/361746/361438/301742/171086/498870/297428/313228/314633/305710/84590/94193/500693/294854/314740/171339/292165/311024/301085/296618/365770/313170/288269/499669/25595/293485/25673/362452/317431/171041/689931/363167/501059/679958/307036/25152/29634/100294508/303575/84…
GO:0099622	cardiac muscle cell membrane repolarization	29	-0.545932474403611	-1.6277774891025	0.0072549018506101	0.0473769375035135	0.0364502501038691	1063	tags=24%, list=6%, signal=23%	25349/691246/293860/192363/25399/246150/362036
GO:0097242	amyloid-beta clearance	36	-0.525973618998344	-1.62417024277562	0.0072549018506101	0.0473769375035135	0.0364502501038691	1972	tags=36%, list=12%, signal=32%	29216/83469/300438/81762/246297/25571/299609/54241/54226/25700/24954/299858/25718
GO:0009133	nucleoside diphosphate biosynthetic process	12	0.670137452477621	1.75922971106174	0.00729859258630717	0.0475131527803083	0.0365550496364849	603	tags=33%, list=4%, signal=32%	298410/288051/303179/24184
GO:0014047	glutamate secretion	41	-0.509715477641184	-1.61909772330373	0.00729197165142681	0.0475131527803083	0.0365550496364849	2516	tags=27%, list=15%, signal=23%	25416/81657/293735/29665/25107/24413/315840/83589/24592/170899/54286
GO:0050708	regulation of protein secretion	276	-0.327230975789172	-1.40228486347171	0.00729492914217518	0.0475131527803083	0.0365550496364849	2093	tags=20%, list=12%, signal=17%	58852/29260/25673/360034/29716/316740/310909/679958/60564/103693666/94270/680931/24640/78968/316258/65152/25601/116683/24329/312647/304109/679869/29665/360570/25717/154968/60447/24674/25387/309962/116464/170915/690163/303443/29647/361042/291905/81809/287871/363519/81666/81735/29340/307128/24239/25745/50664/301363/24654/83629/79433/83727/299858/25262
GO:1990173	protein localization to nucleoplasm	13	0.664639366598756	1.77976657256189	0.0073475696551382	0.0477821639135706	0.0367620179127145	3969	tags=77%, list=24%, signal=59%	29374/24818/295230/300521/299809/288305/294864/292624/686883/288620
GO:0043588	skin development	278	-0.325344371242917	-1.39491472993555	0.00737864513542985	0.0479343200629433	0.036879081825912	3707	tags=32%, list=22%, signal=25%	362617/366251/361844/313365/298874/363164/298184/361769/29192/299284/50662/362003/313845/29300/114505/29344/360630/360801/315663/363014/24941/65129/140433/360635/306871/24332/312299/304005/25524/682408/689616/54266/25446/116777/290834/84352/314423/171379/289664/313672/299802/83469/81659/25304/360606/25285/246334/24205/81762/363104/300128/24650/24329/85496/304729/64537/679869/497991/286994/25537/8…
GO:0046040	IMP metabolic process	22	0.553166475565228	1.7224608671411	0.00741648634483073	0.048002530372725	0.0369315605841902	2098	tags=41%, list=12%, signal=36%	289276/292072/117544/24465/81643/25028/100360582/290029/291355
GO:0072010	glomerular epithelium development	28	-0.574564369437092	-1.69969394501368	0.00741990097864483	0.048002530372725	0.0369315605841902	2405	tags=36%, list=14%, signal=31%	25473/311553/29492/316258/50672/85497/25484/24326/299907/113970
GO:0150117	positive regulation of cell-substrate junction organization	34	-0.532048054057887	-1.64048220735543	0.00740864072867319	0.048002530372725	0.0369315605841902	3128	tags=53%, list=19%, signal=43%	25631/498003/361598/499443/29645/25622/83785/84050/81762/60445/366474/246331/679221/25513/25745/296512/301363/686590
GO:0007628	adult walking behavior	44	-0.489175535775964	-1.57237225585497	0.00740917851914037	0.048002530372725	0.0369315605841902	2383	tags=36%, list=14%, signal=31%	360904/81574/363167/266732/24316/290986/29710/312647/85496/312974/287478/362342/29477/316539/83731/24239
GO:0099590	neurotransmitter receptor internalization	56	-0.467640400941092	-1.58277197911252	0.00746608980351386	0.0482211373582773	0.0370997495748197	2031	tags=29%, list=12%, signal=25%	313474/306636/112400/304294/140670/307842/171136/499263/312108/25489/474147/315840/291553/686590/299858/499010
GO:0060420	regulation of heart growth	82	-0.425496760865574	-1.5547063382977	0.00747686384155253	0.0482211373582773	0.0370997495748197	1994	tags=23%, list=12%, signal=21%	24649/681740/25203/112400/81810/24205/499497/297480/170915/59323/679028/24413/25022/170899/56718/29610/64553/24586/64033
GO:0120161	regulation of cold-induced thermogenesis	138	-0.383991839974712	-1.49637575639459	0.0074749895251844	0.0482211373582773	0.0370997495748197	2524	tags=27%, list=15%, signal=23%	303185/29452/83785/313977/171402/100363074/25366/58852/29260/361060/171379/25339/312440/24205/79255/360914/304135/286994/313388/362860/499022/246074/297408/25288/94188/679028/291406/24708/26295/84587/309816/498416/171105/29467/100366024/29489/25718
GO:0033143	regulation of intracellular steroid hormone receptor signaling pathway	71	-0.434283625849346	-1.54909004623316	0.00758763018375958	0.0488850105647173	0.0376105116815979	3193	tags=35%, list=19%, signal=29%	313115/25429/360801/287422/619577/64202/25321/100312983/171379/246334/497672/100361376/497991/297480/84584/60447/79128/301126/170915/24208/24413/291841/54299/100362634/83724
GO:0050768	negative regulation of neurogenesis	151	-0.364341848718635	-1.43857185876414	0.00760699280294606	0.0489592330606105	0.0376676160171925	4195	tags=40%, list=25%, signal=31%	310533/84046/50557/60396/81507/290562/315806/25496/25559/24494/360734/29613/84017/108348065/171360/24855/303130/29192/299284/315196/298894/315996/171086/500562/25614/25744/313757/84027/360921/307505/25595/303206/310635/305589/192117/83469/246249/300438/360702/114125/313633/29596/84489/300231/24674/309280/25164/362860/246331/25529/316201/29751/24708/300652/313539/81740/24592/282840/310207/360272/8…
GO:1903543	positive regulation of exosomal secretion	15	0.630107074523815	1.75240004860645	0.00763564489604058	0.0490155850842991	0.0377109714020178	5828	tags=87%, list=35%, signal=57%	25216/83841/498798/25132/29448/287645/246772/56084/94338/362645/292925/24771/365191
GO:0009952	anterior/posterior pattern specification	209	-0.340989749341837	-1.41416885431483	0.00763069193118133	0.0490155850842991	0.0377109714020178	1507	tags=15%, list=9%, signal=14%	287647/24205/114125/300128/353227/304729/305343/296787/84354/307594/362342/289392/25507/311071/170915/116548/679028/140590/679693/312781/114510/363122/303617/304947/29467/305497/140588/315606/29424/360748/300711
GO:0043414	macromolecule methylation	122	0.315581368249061	1.38638771412028	0.00763930230450474	0.0490155850842991	0.0377109714020178	4646	tags=42%, list=28%, signal=31%	293058/29619/499420/63864/171365/362103/290279/298081/298426/502632/291844/24185/314462/294718/304928/296098/307503/360569/289307/363001/312706/364382/684233/687711/295384/305443/25604/304012/302931/304323/170818/363450/245975/311441/686883/292747/288309/368084/81755/140665/679247/312947/24420/60421/287150/291324/287054/690032/314999/84379/502633
GO:0043101	purine-containing compound salvage	17	0.623025288427988	1.80338029213902	0.0076576477802986	0.0490828491708462	0.0377627221674079	3872	tags=53%, list=23%, signal=41%	292072/24465/25028/24165/290029/291355/79127/289632/295088
GO:1901990	regulation of mitotic cell cycle phase transition	303	-0.318103171077299	-1.37339674969738	0.00770187625844228	0.0493157061348258	0.0379418746205367	2186	tags=22%, list=13%, signal=19%	302705/303378/89842/362844/499871/100314055/497895/307029/315655/100362458/25203/64470/303037/680006/64046/303348/308755/24205/680111/298594/500679/362165/24650/497672/286993/24329/296084/308768/298884/301056/100361376/54226/362704/25515/311327/304530/289521/25164/25443/362860/498411/171576/304477/257649/54244/361182/316395/24296/310806/314374/171103/24246/24708/685055/360849/287871/304862/114483…
GO:0038084	vascular endothelial growth factor signaling pathway	44	-0.486463696731838	-1.56365550662391	0.007753784724573	0.0495972111019562	0.0381584552396749	2432	tags=41%, list=14%, signal=35%	292401/83785/54251/192126/84382/65261/497811/305253/361388/361341/361324/100363275/25267/246331/85243/58946/24629/81527
GO:0000271	polysaccharide biosynthetic process	61	-0.450543564397625	-1.55332591788833	0.00780289967533722	0.0498492886669258	0.0383523953880443	1809	tags=28%, list=11%, signal=25%	295430/311215/289827/287533/54241/85496/292155/497886/114005/362029/288333/690987/299907/24954/498416/56718/686098
GO:0050795	regulation of behavior	82	-0.424720401513357	-1.55186962855816	0.00780916295310803	0.0498492886669258	0.0383523953880443	2903	tags=27%, list=17%, signal=22%	24659/24536/24604/316351/25321/24498/116647/314396/24316/54239/312667/81517/313633/499497/363287/291905/24938/24954/50659/56718/307829/24718
GO:0043518	negative regulation of DNA damage response, signal transduction by p53 class mediator	15	0.629075573350704	1.74953132552909	0.00781853243389799	0.049858118472753	0.0383591887488592	2913	tags=67%, list=17%, signal=55%	85489/314856/363133/81683/309757/311059/116722/365548/500569/304775
GO:0048167	regulation of synaptic plasticity	275	-0.315667061212948	-1.35202932763819	0.00784270492979054	0.0499612315068187	0.0384385205098112	2174	tags=16%, list=13%, signal=14%	116647/293485/84016/191595/24316/192117/293735/25152/361845/64829/29366/316258/100314224/81739/313633/79255/688705/85496/113894/499497/54226/304580/171500/305438/685244/114486/24310/24413/29477/24246/140448/287476/311191/316539/315840/25679/24592/171105/315606/29424/246212/361368/29456/309243/24718
GO:0035988	chondrocyte proliferation	27	-0.558931443745967	-1.64080345054062	0.0078947648161558	0.0501904447528113	0.0386148696067306	4480	tags=70%, list=27%, signal=52%	84399/81516/29143/161452/64032/84017/499241/310644/290553/25446/81801/116564/25304/305104/140590/299907/65205/192243/685781
GO:0032836	glomerular basement membrane development	10	-0.707167450251769	-1.62332360639197	0.0078886570572166	0.0501904447528113	0.0386148696067306	2405	tags=50%, list=14%, signal=43%	25473/363265/25484/299907/171396
GO:0042551	neuron maturation	65	-0.444217194793145	-1.55898727779223	0.00790816128073	0.050224466811391	0.0386410450543139	2465	tags=28%, list=15%, signal=24%	316639/84027/24716/116647/305589/299737/50672/54226/81651/309639/24326/361833/24708/116690/81666/83731/56718/300160
GO:0046456	icosanoid biosynthetic process	42	0.446280436870511	1.57299293723114	0.00792880651450979	0.0502533391574463	0.0386632584832574	2804	tags=33%, list=17%, signal=28%	29527/295037/25380/81509/170897/24653/81683/309757/29624/29566/29692/367808/304289/289197
[truncated: 5,259 more rows]
