# Supplementary material for: Mechanosensitive Ion Channel PIEZO1 Suppresses BMP2‐Induced Ossification of the Annulus Fibrosus Cells
Source: JOR Spine. 2026 Mar 3;9(1):e70168. doi: 10.1002/jsp2.70168 (PMC12954436; doi:10.1002/jsp2.70168)
Supplement: Supplementary file 13 — Table S6: Full list of GO analysis under Yoda1 treatment. [file JSP2-9-e70168-s008.csv]

ID	Description	GeneRatio	BgRatio	RichFactor	FoldEnrichment	zScore	pvalue	p.adjust	qvalue	geneID	Count
GO:0051276	chromosome organization	237/3091	443/12082	0.534988713318284	2.0911464362056	13.7190491948894	2.28657618156166e-37	1.2701930688575e-33	1.16085862354441e-33	Slc25a16/Numa1/Kifc1/Cdk1/Zfp365/Cct6a/Ran/Pds5b/Brca2/Cit/Mad1l1/Anapc5/Mapkapk5/Baz1b/Cct8/Hnrnpd/Clasp1/Tpr/Gnl3l/Pds5a/Ptges3/Nuf2/Parp1/Rpa1/Smc1a/H3f3a/Pttg1/Chmp6/Cltc/Rad21/Nek2/Rock2/Myc/Gen1/Smc6/Nusap1/Ncapg2/Kif18a/Nop10/Ctc1/Mad2l1/Aurkb/Cdk5rap2/Cdc27/Pum2/Xrcc6/Cdk2/H3f3b/Nup107/Akap8/Rad51c/Rrs1/Terf1/Spdl1/Mybl2/Bub1b/Ccne2/Tpx2/Pml/Cep63/Nat10/Ncapd3/Itgb3bp/Clasp2/Kpnb1/Zwilch/…	237
GO:0007059	chromosome segregation	193/3091	346/12082	0.557803468208092	2.18032400611135	13.0609926478712	9.08330697022006e-34	2.52288851097862e-30	2.30572576407218e-30	Numa1/Kifc1/Srpk1/Cdk1/Ran/Brca2/Cit/Mad1l1/Anapc5/Baz1b/Clasp1/Tpr/Nuf2/Smc1a/Cenpf/Pttg1/Chmp6/Cltc/Rad21/Aurka/Nek2/Gen1/Nup37/Smc6/Nusap1/Actr2/Ncapg2/Kif18a/Mad2l1/Aurkb/Cdk5rap2/Cdc27/Rad18/Dync1h1/Pum2/Dsn1/Rcc2/Akap8/Spc25/Rrs1/Naa60/Terf1/Spdl1/Mybl2/Bub1b/Plscr1/Ccne2/Tpx2/Cep63/Ncapd3/Diaph3/Clasp2/Kpnb1/Zwilch/Knstrn/Cenpe/Mre11/Ncaph2/Stard9/Smc4/Ndc1/Dicer1/Dlgap5/Cenpn/Spag5/Mapre1…	193
GO:0006260	DNA replication	148/3091	245/12082	0.604081632653061	2.36121458612562	12.6207672718772	3.04884701186499e-31	5.64544838363667e-28	5.15950496078064e-28	Hltf/Slc25a16/Rev3l/Cdk1/Zfp365/Rfc3/Brca2/Rfc5/Mcm7/Rfc2/Chaf1b/Rfc4/Mcm4/Donson/Cdc7/Polq/Pds5a/Cacybp/Dhx9/Ereg/Rfc1/Parp1/Rpa1/Mcm6/Zranb3/Fzr1/Dtl/Pole2/Nfic/Npm1/Gen1/Jade2/Rbbp7/Ctc1/Pole4/Etaa1/Samhd1/Cdk2/Baz1a/Nfia/Mms22l/Terf1/Ccne2/Gins1/Rpa3/Rbms1/Faf1/Ssrp1/Orc1/Meaf6/Mre11/Obi1/Topbp1/Nfib/Atr/Tp53/Wdhd1/Blm/Actl6a/Gins3/Supt16h/Zmpste24/Fam111a/Dnajc2/Prim2/Mcm3/Orc2/Recql/Rbbp8/R…	148
GO:0051301	cell division	243/3091	500/12082	0.486	1.8996609511485	12.046726166199	1.03898944382403e-29	1.44289659011062e-26	1.31869633883244e-26	Daxx/Kifc1/Cdk1/Ran/Pds5b/Brca2/Cit/Mad1l1/Ppp1cc/Specc1l/Anapc5/Usp16/Tp63/Cdc7/Septin11/Clasp1/Tpr/Pds5a/Nuf2/Ereg/Myh10/Smc1a/Ercc6l/Vegfd/Pttg1/Nedd1/Chmp6/Fzr1/Babam2/Zbtb18/Aurka/Nek2/Rock2/Myc/Fign/Nup37/Prpf40a/Nusap1/Actr2/Ncapg2/Vrk1/Mad2l1/Sptbn1/Pkp4/Aurkb/Cdc27/Dync1h1/Dsn1/Rcc2/Cdk2/Septin7/Spc25/Abcg2/Cdk14/Kat14/Terf1/Spdl1/Thoc2/Septin8/Ccnf/Mtmr4/Bub1b/Ccne2/Tpx2/Wdr5/Cntrob/Doc…	243
GO:0098813	nuclear chromosome segregation	146/3091	252/12082	0.579365079365079	2.26460332866027	11.8948553359266	4.18943652688472e-28	4.65446398136892e-25	4.25382155140316e-25	Numa1/Kifc1/Cdk1/Ran/Brca2/Cit/Mad1l1/Anapc5/Baz1b/Clasp1/Tpr/Nuf2/Smc1a/Cenpf/Pttg1/Chmp6/Cltc/Rad21/Aurka/Nek2/Gen1/Nusap1/Actr2/Ncapg2/Kif18a/Mad2l1/Aurkb/Cdk5rap2/Cdc27/Dync1h1/Rcc2/Akap8/Spc25/Rrs1/Terf1/Spdl1/Mybl2/Bub1b/Ccne2/Tpx2/Cep63/Ncapd3/Clasp2/Kpnb1/Zwilch/Knstrn/Cenpe/Mre11/Ncaph2/Smc4/Ndc1/Spag5/Mapre1/Kat2b/Ncaph/Aspm/Espl1/Prc1/Aaas/Cdc42/Ndc80/Ccdc61/Cdt1/Kif2a/Kif23/Smc3/Ino80…	146
GO:0000819	sister chromatid segregation	112/3091	182/12082	0.615384615384615	2.40539531642735	11.2010222789002	7.06694057520765e-25	6.54280914921309e-22	5.97962357793448e-22	Numa1/Kifc1/Cdk1/Ran/Cit/Mad1l1/Anapc5/Baz1b/Clasp1/Tpr/Nuf2/Smc1a/Chmp6/Cltc/Rad21/Nek2/Gen1/Nusap1/Ncapg2/Kif18a/Mad2l1/Aurkb/Cdk5rap2/Cdc27/Akap8/Rrs1/Spdl1/Mybl2/Bub1b/Tpx2/Ncapd3/Clasp2/Kpnb1/Zwilch/Knstrn/Cenpe/Ncaph2/Smc4/Spag5/Mapre1/Kat2b/Ncaph/Espl1/Prc1/Aaas/Ndc80/Ccdc61/Cdt1/Kif2a/Kif23/Smc3/Ino80/Ube2c/Ska1/Stag1/Trip13/Rb1/Anapc1/Tacc3/Bccip/Smarca5/Plk1/Kif2c/Anapc15/Psrc1/Tubg1/Be…	112
GO:0000070	mitotic sister chromatid segregation	105/3091	168/12082	0.625	2.44297961824652	11.0428960913635	3.57983683463382e-24	2.84085623091298e-21	2.59632376743442e-21	Numa1/Kifc1/Cdk1/Ran/Cit/Mad1l1/Anapc5/Baz1b/Clasp1/Tpr/Nuf2/Smc1a/Chmp6/Cltc/Rad21/Nek2/Gen1/Nusap1/Ncapg2/Kif18a/Mad2l1/Aurkb/Cdk5rap2/Akap8/Rrs1/Spdl1/Mybl2/Bub1b/Tpx2/Ncapd3/Clasp2/Kpnb1/Zwilch/Knstrn/Cenpe/Ncaph2/Smc4/Spag5/Mapre1/Kat2b/Ncaph/Espl1/Prc1/Aaas/Ndc80/Ccdc61/Cdt1/Kif2a/Kif23/Smc3/Ino80/Ube2c/Ska1/Stag1/Trip13/Rb1/Bccip/Smarca5/Plk1/Kif2c/Anapc15/Psrc1/Tubg1/Becn1/Kif18b/Cenpc/Sk…	105
GO:0006261	DNA-templated DNA replication	91/3091	137/12082	0.664233576642336	2.59633454318754	11.0176269633316	6.82088110572587e-24	4.7362493177884e-21	4.32856704906788e-21	Hltf/Slc25a16/Cdk1/Zfp365/Rfc3/Brca2/Rfc5/Mcm7/Rfc2/Rfc4/Mcm4/Donson/Cdc7/Polq/Rfc1/Parp1/Zranb3/Fzr1/Pole2/Gen1/Pole4/Etaa1/Samhd1/Cdk2/Baz1a/Mms22l/Ccne2/Gins1/Orc1/Mre11/Topbp1/Atr/Wdhd1/Blm/Zmpste24/Fam111a/Prim2/Mcm3/Orc2/Recql/Rbbp8/Pola1/Cdt1/Pold2/Lig1/Mcm5/Ino80/Tonsl/Ccne1/Wrn/Ticrr/Mcm2/Mcm10/Gins4/Pold3/Gmnn/Pold1/Ilkap/Mcmbp/Pola2/Pcna/Slfn9/Atad5/Primpol/E2f8/Orc6/Fbxo5/Prkdc/E2f7/C…	91
GO:0000280	nuclear division	177/3091	366/12082	0.483606557377049	1.890305540676	10.1411424505066	1.52318373394265e-21	9.40142849116825e-19	8.59218146059112e-19	Numa1/Kifc1/Cdk1/Gja1/Ran/Brca2/Cit/Mad1l1/Anapc5/Baz1b/Usp16/Ranbp1/Clasp1/Tpr/Nuf2/Ereg/Epgn/Calr/Smc1a/Pttg1/Chmp6/Fzr1/Cltc/Mtbp/Rad21/Fignl1/Aurka/Nek2/Gen1/Nusap1/Actr2/Ncapg2/Kif18a/Mad2l1/Aurkb/Cdk5rap2/Akap8/Rad51c/Nfia/Rrs1/Cdkn1b/Terf1/Spdl1/Mybl2/Bub1b/Ccne2/Tpx2/Cep63/Phip/Ncapd3/Clasp2/Kpnb1/Zwilch/Knstrn/Cenpe/Mre11/Ncaph2/Rspo1/Nfib/Smc4/Ndc1/Spag5/Mapre1/Kat2b/Ncaph/Aspm/Espl1/Pr…	177
GO:0140014	mitotic nuclear division	130/3091	241/12082	0.539419087136929	2.10846373690986	10.1913746326078	2.64913196589296e-21	1.47159280705354e-18	1.34492247068439e-18	Numa1/Kifc1/Cdk1/Ran/Cit/Mad1l1/Anapc5/Baz1b/Usp16/Ranbp1/Clasp1/Tpr/Nuf2/Ereg/Epgn/Smc1a/Chmp6/Cltc/Mtbp/Rad21/Aurka/Nek2/Gen1/Nusap1/Ncapg2/Kif18a/Mad2l1/Aurkb/Cdk5rap2/Akap8/Nfia/Rrs1/Cdkn1b/Spdl1/Mybl2/Bub1b/Tpx2/Phip/Ncapd3/Clasp2/Kpnb1/Zwilch/Knstrn/Cenpe/Ncaph2/Nfib/Smc4/Spag5/Mapre1/Kat2b/Ncaph/Espl1/Prc1/Aaas/Cdc42/Ndc80/Ccdc61/Cdt1/Kif2a/Kif23/Smc3/Edn1/Ino80/Ube2c/Ska1/Obsl1/Stag1/Trip…	130
GO:0044770	cell cycle phase transition	207/3091	462/12082	0.448051948051948	1.75133084321049	9.65486236859999	5.53585694261088e-20	2.62537373681952e-17	2.39938936618136e-17	Slc25a16/Cdk1/Cit/Mad1l1/Anapc5/Map3k20/Atf2/Adamts1/Eif4g1/Ube2l3/Gnb1l/Tp63/Donson/Paics/Cdc7/Ccni/Ppat/Clasp1/Tpr/Cul4b/Cenpf/Pkmyt1/Rps6kb1/Fzr1/Dtl/Ints7/Babam2/Mtbp/Rad21/Myc/Npm1/Gen1/Tfap4/Ctc1/Mad2l1/Creb3l1/Gadd45a/Aurkb/Cdk5rap2/Cdc27/Eif2ak4/Ezh2/Etaa1/Rcc2/Cdk2/Akap8/Rad51c/Cdkn2b/Rbl1/Nfia/App/Abcg2/Paxip1/Cdk14/Kat14/Cdkn1b/Spdl1/Usp28/Ccnf/Bub1b/Ccne2/Cep63/Cdk16/Orc1/Cdkn2c/Clasp…	207
GO:0090068	positive regulation of cell cycle process	126/3091	237/12082	0.531645569620253	2.07807886514135	9.82775041142559	5.67137440897107e-20	2.62537373681952e-17	2.39938936618136e-17	Numa1/Cdk1/Gja1/Cit/Mad1l1/Anapc5/Map3k20/Adamts1/Eif4g1/Ranbp1/Tp63/Cdc7/Tpr/Cul4b/Ereg/Epgn/Dtl/Mtbp/Rad21/Aurka/Rock2/Npm1/Gen1/Smc6/Nusap1/Ncapg2/Azin1/Mad2l1/Pkp4/Aurkb/Rad18/Ezh2/Dync1h1/Rcc2/Cdk2/Rad51c/App/Plscr1/Ccne2/Phip/Orc1/Ncapd3/Anp32b/Cenpe/Ncaph2/Apex1/Wee1/Smarcd3/Smc4/Cep295/Plk4/Spag5/Kat2b/Ncaph/Gpsm2/Rdx/Cdc42/Ndc80/Kif23/Edn1/Slf2/Ino80/Ccne1/Ube2c/Sass6/Ska1/Fam83d/Rb1/Tgf…	126
GO:0044772	mitotic cell cycle phase transition	174/3091	370/12082	0.47027027027027	1.83817709654009	9.60103527793789	1.38476050099782e-19	5.91718814080221e-17	5.40785416705464e-17	Cdk1/Cit/Mad1l1/Anapc5/Adamts1/Eif4g1/Donson/Paics/Cdc7/Ccni/Ppat/Clasp1/Tpr/Cul4b/Cenpf/Pkmyt1/Rps6kb1/Fzr1/Dtl/Babam2/Mtbp/Rad21/Myc/Gen1/Tfap4/Ctc1/Mad2l1/Creb3l1/Gadd45a/Aurkb/Cdk5rap2/Cdc27/Ezh2/Etaa1/Rcc2/Cdk2/Rad51c/Cdkn2b/Rbl1/Nfia/App/Abcg2/Cdk14/Kat14/Cdkn1b/Spdl1/Ccnf/Bub1b/Ccne2/Orc1/Cdkn2c/Clasp2/Rnaseh2b/Cdk6/Anp32b/Zwilch/Cenpe/Mre11/Apex1/Camk2g/Topbp1/Nfib/Wee1/Atr/Smarcd3/Kank2/…	174
GO:0006281	DNA repair	216/3091	500/12082	0.432	1.688587512132	9.2203904032167	1.65336339093192e-18	6.56030974044774e-16	5.99561777027419e-16	Hltf/Slc25a16/Rev3l/Zfp365/Ung/Pms2/Rfc3/Brca2/Rfc5/Mcm7/Rfc2/Chaf1b/Rfc4/Ube2v2/Mcm4/Cdc7/Polq/Cul4b/Dhx9/Rfc1/Parp1/Rpa1/Smc1a/Ercc6l/Usp9x/Fancb/Fh/Nono/Pttg1/Tdp1/Zranb3/Dtl/Pole2/LOC120093168/Babam2/Rad21/Fignl1/Npm1/Gen1/Parpbp/Mta1/Smc6/Actr2/Ube2t/Rad18/Xrcc6/Samhd1/Cdk2/Rad51c/Mms22l/Usp28/Xrcc2/Usp1/Rpa3/Pml/Ssrp1/Parp2/Mad2l2/Meaf6/Mre11/Apex1/Topbp1/Atr/Tp53/Twist1/Wdhd1/Blm/Hpf1/Actl…	216
GO:0051983	regulation of chromosome segregation	63/3091	92/12082	0.684782608695652	2.67665592955706	9.46510022793557	5.71878152447553e-18	2.1178554245641e-15	1.93555672228389e-15	Numa1/Cdk1/Cit/Mad1l1/Anapc5/Tpr/Rad21/Gen1/Smc6/Ncapg2/Mad2l1/Aurkb/Cdk5rap2/Cdc27/Rad18/Pum2/Rcc2/Spdl1/Bub1b/Plscr1/Ncapd3/Zwilch/Cenpe/Ncaph2/Smc4/Kat2b/Ncaph/Ndc80/Ube2c/Ska1/Trip13/Rb1/Ppp2r2d/Anapc1/Tacc3/Plk1/Kif2c/Chtf18/Anapc15/Becn1/Bub3/Hormad1/Ska3/Smc2/Fbxo5/Cdc23/Cdc6/Cdc20/Ttk/Atm/Smc5/Bub1/Kntc1/Hnrnpu/Ncapg/Haspin/Zwint/Birc5/Zw10/Ncapd2/Ccnb1/Knl1/Rmi2	63
GO:0048285	organelle fission	186/3091	417/12082	0.446043165467626	1.74347897935291	9.05923020822232	8.37200547928393e-18	2.90665565233889e-15	2.65645937017016e-15	Numa1/Kifc1/Cdk1/Coro1c/Gja1/Ran/Brca2/Cit/Mad1l1/Anapc5/Baz1b/Usp16/Ranbp1/Clasp1/Tpr/Nuf2/Ereg/Epgn/Calr/Smc1a/Pttg1/Chmp6/Fzr1/Cltc/Mtbp/Rad21/Fignl1/Aurka/Nek2/Gen1/Nusap1/Actr2/Ncapg2/Kif18a/Mad2l1/Aurkb/Cdk5rap2/Akap8/Rad51c/Nfia/Abcg2/Rrs1/Cdkn1b/Terf1/Spdl1/Mybl2/Bub1b/Ccne2/Tpx2/Cep63/Phip/Acox1/Ncapd3/Clasp2/Kpnb1/Zwilch/Knstrn/Cenpe/Mre11/Ncaph2/Rspo1/Nfib/Smc4/Ndc1/Mfn1/Spag5/Mapre1/K…	186
GO:0007051	spindle organization	104/3091	193/12082	0.538860103626943	2.10627880039493	9.08379923100931	2.9808331479537e-17	9.74031066875458e-15	8.90189366723262e-15	Numa1/Kifc1/Cdk1/Pcnt/Clasp1/Tpr/Nuf2/Smc1a/Chmp6/Cltc/Aurka/Nek2/Aurkb/Dync1h1/Spc25/Mybl2/Tpx2/Cep63/Clasp2/Kpnb1/Knstrn/Cenpe/Chd3/Dctn1/Stard9/Dicer1/Dlgap5/Spag5/Mapre1/Gpsm2/Aspm/Tubgcp4/Espl1/Parp3/Prc1/Aaas/Ndc80/Ccdc61/Kif2a/Kif23/Smc3/Ino80/Ska1/Stag1/Cep72/Ckap5/Tacc1/Stmn1/Cep120/Haus1/Tacc3/Bccip/Tubgcp2/Ptpa/Ezr/Cenph/Bcas2/Plk1/Hdac3/Psrc1/Tubg1/Ddb1/Map4/Wdr62/Cep126/Ska3/Aunip/Cp…	104
GO:0045787	positive regulation of cell cycle	142/3091	296/12082	0.47972972972973	1.87515192319463	8.93805524235189	4.0355288960814e-17	1.24540905654068e-14	1.13820794536846e-14	Numa1/C20h6orf89/Cdk1/Gja1/Brca2/Cit/Lfng/Mad1l1/Anapc5/Map3k20/Adamts1/Eif4g1/Ranbp1/Tp63/Cdc7/Tpr/Cul4b/Ereg/Epgn/Calr/Slc6a4/Rps6kb1/Dtl/Mtbp/Rad21/Aurka/Rock2/Myc/Npm1/Gen1/Smc6/Nusap1/Ncapg2/Azin1/Mad2l1/Pkp4/Aurkb/Map3k7/Rad18/Ezh2/Dync1h1/Rcc2/Cdk2/Rad51c/Usp2/App/Plscr1/Ccne2/Phip/Orc1/Ncapd3/Anp32b/Cenpe/Ncaph2/Apex1/Rara/Wee1/Smarcd3/Smc4/Tp53/Cep295/Plk4/Spag5/Kat2b/Ncaph/Gpsm2/Rdx/Cdc…	142
GO:0031023	microtubule organizing center organization	81/3091	143/12082	0.566433566433566	2.21405705262062	8.56288447176832	2.26509145034082e-15	6.62241210875962e-13	6.0523745512431e-13	Kiaa1614/Kifc1/Brca2/Ranbp1/Cep135/Clasp1/Sdccag8/Aurka/Nek2/Rock2/Npm1/Gen1/Azin1/Nin/Gadd45a/Cdk5rap2/Trim37/Cdk2/Mdm1/Ccnf/Xrcc2/Cntrob/Crocc/Cep63/Nat10/Clasp2/Chd3/Xpo1/Dctn1/Pcm1/Dzip1/Cep295/Stk3/Plk4/Kat2b/Ndc80/Ccdc61/Odf2/Sass6/Ssx2ip/Cep72/Ckap5/Cep85/Cep120/Haus1/Kat2a/Plk1/Ulk4/Cep250/Slc16a1/Wdr90/Brca1/Wdr62/Cep76/Alms1/Sgo1/Cpap/Haus5/Poc1b/Cetn4/Cep68/Ccp110/Mcph1/Poc1a/Rttn/Haus…	81
GO:0033044	regulation of chromosome organization	98/3091	187/12082	0.524064171122995	2.04844494193077	8.47190651455159	2.76275358413669e-15	7.67354807993965e-13	7.01303186120592e-13	Numa1/Cdk1/Cct6a/Cit/Mad1l1/Anapc5/Mapkapk5/Baz1b/Cct8/Hnrnpd/Tpr/Gnl3l/Ptges3/Parp1/H3f3a/Rad21/Nek2/Myc/Gen1/Ctc1/Mad2l1/Aurkb/Cdk5rap2/Cdc27/Cdk2/H3f3b/Terf1/Spdl1/Bub1b/Pml/Nat10/Zwilch/Cenpe/Mre11/Atr/Smc4/Tp53/Wdhd1/Hnrnpa2b1/Actl6a/Hnrnpc/Cct5/Kat2b/Ncaph/Ruvbl1/Ndc80/Tcp1/Slf2/Ino80/Ube2c/Ska1/Cct7/Trip13/Pif1/Rb1/Xrcc5/Anapc1/Tacc3/Smarca5/Plk1/Xrcc1/Anapc15/Becn1/Fen1/Ruvbl2/Cct2/Ska3/S…	98
GO:0007098	centrosome cycle	76/3091	132/12082	0.575757575757576	2.25050243620286	8.47002127073347	4.94582146996384e-15	1.30828753645948e-12	1.19567403256319e-12	Kiaa1614/Kifc1/Brca2/Ranbp1/Cep135/Sdccag8/Aurka/Nek2/Rock2/Npm1/Gen1/Azin1/Nin/Gadd45a/Cdk5rap2/Trim37/Cdk2/Mdm1/Ccnf/Xrcc2/Cntrob/Crocc/Cep63/Nat10/Chd3/Xpo1/Dctn1/Pcm1/Cep295/Stk3/Plk4/Kat2b/Ndc80/Odf2/Sass6/Ssx2ip/Cep72/Ckap5/Cep85/Cep120/Haus1/Kat2a/Plk1/Cep250/Slc16a1/Wdr90/Brca1/Wdr62/Cep76/Alms1/Sgo1/Cpap/Haus5/Poc1b/Cetn4/Cep68/Ccp110/Mcph1/Poc1a/Rttn/Haus4/Cep192/Cntln/Haus6/Haus7/Kif11…	76
GO:0006302	double-strand break repair	129/3091	274/12082	0.470802919708029	1.84025909929227	8.24892356149894	7.13808113369832e-15	1.80236548625883e-12	1.64722322047019e-12	Slc25a16/Rev3l/Zfp365/Brca2/Mcm7/Ube2v2/Mcm4/Cdc7/Polq/Parp1/Rpa1/Fancb/Fh/Tdp1/LOC120093168/Babam2/Rad21/Fignl1/Gen1/Parpbp/Mta1/Smc6/Actr2/Xrcc6/Samhd1/Rad51c/Mms22l/Xrcc2/Rpa3/Pml/Parp2/Mad2l2/Meaf6/Mre11/Topbp1/Atr/Tp53/Twist1/Blm/Hpf1/Actl6a/Mcm3/Recql/Parp3/Rbbp8/Rpa2/Rad54l/Hmgb2/Ruvbl1/Pola1/Lig1/Smchd1/Mcm5/Slf2/Ino80/Tonsl/Nsmce1/Wrn/Msh2/Trip13/Esco2/Xrcc5/Dek/Mcm2/Wdr48/Babam1/Ankle1/…	129
GO:0006310	DNA recombination	129/3091	277/12082	0.465703971119134	1.82032849532882	8.09825844104506	2.01093166049496e-14	4.85683711915197e-12	4.43877501078591e-12	Rev3l/Zfp365/Ung/Pms2/Brca2/Mcm7/Mcm4/Cdc7/Polq/Parp1/Rpa1/Fancb/Nono/LOC120093168/Rad21/Fignl1/Gen1/Parpbp/Smc6/Actr2/Rad18/Xrcc6/Samhd1/Rad51c/Mms22l/Paxip1/Xrcc2/Rpa3/Cep63/Mad2l2/Meaf6/Mre11/Apex1/Topbp1/Blm/Actl6a/Mcm3/Recql/Parp3/Rbbp8/Rpa2/Rad54l/Hmgb2/Ruvbl1/Lig1/Smchd1/Mcm5/Ino80/Hspd1/Tonsl/Nsmce1/Wrn/Msh2/Trip13/Pif1/Xrcc5/Msh6/Mcm2/Wdr48/Ankle1/Gins2/Ercc2/Gins4/Exosc6/Plk1/Rmi1/Chtf1…	129
GO:0140694	membraneless organelle assembly	170/3091	398/12082	0.42713567839196	1.66957401045993	7.96418419694029	2.98621369426806e-14	6.64623892372434e-12	6.07415042477095e-12	Numa1/Kifc1/Hdac2/Pwp2/Rcc1l/Cnot6l/Cep135/Clasp1/Tpr/G3bp2/Wnk3/Mapk9/Myh10/Smc1a/Csrp2/Chmp6/Flii/Cltc/Aurka/Nek2/Npm1/Dazap2/Aurkb/Eif1ax/Cdk5rap2/Dync1h1/Pum2/Trim37/Cdk2/Neb/Casq1/Rrs1/Flnc/Mdm1/Mybl2/Tpx2/Cntrob/Cep63/Lsm3/Csrp1/Diaph3/Caprin1/Clasp2/Kpnb1/Cenpe/Eif2s1/Sqle/Stard9/Eif5/Lcp1/Dhx29/Dicer1/Dlgap5/Itgb1/Cep295/Plk4/Spag5/Mapre1/Kat2b/Gpsm2/Cnot1/Aspm/Dbnl/Tubgcp4/Prc1/G3bp1/Eif…	170
GO:0007346	regulation of mitotic cell cycle	174/3091	410/12082	0.424390243902439	1.65884274565813	7.95789130968472	2.99110662633859e-14	6.64623892372434e-12	6.07415042477095e-12	Pim1/Cdk1/Brca2/Sik1/Mad1l1/Anapc5/Map3k20/Atf2/Adamts1/Eif4g1/Donson/Cdc7/Tpr/Cul4b/Ereg/Epgn/Cenpf/Pkmyt1/Rps6kb1/Fzr1/Dtl/Babam2/Mtbp/Rad21/Aurka/Myc/Gen1/Nusap1/Tfap4/Ctc1/Mad2l1/Creb3l1/Aurkb/Cdk5rap2/Ezh2/Etaa1/Rcc2/Cdk2/Rad51c/Usp2/Cdkn2b/Rbl1/App/Cdkn1b/Spdl1/Bub1b/Ccne2/Rpa3/Pml/Phip/Orc1/Cdkn2c/Rnaseh2b/Cdk6/Anp32b/Zwilch/Cenpe/Mre11/Apex1/Topbp1/Wee1/Atr/Smarcd3/Kank2/Dlgap5/Tp53/Blm/C…	174
GO:1902850	microtubule cytoskeleton organization involved in mitosis	81/3091	149/12082	0.543624161073825	2.12490039278355	8.10082645220435	5.1359640278512e-14	1.09731846825821e-11	1.002864554912e-11	Numa1/Kifc1/Cdk1/Gja1/Pcnt/Clasp1/Tpr/Nuf2/Smc1a/Chmp6/Cltc/Aurka/Nek2/Nusap1/Mad2l1/Aurkb/Cdk5rap2/Dync1h1/Spc25/Spdl1/Mybl2/Tpx2/Clasp2/Kpnb1/Cenpe/Dctn1/Dlgap5/Itgb1/Mapre1/Gpsm2/Parp3/Prc1/Sapcd2/Aaas/Ndc80/Ccdc61/Kif2a/Kif23/Smc3/Stag1/Ckap5/Tacc1/Stmn1/Tacc3/Bccip/Dynlt1/Ptpa/Cenph/Plk1/Hdac3/Psrc1/Tubg1/Map4/Wdr62/Cep126/Enkd1/Bora/Cdc20/Mcph1/Stag2/Hnrnpu/Poc1a/Chek2/Kif4a/Cep192/Uhrf1/Ra…	81
GO:0000725	recombinational repair	90/3091	173/12082	0.520231213872832	2.03346280362716	8.02744243519596	6.6993497207567e-14	1.37832917402976e-11	1.25968669408224e-11	Rev3l/Zfp365/Brca2/Mcm7/Mcm4/Cdc7/Polq/Parp1/Rpa1/Fancb/LOC120093168/Rad21/Fignl1/Gen1/Parpbp/Smc6/Actr2/Samhd1/Rad51c/Mms22l/Xrcc2/Rpa3/Mad2l2/Meaf6/Mre11/Topbp1/Blm/Actl6a/Mcm3/Recql/Rbbp8/Rpa2/Rad54l/Ruvbl1/Smchd1/Mcm5/Ino80/Tonsl/Nsmce1/Wrn/Mcm2/Wdr48/Ankle1/Gins2/Gins4/Plk1/Rmi1/Ppp4c/Ubqln4/Brd8/Brca1/Ruvbl2/Hrob/Mcm8/Mcmdc2/Aunip/Kdm1a/Fus/Prkdc/Palb2/Prmt1/Htatsf1/Rhno1/Atm/Smc5/Timeless/…	90
GO:1905818	regulation of chromosome separation	42/3091	59/12082	0.711864406779661	2.78251237874858	8.04727944510714	2.4621468275536e-13	4.88472343823579e-11	4.46426095838007e-11	Numa1/Mad1l1/Anapc5/Tpr/Rad21/Gen1/Ncapg2/Mad2l1/Cdk5rap2/Spdl1/Bub1b/Plscr1/Ncapd3/Zwilch/Cenpe/Ncaph2/Smc4/Ncaph/Ndc80/Ube2c/Ska1/Trip13/Rb1/Plk1/Anapc15/Ska3/Smc2/Fbxo5/Cdc23/Cdc20/Ttk/Atm/Bub1/Kntc1/Ncapg/Haspin/Zwint/Birc5/Zw10/Ncapd2/Ccnb1/Knl1	42
GO:0000724	double-strand break repair via homologous recombination	87/3091	169/12082	0.514792899408284	2.01220569739595	7.76959720993619	3.81745246368136e-13	7.31239601232757e-11	6.68296669050279e-11	Rev3l/Zfp365/Brca2/Mcm7/Mcm4/Cdc7/Polq/Parp1/Rpa1/Fancb/LOC120093168/Rad21/Fignl1/Gen1/Parpbp/Smc6/Actr2/Samhd1/Rad51c/Mms22l/Xrcc2/Rpa3/Mad2l2/Meaf6/Mre11/Topbp1/Blm/Actl6a/Mcm3/Recql/Rbbp8/Rpa2/Rad54l/Ruvbl1/Smchd1/Mcm5/Ino80/Tonsl/Nsmce1/Wrn/Mcm2/Wdr48/Ankle1/Gins2/Gins4/Plk1/Rmi1/Ppp4c/Ubqln4/Brd8/Brca1/Ruvbl2/Mcm8/Mcmdc2/Aunip/Kdm1a/Fus/Prkdc/Palb2/Prmt1/Htatsf1/Atm/Smc5/Timeless/Recql4/Mdc1…	87
GO:1901987	regulation of cell cycle phase transition	155/3091	363/12082	0.426997245179063	1.66903290723178	7.58843923565017	4.36703807407607e-13	8.08629883383085e-11	7.39025425658557e-11	Slc25a16/Cdk1/Mad1l1/Anapc5/Map3k20/Atf2/Adamts1/Eif4g1/Gnb1l/Tp63/Donson/Cdc7/Tpr/Cul4b/Cenpf/Pkmyt1/Fzr1/Dtl/Ints7/Babam2/Mtbp/Rad21/Npm1/Gen1/Tfap4/Ctc1/Mad2l1/Creb3l1/Aurkb/Cdk5rap2/Eif2ak4/Ezh2/Etaa1/Rcc2/Cdk2/Rad51c/Cdkn2b/Rbl1/App/Paxip1/Cdk14/Cdkn1b/Spdl1/Usp28/Bub1b/Ccne2/Cep63/Cdk16/Orc1/Cdkn2c/Rnaseh2b/Cdk6/Anp32b/Zwilch/Cenpe/Mre11/Apex1/Topbp1/Wee1/Atr/Smarcd3/Kank2/Tp53/Blm/Clspn/Pk…	155
GO:0051321	meiotic cell cycle	105/3091	220/12082	0.477272727272727	1.86554807211553	7.59662205086781	8.09608671038886e-13	1.4507665056842e-10	1.32588883545689e-10	Numa1/Cdk1/Gja1/Brca2/Lfng/Nuf2/Ereg/Calr/Rpa1/Smc1a/Pkmyt1/Pttg1/Fzr1/Fignl1/Aurka/Nek2/Actr2/Prkacb/Kif18a/Prkaca/Cdk2/Rad51c/Terf1/Ccne2/Cep63/Ncapd3/Cenpe/Mre11/Ncaph2/Rspo1/Smc4/Ndc1/Dicer1/Ncaph/Aspm/Tubgcp4/Espl1/Rbbp8/Ing2/Ndc80/Smc3/Edn1/Ccne1/Siah1/Sun2/Ska1/Suv39h2/Trip13/Fanca/Ankle1/Nsun2/Rad1/Tubgcp2/Plk1/Rmi1/Chtf18/Psmc3ip/Tubg1/Prkar2a/Ddb1/Cdc25a/Hormad1/Cdc25b/Mybl1/Mcmdc2/Cenp…	105
GO:0051310	metaphase chromosome alignment	55/3091	90/12082	0.611111111111111	2.38869118228549	7.75314789729432	1.0183831070263e-12	1.76784942485347e-10	1.61567819907495e-10	Numa1/Kifc1/Cdk1/Brca2/Mad1l1/Nuf2/Cenpf/Chmp6/Nek2/Kif18a/Aurkb/Dync1h1/Rcc2/Spc25/Rrs1/Spdl1/Kpnb1/Knstrn/Cenpe/Spag5/Mapre1/Kat2b/Cdc42/Ndc80/Cdt1/Ska1/Fam83d/Rb1/Kif2c/Psrc1/Becn1/Bub3/Cenpc/Ska3/Sgo1/Cdc23/Ect2/Ska2/Ttk/Spc24/Eml4/Cdca8/Incenp/Hnrnpu/Mlh1/Kif14/Cep192/Zwint/Racgap1/Nudc/Zw10/Cenpq/Ccnb1/Knl1/Mis12	55
GO:1901990	regulation of mitotic cell cycle phase transition	123/3091	273/12082	0.450549450549451	1.76109299952716	7.45777772718166	1.48700931900849e-12	2.50313235366429e-10	2.28767015807909e-10	Cdk1/Mad1l1/Anapc5/Adamts1/Eif4g1/Donson/Cdc7/Tpr/Cul4b/Cenpf/Pkmyt1/Fzr1/Dtl/Babam2/Mtbp/Rad21/Gen1/Tfap4/Ctc1/Mad2l1/Creb3l1/Aurkb/Cdk5rap2/Ezh2/Etaa1/Rcc2/Cdk2/Rad51c/Cdkn2b/Rbl1/App/Cdkn1b/Spdl1/Bub1b/Ccne2/Orc1/Cdkn2c/Rnaseh2b/Cdk6/Anp32b/Zwilch/Cenpe/Mre11/Apex1/Topbp1/Wee1/Atr/Smarcd3/Kank2/Tp53/Blm/Clspn/Pkia/Rdx/Rpa2/Ndc80/Brd7/Ino80/Ccne1/Pdpn/Ube2c/Mbtps1/Sass6/Ska1/Ctdsp1/Ticrr/Trip13…	123
GO:0050000	chromosome localization	62/3091	108/12082	0.574074074074074	2.24392201972273	7.61346494445172	1.93356815040174e-12	3.15910913984755e-10	2.88718241157511e-10	Numa1/Kifc1/Cdk1/Brca2/Mad1l1/Nuf2/Cenpf/Chmp6/Nek2/Actr2/Kif18a/Aurkb/Dync1h1/Rcc2/Spc25/Rrs1/Terf1/Spdl1/Cep63/Kpnb1/Knstrn/Cenpe/Spag5/Mapre1/Kat2b/Cdc42/Ndc80/Cdt1/Ska1/Fam83d/Rb1/Kif2c/Psrc1/Nup98/Becn1/Bub3/Cenpc/Ska3/Sgo1/Cdc23/Ect2/Ska2/Ttk/Atm/Spc24/Eml4/Cdca8/Incenp/Hnrnpu/Mlh1/Kif14/Cep192/Zwint/Racgap1/Birc5/Nudc/Zw10/Cenpq/Nde1/Ccnb1/Knl1/Mis12	62
GO:0045005	DNA-templated DNA replication maintenance of fidelity	39/3091	55/12082	0.709090909090909	2.77167142142878	7.72116467037268	2.16941454264482e-12	3.44317079554057e-10	3.1467928839627e-10	Hltf/Cdk1/Zfp365/Brca2/Donson/Polq/Parp1/Zranb3/Gen1/Etaa1/Samhd1/Mms22l/Mre11/Atr/Blm/Fam111a/Recql/Rbbp8/Tonsl/Wrn/Pold1/Pcna/Slfn9/Primpol/Prkdc/Atm/Traip/Timeless/Polg/Rad50/Rad51/Pole/Tipin/Nucks1/Rfwd3/Ddx11/Exo1/Atrx/Fancm	39
GO:0033045	regulation of sister chromatid segregation	44/3091	66/12082	0.666666666666667	2.60584492612962	7.66995043857999	2.49906107331322e-12	3.8561900728486e-10	3.52426068906131e-10	Numa1/Cdk1/Cit/Mad1l1/Anapc5/Tpr/Rad21/Gen1/Mad2l1/Aurkb/Cdk5rap2/Cdc27/Spdl1/Bub1b/Zwilch/Cenpe/Kat2b/Ndc80/Ube2c/Ska1/Trip13/Rb1/Anapc1/Tacc3/Plk1/Anapc15/Becn1/Ska3/Fbxo5/Cdc23/Cdc6/Cdc20/Ttk/Atm/Bub1/Kntc1/Hnrnpu/Haspin/Zwint/Birc5/Zw10/Ccnb1/Knl1/Rmi2	44
GO:0008608	attachment of spindle microtubules to kinetochore	33/3091	43/12082	0.767441860465116	2.99975171728875	7.7021512866202	2.90482096349683e-12	4.3611568789797e-10	3.98576145290049e-10	Cdk1/Mad1l1/Nuf2/Nek2/Aurkb/Rcc2/Spc25/Knstrn/Cenpe/Spag5/Mapre1/Kat2b/Cdc42/Ndc80/Cdt1/Ska1/Rb1/Kif2c/Becn1/Bub3/Cenpc/Ska3/Sgo1/Ect2/Ska2/Spc24/Eml4/Hnrnpu/Cep192/Racgap1/Ccnb1/Knl1/Mis12	33
GO:0051225	spindle assembly	68/3091	124/12082	0.548387096774194	2.14351760052598	7.50449318190898	3.1759653640019e-12	4.6427598939554e-10	4.24312491705849e-10	Numa1/Kifc1/Clasp1/Tpr/Smc1a/Chmp6/Cltc/Aurka/Nek2/Aurkb/Dync1h1/Mybl2/Tpx2/Cep63/Clasp2/Kpnb1/Cenpe/Stard9/Dicer1/Spag5/Mapre1/Gpsm2/Aspm/Tubgcp4/Prc1/Aaas/Ndc80/Ccdc61/Kif2a/Kif23/Smc3/Ino80/Ska1/Stag1/Haus1/Bccip/Tubgcp2/Bcas2/Plk1/Hdac3/Ddb1/Ska3/Fbxo5/Haus5/Ska2/Cdc20/Stag2/Incenp/Hnrnpu/Mlh1/Chek2/Kif4a/Haus4/Cep192/Haus6/Uhrf1/Racgap1/Rcc1/Rhoa/Mastl/Flna/Haus7/Kif11/Kif15/Tubb5/Ccnb2/Mzt1…	68
GO:0051984	positive regulation of chromosome segregation	24/3091	27/12082	0.888888888888889	3.47445990150616	7.54702243589406	7.30570207483194e-12	1.04059423142799e-09	9.51022971846544e-10	Numa1/Cdk1/Mad1l1/Smc6/Ncapg2/Aurkb/Rad18/Rcc2/Ncapd3/Cenpe/Ncaph2/Smc4/Kat2b/Ncaph/Ska1/Becn1/Ska3/Smc2/Cdc6/Smc5/Hnrnpu/Ncapg/Ncapd2/Ccnb1	24
GO:1903046	meiotic cell cycle process	90/3091	185/12082	0.486486486486487	1.90156251366216	7.24535926433112	9.33778926786184e-12	1.29678548457431e-09	1.18516204312889e-09	Cdk1/Gja1/Brca2/Nuf2/Ereg/Calr/Pkmyt1/Pttg1/Fzr1/Fignl1/Aurka/Actr2/Kif18a/Prkaca/Cdk2/Rad51c/Terf1/Ccne2/Cep63/Ncapd3/Cenpe/Mre11/Ncaph2/Rspo1/Smc4/Ndc1/Dicer1/Ncaph/Aspm/Espl1/Ing2/Ndc80/Edn1/Ccne1/Siah1/Ska1/Suv39h2/Trip13/Fanca/Ankle1/Nsun2/Rad1/Plk1/Rmi1/Chtf18/Psmc3ip/Tubg1/Prkar2a/Ddb1/Cdc25a/Hormad1/Cdc25b/Mybl1/Mcmdc2/Cenpc/Ska3/Smc2/Sgo1/Cdc25c/Fbxo5/Mnd1/Ska2/Sgo2/Cdc20/Ttk/Atm/Ehmt2/I…	90
GO:0007052	mitotic spindle organization	65/3091	119/12082	0.546218487394958	2.13504101090452	7.29561535602977	1.2094012109423e-11	1.63859115287427e-09	1.49754609508979e-09	Numa1/Kifc1/Pcnt/Clasp1/Tpr/Nuf2/Smc1a/Chmp6/Cltc/Aurka/Nek2/Aurkb/Dync1h1/Spc25/Mybl2/Tpx2/Clasp2/Kpnb1/Cenpe/Dctn1/Dlgap5/Gpsm2/Parp3/Prc1/Aaas/Ndc80/Ccdc61/Kif2a/Kif23/Smc3/Stag1/Ckap5/Tacc1/Stmn1/Tacc3/Bccip/Ptpa/Cenph/Plk1/Psrc1/Tubg1/Map4/Wdr62/Cep126/Bora/Cdc20/Stag2/Hnrnpu/Poc1a/Chek2/Kif4a/Cep192/Uhrf1/Racgap1/Rcc1/Rhoa/Birc5/Nudc/Flna/Kif11/Gnai1/Stil/Ccnb1/Kif15/Mzt1	65
GO:0071824	protein-DNA complex organization	78/3091	154/12082	0.506493506493506	1.97976530102056	7.17456452241674	1.81233634107501e-11	2.39703056539803e-09	2.19070129649243e-09	Daxx/Sart3/Hat1/Chaf1b/Lin54/Taf1/H3f3a/Nap1l1/Myc/Npm1/Asf1b/Arid1a/H3f3b/Dnajc9/Rad51c/Baz1a/Naa60/Terf1/Ssrp1/Itgb3bp/Anp32b/Smarca4/Cenpe/Smarcd3/Dlgap5/Tp53/Cenpn/Supt16h/Tcf4/Hmgb2/Creb1/Cdt1/Hp1bp3/Mcm2/Nasp/Gtf2h5/Smarca5/Cenph/Gmnn/Taf10/Taf5/Taf13/Nap1l4/Smarcc1/Ubtf/Grwd1/Mis18a/Mcmdc2/Cenpc/Hjurp/Cenpt/Macroh2a2/Atad2/H1f10/Hmgb1/Smarcc2/Hmgb2l1/Cenpi/Kntc1/Rad51/Cenpk/Taf9/Cenpw/Hira…	78
GO:0033047	regulation of mitotic sister chromatid segregation	33/3091	45/12082	0.733333333333333	2.86642941874259	7.35454219027499	2.47886633327657e-11	3.20234941426775e-09	2.92670069165064e-09	Numa1/Cdk1/Mad1l1/Tpr/Rad21/Gen1/Mad2l1/Aurkb/Cdk5rap2/Spdl1/Bub1b/Zwilch/Cenpe/Kat2b/Ndc80/Ska1/Trip13/Plk1/Anapc15/Becn1/Ska3/Fbxo5/Ttk/Atm/Bub1/Kntc1/Hnrnpu/Haspin/Zwint/Birc5/Zw10/Ccnb1/Knl1	33
GO:0051304	chromosome separation	43/3091	67/12082	0.641791044776119	2.50861190649792	7.26022350565218	2.99879811633345e-11	3.78598262187098e-09	3.46009648686034e-09	Numa1/Mad1l1/Anapc5/Tpr/Rad21/Gen1/Ncapg2/Mad2l1/Cdk5rap2/Spdl1/Bub1b/Plscr1/Ncapd3/Zwilch/Cenpe/Ncaph2/Smc4/Ncaph/Espl1/Ndc80/Ube2c/Ska1/Trip13/Rb1/Plk1/Anapc15/Ska3/Smc2/Fbxo5/Cdc23/Cdc20/Ttk/Atm/Bub1/Kntc1/Ncapg/Haspin/Zwint/Birc5/Zw10/Ncapd2/Ccnb1/Knl1	43
GO:0031297	replication fork processing	35/3091	50/12082	0.7	2.7361371724361	7.21268677093711	5.32693628210161e-11	6.57580689934988e-09	6.00978097978387e-09	Hltf/Cdk1/Zfp365/Brca2/Donson/Polq/Parp1/Zranb3/Gen1/Etaa1/Samhd1/Mms22l/Mre11/Atr/Blm/Fam111a/Recql/Rbbp8/Tonsl/Wrn/Pcna/Primpol/Prkdc/Atm/Traip/Timeless/Rad50/Rad51/Tipin/Nucks1/Rfwd3/Ddx11/Exo1/Atrx/Fancm	35
GO:0044786	cell cycle DNA replication	27/3091	34/12082	0.794117647058823	3.10402116200735	7.20325896711023	7.16380987971503e-11	8.65107910474282e-09	7.9064199198777e-09	Slc25a16/Cdk1/Brca2/Mcm4/Donson/Cdc7/Fzr1/Cdk2/Gins1/Zmpste24/Mcm3/Pola1/Cdt1/Lig1/Ino80/Mcm2/Gmnn/Ilkap/Pcna/Atad5/E2f8/Fbxo5/E2f7/Rad51/Tk1/Dbf4/Atrx	27
GO:0065004	protein-DNA complex assembly	69/3091	134/12082	0.514925373134328	2.01272350637624	6.91182332680275	1.01772264435824e-10	1.20286155093831e-08	1.0993228026293e-08	Daxx/Sart3/Hat1/Chaf1b/Taf1/H3f3a/Nap1l1/Npm1/Asf1b/H3f3b/Dnajc9/Rad51c/Baz1a/Naa60/Terf1/Itgb3bp/Anp32b/Smarca4/Cenpe/Dlgap5/Tp53/Cenpn/Tcf4/Hmgb2/Creb1/Cdt1/Hp1bp3/Mcm2/Nasp/Gtf2h5/Smarca5/Cenph/Gmnn/Taf10/Taf5/Taf13/Nap1l4/Ubtf/Grwd1/Mis18a/Mcmdc2/Cenpc/Hjurp/Cenpt/Macroh2a2/Atad2/H1f10/Hmgb1/Hmgb2l1/Cenpi/Kntc1/Rad51/Cenpk/Taf9/Cenpw/Hira/Chaf1a/H1f4/Taf12/Cenpo/Taf4/Atrx/Oip5/H1f5/Taf1b/Cenp…	69
GO:0010948	negative regulation of cell cycle process	116/3091	267/12082	0.434456928838951	1.69819107545526	6.764099800686	1.1060198048096e-10	1.27998750327445e-08	1.1698099821484e-08	Slc25a16/Kifc1/Cdk1/Mad1l1/Znhit1/Baz1b/Map3k20/Atf2/Gnb1l/Donson/Tpr/Pkmyt1/Fzr1/Dtl/Ints7/Babam2/Mtbp/Rad21/Nek2/Npm1/Gen1/Prkaca/Mad2l1/Creb3l1/Aurkb/Cdk5rap2/Eif2ak4/Ezh2/Etaa1/Trim37/Cdkn2b/Rbl1/Mdm1/Spdl1/Usp28/Ccnf/Bub1b/Cep63/Orc1/Rnaseh2b/Zwilch/Cenpe/Mre11/Topbp1/Wee1/Atr/Kank2/Tp53/Blm/Clspn/Kat2b/Rpa2/Ndc80/Cdt1/Brd7/Mbtps1/Ska1/Ctdsp1/Ticrr/Msh2/Trip13/Rb1/Fgfr2/Fgfr3/Babam1/Nsun2/Dg…	116
GO:2001251	negative regulation of chromosome organization	48/3091	81/12082	0.592592592592593	2.31630660100411	6.96927812894281	1.32024089912101e-10	1.49672208053412e-08	1.36788869096898e-08	Mad1l1/Baz1b/Tpr/Gnl3l/Parp1/H3f3a/Rad21/Gen1/Ctc1/Mad2l1/Cdk5rap2/H3f3b/Terf1/Spdl1/Bub1b/Pml/Nat10/Zwilch/Cenpe/Tp53/Hnrnpc/Ndc80/Ska1/Trip13/Pif1/Smarca5/Plk1/Xrcc1/Anapc15/Ska3/Fbxo5/Tent4b/Ttk/Atm/Recql4/Bub1/Rad50/Kntc1/Hnrnpu/Hnrnpa1/Haspin/Zwint/Birc5/Zw10/Atrx/Ccnb1/Naa10/Knl1	48
GO:0033260	nuclear DNA replication	24/3091	29/12082	0.827586206896552	3.23484197726436	7.06472378705217	1.69617815277658e-10	1.88445392773478e-08	1.72224573280873e-08	Slc25a16/Cdk1/Brca2/Mcm4/Donson/Cdc7/Fzr1/Cdk2/Gins1/Zmpste24/Mcm3/Pola1/Cdt1/Lig1/Ino80/Mcm2/Gmnn/Ilkap/Pcna/Atad5/Rad51/Tk1/Dbf4/Atrx	24
GO:0007091	metaphase/anaphase transition of mitotic cell cycle	37/3091	56/12082	0.660714285714286	2.58257845357489	6.95978154699236	2.07574792252782e-10	2.26093719796903e-08	2.06632244176505e-08	Cit/Mad1l1/Anapc5/Tpr/Rad21/Gen1/Mad2l1/Cdk5rap2/Cdc27/Spdl1/Bub1b/Zwilch/Cenpe/Ndc80/Ube2c/Ska1/Trip13/Rb1/Anapc1/Tacc3/Plk1/Anapc15/Ska3/Fbxo5/Cdc23/Cdc6/Cdc20/Ttk/Atm/Bub1/Kntc1/Haspin/Zwint/Birc5/Zw10/Ccnb1/Knl1	37
GO:0051052	regulation of DNA metabolic process	155/3091	389/12082	0.398457583547558	1.55747800854791	6.55294483077705	2.62963611580218e-10	2.80915935063098e-08	2.56735526042792e-08	Cdk1/Zfp365/Gja1/Ddx39b/Cct6a/Pms2/Mapkapk5/Rfc2/Cct8/Ube2v2/Anxa3/Cdc7/Hnrnpd/Polq/Gnl3l/Pds5a/Cacybp/Ptges3/Dhx9/Ereg/Parp1/Fancb/Fh/Pfn1/Babam2/Fignl1/Nek2/Myc/Npm1/Parpbp/Jade2/Actr2/Ctc1/Aurkb/Rad18/Cdk2/Baz1a/Paxip1/Terf1/Usp1/Pml/Faf1/Nat10/Mad2l2/Meaf6/Mre11/Obi1/Atr/Tp53/Twist1/Hnrnpa2b1/Blm/Actl6a/Hnrnpc/Cct5/Zmpste24/Dnajc2/Parp3/Rpa2/Hmgb2/Ruvbl1/Cdc42/Cdt1/Tcp1/Smc3/Smchd1/Slf2/Ino80…	155
GO:0044784	metaphase/anaphase transition of cell cycle	37/3091	57/12082	0.649122807017544	2.53727005965253	6.82090498691294	4.46052502729941e-10	4.67513519370721e-08	4.27271344720259e-08	Cit/Mad1l1/Anapc5/Tpr/Rad21/Gen1/Mad2l1/Cdk5rap2/Cdc27/Spdl1/Bub1b/Zwilch/Cenpe/Ndc80/Ube2c/Ska1/Trip13/Rb1/Anapc1/Tacc3/Plk1/Anapc15/Ska3/Fbxo5/Cdc23/Cdc6/Cdc20/Ttk/Atm/Bub1/Kntc1/Haspin/Zwint/Birc5/Zw10/Ccnb1/Knl1	37
GO:0010965	regulation of mitotic sister chromatid separation	32/3091	46/12082	0.695652173913043	2.71914253161352	6.84930738573346	4.65200504009102e-10	4.78553481438993e-08	4.37361019656121e-08	Mad1l1/Anapc5/Tpr/Rad21/Gen1/Mad2l1/Cdk5rap2/Spdl1/Bub1b/Zwilch/Cenpe/Ndc80/Ube2c/Ska1/Trip13/Rb1/Plk1/Anapc15/Ska3/Fbxo5/Cdc23/Cdc20/Ttk/Atm/Bub1/Kntc1/Haspin/Zwint/Birc5/Zw10/Ccnb1/Knl1	32
GO:0044839	cell cycle G2/M phase transition	72/3091	147/12082	0.489795918367347	1.91449831307483	6.54074639113106	7.54248429684129e-10	7.6179091398097e-08	6.96218215572546e-08	Cdk1/Cit/Donson/Cdc7/Cenpf/Pkmyt1/Fzr1/Dtl/Babam2/Rad21/Npm1/Ctc1/Creb3l1/Gadd45a/Aurkb/Etaa1/Rcc2/Cdk2/Akap8/Rad51c/App/Paxip1/Cdk14/Kat14/Orc1/Rnaseh2b/Cdk6/Mre11/Topbp1/Wee1/Atr/Smarcd3/Tp53/Blm/Clspn/Pkia/Ndc80/Mbtps1/Ccna2/Ticrr/Calm3/Babam1/Ccny/Nes/Plk1/Brca1/Cdc25a/Ccnd1/Cdc25b/Atad5/Cdc25c/Fbxo5/Cdk4/Cdc6/Cdc20/Atm/Sin3a/Kif14/Chek2/Rrm1/Khdrbs1/Ensa/Birc5/Mastl/Ccnb1/Skp2/Rad51b/Arpp19/…	72
GO:0010639	negative regulation of organelle organization	135/3091	332/12082	0.406626506024096	1.58940842632906	6.38503665442834	8.02524518655441e-10	7.96075660916246e-08	7.27551833359999e-08	Kifc1/Evi5l/Mphosph9/Mad1l1/Specc1l/Baz1b/Phldb2/Clasp1/Tpr/Gnl3l/Parp1/H3f3a/Usp9x/Mpv17l/Spta1/Mid1/Slit2/Pfn1/Lrrk2/Flii/Mtbp/Rad21/Npm1/Gen1/Plekhh2/Ctc1/Mad2l1/Sptbn1/Cdk5rap2/Fez1/Trim37/Gclc/Fkbp4/H3f3b/Mdm1/Terf1/Spdl1/Capzb/Ccnf/Bub1b/Tpx2/Pml/Nat10/Diaph3/Clasp2/Zwilch/Cenpe/Mtor/Kank2/Tp53/Slc25a4/Mfn1/Ttbk2/Bbof1/Hnrnpc/Mapre1/Map2/Kat2b/Rdx/Kif24/Add3/Add1/Capza1/Ndc80/Odf2l/Dbn1/Ssh…	135
GO:0051306	mitotic sister chromatid separation	33/3091	49/12082	0.673469387755102	2.63243518047788	6.71342239802459	9.34996225186127e-10	9.11211233492796e-08	8.32776877945095e-08	Mad1l1/Anapc5/Tpr/Rad21/Gen1/Mad2l1/Cdk5rap2/Spdl1/Bub1b/Zwilch/Cenpe/Ncaph2/Ndc80/Ube2c/Ska1/Trip13/Rb1/Plk1/Anapc15/Ska3/Fbxo5/Cdc23/Cdc20/Ttk/Atm/Bub1/Kntc1/Haspin/Zwint/Birc5/Zw10/Ccnb1/Knl1	33
GO:0051169	nuclear transport	128/3091	312/12082	0.41025641025641	1.60359687761823	6.3333428085065	1.13743065195624e-09	1.08745698332134e-07	9.93851917297609e-08	Thoc3/Cdk1/Ddx39b/Ran/Elavl1/Ppp1cc/Pom121/Nup153/Atf2/Ncbp2/Nup54/Tpr/Dhx9/Calr/Nup85/Tnpo2/Lrrk2/Npm1/Nxt1/Chp1/Ranbp17/Prkaca/Desi1/Angpt1/Cpsf6/Nup107/Cdkn1b/Thoc2/Ipo9/Cse1l/Ssb/Smo/Pml/Rbm10/Phip/Zc3h12a/Anp32b/Kpnb1/Nup35/Xpo1/Xpo4/Pkig/Ipo7/Ndc1/Tp53/Nup205/Ywhab/Ipo5/Hnrnpa2b1/Stk3/Kcnq2/Pkia/Tardbp/Nup58/Uaca/Phb2/Xpo7/Nup155/Aaas/Rbm15b/Ing1/Iws1/Anp32a/Kpna3/Bard1/Tnpo1/Mbtps1/Mettl14…	128
GO:0000075	cell cycle checkpoint signaling	77/3091	162/12082	0.475308641975309	1.85787091955538	6.44522779951033	1.15499481576884e-09	1.08745698332134e-07	9.93851917297609e-08	Slc25a16/Cdk1/Mad1l1/Map3k20/Atf2/Gnb1l/Donson/Tpr/Fzr1/Dtl/Ints7/Babam2/Gen1/Mad2l1/Creb3l1/Aurkb/Cdk5rap2/Eif2ak4/Etaa1/Spdl1/Usp28/Bub1b/Cep63/Orc1/Rnaseh2b/Zwilch/Cenpe/Mre11/Topbp1/Atr/Tp53/Blm/Clspn/Rpa2/Ndc80/Cdt1/Mbtps1/Ska1/Ticrr/Msh2/Trip13/Babam1/Nsun2/Dgkz/Rad1/Rad9a/Plk1/Anapc15/Brca1/Prpf19/Ccnd1/Hormad1/Ska3/Wdr76/Prkdc/Cdc6/Rhno1/Ttk/Atm/Ptpn11/Timeless/Bub1/Mdc1/Kntc1/Chek2/Tipin…	77
GO:0007099	centriole replication	29/3091	41/12082	0.707317073170732	2.76473790943021	6.63648032462342	1.65974478631599e-09	1.53664704799755e-07	1.40437703586e-07	Cep135/Npm1/Cdk5rap2/Trim37/Cdk2/Mdm1/Cntrob/Cep63/Cep295/Plk4/Kat2b/Sass6/Cep72/Cep85/Cep120/Kat2a/Wdr90/Wdr62/Cep76/Alms1/Cpap/Poc1b/Cetn4/Ccp110/Rttn/Stil/Cetn2/Deup1/Cep152	29
GO:0045786	negative regulation of cell cycle	130/3091	320/12082	0.40625	1.58793675186024	6.24974008502658	1.77566053672969e-09	1.61701545598909e-07	1.47782757008581e-07	Slc25a16/Kifc1/Cdk1/Mad1l1/Znhit1/Baz1b/Map3k20/Atf2/Gnb1l/Donson/Tpr/Pkmyt1/Fzr1/Dtl/Ints7/Babam2/Mtbp/Rad21/Nek2/Npm1/Gen1/Prkacb/Prkaca/Mad2l1/Creb3l1/Aurkb/Cdk5rap2/Eif2ak4/Ezh2/Etaa1/Trim37/Cdkn2b/Rbl1/Cdkn1b/Mdm1/Spdl1/Usp28/Ccnf/Bub1b/Pml/Cep63/Orc1/Rnaseh2b/Cdk6/Zwilch/Cenpe/Mre11/Topbp1/Wee1/Atr/Casp3/Hpgd/Kank2/Tp53/Blm/Clspn/Kat2b/Rpa2/Ndc80/Cdt1/Brd7/Mbtps1/Ska1/Ctdsp1/Ticrr/Msh2/Trip…	130
GO:0006913	nucleocytoplasmic transport	127/3091	311/12082	0.408360128617363	1.5961847537868	6.24527154325473	1.86651247510653e-09	1.67233496761561e-07	1.52838534251932e-07	Thoc3/Cdk1/Ddx39b/Ran/Elavl1/Ppp1cc/Pom121/Nup153/Atf2/Ncbp2/Nup54/Tpr/Dhx9/Calr/Nup85/Tnpo2/Lrrk2/Npm1/Nxt1/Chp1/Ranbp17/Prkaca/Desi1/Angpt1/Cpsf6/Nup107/Cdkn1b/Thoc2/Ipo9/Cse1l/Ssb/Smo/Pml/Rbm10/Phip/Zc3h12a/Anp32b/Kpnb1/Nup35/Xpo1/Xpo4/Pkig/Ipo7/Ndc1/Tp53/Nup205/Ywhab/Ipo5/Hnrnpa2b1/Stk3/Kcnq2/Pkia/Tardbp/Nup58/Uaca/Phb2/Xpo7/Nup155/Aaas/Rbm15b/Ing1/Iws1/Anp32a/Kpna3/Bard1/Tnpo1/Mbtps1/Mettl14…	127
GO:0033046	negative regulation of sister chromatid segregation	27/3091	37/12082	0.72972972972973	2.85234377049324	6.61631227677949	2.00130724539782e-09	1.68443359820983e-07	1.53944255893998e-07	Mad1l1/Tpr/Rad21/Gen1/Mad2l1/Cdk5rap2/Spdl1/Bub1b/Zwilch/Cenpe/Ndc80/Ska1/Trip13/Plk1/Anapc15/Ska3/Fbxo5/Ttk/Atm/Bub1/Kntc1/Haspin/Zwint/Birc5/Zw10/Ccnb1/Knl1	27
GO:0033048	negative regulation of mitotic sister chromatid segregation	27/3091	37/12082	0.72972972972973	2.85234377049324	6.61631227677949	2.00130724539782e-09	1.68443359820983e-07	1.53944255893998e-07	Mad1l1/Tpr/Rad21/Gen1/Mad2l1/Cdk5rap2/Spdl1/Bub1b/Zwilch/Cenpe/Ndc80/Ska1/Trip13/Plk1/Anapc15/Ska3/Fbxo5/Ttk/Atm/Bub1/Kntc1/Haspin/Zwint/Birc5/Zw10/Ccnb1/Knl1	27
GO:0045841	negative regulation of mitotic metaphase/anaphase transition	27/3091	37/12082	0.72972972972973	2.85234377049324	6.61631227677949	2.00130724539782e-09	1.68443359820983e-07	1.53944255893998e-07	Mad1l1/Tpr/Rad21/Gen1/Mad2l1/Cdk5rap2/Spdl1/Bub1b/Zwilch/Cenpe/Ndc80/Ska1/Trip13/Plk1/Anapc15/Ska3/Fbxo5/Ttk/Atm/Bub1/Kntc1/Haspin/Zwint/Birc5/Zw10/Ccnb1/Knl1	27
GO:2000816	negative regulation of mitotic sister chromatid separation	27/3091	37/12082	0.72972972972973	2.85234377049324	6.61631227677949	2.00130724539782e-09	1.68443359820983e-07	1.53944255893998e-07	Mad1l1/Tpr/Rad21/Gen1/Mad2l1/Cdk5rap2/Spdl1/Bub1b/Zwilch/Cenpe/Ndc80/Ska1/Trip13/Plk1/Anapc15/Ska3/Fbxo5/Ttk/Atm/Bub1/Kntc1/Haspin/Zwint/Birc5/Zw10/Ccnb1/Knl1	27
GO:0045132	meiotic chromosome segregation	44/3091	76/12082	0.578947368421053	2.26297059374415	6.47586536853097	2.17506369149822e-09	1.80335504571233e-07	1.64812760158616e-07	Brca2/Nuf2/Pttg1/Aurka/Actr2/Terf1/Ccne2/Cep63/Ncapd3/Cenpe/Mre11/Ncaph2/Smc4/Ndc1/Ncaph/Aspm/Espl1/Ndc80/Ccne1/Ska1/Trip13/Plk1/Psmc3ip/Ddb1/Hormad1/Mcmdc2/Cenpc/Ska3/Smc2/Sgo1/Fbxo5/Mnd1/Ska2/Ttk/Atm/Ehmt2/Mlh1/Haspin/Zwint/Mastl/Brip1/Knl1/Fancd2/Ccnb2	44
GO:1901989	positive regulation of cell cycle phase transition	55/3091	104/12082	0.528846153846154	2.06713660005475	6.40827995815029	2.24485659358389e-09	1.83384976137625e-07	1.67599742273299e-07	Cdk1/Mad1l1/Anapc5/Adamts1/Eif4g1/Tp63/Cdc7/Cul4b/Dtl/Mtbp/Npm1/Ezh2/Rcc2/Rad51c/App/Ccne2/Anp32b/Cenpe/Apex1/Wee1/Smarcd3/Rdx/Ccne1/Ube2c/Sass6/Ska1/Fam83d/Rb1/Anxa1/Tfdp1/Cyp1a1/Cdc25a/Ccnd1/Cdc25b/Ska3/Atad5/Cpap/Cdc25c/Fbxo5/Cdc23/Gli1/Cdk4/Cdc20/Akt1/Sin3a/Chek2/Rrm1/Larp7/Ccnd3/Birc5/Rrm2/Stil/Ccnb1/Rad51b/Chek1	55
GO:0000086	G2/M transition of mitotic cell cycle	65/3091	131/12082	0.49618320610687	1.93946473509648	6.33885697820983	2.56393816598269e-09	2.06415601623679e-07	1.88647959947132e-07	Cdk1/Cit/Donson/Cdc7/Cenpf/Pkmyt1/Fzr1/Dtl/Babam2/Rad21/Ctc1/Creb3l1/Gadd45a/Aurkb/Etaa1/Rcc2/Cdk2/Rad51c/App/Cdk14/Kat14/Orc1/Rnaseh2b/Cdk6/Mre11/Topbp1/Wee1/Atr/Smarcd3/Blm/Clspn/Pkia/Mbtps1/Ccna2/Ticrr/Calm3/Babam1/Ccny/Nes/Plk1/Brca1/Cdc25a/Ccnd1/Cdc25b/Cdc25c/Fbxo5/Cdk4/Cdc6/Cdc20/Atm/Sin3a/Kif14/Chek2/Rrm1/Khdrbs1/Ensa/Birc5/Mastl/Ccnb1/Skp2/Rad51b/Arpp19/Calm2/Inip/Chek1	65
GO:0140013	meiotic nuclear division	74/3091	156/12082	0.474358974358974	1.85415888974608	6.29579397664962	2.70978926228107e-09	2.1504113359959e-07	1.96531031759122e-07	Gja1/Brca2/Nuf2/Ereg/Calr/Pttg1/Fzr1/Fignl1/Aurka/Actr2/Kif18a/Rad51c/Terf1/Ccne2/Cep63/Ncapd3/Cenpe/Mre11/Ncaph2/Rspo1/Smc4/Ndc1/Ncaph/Aspm/Espl1/Ing2/Ndc80/Ccne1/Siah1/Ska1/Suv39h2/Trip13/Fanca/Ankle1/Rad1/Plk1/Rmi1/Chtf18/Psmc3ip/Ddb1/Hormad1/Cdc25b/Mybl1/Mcmdc2/Cenpc/Ska3/Smc2/Sgo1/Fbxo5/Mnd1/Ska2/Sgo2/Cdc20/Ttk/Atm/Ehmt2/Incenp/Rad50/Mlh1/Rad51/Haspin/Zwint/Top2b/Rhoa/Birc5/Camk2b/Top2a/Mast…	74
GO:0051298	centrosome duplication	43/3091	74/12082	0.581081081081081	2.27131078020758	6.43175060090072	2.82831975826042e-09	2.21286144466713e-07	2.02238490646257e-07	Kifc1/Brca2/Cep135/Rock2/Npm1/Gen1/Azin1/Cdk5rap2/Trim37/Cdk2/Mdm1/Ccnf/Cntrob/Cep63/Nat10/Xpo1/Cep295/Plk4/Kat2b/Ndc80/Sass6/Cep72/Ckap5/Cep85/Cep120/Kat2a/Wdr90/Wdr62/Cep76/Alms1/Cpap/Poc1b/Cetn4/Ccp110/Poc1a/Rttn/Cep192/Stil/Nde1/Pkhd1/Cetn2/Deup1/Cep152	43
GO:0045839	negative regulation of mitotic nuclear division	31/3091	46/12082	0.673913043478261	2.6341693275006	6.51076210294424	2.96253822657954e-09	2.28568053453463e-07	2.08893594543759e-07	Mad1l1/Tpr/Mtbp/Rad21/Gen1/Mad2l1/Cdk5rap2/Spdl1/Bub1b/Zwilch/Cenpe/Ndc80/Ska1/Trip13/Fgfr2/Fgfr3/Plk1/Anapc15/Ska3/Fbxo5/Ttk/Atm/Bub1/Kntc1/Haspin/Zwint/Birc5/Zw10/Ccnb1/Knl1/Chek1	31
GO:0098534	centriole assembly	30/3091	44/12082	0.681818181818182	2.66506867445075	6.48751335612131	3.48559703957211e-09	2.65239610340042e-07	2.42408572773703e-07	Cep135/Npm1/Cdk5rap2/Trim37/Cdk2/Mdm1/Cntrob/Cep63/Cep295/Plk4/Kat2b/Ccdc61/Sass6/Cep72/Cep85/Cep120/Kat2a/Wdr90/Wdr62/Cep76/Alms1/Cpap/Poc1b/Cetn4/Ccp110/Rttn/Stil/Cetn2/Deup1/Cep152	30
GO:1901992	positive regulation of mitotic cell cycle phase transition	48/3091	87/12082	0.551724137931034	2.15656131817624	6.34782739144002	3.72889784866124e-09	2.79919291206935e-07	2.55824670328494e-07	Cdk1/Mad1l1/Anapc5/Adamts1/Eif4g1/Cdc7/Cul4b/Dtl/Mtbp/Rcc2/Rad51c/App/Ccne2/Anp32b/Cenpe/Apex1/Wee1/Smarcd3/Rdx/Ccne1/Ube2c/Sass6/Ska1/Rb1/Anxa1/Tfdp1/Cyp1a1/Cdc25a/Ccnd1/Cdc25b/Ska3/Cpap/Cdc25c/Fbxo5/Cdc23/Cdk4/Cdc20/Akt1/Sin3a/Rrm1/Larp7/Ccnd3/Birc5/Rrm2/Stil/Ccnb1/Rad51b/Chek1	48
GO:0030071	regulation of mitotic metaphase/anaphase transition	33/3091	51/12082	0.647058823529412	2.52920242830228	6.41646972555705	4.43760075871223e-09	3.28678296195286e-07	3.00386645042373e-07	Mad1l1/Anapc5/Tpr/Rad21/Gen1/Mad2l1/Cdk5rap2/Spdl1/Bub1b/Zwilch/Cenpe/Ndc80/Ube2c/Ska1/Trip13/Rb1/Plk1/Anapc15/Ska3/Fbxo5/Cdc23/Cdc6/Cdc20/Ttk/Atm/Bub1/Kntc1/Haspin/Zwint/Birc5/Zw10/Ccnb1/Knl1	33
GO:0051985	negative regulation of chromosome segregation	28/3091	40/12082	0.7	2.7361371724361	6.44854397732518	4.63978390056698e-09	3.39131573258547e-07	3.0994013507527e-07	Mad1l1/Tpr/Rad21/Gen1/Mad2l1/Cdk5rap2/Spdl1/Bub1b/Zwilch/Cenpe/Ndc80/Ska1/Trip13/Plk1/Chtf18/Anapc15/Ska3/Fbxo5/Ttk/Atm/Bub1/Kntc1/Haspin/Zwint/Birc5/Zw10/Ccnb1/Knl1	28
GO:0007093	mitotic cell cycle checkpoint signaling	60/3091	119/12082	0.504201680672269	1.97080708698879	6.23998166016375	4.78289562246172e-09	3.45051755620452e-07	3.15350725729773e-07	Cdk1/Mad1l1/Map3k20/Atf2/Donson/Tpr/Fzr1/Dtl/Babam2/Gen1/Mad2l1/Creb3l1/Aurkb/Cdk5rap2/Etaa1/Spdl1/Bub1b/Orc1/Zwilch/Cenpe/Mre11/Topbp1/Atr/Tp53/Blm/Clspn/Rpa2/Ndc80/Mbtps1/Ska1/Ticrr/Msh2/Trip13/Babam1/Dgkz/Rad9a/Plk1/Anapc15/Brca1/Ccnd1/Ska3/Prkdc/Cdc6/Ttk/Atm/Bub1/Kntc1/Chek2/Tipin/Haspin/Zwint/Rps27l/Birc5/Rfwd3/Zw10/Ccnb1/Knl1/Fancd2/Inip/Chek1	60
GO:1902100	negative regulation of metaphase/anaphase transition of cell cycle	27/3091	38/12082	0.710526315789474	2.77728209232236	6.43368414361971	5.22555048467798e-09	3.67442189144129e-07	3.35813857263183e-07	Mad1l1/Tpr/Rad21/Gen1/Mad2l1/Cdk5rap2/Spdl1/Bub1b/Zwilch/Cenpe/Ndc80/Ska1/Trip13/Plk1/Anapc15/Ska3/Fbxo5/Ttk/Atm/Bub1/Kntc1/Haspin/Zwint/Birc5/Zw10/Ccnb1/Knl1	27
GO:1905819	negative regulation of chromosome separation	27/3091	38/12082	0.710526315789474	2.77728209232236	6.43368414361971	5.22555048467798e-09	3.67442189144129e-07	3.35813857263183e-07	Mad1l1/Tpr/Rad21/Gen1/Mad2l1/Cdk5rap2/Spdl1/Bub1b/Zwilch/Cenpe/Ndc80/Ska1/Trip13/Plk1/Anapc15/Ska3/Fbxo5/Ttk/Atm/Bub1/Kntc1/Haspin/Zwint/Birc5/Zw10/Ccnb1/Knl1	27
GO:0051653	spindle localization	35/3091	56/12082	0.625	2.44297961824652	6.34586102007925	5.87054406398772e-09	4.07635903443147e-07	3.72547816060695e-07	Numa1/Gja1/Clasp1/Nusap1/Actr2/Mad2l1/Cdk5rap2/Dync1h1/Spdl1/Clasp2/Kpnb1/Dctn1/Itgb1/Spag5/Mapre1/Gpsm2/Aspm/Sapcd2/Ndc80/Ska1/Bccip/Dynlt1/Plk1/Hdac3/Cfl1/Map4/Ska3/Enkd1/Ska2/Mcph1/Myh9/Rhoa/Zw10/Nde1/Pkhd1	35
GO:0051784	negative regulation of nuclear division	33/3091	52/12082	0.634615384615385	2.4805639200657	6.27325535268217	9.16691132794034e-09	6.21002346667178e-07	5.6754830981587e-07	Mad1l1/Tpr/Mtbp/Rad21/Gen1/Mad2l1/Cdk5rap2/Spdl1/Bub1b/Zwilch/Cenpe/Ndc80/Ska1/Trip13/Fgfr2/Fgfr3/Rad1/Plk1/Anapc15/Hormad1/Ska3/Fbxo5/Ttk/Atm/Bub1/Kntc1/Haspin/Zwint/Birc5/Zw10/Ccnb1/Knl1/Chek1	33
GO:1902099	regulation of metaphase/anaphase transition of cell cycle	33/3091	52/12082	0.634615384615385	2.4805639200657	6.27325535268217	9.16691132794034e-09	6.21002346667178e-07	5.6754830981587e-07	Mad1l1/Anapc5/Tpr/Rad21/Gen1/Mad2l1/Cdk5rap2/Spdl1/Bub1b/Zwilch/Cenpe/Ndc80/Ube2c/Ska1/Trip13/Rb1/Plk1/Anapc15/Ska3/Fbxo5/Cdc23/Cdc6/Cdc20/Ttk/Atm/Bub1/Kntc1/Haspin/Zwint/Birc5/Zw10/Ccnb1/Knl1	33
GO:0051293	establishment of spindle localization	32/3091	50/12082	0.64	2.50161112908444	6.23836117202765	1.13671264508794e-08	7.60775752224516e-07	6.95290435923793e-07	Numa1/Gja1/Clasp1/Nusap1/Mad2l1/Cdk5rap2/Dync1h1/Spdl1/Clasp2/Kpnb1/Dctn1/Itgb1/Spag5/Mapre1/Gpsm2/Sapcd2/Ndc80/Ska1/Bccip/Dynlt1/Plk1/Hdac3/Cfl1/Map4/Ska3/Enkd1/Ska2/Mcph1/Myh9/Zw10/Nde1/Pkhd1	32
GO:0007062	sister chromatid cohesion	34/3091	55/12082	0.618181818181818	2.41632893150201	6.17253785056872	1.4534286106559e-08	9.61166182403989e-07	8.7843185328238e-07	Pds5b/Pds5a/Smc1a/Pttg1/Rad21/Rad51c/Bub1b/Mre11/Phb2/Smc3/Slf2/Stag1/Esco2/Rb1/Ppp2r5d/Mcmbp/Fen1/Hormad1/Sgo1/Dscc1/Sgo2/Cdc20/Stag2/Smc5/Recql4/Bub1/Naa50/Cdca5/Chtf8/Haspin/Ddx11/Atrx/Sfpq/Naa10	34
GO:0000082	G1/S transition of mitotic cell cycle	82/3091	184/12082	0.445652173913043	1.74195068431491	5.94626027387234	1.47163947639044e-08	9.61759681335164e-07	8.78974265588989e-07	Cdk1/Adamts1/Eif4g1/Paics/Ccni/Ppat/Cul4b/Rps6kb1/Mtbp/Myc/Ezh2/Cdk2/Cdkn2b/Rbl1/Abcg2/Cdkn1b/Ccnf/Ccne2/Cdkn2c/Cdk6/Anp32b/Apex1/Camk2g/Kank2/Tp53/Itgb1/Rdx/Rbbp8/Rpa2/Ccna1/Brd7/Ino80/Ccne1/Pdpn/Sass6/Ctdsp1/Ccna2/E2f4/Rb1/Nasp/Anxa1/Dgkz/Taf10/Tfdp1/Psme2/Cyp1a1/Cdc25a/Ccnd1/Men1/Slfn9/Cpap/Usp37/Prkdc/Cdk4/E2f7/Iqgap3/Akt1/E2f3/Kif14/Pole/Rrm1/Ctdspl/Haspin/Larp7/Rcc1/Ccnd3/Rps27l/Crlf3/Rfwd3…	82
GO:0007094	mitotic spindle assembly checkpoint signaling	25/3091	35/12082	0.714285714285714	2.79197670656745	6.22477807956188	1.64572918397993e-08	1.03886654738733e-06	9.49444001714735e-07	Mad1l1/Tpr/Gen1/Mad2l1/Cdk5rap2/Spdl1/Bub1b/Zwilch/Cenpe/Ndc80/Ska1/Trip13/Plk1/Anapc15/Ska3/Ttk/Atm/Bub1/Kntc1/Haspin/Zwint/Birc5/Zw10/Ccnb1/Knl1	25
GO:0071173	spindle assembly checkpoint signaling	25/3091	35/12082	0.714285714285714	2.79197670656745	6.22477807956188	1.64572918397993e-08	1.03886654738733e-06	9.49444001714735e-07	Mad1l1/Tpr/Gen1/Mad2l1/Cdk5rap2/Spdl1/Bub1b/Zwilch/Cenpe/Ndc80/Ska1/Trip13/Plk1/Anapc15/Ska3/Ttk/Atm/Bub1/Kntc1/Haspin/Zwint/Birc5/Zw10/Ccnb1/Knl1	25
GO:0071174	mitotic spindle checkpoint signaling	25/3091	35/12082	0.714285714285714	2.79197670656745	6.22477807956188	1.64572918397993e-08	1.03886654738733e-06	9.49444001714735e-07	Mad1l1/Tpr/Gen1/Mad2l1/Cdk5rap2/Spdl1/Bub1b/Zwilch/Cenpe/Ndc80/Ska1/Trip13/Plk1/Anapc15/Ska3/Ttk/Atm/Bub1/Kntc1/Haspin/Zwint/Birc5/Zw10/Ccnb1/Knl1	25
GO:0006403	RNA localization	69/3091	148/12082	0.466216216216216	1.82233074225957	5.90175685528463	2.2404319353176e-08	1.39838195513363e-06	1.27801339137041e-06	Thoc3/Tst/Ddx39b/Ran/Pom121/Nup153/Ncbp2/Nup54/Tpr/G3bp2/Dhx9/Hnrnpab/Nup85/Nxt1/Nup37/Lrpprc/Cpsf6/Pum2/Nup107/Terf1/Thoc2/Ssb/Caprin1/Kpnb1/Nup35/Xpo1/Atr/Ndc1/Hnrnpa2b1/Nup58/Nup155/Tcp1/Rbm15b/Mrpl18/Iws1/Mettl14/Ckap5/Nop58/Nsun2/Sidt2/Nup133/Nup93/Nutf2/Xpo5/Nxt2/Fbl/Nup98/Cct2/Nup214/Ncbp1/Ybx1/Nup188/Srsf7/Nup160/Atm/Znhit6/Sarnp/Hnrnpu/Alyref/Hnrnpa1/Slbp/Pabpn1/Stau2/Eif4a3/Khdrbs1/Khsr…	69
GO:1901988	negative regulation of cell cycle phase transition	94/3091	222/12082	0.423423423423423	1.65506366929854	5.77583265939066	3.01926677715018e-08	1.86355854967436e-06	1.70314896680647e-06	Slc25a16/Cdk1/Mad1l1/Map3k20/Atf2/Gnb1l/Donson/Tpr/Pkmyt1/Fzr1/Dtl/Ints7/Babam2/Rad21/Gen1/Mad2l1/Creb3l1/Aurkb/Cdk5rap2/Eif2ak4/Ezh2/Etaa1/Cdkn2b/Rbl1/Spdl1/Usp28/Bub1b/Cep63/Orc1/Rnaseh2b/Zwilch/Cenpe/Mre11/Topbp1/Wee1/Atr/Kank2/Tp53/Blm/Clspn/Rpa2/Ndc80/Cdt1/Brd7/Mbtps1/Ska1/Ctdsp1/Ticrr/Msh2/Trip13/Rb1/Babam1/Nsun2/Dgkz/Rad1/Rad9a/Plk1/Anapc15/Brca1/Prpf19/Ccnd1/Men1/Hormad1/Slfn9/Ska3/Wdr76/…	94
GO:0071897	DNA biosynthetic process	67/3091	144/12082	0.465277777777778	1.81866260469463	5.79451855040931	3.93883673219614e-08	2.40442176344501e-06	2.19745628217259e-06	Rev3l/Cdk1/Gja1/Ddx39b/Cct6a/Rfc2/Cct8/Hnrnpd/Polq/Gnl3l/Ptges3/Rpa1/Fzr1/Dtl/Pole2/Jade2/Nop10/Ctc1/Cdk2/Terf1/Pml/Nat10/Mad2l2/Meaf6/Atr/Tp53/Hnrnpc/Cct5/Dnajc2/Pola1/Pold2/Tcp1/Lig1/Lox/Ccna2/Wrn/Cct7/Pif1/Xrcc5/Pold3/Ankrd1/Ing5/Polh/Tfdp1/Pold1/Hsp90ab1/Pola2/Hrob/Pcna/Cct2/Primpol/Tent4b/Atm/Polg/Rad50/Hnrnpu/Hnrnpa1/Pole/Chtf8/Tk1/Tep1/Hsp90aa1/Gar1/Cdkn2d/Pclaf/Haus3/Chek1	67
GO:0030261	chromosome condensation	25/3091	36/12082	0.694444444444444	2.71442179805169	6.04010442097745	4.07504492069926e-08	2.42115887307613e-06	2.2127527111367e-06	Cdk1/Baz1b/H3f3a/Rock2/Nusap1/Ncapg2/H3f3b/Akap8/Ncapd3/Ncaph2/Smc4/Ncaph/Smarca5/Smc2/H1f10/Mcph1/Smc5/Pam/Ncapg/H1f4/Top2a/Mastl/Ncapd2/Ccnb1/H1f5	25
GO:0031577	spindle checkpoint signaling	25/3091	36/12082	0.694444444444444	2.71442179805169	6.04010442097745	4.07504492069926e-08	2.42115887307613e-06	2.2127527111367e-06	Mad1l1/Tpr/Gen1/Mad2l1/Cdk5rap2/Spdl1/Bub1b/Zwilch/Cenpe/Ndc80/Ska1/Trip13/Plk1/Anapc15/Ska3/Ttk/Atm/Bub1/Kntc1/Haspin/Zwint/Birc5/Zw10/Ccnb1/Knl1	25
GO:0007088	regulation of mitotic nuclear division	48/3091	92/12082	0.521739130434783	2.03935689871014	5.86740370845595	4.09701051429624e-08	2.42115887307613e-06	2.2127527111367e-06	Mad1l1/Anapc5/Tpr/Ereg/Epgn/Mtbp/Rad21/Gen1/Nusap1/Mad2l1/Cdk5rap2/Spdl1/Bub1b/Phip/Zwilch/Cenpe/Cdc42/Ndc80/Edn1/Ube2c/Ska1/Obsl1/Trip13/Rb1/Tgfa/Fgfr2/Fgfr3/Plk1/Anapc15/Ska3/Fbxo5/Cdc23/Bora/Cdca2/Mki67/Cdc20/Ttk/Atm/Bub1/Kntc1/Haspin/Zwint/Rcc1/Birc5/Zw10/Ccnb1/Knl1/Chek1	48
GO:0051315	attachment of mitotic spindle microtubules to kinetochore	18/3091	22/12082	0.818181818181818	3.1980824093409	6.05032359582963	5.156829846744e-08	3.01538839985925e-06	2.75583272585555e-06	Cdk1/Mad1l1/Nuf2/Aurkb/Cenpe/Mapre1/Kat2b/Ndc80/Cdt1/Ska1/Kif2c/Becn1/Cenpc/Ska3/Ska2/Hnrnpu/Cep192/Mis12	18
GO:1905820	positive regulation of chromosome separation	19/3091	24/12082	0.791666666666667	3.09444084977893	6.02189289181547	5.77201494654396e-08	3.33995239875538e-06	3.05245922008569e-06	Numa1/Mad1l1/Anapc5/Ncapg2/Plscr1/Ncapd3/Cenpe/Ncaph2/Smc4/Ncaph/Ube2c/Ska1/Rb1/Ska3/Smc2/Cdc23/Cdc20/Ncapg/Ncapd2	19
GO:0034508	centromere complex assembly	20/3091	26/12082	0.769230769230769	3.00674414553418	6.00584341221864	6.01491625438848e-08	3.44462472094103e-06	3.14812165978466e-06	H3f3a/H3f3b/Itgb3bp/Cenpe/Dlgap5/Cenpn/Nasp/Cenph/Mis18a/Cenpc/Hjurp/Cenpt/Cenpi/Kntc1/Cenpk/Cenpw/Cenpo/Oip5/Cenpp/Mis12	20
GO:0000723	telomere maintenance	65/3091	140/12082	0.464285714285714	1.81478485926885	5.68545701525577	6.92151114401323e-08	3.8837368085852e-06	3.54943628363379e-06	Slc25a16/Zfp365/Cct6a/Brca2/Mapkapk5/Cct8/Hnrnpd/Gnl3l/Ptges3/Parp1/Rpa1/Nek2/Myc/Smc6/Nop10/Ctc1/Aurkb/Xrcc6/Cdk2/Rad51c/Terf1/Ccne2/Pml/Nat10/Mre11/Apex1/Atr/Tp53/Hnrnpa2b1/Blm/Actl6a/Hnrnpc/Cct5/Parp3/Rpa2/Ruvbl1/Tcp1/Ino80/Ccne1/Wrn/Cct7/Pif1/Xrcc5/Ppp1ca/Dclre1b/Hsp90ab1/Xrcc1/Ruvbl2/Pcna/Cct2/Tent4b/Prkdc/Ylpm1/Atm/Smc5/Recql4/Rad50/Hnrnpu/Hnrnpa1/Rad51/Tep1/Rif1/Atrx/Hsp90aa1/Gar1	65
GO:0032200	telomere organization	65/3091	140/12082	0.464285714285714	1.81478485926885	5.68545701525577	6.92151114401323e-08	3.8837368085852e-06	3.54943628363379e-06	Slc25a16/Zfp365/Cct6a/Brca2/Mapkapk5/Cct8/Hnrnpd/Gnl3l/Ptges3/Parp1/Rpa1/Nek2/Myc/Smc6/Nop10/Ctc1/Aurkb/Xrcc6/Cdk2/Rad51c/Terf1/Ccne2/Pml/Nat10/Mre11/Apex1/Atr/Tp53/Hnrnpa2b1/Blm/Actl6a/Hnrnpc/Cct5/Parp3/Rpa2/Ruvbl1/Tcp1/Ino80/Ccne1/Wrn/Cct7/Pif1/Xrcc5/Ppp1ca/Dclre1b/Hsp90ab1/Xrcc1/Ruvbl2/Pcna/Cct2/Tent4b/Prkdc/Ylpm1/Atm/Smc5/Recql4/Rad50/Hnrnpu/Hnrnpa1/Rad51/Tep1/Rif1/Atrx/Hsp90aa1/Gar1	65
GO:0034502	protein localization to chromosome	50/3091	99/12082	0.505050505050505	1.97412494403759	5.7061926206981	8.42449816745224e-08	4.67980873201972e-06	4.27698470122339e-06	Daxx/Cdk1/Gnl3l/Parp1/Rpa1/Scml2/Mtbp/Rad21/Vrk1/Aurkb/Ezh2/Rcc2/Mms22l/Spdl1/Brd3/Bub1b/Pml/Parp2/Zwilch/Topbp1/Ints6/Atr/Hpf1/Parp3/Rpa2/Slf2/Tonsl/Esco2/Rb1/Xrcc5/Plk1/Bub3/Mcm8/Mis18a/Pphln1/Prkdc/Htatsf1/Rhno1/Ttk/Atm/Smc5/Mdc1/Kntc1/Haspin/Zw10/Cenpq/Atrx/Skp2/Knl1/Spin1	50
GO:0044843	cell cycle G1/S phase transition	87/3091	205/12082	0.424390243902439	1.65884274565813	5.57830513412982	8.64790573304464e-08	4.75634815317455e-06	4.34693583642254e-06	Cdk1/Adamts1/Eif4g1/Tp63/Paics/Ccni/Ppat/Cul4b/Rps6kb1/Mtbp/Myc/Ezh2/Cdk2/Cdkn2b/Rbl1/Abcg2/Cdkn1b/Ccnf/Ccne2/Cdkn2c/Cdk6/Anp32b/Apex1/Camk2g/Kank2/Tp53/Itgb1/Rdx/Mlf1/Rbbp8/Rpa2/Ccna1/Brd7/Ino80/Ccne1/Pdpn/Sass6/Ctdsp1/Ccna2/E2f4/Fam83d/Rb1/Nasp/Anxa1/Dgkz/Taf10/Tfdp1/Psme2/Cyp1a1/Cdc25a/Ccnd1/Men1/Slfn9/Cpap/Usp37/Npat/Prkdc/Gli1/Cdk4/E2f7/Iqgap3/Akt1/E2f3/Kif14/Pole/Rrm1/Ctdspl/Haspin/Larp7/Rc…	87
GO:0006275	regulation of DNA replication	51/3091	102/12082	0.5	1.95438369459722	5.67533672178566	9.52506800036645e-08	5.18742673941526e-06	4.74090845879952e-06	Cdk1/Cdc7/Pds5a/Cacybp/Dhx9/Ereg/Npm1/Jade2/Ctc1/Cdk2/Baz1a/Terf1/Faf1/Meaf6/Obi1/Atr/Tp53/Actl6a/Zmpste24/Ruvbl1/Cdc42/Cdt1/Smc3/Ino80/Ccna2/Ticrr/Esco2/Smarca5/Gmnn/Ing5/Ilkap/Ruvbl2/Pcna/Slfn9/Atad5/E2f8/Usp37/Fbxo5/Gli1/Id3/E2f7/Dscc1/Hmgb1/Ehmt2/Timeless/Tipin/Nucks1/Dbf4/Atrx/Atf1/Pole3	51
GO:0045930	negative regulation of mitotic cell cycle	84/3091	197/12082	0.426395939086294	1.66668254158544	5.53158446553786	1.12060585711287e-07	6.04365586044852e-06	5.52343592116031e-06	Cdk1/Mad1l1/Map3k20/Atf2/Donson/Tpr/Pkmyt1/Fzr1/Dtl/Babam2/Mtbp/Rad21/Gen1/Mad2l1/Creb3l1/Aurkb/Cdk5rap2/Ezh2/Etaa1/Cdkn2b/Rbl1/Cdkn1b/Spdl1/Bub1b/Pml/Orc1/Zwilch/Cenpe/Mre11/Topbp1/Wee1/Atr/Kank2/Tp53/Blm/Clspn/Rpa2/Ndc80/Brd7/Mbtps1/Ska1/Ctdsp1/Ticrr/Msh2/Trip13/Rb1/Fgfr2/Fgfr3/Babam1/Dgkz/Rad9a/Plk1/Anapc15/Brca1/Ccnd1/Slfn9/Ska3/Fbxo5/Prkdc/E2f7/Cdc6/Ttk/Atm/Scrib/Bub1/Timp2/Kntc1/Chek2/Tipin…	84
GO:0007080	mitotic metaphase chromosome alignment	33/3091	56/12082	0.589285714285714	2.30338078291815	5.73194049316614	1.23539245848734e-07	6.59865875663192e-06	6.03066581708954e-06	Kifc1/Cdk1/Mad1l1/Nuf2/Chmp6/Kif18a/Aurkb/Rrs1/Spdl1/Kpnb1/Cenpe/Mapre1/Kat2b/Ndc80/Cdt1/Ska1/Kif2c/Psrc1/Becn1/Cenpc/Ska3/Cdc23/Ska2/Ttk/Eml4/Cdca8/Hnrnpu/Kif14/Cep192/Nudc/Zw10/Ccnb1/Mis12	33
GO:0006270	DNA replication initiation	21/3091	29/12082	0.724137931034483	2.83048673010632	5.78648659530512	1.63362670461167e-07	8.64266318487411e-06	7.89872841738554e-06	Mcm7/Mcm4/Cdk2/Ccne2/Orc1/Topbp1/Prim2/Mcm3/Orc2/Pola1/Cdt1/Mcm5/Ccne1/Ticrr/Mcm2/Mcm10/Gmnn/Pola2/Orc6/Cdc6/LOC134479640	21
GO:0006271	DNA strand elongation involved in DNA replication	13/3091	14/12082	0.928571428571429	3.62956971853769	5.77202233350503	2.10896681299172e-07	1.09984938258606e-05	1.00517761565447e-05	Slc25a16/Rfc3/Mcm7/Mcm4/Gins1/Mcm3/Pola1/Pold2/Lig1/Pold3/Pcna/Pole/Pole3	13
GO:1901991	negative regulation of mitotic cell cycle phase transition	69/3091	155/12082	0.445161290322581	1.74003193454462	5.43685369727288	2.11852176303705e-07	1.09984938258606e-05	1.00517761565447e-05	Cdk1/Mad1l1/Donson/Tpr/Pkmyt1/Fzr1/Dtl/Babam2/Rad21/Gen1/Mad2l1/Creb3l1/Aurkb/Cdk5rap2/Ezh2/Etaa1/Cdkn2b/Rbl1/Spdl1/Bub1b/Orc1/Zwilch/Cenpe/Mre11/Topbp1/Wee1/Atr/Kank2/Tp53/Blm/Clspn/Rpa2/Ndc80/Brd7/Mbtps1/Ska1/Ctdsp1/Ticrr/Trip13/Rb1/Babam1/Dgkz/Plk1/Anapc15/Brca1/Ccnd1/Slfn9/Ska3/Fbxo5/Prkdc/E2f7/Cdc6/Ttk/Atm/Bub1/Kntc1/Ctdspl/Haspin/Zwint/Rps27l/Crlf3/Birc5/Rfwd3/Zw10/Ccnb1/Knl1/Cdkn2d/Inip/Ch…	69
GO:0010212	response to ionizing radiation	74/3091	170/12082	0.435294117647059	1.70146345176699	5.40050176264279	2.34961444142662e-07	1.20852853908564e-05	1.10450199327491e-05	Cyp19a1/Brca2/Map3k20/Parp1/Ints7/Babam2/Fignl1/Thbd/Mta1/Gadd45a/Xrcc6/Paxip1/Usp28/Xrcc2/Cyp11a1/Pml/Tank/Topbp1/Atr/Casp3/Tp53/Itgb1/Blm/Cyp2r1/Zmpste24/Rad54l/Dbn1/Stk11/Ino80/Bard1/Alad/Wrn/Ticrr/Msh2/Xrcc5/Lzic/Babam1/Anxa1/Gtf2h5/Rad1/Hspa5/Nes/Rad9a/Pmaip1/Egr1/Kars1/Brca1/Ccnd1/Men1/Eef1d/Kdm1a/Ddias/Ect2/Prkdc/Tmem109/Rhno1/Atm/Polg/Rad51/Chek2/Spidr/Dnmt1/Rrm1/Mfn2/Nucks1/Snai2/Rfwd3/T…	74
GO:0051236	establishment of RNA localization	58/3091	124/12082	0.467741935483871	1.82829442397804	5.43579727543968	2.52947319135602e-07	1.28910308054887e-05	1.17814091761565e-05	Thoc3/Tst/Ddx39b/Ran/Pom121/Nup153/Ncbp2/Nup54/Tpr/G3bp2/Dhx9/Nup85/Nxt1/Nup37/Lrpprc/Cpsf6/Nup107/Terf1/Thoc2/Ssb/Kpnb1/Nup35/Xpo1/Atr/Ndc1/Hnrnpa2b1/Nup58/Nup155/Rbm15b/Mrpl18/Iws1/Mettl14/Nsun2/Sidt2/Nup133/Nup93/Nutf2/Xpo5/Nxt2/Nup98/Nup214/Ncbp1/Ybx1/Nup188/Srsf7/Nup160/Atm/Sarnp/Alyref/Hnrnpa1/Slbp/Pabpn1/Eif4a3/Khdrbs1/Khsrp/Eif4e/Hnrnpa3/Fmr1	58
GO:0051783	regulation of nuclear division	55/3091	116/12082	0.474137931034483	1.85329488280771	5.41440305924721	2.94596217330905e-07	1.48771089752107e-05	1.35965316381527e-05	Gja1/Mad1l1/Anapc5/Tpr/Ereg/Epgn/Calr/Fzr1/Mtbp/Rad21/Gen1/Nusap1/Mad2l1/Cdk5rap2/Spdl1/Bub1b/Phip/Zwilch/Cenpe/Cdc42/Ndc80/Edn1/Ube2c/Ska1/Obsl1/Trip13/Rb1/Tgfa/Fgfr2/Fgfr3/Rad1/Plk1/Anapc15/Hormad1/Ska3/Fbxo5/Cdc23/Bora/Cdca2/Mki67/Cdc20/Ttk/Atm/Bub1/Kntc1/Haspin/Zwint/Rcc1/Birc5/Camk2b/Zw10/Ccnb1/Rad51ap1/Knl1/Chek1	55
GO:0034728	nucleosome organization	41/3091	78/12082	0.525641025641026	2.05460849944836	5.47863693419688	3.02304256532538e-07	1.50407366047406e-05	1.37460746875103e-05	Daxx/Sart3/Hat1/Chaf1b/Lin54/H3f3a/Nap1l1/Npm1/Asf1b/Arid1a/H3f3b/Dnajc9/Baz1a/Naa60/Ssrp1/Anp32b/Smarca4/Smarcd3/Supt16h/Hmgb2/Hp1bp3/Mcm2/Nasp/Smarca5/Nap1l4/Smarcc1/Grwd1/Macroh2a2/Atad2/H1f10/Hmgb1/Smarcc2/Hmgb2l1/Hira/Chaf1a/H1f4/Atrx/H1f5/Smarcd1/Setsip/Pole3	41
GO:0060623	regulation of chromosome condensation	11/3091	11/12082	1	3.90876738919444	5.65888223502659	3.03251575109081e-07	1.50407366047406e-05	1.37460746875103e-05	Baz1b/H3f3a/H3f3b/Smc4/Ncaph/Smarca5/Smc2/Mcph1/Ncapg/Ncapd2/Ccnb1	11
GO:0051168	nuclear export	65/3091	145/12082	0.448275862068966	1.7522060710182	5.34281558717629	3.46618221845862e-07	1.70395063925112e-05	1.55727963107833e-05	Thoc3/Ddx39b/Ran/Pom121/Nup153/Ncbp2/Tpr/Dhx9/Calr/Nup85/Npm1/Nxt1/Chp1/Ranbp17/Prkaca/Desi1/Cpsf6/Nup107/Cdkn1b/Thoc2/Cse1l/Ssb/Rbm10/Anp32b/Xpo1/Xpo4/Hnrnpa2b1/Xpo7/Nup155/Rbm15b/Iws1/Bard1/Mettl14/Xpo6/Ankle1/Nsun2/Nup133/Gas6/Nup93/Ahcyl1/Nutf2/Xpo5/Nxt2/Hdac3/Nup98/Camk4/Ctdspl2/Nup214/Ncbp1/Fam76b/Nup188/Nup160/Ptpn11/Sarnp/Rangap1/Alyref/Hnrnpa1/Pabpn1/Khdrbs1/Ranbp3/Cchcr1/Eif4e/Fmr1/Cdkn…	65
GO:0045931	positive regulation of mitotic cell cycle	55/3091	117/12082	0.47008547008547	1.83745475560422	5.33697143542736	4.18750389568545e-07	2.04048983688883e-05	1.86485053452363e-05	Cdk1/Brca2/Mad1l1/Anapc5/Adamts1/Eif4g1/Cdc7/Cul4b/Rps6kb1/Dtl/Mtbp/Aurka/Rcc2/Rad51c/Usp2/App/Ccne2/Anp32b/Cenpe/Apex1/Wee1/Smarcd3/Rdx/Ccne1/Ube2c/Sass6/Ska1/Rb1/Anxa1/Tfdp1/Cyp1a1/Cdc25a/Ccnd1/Cdc25b/Ska3/Cpap/Cdc25c/Fbxo5/Cdc23/Cdk4/Cdc20/Akt1/Hmgb1/Ptpn11/Sin3a/Rrm1/Larp7/Ccnd3/Birc5/Eif4e/Rrm2/Stil/Ccnb1/Rad51b/Chek1	55
GO:0061982	meiosis I cell cycle process	48/3091	98/12082	0.489795918367347	1.91449831307483	5.32956780951559	4.97024411120477e-07	2.40084400328195e-05	2.19418648497397e-05	Brca2/Pkmyt1/Pttg1/Aurka/Rad51c/Terf1/Ccne2/Cep63/Cenpe/Mre11/Ndc1/Espl1/Ing2/Ndc80/Ccne1/Siah1/Trip13/Ankle1/Plk1/Rmi1/Chtf18/Psmc3ip/Cdc25a/Hormad1/Cdc25b/Mybl1/Mcmdc2/Cenpc/Cdc25c/Fbxo5/Mnd1/Cdc20/Atm/Ehmt2/Rad50/Mlh1/Rad51/Haspin/Zwint/Top2b/Birc5/Top2a/Fancm/Rad51ap1/Brip1/Knl1/Fancd2/Ccnb2	48
GO:2000779	regulation of double-strand break repair	53/3091	112/12082	0.473214285714286	1.84968456810094	5.29683705047007	5.20342412639045e-07	2.4918121570775e-05	2.27732437037941e-05	Zfp365/Ube2v2/Polq/Parp1/Fancb/Fh/Fignl1/Parpbp/Actr2/Pml/Mad2l2/Meaf6/Mre11/Twist1/Blm/Actl6a/Parp3/Rpa2/Ruvbl1/Smchd1/Slf2/Dek/Wdr48/Plk1/Ppp4c/Ubqln4/Brd8/Ruvbl2/Aunip/Kdm1a/Fus/Prkdc/Prmt1/Atm/Timeless/Mdc1/Rad50/Actb/Rad51/Ep400/Spidr/Nsd2/Cgas/Top2b/Hdgfl2/Ddx11/Ogg1/Rif1/Morf4l1/Skp2/Rad51ap1/Rmi2/Chek1	53
GO:0051294	establishment of spindle orientation	26/3091	42/12082	0.619047619047619	2.41971314569179	5.40392050004928	7.08257042373573e-07	3.33721329350349e-05	3.04995588887533e-05	Numa1/Gja1/Clasp1/Mad2l1/Cdk5rap2/Spdl1/Dctn1/Itgb1/Spag5/Mapre1/Gpsm2/Sapcd2/Ndc80/Ska1/Bccip/Dynlt1/Plk1/Hdac3/Map4/Ska3/Enkd1/Ska2/Mcph1/Zw10/Nde1/Pkhd1	26
GO:0051170	import into nucleus	74/3091	174/12082	0.425287356321839	1.66234934942752	5.15987607277994	7.08894993039446e-07	3.33721329350349e-05	3.04995588887533e-05	Cdk1/Ran/Elavl1/Pom121/Nup153/Atf2/Nup54/Tpr/Nup85/Tnpo2/Lrrk2/Npm1/Chp1/Angpt1/Nup107/Ipo9/Cse1l/Smo/Pml/Phip/Zc3h12a/Kpnb1/Nup35/Pkig/Ipo7/Tp53/Ywhab/Ipo5/Stk3/Kcnq2/Pkia/Tardbp/Nup58/Uaca/Phb2/Nup155/Ing1/Kpna3/Tnpo1/Mbtps1/Kpna2/Sumo1/Hikeshi/Nup133/Hspa12a/Nup93/Nolc1/Nutf2/Ipo4/Hdac3/Hsp90ab1/Nup98/Cfl1/Brca1/Pola2/Tnpo3/Spg11/Nup214/Ect2/Nup188/Trim28/Akt1/E2f3/Kpna5/Ei24/Ddx5/Hnrnpa1/Cdan…	74
GO:0000018	regulation of DNA recombination	54/3091	116/12082	0.46551724137931	1.8195986122112	5.20059046728298	7.83772649664015e-07	3.65870341922992e-05	3.34377309980499e-05	Zfp365/Pms2/Polq/Parp1/Fancb/Fignl1/Parpbp/Actr2/Rad18/Paxip1/Mad2l2/Meaf6/Blm/Actl6a/Parp3/Rpa2/Ruvbl1/Smchd1/Msh2/Msh6/Wdr48/Ankle1/Ercc2/Exosc6/Plk1/Ppp4c/Ubqln4/Brd8/Ruvbl2/Atad5/Kdm1a/Fus/Prmt1/H1f10/Atm/Timeless/Mdc1/Rad50/Mlh1/Actb/Rad51/Ep400/Spidr/Nsd2/Cgas/H1f4/Hdgfl2/Rif1/Morf4l1/Skp2/Rad51ap1/H1f5/Rmi2/Chek1	54
GO:2001252	positive regulation of chromosome organization	44/3091	89/12082	0.49438202247191	1.93242432724219	5.17656448246815	1.06283625699075e-06	4.92004617298636e-05	4.49654321707579e-05	Numa1/Cdk1/Cct6a/Mad1l1/Mapkapk5/Cct8/Hnrnpd/Tpr/Ptges3/Rad21/Nek2/Myc/Aurkb/Cdk2/Pml/Mre11/Atr/Smc4/Hnrnpa2b1/Actl6a/Cct5/Ncaph/Ruvbl1/Tcp1/Slf2/Ino80/Ska1/Cct7/Fen1/Ruvbl2/Cct2/Ska3/Smc2/Sgo2/Atm/Smc5/Bub1/Rad50/Hnrnpa1/Ncapg/Ddx11/Ncapd2/Atrx/Sfpq	44
GO:0040001	establishment of mitotic spindle localization	24/3091	38/12082	0.631578947368421	2.46869519317543	5.31661294341641	1.12623304336232e-06	5.17043351725428e-05	4.72537796271115e-05	Numa1/Gja1/Clasp1/Nusap1/Mad2l1/Cdk5rap2/Spdl1/Clasp2/Kpnb1/Dctn1/Itgb1/Mapre1/Gpsm2/Sapcd2/Ndc80/Bccip/Dynlt1/Plk1/Hdac3/Enkd1/Mcph1/Zw10/Nde1/Pkhd1	24
GO:0051053	negative regulation of DNA metabolic process	56/3091	123/12082	0.455284552845528	1.77960141296657	5.09535780351314	1.20241368211002e-06	5.4103625783405e-05	4.94465464310697e-05	Gja1/Polq/Gnl3l/Pds5a/Parp1/Fancb/Parpbp/Ctc1/Rad18/Terf1/Pml/Nat10/Mad2l2/Mre11/Atr/Tp53/Twist1/Blm/Hnrnpc/Dnajc2/Parp3/Cdt1/Smchd1/Msh2/Pif1/Xrcc5/Msh6/Ankle1/Ankrd1/Gmnn/Plk1/Sgf29/Xrcc1/Ubqln4/Slfn9/Aunip/Fbxo5/Tent4b/Prmt1/H1f10/Atm/Hmgb1/Timeless/Rad50/Hnrnpu/Mlh1/Hnrnpa1/Tipin/Cgas/H1f4/Ogg1/Rif1/H1f5/Rmi2/Sub1/Chek1	56
GO:0006999	nuclear pore organization	13/3091	15/12082	0.866666666666667	3.38759840396851	5.42505566765639	1.20771369885549e-06	5.4103625783405e-05	4.94465464310697e-05	Pom121/Nup153/Nup54/Tpr/Nup107/Nup35/Ndc1/Nup205/Nup133/Nup93/Nup98/Ahctf1/Cep192	13
GO:1902969	mitotic DNA replication	13/3091	15/12082	0.866666666666667	3.38759840396851	5.42505566765639	1.20771369885549e-06	5.4103625783405e-05	4.94465464310697e-05	Cdk1/Brca2/Mcm4/Fzr1/Cdk2/Gins1/Zmpste24/Mcm3/Pola1/Lig1/Mcm2/Rad51/Tk1	13
GO:0006334	nucleosome assembly	32/3091	58/12082	0.551724137931034	2.15656131817624	5.1767253220174	1.47814137193282e-06	6.56886025686945e-05	6.00343228364799e-05	Daxx/Sart3/Hat1/Chaf1b/H3f3a/Nap1l1/Npm1/Asf1b/H3f3b/Dnajc9/Baz1a/Naa60/Anp32b/Hmgb2/Hp1bp3/Mcm2/Nasp/Smarca5/Nap1l4/Grwd1/Macroh2a2/Atad2/H1f10/Hmgb1/Hmgb2l1/Hira/Chaf1a/H1f4/Atrx/H1f5/Setsip/Pole3	32
GO:0010389	regulation of G2/M transition of mitotic cell cycle	48/3091	101/12082	0.475247524752475	1.85763202654785	5.07472005058513	1.51445956080584e-06	6.67684353990194e-05	6.10212068652178e-05	Cdk1/Donson/Cdc7/Cenpf/Pkmyt1/Fzr1/Dtl/Babam2/Rad21/Ctc1/Creb3l1/Aurkb/Etaa1/Rcc2/Cdk2/Rad51c/App/Orc1/Rnaseh2b/Cdk6/Mre11/Topbp1/Wee1/Atr/Smarcd3/Blm/Clspn/Pkia/Mbtps1/Ticrr/Babam1/Plk1/Brca1/Cdc25a/Ccnd1/Cdc25b/Cdc25c/Fbxo5/Cdk4/Cdc6/Atm/Sin3a/Kif14/Rrm1/Ccnb1/Rad51b/Inip/Chek1	48
GO:0006606	protein import into nucleus	71/3091	168/12082	0.422619047619048	1.65191955138574	4.98903780403303	1.56483907631991e-06	6.84463076295833e-05	6.25546528395434e-05	Cdk1/Ran/Elavl1/Pom121/Nup153/Atf2/Nup54/Tpr/Nup85/Tnpo2/Lrrk2/Npm1/Chp1/Angpt1/Nup107/Ipo9/Cse1l/Smo/Pml/Phip/Zc3h12a/Kpnb1/Nup35/Pkig/Ipo7/Tp53/Ywhab/Ipo5/Stk3/Kcnq2/Pkia/Tardbp/Nup58/Uaca/Phb2/Nup155/Ing1/Kpna3/Tnpo1/Mbtps1/Kpna2/Sumo1/Hikeshi/Nup133/Nup93/Nolc1/Nutf2/Ipo4/Hdac3/Hsp90ab1/Nup98/Cfl1/Brca1/Pola2/Tnpo3/Spg11/Nup214/Ect2/Nup188/Trim28/Akt1/E2f3/Kpna5/Ei24/Ddx5/Kpna1/Mdfic/Flna/Ipo…	71
GO:0050657	nucleic acid transport	55/3091	121/12082	0.454545454545455	1.77671244963383	5.03461368750346	1.58978560545946e-06	6.84593723901339e-05	6.25665930243244e-05	Thoc3/Tst/Ddx39b/Ran/Pom121/Nup153/Ncbp2/Nup54/Tpr/G3bp2/Dhx9/Nup85/Nxt1/Nup37/Lrpprc/Cpsf6/Nup107/Thoc2/Ssb/Kpnb1/Nup35/Xpo1/Ndc1/Hnrnpa2b1/Nup58/Nup155/Rbm15b/Mrpl18/Iws1/Mettl14/Nsun2/Sidt2/Nup133/Nup93/Nutf2/Xpo5/Nxt2/Nup98/Nup214/Ncbp1/Ybx1/Nup188/Srsf7/Nup160/Sarnp/Alyref/Hnrnpa1/Slbp/Pabpn1/Eif4a3/Khdrbs1/Khsrp/Eif4e/Hnrnpa3/Fmr1	55
GO:0050658	RNA transport	55/3091	121/12082	0.454545454545455	1.77671244963383	5.03461368750346	1.58978560545946e-06	6.84593723901339e-05	6.25665930243244e-05	Thoc3/Tst/Ddx39b/Ran/Pom121/Nup153/Ncbp2/Nup54/Tpr/G3bp2/Dhx9/Nup85/Nxt1/Nup37/Lrpprc/Cpsf6/Nup107/Thoc2/Ssb/Kpnb1/Nup35/Xpo1/Ndc1/Hnrnpa2b1/Nup58/Nup155/Rbm15b/Mrpl18/Iws1/Mettl14/Nsun2/Sidt2/Nup133/Nup93/Nutf2/Xpo5/Nxt2/Nup98/Nup214/Ncbp1/Ybx1/Nup188/Srsf7/Nup160/Sarnp/Alyref/Hnrnpa1/Slbp/Pabpn1/Eif4a3/Khdrbs1/Khsrp/Eif4e/Hnrnpa3/Fmr1	55
GO:0071459	protein localization to chromosome, centromeric region	17/3091	23/12082	0.739130434782609	2.88908893983937	5.31688934195439	1.62116383013115e-06	6.92735775106043e-05	6.33107137872272e-05	Cdk1/Mtbp/Aurkb/Rcc2/Spdl1/Bub1b/Zwilch/Rb1/Bub3/Mis18a/Ttk/Smc5/Kntc1/Haspin/Zw10/Cenpq/Knl1	17
GO:0090307	mitotic spindle assembly	35/3091	66/12082	0.53030303030303	2.07283119123947	5.12413243139349	1.6778410490063e-06	7.11481452460306e-05	6.5023924301787e-05	Kifc1/Clasp1/Tpr/Smc1a/Chmp6/Cltc/Nek2/Aurkb/Mybl2/Tpx2/Clasp2/Kpnb1/Prc1/Aaas/Ccdc61/Kif2a/Kif23/Smc3/Stag1/Bccip/Plk1/Cdc20/Stag2/Hnrnpu/Chek2/Kif4a/Cep192/Uhrf1/Racgap1/Rcc1/Rhoa/Flna/Kif11/Kif15/Mzt1	35
GO:0051054	positive regulation of DNA metabolic process	94/3091	239/12082	0.393305439330544	1.53733947524802	4.91941859686134	1.72658103597989e-06	7.26602852641537e-05	6.64059038000878e-05	Cdk1/Ddx39b/Cct6a/Pms2/Mapkapk5/Rfc2/Cct8/Ube2v2/Anxa3/Cdc7/Hnrnpd/Cacybp/Ptges3/Dhx9/Ereg/Parp1/Fancb/Fh/Pfn1/Babam2/Nek2/Myc/Npm1/Actr2/Ctc1/Aurkb/Cdk2/Baz1a/Paxip1/Pml/Faf1/Mad2l2/Meaf6/Mre11/Atr/Hnrnpa2b1/Blm/Actl6a/Cct5/Parp3/Hmgb2/Ruvbl1/Cdc42/Cdt1/Tcp1/Smchd1/Slf2/Ino80/Ccna2/Wrn/Cct7/Msh2/Wdr48/Babam1/Ercc2/Smarca5/Exosc6/Brd8/Brca1/Ruvbl2/Pcna/Cct2/Atad5/E2f8/Fus/Prkdc/Gli1/Prmt1/E2f7/Tr…	94
GO:1902749	regulation of cell cycle G2/M phase transition	52/3091	113/12082	0.460176991150442	1.79872481626647	5.00154766748068	1.92509036269895e-06	8.04050899608472e-05	7.34840587201982e-05	Cdk1/Donson/Cdc7/Cenpf/Pkmyt1/Fzr1/Dtl/Babam2/Rad21/Npm1/Ctc1/Creb3l1/Aurkb/Etaa1/Rcc2/Cdk2/Rad51c/App/Paxip1/Orc1/Rnaseh2b/Cdk6/Mre11/Topbp1/Wee1/Atr/Smarcd3/Tp53/Blm/Clspn/Pkia/Mbtps1/Ticrr/Babam1/Plk1/Brca1/Cdc25a/Ccnd1/Cdc25b/Atad5/Cdc25c/Fbxo5/Cdk4/Cdc6/Atm/Sin3a/Kif14/Rrm1/Ccnb1/Rad51b/Inip/Chek1	52
GO:1902751	positive regulation of cell cycle G2/M phase transition	21/3091	32/12082	0.65625	2.56512859915885	5.19790620895175	2.14276943557191e-06	8.88289866761342e-05	8.118285143569e-05	Cdk1/Cdc7/Dtl/Npm1/Rcc2/Rad51c/App/Wee1/Smarcd3/Cdc25a/Ccnd1/Cdc25b/Atad5/Cdc25c/Fbxo5/Cdk4/Sin3a/Rrm1/Ccnb1/Rad51b/Chek1	21
GO:0007127	meiosis I	44/3091	91/12082	0.483516483516484	1.8899534629072	4.99640043868977	2.29031363109054e-06	9.42421645978368e-05	8.61300790857676e-05	Brca2/Pttg1/Aurka/Rad51c/Terf1/Ccne2/Cep63/Cenpe/Mre11/Ndc1/Espl1/Ing2/Ndc80/Ccne1/Siah1/Trip13/Ankle1/Plk1/Rmi1/Chtf18/Psmc3ip/Hormad1/Cdc25b/Mybl1/Mcmdc2/Cenpc/Fbxo5/Mnd1/Atm/Ehmt2/Rad50/Mlh1/Rad51/Haspin/Zwint/Top2b/Birc5/Top2a/Fancm/Rad51ap1/Brip1/Knl1/Fancd2/Ccnb2	44
GO:0006278	RNA-templated DNA biosynthetic process	29/3091	52/12082	0.557692307692308	2.17988950551228	4.99927632688765	3.41335864230488e-06	0.000139420641602968	0.000127419727026598	Cct6a/Cct8/Hnrnpd/Gnl3l/Ptges3/Rpa1/Nop10/Ctc1/Terf1/Pml/Nat10/Atr/Tp53/Hnrnpc/Cct5/Tcp1/Cct7/Pif1/Xrcc5/Hsp90ab1/Cct2/Tent4b/Atm/Rad50/Hnrnpu/Hnrnpa1/Tep1/Hsp90aa1/Gar1	29
GO:0010569	regulation of double-strand break repair via homologous recombination	38/3091	76/12082	0.5	1.95438369459722	4.89359003823711	4.01927865969503e-06	0.000162971481420481	0.000148943380527923	Zfp365/Polq/Parp1/Fancb/Fignl1/Parpbp/Actr2/Mad2l2/Meaf6/Blm/Actl6a/Rpa2/Ruvbl1/Smchd1/Wdr48/Plk1/Ppp4c/Ubqln4/Brd8/Ruvbl2/Kdm1a/Fus/Prmt1/Atm/Timeless/Mdc1/Actb/Rad51/Ep400/Spidr/Cgas/Hdgfl2/Rif1/Morf4l1/Skp2/Rad51ap1/Rmi2/Chek1	38
GO:0006405	RNA export from nucleus	35/3091	68/12082	0.514705882352941	2.01186556796772	4.90603233528335	4.13045018554181e-06	0.000166265585367281	0.00015195393779457	Thoc3/Ddx39b/Pom121/Nup153/Ncbp2/Tpr/Dhx9/Nup85/Nxt1/Cpsf6/Nup107/Thoc2/Ssb/Xpo1/Hnrnpa2b1/Nup155/Rbm15b/Iws1/Mettl14/Nsun2/Nup133/Nup93/Xpo5/Nxt2/Nup98/Nup214/Ncbp1/Nup188/Nup160/Sarnp/Alyref/Pabpn1/Khdrbs1/Eif4e/Fmr1	35
GO:0071479	cellular response to ionizing radiation	39/3091	79/12082	0.493670886075949	1.92964466048839	4.86051813300812	4.48952846913455e-06	0.000178823435568559	0.000163430845562966	Brca2/Map3k20/Ints7/Babam2/Fignl1/Gadd45a/Xrcc6/Tank/Atr/Tp53/Itgb1/Blm/Zmpste24/Dbn1/Ino80/Bard1/Wrn/Xrcc5/Gtf2h5/Rad1/Hspa5/Rad9a/Egr1/Brca1/Eef1d/Kdm1a/Ddias/Ect2/Tmem109/Rhno1/Atm/Rad51/Chek2/Spidr/Mfn2/Nucks1/Snai2/Cdkn2a/Rad51ap1	39
GO:0007004	telomere maintenance via telomerase	28/3091	50/12082	0.56	2.18890973794888	4.9392603734817	4.50680125645334e-06	0.000178823435568559	0.000163430845562966	Cct6a/Cct8/Hnrnpd/Gnl3l/Ptges3/Rpa1/Nop10/Ctc1/Terf1/Pml/Nat10/Atr/Tp53/Hnrnpc/Cct5/Tcp1/Cct7/Pif1/Xrcc5/Hsp90ab1/Cct2/Tent4b/Atm/Rad50/Hnrnpu/Hnrnpa1/Hsp90aa1/Gar1	28
GO:0051988	regulation of attachment of spindle microtubules to kinetochore	14/3091	18/12082	0.777777777777778	3.04015241381789	5.07867179323041	5.20726252072715e-06	0.000205151370940704	0.00018749255048501	Cdk1/Nek2/Aurkb/Rcc2/Knstrn/Cenpe/Spag5/Kat2b/Cdc42/Becn1/Ect2/Hnrnpu/Racgap1/Ccnb1	14
GO:0032886	regulation of microtubule-based process	90/3091	232/12082	0.387931034482759	1.51633217684267	4.65597836318004	5.53263716116678e-06	0.000216353109629322	0.000197730076790416	Numa1/Kifc1/Specc1l/Clasp1/Tpr/Mid1/Chmp6/Rhot1/Cltc/Rock2/Npm1/Gen1/Kif18a/Azin1/Dnah11/Aurkb/Cdk5rap2/Ttc21b/Fez1/Dync1h1/Trim37/Fkbp4/Borcs5/Cdkn1b/Mdm1/Ccnf/Tpx2/Cfap45/Nat10/Diaph3/Clasp2/Xpo1/Dctn1/Rnase10/Cep295/Ttbk2/Bbof1/Plk4/Spag5/Mapre1/Map2/Kat2b/Gpsm2/Parp3/Cyld/Stk11/Ppp2cb/Sass6/Ska1/Bicd2/Macf1/Ckap5/Tacc1/Stmn1/Cep120/Tacc3/Map1b/Kat2a/Plk1/Hdgfl3/Bbs1/Psrc1/Agrn/Wdr62/Ska3/Cep7…	90
GO:0009112	nucleobase metabolic process	20/3091	31/12082	0.645161290322581	2.52178541238351	4.97415903192142	5.5694859904578e-06	0.000216353109629322	0.000197730076790416	Ak2/Umps/Paics/Ppat/Ctps2/Shmt1/Xdh/Mtor/Ctps1/Aldh6a1/Aprt/Nt5c2/Kdm1a/Cad/Gart/Hprt1/Tyms/Rrm1/Rrm2/Prps1	20
GO:0070192	chromosome organization involved in meiotic cell cycle	27/3091	48/12082	0.5625	2.19868165642187	4.87883825301994	5.94653510774843e-06	0.000229395850857934	0.000209650137607242	Terf1/Ccne2/Cep63/Ncapd3/Mre11/Ncaph2/Smc4/Ndc1/Ncaph/Ccne1/Trip13/Psmc3ip/Hormad1/Mcmdc2/Smc2/Mnd1/Atm/Ehmt2/Rad50/Mlh1/Rad51/Haspin/Mastl/Ncapd2/Atrx/Brip1/Fancd2	27
GO:0010971	positive regulation of G2/M transition of mitotic cell cycle	19/3091	29/12082	0.655172413793103	2.56091656533429	4.93432846747376	6.87043750954315e-06	0.000263208830106981	0.000240552596069159	Cdk1/Cdc7/Dtl/Rcc2/Rad51c/App/Wee1/Smarcd3/Cdc25a/Ccnd1/Cdc25b/Cdc25c/Fbxo5/Cdk4/Sin3a/Rrm1/Ccnb1/Rad51b/Chek1	19
GO:0051604	protein maturation	164/3091	476/12082	0.34453781512605	1.34671817610901	4.52517884872643	7.0107184969983e-06	0.000266743433224833	0.000243782951052796	Dnajb5/Ppil1/Hsph1/Cct6a/Erp29/Map3k20/Cct8/Ece2/Dnajb11/Masp1/Sdf2l1/Bace2/Paqr3/Ptges3/Calr/Parp1/Nlrp3/Canx/Qsox1/Prdx4/Cpd/Snx12/Lrrk2/Dhps/Tasp1/Myc/Immp1l/Prkacb/Prkaca/Ncstn/Trap1/Fkbp9/Pdia4/Fkbp4/Rnpep/Dhcr24/Dnajc10/Naa60/Ppig/Gsdmd/Nppa/Ppih/Fkbp1a/Rnf139/Stoml2/Pigo/Dnajc3/Casp3/Plau/Prcp/Bmp1/Hyou1/Mmp14/Cdc37l1/Masp2/Pigs/Cct5/F3/Zmpste24/Fam111a/Unc45a/Mesd/Dnajc2/Ppwd1/Sh3glb1/Ggc…	164
GO:0009314	response to radiation	145/3091	413/12082	0.351089588377724	1.37232753373655	4.51419489596126	7.7765317703198e-06	0.000293868258395418	0.000268572951867185	Cyp19a1/Brca2/Sik1/Ppp1cc/Map3k20/Chrd/Taf1/Cul4b/Mapk9/Parp1/Smc1a/Zranb3/Dtl/Ints7/Babam2/Fignl1/Myc/Npm1/Thbd/Mta1/Gadd45a/Aurkb/Rad18/Eif2ak4/Xrcc6/Usp2/App/Abcg2/Paxip1/Usp28/Xrcc2/Usp1/Cacna2d4/Cyp11a1/Pml/Tank/Eif2s1/Mtor/Topbp1/Atr/Slc7a11/Casp3/Tp53/Itgb1/Blm/Cyp2r1/Rpgrip1/Ptn/Zmpste24/Gpsm2/Frmpd1/Uaca/Rad54l/Creb1/Mat2a/Large1/Dbn1/Stk11/Ino80/Bard1/Ube4b/N4bp1/Alad/Pbk/Wrn/Ticrr/Msh2…	145
GO:0007064	mitotic sister chromatid cohesion	18/3091	27/12082	0.666666666666667	2.60584492612962	4.89777493613457	8.37488414431445e-06	0.000314341090686938	0.000287283543584841	Pds5b/Pds5a/Pttg1/Smc3/Slf2/Esco2/Rb1/Sgo1/Dscc1/Cdc20/Smc5/Bub1/Naa50/Cdca5/Chtf8/Haspin/Atrx/Naa10	18
GO:0046599	regulation of centriole replication	15/3091	21/12082	0.714285714285714	2.79197670656745	4.81889312610831	1.36072345824676e-05	0.00050730327587656	0.00046363611721117	Npm1/Cdk5rap2/Trim37/Mdm1/Cep295/Plk4/Kat2b/Sass6/Cep120/Kat2a/Cep76/Alms1/Cpap/Poc1b/Stil	15
GO:0051028	mRNA transport	45/3091	99/12082	0.454545454545455	1.77671244963383	4.54979710316697	1.37412512348737e-05	0.000508884337398156	0.000465081085654707	Thoc3/Ddx39b/Pom121/Nup153/Ncbp2/Nup54/Tpr/G3bp2/Dhx9/Nup85/Nxt1/Nup37/Lrpprc/Nup107/Thoc2/Nup35/Xpo1/Ndc1/Hnrnpa2b1/Nup58/Nup155/Rbm15b/Iws1/Mettl14/Nsun2/Nup133/Nup93/Nutf2/Nxt2/Nup98/Nup214/Ncbp1/Nup188/Srsf7/Nup160/Sarnp/Alyref/Hnrnpa1/Slbp/Pabpn1/Eif4a3/Khsrp/Eif4e/Hnrnpa3/Fmr1	45
GO:0030198	extracellular matrix organization	96/3091	256/12082	0.375	1.46578777094791	4.41657971383843	1.43346940310223e-05	0.000520982697879533	0.000476138055213035	Antxr2/Col18a1/Adamts1/Impg2/Abi3bp/Ccdc80/Tgfbr3/Ibsp/Phldb2/Clasp1/Nid1/Lamc1/Olfml2b/Qsox1/Col5a2/Prdx4/Col1a1/Gpm6b/Creb3l1/Adamts8/Lamb1/Fap/Smoc1/Mmp19/App/Plod1/Ptk2/Emilin1/Antxr1/Loxl1/Adamts10/Mad2l2/Clasp2/Smarca4/Angptl7/Crtap/Adamts15/Lcp1/Pomt1/Mmp14/Itgb1/Col1a2/Pomt2/Slc39a8/Aebp1/Large1/Fbln1/Fn1/Lox/Adtrp/Reck/Pdpn/Rb1/Col4a1/Crispld2/Loxl2/Serpinh1/Selenon/P4ha3/Mmp23/Ercc2/Gas…	96
GO:0045229	external encapsulating structure organization	96/3091	256/12082	0.375	1.46578777094791	4.41657971383843	1.43346940310223e-05	0.000520982697879533	0.000476138055213035	Antxr2/Col18a1/Adamts1/Impg2/Abi3bp/Ccdc80/Tgfbr3/Ibsp/Phldb2/Clasp1/Nid1/Lamc1/Olfml2b/Qsox1/Col5a2/Prdx4/Col1a1/Gpm6b/Creb3l1/Adamts8/Lamb1/Fap/Smoc1/Mmp19/App/Plod1/Ptk2/Emilin1/Antxr1/Loxl1/Adamts10/Mad2l2/Clasp2/Smarca4/Angptl7/Crtap/Adamts15/Lcp1/Pomt1/Mmp14/Itgb1/Col1a2/Pomt2/Slc39a8/Aebp1/Large1/Fbln1/Fn1/Lox/Adtrp/Reck/Pdpn/Rb1/Col4a1/Crispld2/Loxl2/Serpinh1/Selenon/P4ha3/Mmp23/Ercc2/Gas…	96
GO:0034504	protein localization to nucleus	116/3091	321/12082	0.361370716510903	1.41251407210765	4.39203816522629	1.43857050149153e-05	0.000520982697879533	0.000476138055213035	Nuak2/Cdk1/Gusb/Ran/Elavl1/Pom121/Nup153/Atf2/Nup54/Tpr/Calr/Parp1/Nup85/Col1a1/Tnpo2/Lrrk2/Rock2/Npm1/Chp1/Ctnna1/Skp1/Angpt1/Tor1b/Nup107/Pgr/App/Rrs1/Ipo9/Cse1l/Hnrnpm/Ywhaz/Smo/Pml/Phip/Zc3h12a/Kpnb1/Nup35/Polr1a/Mtor/Xpo1/Pkig/Ipo7/Tp53/Ywhab/Ipo5/Jak1/Stk3/Kcnq2/Pkia/Tardbp/Nup58/Uaca/Phb2/Nup155/Lmnb1/Stk11/Edn1/Ing1/Kpna3/Bard1/Tnpo1/Mbtps1/Sun2/Kpna2/Wrn/Rap1gds1/Sumo1/Hikeshi/Nup133/Nup…	116
GO:0042770	signal transduction in response to DNA damage	70/3091	174/12082	0.402298850574713	1.57249262783684	4.4598685191907	1.444308469369e-05	0.000520982697879533	0.000476138055213035	Cdk1/Brca2/Znhit1/Map3k20/Atf2/Gnb1l/Donson/Rps6ka6/Smyd2/Fzr1/Dtl/Ints7/Babam2/Npm1/Tfap4/Creb3l1/Gadd45a/Map3k7/Eif2ak4/Etaa1/Paxip1/Usp28/Ndrg1/Pml/Cep63/Mad2l2/Rnaseh2b/Mre11/Topbp1/Atr/Tp53/Twist1/Blm/Clspn/Zmpste24/Pcbp4/Rpa2/Mbtps1/Ticrr/Msh2/Babam1/Dgkz/Rad1/Ankrd1/Rad9a/Pmaip1/Plk1/Brca1/Prpf19/Ccnd1/Atad5/Kdm1a/Wdr76/Prkdc/E2f7/Rhno1/Atm/Ptpn11/Ddx5/Chek2/Sesn2/Tipin/Snai2/Rps27l/Rfwd3/…	70
GO:0010833	telomere maintenance via telomere lengthening	32/3091	63/12082	0.507936507936508	1.98540565800352	4.59777912960369	1.51011716595191e-05	0.000541206506894378	0.000494621058837763	Cct6a/Cct8/Hnrnpd/Gnl3l/Ptges3/Parp1/Rpa1/Nop10/Ctc1/Terf1/Pml/Nat10/Atr/Tp53/Hnrnpa2b1/Hnrnpc/Cct5/Tcp1/Cct7/Pif1/Xrcc5/Dclre1b/Hsp90ab1/Cct2/Tent4b/Atm/Rad50/Hnrnpu/Hnrnpa1/Rad51/Hsp90aa1/Gar1	32
GO:0034501	protein localization to kinetochore	12/3091	15/12082	0.8	3.12701391135555	4.83296054135559	1.57585226803652e-05	0.000554041730945751	0.000506351464939383	Cdk1/Mtbp/Aurkb/Rcc2/Spdl1/Zwilch/Bub3/Ttk/Kntc1/Zw10/Cenpq/Knl1	12
GO:0046112	nucleobase biosynthetic process	12/3091	15/12082	0.8	3.12701391135555	4.83296054135559	1.57585226803652e-05	0.000554041730945751	0.000506351464939383	Umps/Paics/Ppat/Ctps2/Shmt1/Mtor/Ctps1/Aprt/Cad/Gart/Hprt1/Prps1	12
GO:1903083	protein localization to condensed chromosome	12/3091	15/12082	0.8	3.12701391135555	4.83296054135559	1.57585226803652e-05	0.000554041730945751	0.000506351464939383	Cdk1/Mtbp/Aurkb/Rcc2/Spdl1/Zwilch/Bub3/Ttk/Kntc1/Zw10/Cenpq/Knl1	12
GO:0043062	extracellular structure organization	96/3091	257/12082	0.373540856031128	1.46008431658625	4.37119682335184	1.7215890819711e-05	0.000601473418260971	0.000549700373541648	Antxr2/Col18a1/Adamts1/Impg2/Abi3bp/Ccdc80/Tgfbr3/Ibsp/Phldb2/Clasp1/Nid1/Lamc1/Olfml2b/Qsox1/Col5a2/Prdx4/Col1a1/Gpm6b/Creb3l1/Adamts8/Lamb1/Fap/Smoc1/Mmp19/App/Plod1/Ptk2/Emilin1/Antxr1/Loxl1/Adamts10/Mad2l2/Clasp2/Smarca4/Angptl7/Crtap/Adamts15/Lcp1/Pomt1/Mmp14/Itgb1/Col1a2/Pomt2/Slc39a8/Aebp1/Large1/Fbln1/Fn1/Lox/Adtrp/Reck/Pdpn/Rb1/Col4a1/Crispld2/Loxl2/Serpinh1/Selenon/P4ha3/Mmp23/Ercc2/Gas…	96
GO:0000212	meiotic spindle organization	18/3091	28/12082	0.642857142857143	2.51277903591071	4.69878815618116	1.78375115573361e-05	0.000619296104381262	0.000565988935796263	Cdk1/Aurka/Cenpe/Dicer1/Aspm/Espl1/Ndc80/Ska1/Tubg1/Ddb1/Ska3/Fbxo5/Ska2/Myh9/Rhoa/Mastl/Atrx/Ccnb2	18
GO:2000781	positive regulation of double-strand break repair	34/3091	69/12082	0.492753623188406	1.92605929322624	4.52308289356175	1.90557144781511e-05	0.000657481328733721	0.0006008872894941	Ube2v2/Parp1/Fancb/Fh/Actr2/Mad2l2/Meaf6/Mre11/Blm/Actl6a/Parp3/Ruvbl1/Smchd1/Slf2/Wdr48/Brd8/Ruvbl2/Fus/Prkdc/Prmt1/Atm/Timeless/Mdc1/Rad50/Actb/Ep400/Spidr/Top2b/Hdgfl2/Ddx11/Rif1/Morf4l1/Skp2/Rad51ap1	34
GO:0031570	DNA integrity checkpoint signaling	50/3091	115/12082	0.434782608695652	1.69946408225845	4.41894543297147	2.11467968007706e-05	0.000725126273014079	0.000662709557960472	Slc25a16/Cdk1/Map3k20/Atf2/Gnb1l/Donson/Fzr1/Dtl/Ints7/Babam2/Creb3l1/Eif2ak4/Etaa1/Usp28/Cep63/Orc1/Rnaseh2b/Mre11/Topbp1/Atr/Tp53/Blm/Clspn/Rpa2/Cdt1/Mbtps1/Ticrr/Msh2/Babam1/Dgkz/Rad1/Rad9a/Plk1/Brca1/Prpf19/Ccnd1/Wdr76/Prkdc/Cdc6/Rhno1/Atm/Ptpn11/Timeless/Mdc1/Chek2/Tipin/Rps27l/Rfwd3/Fancd2/Chek1	50
GO:0030010	establishment of cell polarity	60/3091	145/12082	0.413793103448276	1.61742098863218	4.3854558066097	2.13310193812694e-05	0.000726955905907678	0.000664381701490877	Numa1/Gja1/Phldb2/Clasp1/Coro7/Sdccag8/Mad2l1/Cdk5rap2/Fez1/Spdl1/Amot/Dock7/Amotl2/Fbf1/Diaph3/Jam3/Clasp2/Prkci/Wee1/Dctn1/Itgb1/Kcnq2/Spag5/Mapre1/Map2/Gpsm2/Sapcd2/Cdc42/Ndc80/Stk11/Ska1/Map1b/Bccip/Dynlt1/Plk1/Kif20b/Hdac3/Cfl1/Map4/Ska3/Rhoj/Pard3b/Enkd1/Ska2/Mcph1/Pak1/Msn/Scrib/Myo18a/Ptk7/Fgf13/Exoc4/Myh9/Rhoa/Rack1/Zw10/Nde1/Pkhd1/Rhou/Ccdc85c	60
GO:1903312	negative regulation of mRNA metabolic process	42/3091	92/12082	0.456521739130435	1.78443728637137	4.42832510066411	2.31212690559649e-05	0.00078316249759686	0.00071575019677098	Syncrip/Elavl1/Hnrnpd/Dhx9/Mettl16/Hnrnpab/Npm1/Mapkapk2/Lrpprc/Srsf6/Srsf10/Rbm10/Pabpc1/Rnps1/Mtor/Srsf4/Pkp1/Ptbp1/Dicer1/Hnrnpa2b1/Hnrnpc/Pcbp4/Tardbp/Mettl14/Larp4b/U2af2/Ptbp3/Tent4a/Hnrnpk/Fus/Ybx1/Tent4b/Fam76b/Srsf7/Cryz/Larp1/Hnrnpu/Hnrnpa0/Srsf1/Taf15/Jak2/Csde1	42
GO:0010608	post-transcriptional regulation of gene expression	164/3091	486/12082	0.337448559670782	1.31900792557178	4.20884032838938	2.60516997739501e-05	0.000877073892389652	0.000801577977733724	Syncrip/Abcf1/Ddx39b/Elavl1/Eif3b/Mapkapk5/Map3k20/Usp16/Eif4g1/Ncbp2/Cnot6l/Hnrnpd/Eprs1/Tpr/Zc3h7a/Epb41l5/Gemin5/Dhx9/Mettl16/Mapk9/Calr/Rps4x/Rps6kb1/Mrpl13/Aurka/Rock2/Npm1/Mapkapk2/Pa2g4/Bzw2/Shmt1/Rbm3/Trap1/Aco1/Lrpprc/Serbp1/Eif2ak4/Pum2/Otud6b/App/Plxnb2/Ssb/Pml/Mettl5/Rbm10/Pabpc1/Nat10/Rnf139/Zc3h12a/Caprin1/Eif2s1/Ptcd3/Mtor/Apex1/Rara/Pkp1/Eif5/Dnajc3/Dhx29/Celf1/Ptbp1/Pus7/Dicer1/T…	164
GO:0008380	RNA splicing	140/3091	405/12082	0.345679012345679	1.35117885058573	4.21489898212926	2.70609265428157e-05	0.000905562933405669	0.000827614766746988	Thoc3/Syncrip/Srsf2/Prmt7/Rtraf/Srpk1/Ppil1/Sart3/Ddx39b/Rbmx/Srrm4/Snrpa/Ncbp2/Tra2b/Mbnl3/Ivns1abp/Gemin5/Dhx9/Mettl16/Eftud2/Luc7l3/Hnrnph1/Prpf8/Nono/Dhx15/Pnn/Npm1/Prpf40a/Snrpb2/Rbm3/Wbp11/Srsf5/Snrpf/Luc7l2/Srsf6/Snu13/Hnrnpll/Snrpb/Strap/Rbmx2/Sf3a3/Pqbp1/Hnrnpm/Srsf10/Rbm10/Pabpc1/Rnps1/Lsm3/Tra2a/Ddx42/Obi1/Srsf4/Celf1/Ptbp1/Pus7/LOC120096281/Hnrnpa2b1/Psip1/Hnrnpc/Hnrnpr/Snrpa1/Prmt5/S…	140
GO:0046822	regulation of nucleocytoplasmic transport	52/3091	122/12082	0.426229508196721	1.66603200195173	4.33517235261206	2.83919592387025e-05	0.000944415171083787	0.000863122719245271	Cdk1/Ran/Ppp1cc/Nup153/Ncbp2/Nup54/Tpr/Dhx9/Chp1/Prkaca/Angpt1/Cpsf6/Thoc2/Smo/Rbm10/Zc3h12a/Anp32b/Xpo1/Xpo4/Pkig/Ywhab/Ipo5/Pkia/Tardbp/Nup58/Uaca/Iws1/Bard1/Sumo1/Nsun2/Gas6/Nolc1/Nutf2/Hdac3/Hsp90ab1/Camk4/Brca1/Ctdspl2/Nup214/Ect2/Fam76b/Trim28/Ptpn11/Ei24/Rangap1/Khdrbs1/Mdfic/Flna/Nedd4/Hsp90aa1/Cdkn2a/Jak2	52
GO:0022616	DNA strand elongation	21/3091	36/12082	0.583333333333333	2.28011431036342	4.50998938194174	3.07118704786956e-05	0.0010155026220783	0.000928091173676373	Slc25a16/Rfc3/Mcm7/Mcm4/Gins1/Mre11/Actl6a/Mcm3/Ruvbl1/Pola1/Pold2/Lig1/Ino80/Pold3/Dclre1b/Ruvbl2/Pcna/Rad50/Pole/Nucks1/Pole3	21
GO:0000727	double-strand break repair via break-induced replication	9/3091	10/12082	0.9	3.51789065027499	4.67029375172903	3.58511876863666e-05	0.00117842217513471	0.00107698709567952	Mcm7/Mcm4/Cdc7/Mcm3/Mcm5/Mcm2/Gins2/Gins4/Mcmdc2	9
GO:0000132	establishment of mitotic spindle orientation	20/3091	34/12082	0.588235294117647	2.29927493482026	4.44815574766205	4.01549517346552e-05	0.00131212209932947	0.00119917852765475	Numa1/Gja1/Mad2l1/Cdk5rap2/Spdl1/Dctn1/Itgb1/Mapre1/Gpsm2/Sapcd2/Ndc80/Bccip/Dynlt1/Plk1/Hdac3/Enkd1/Mcph1/Zw10/Nde1/Pkhd1	20
GO:0051383	kinetochore organization	13/3091	18/12082	0.722222222222222	2.82299866997376	4.53809816442405	4.40002061205991e-05	0.00142936342105221	0.00130632806475623	Nuf2/Cenpe/Smc4/Dlgap5/Ndc80/Cenph/Cenpc/Smc2/Cenpt/Kntc1/Cenpk/Cenpw/Mis12	13
GO:0006457	protein folding	69/3091	176/12082	0.392045454545455	1.53241448780918	4.17176854715462	4.46194875393339e-05	0.00144105379814535	0.00131701216892416	Dnajb5/Ppil1/Hsph1/Cct6a/Erp29/Cct8/Dnajb11/Sdf2l1/Ptges3/Calr/Canx/Qsox1/Trap1/Fkbp9/Pdia4/Fkbp4/Dnajc10/Ppig/Nppa/Ppih/Fkbp1a/Dnajc3/Hyou1/Cdc37l1/Cct5/Unc45a/Mesd/Dnajc2/Ppwd1/Sh3glb1/Txndc5/Tcp1/Hspd1/Uggt1/Pdia3/Hspa14/Cct7/Hspa4/Telo2/Ppib/Ppic/Cdc123/Hspa5/Qsox2/St13/Hsp90ab1/Snrnp70/Tbcb/Hspb6/Grn/Anp32e/Cct2/Dnajb1/Fkbp5/Hsp90b1/Ppia/Pdia5/Tbcd/P4hb/Khsrp/Ahsa1/Pdia6/Pfdn4/Nudc/P3h1/Hsp9…	69
GO:0000076	DNA replication checkpoint signaling	12/3091	16/12082	0.75	2.93157554189583	4.53301310191022	4.82726532328992e-05	0.00151917324375951	0.00138840732477183	Slc25a16/Donson/Orc1/Topbp1/Clspn/Cdt1/Ticrr/Rad9a/Cdc6/Timeless/Mdc1/Tipin	12
GO:0007076	mitotic chromosome condensation	12/3091	16/12082	0.75	2.93157554189583	4.53301310191022	4.82726532328992e-05	0.00151917324375951	0.00138840732477183	Baz1b/Nusap1/Akap8/Ncapd3/Ncaph2/Smc4/Ncaph/Smarca5/Smc2/Pam/Ncapg/Ncapd2	12
GO:0009163	nucleoside biosynthetic process	12/3091	16/12082	0.75	2.93157554189583	4.53301310191022	4.82726532328992e-05	0.00151917324375951	0.00138840732477183	Cdk1/Pgm2/Fzr1/Mtap/Pnp/Nt5e/Dctd/Aprt/Dnph1/Dtymk/Hprt1/Tk1	12
GO:0034404	nucleobase-containing small molecule biosynthetic process	12/3091	16/12082	0.75	2.93157554189583	4.53301310191022	4.82726532328992e-05	0.00151917324375951	0.00138840732477183	Cdk1/Pgm2/Fzr1/Mtap/Pnp/Nt5e/Dctd/Aprt/Dnph1/Dtymk/Hprt1/Tk1	12
GO:0006282	regulation of DNA repair	66/3091	167/12082	0.395209580838323	1.54478232147804	4.15653234206016	4.84057001161896e-05	0.00151917324375951	0.00138840732477183	Zfp365/Ube2v2/Polq/Dhx9/Parp1/Fancb/Fh/Babam2/Fignl1/Parpbp/Actr2/Usp1/Pml/Mad2l2/Meaf6/Mre11/Twist1/Blm/Actl6a/Parp3/Rpa2/Ruvbl1/Smchd1/Slf2/Ino80/Dek/Wdr48/Babam1/Plk1/Sgf29/Ppp4c/Xrcc1/Ubqln4/Brd8/Brca1/Ruvbl2/Pcna/Aunip/Kdm1a/Fus/Prkdc/Prmt1/Trim28/Atm/Hmgb1/Hdac10/Timeless/Mdc1/Rad50/Actb/Rad51/Ep400/Spidr/Nsd2/Suv39h1/Cgas/Top2b/Hdgfl2/Ddx11/Ogg1/Rif1/Morf4l1/Skp2/Rad51ap1/Rmi2/Chek1	66
GO:0010457	centriole-centriole cohesion	11/3091	14/12082	0.785714285714286	3.0711743772242	4.54631975628681	4.97280476481081e-05	0.00155190620609686	0.00141832273096881	Cep135/Nek2/Nin/Crocc/Dctn1/Odf2/Cep250/Sgo1/Cep68/Rttn/Cntln	11
GO:0009394	2'-deoxyribonucleotide metabolic process	19/3091	32/12082	0.59375	2.3208306373342	4.38657486321756	5.23710754760587e-05	0.00162525879480171	0.00148536134678642	Ak2/Guk1/Dck/Upp1/Shmt1/Samhd1/Xdh/Dut/Cmpk2/Pnp/Dctd/Dctpp1/Dnph1/Dtymk/Nt5c2/Tyms/Rrm1/Ak3/Rrm2	19
GO:0009303	rRNA transcription	21/3091	37/12082	0.567567567567568	2.21848959927252	4.35227403423511	5.39528466902753e-05	0.00166504479646933	0.00152172268764443	Npm1/Smarca4/Polr1a/Mtor/Polr1f/Tp53/Polr2e/Gtf3c1/Npm3/Ercc2/Gtf2h5/Ncl/Polr1b/Ubtf/Macroh2a2/Tcof1/Ddx11/Nol11/Cdkn2a/Taf1b/Spin1	21
GO:0048024	regulation of mRNA splicing, via spliceosome	45/3091	104/12082	0.432692307692308	1.69129358186298	4.15129872372774	6.18070134376678e-05	0.00189689480467539	0.00173361573602717	Srsf2/Rbmx/Srrm4/Tra2b/Mbnl3/Mettl16/Npm1/Rbm3/Srsf5/Srsf6/Srsf10/Rbm10/Rnps1/Tra2a/Obi1/Srsf4/Celf1/Ptbp1/Hnrnpa2b1/Pcbp4/LOC100359916/Arb2a/Rbm15b/Rbpms2/U2af2/Ptbp3/Srrm1/Ncl/Hnrnpk/Rbm39/Nup98/Snrnp70/Prpf19/Ncbp1/Celf2/Arglu1/Srsf7/Ddx5/Hnrnpu/Hnrnpa1/Eif4a3/Khdrbs1/Larp7/Srsf1/Fmr1	45
GO:0050684	regulation of mRNA processing	52/3091	125/12082	0.416	1.62604723390489	4.12522782811019	6.22278305101937e-05	0.0018993164751875	0.00173582895633698	Srsf2/Srpk1/Rbmx/Srrm4/Ncbp2/Tra2b/Mbnl3/Dhx9/Mettl16/Npm1/Rbm3/Srsf5/Srsf6/Srsf10/Rbm10/Rnps1/Tra2a/Obi1/Srsf4/Celf1/Ptbp1/Hnrnpa2b1/Pcbp4/LOC100359916/Arb2a/Rbm15b/Iws1/Rbpms2/U2af2/Ptbp3/Srrm1/Ncl/Ahcyl1/Hnrnpk/Rbm39/Nup98/Snrnp70/Prpf19/Ncbp1/Celf2/Arglu1/Srsf7/Ddx5/Hnrnpu/Hnrnpa1/Eif4a3/Khdrbs1/Larp7/Srsf1/Hdac7/Fmr1/Ccnb1	52
GO:0010824	regulation of centrosome duplication	24/3091	45/12082	0.533333333333333	2.0846759409037	4.27409410184221	6.3263080843443e-05	0.00192036291849905	0.0017550637843424	Kifc1/Rock2/Npm1/Gen1/Azin1/Cdk5rap2/Trim37/Mdm1/Ccnf/Nat10/Xpo1/Cep295/Plk4/Kat2b/Sass6/Cep120/Kat2a/Cep76/Alms1/Cpap/Poc1b/Poc1a/Stil/Pkhd1	24
GO:0006417	regulation of translation	118/3091	338/12082	0.349112426035503	1.36459926605013	3.98623653063732	7.04226176820812e-05	0.00212607413708674	0.00194306799245239	Syncrip/Abcf1/Ddx39b/Elavl1/Eif3b/Mapkapk5/Map3k20/Usp16/Eif4g1/Ncbp2/Cnot6l/Hnrnpd/Eprs1/Tpr/Gemin5/Dhx9/Calr/Rps4x/Rps6kb1/Mrpl13/Aurka/Npm1/Pa2g4/Bzw2/Shmt1/Rbm3/Trap1/Aco1/Lrpprc/Serbp1/Eif2ak4/Pum2/Otud6b/App/Plxnb2/Ssb/Pml/Mettl5/Pabpc1/Nat10/Rnf139/Caprin1/Eif2s1/Ptcd3/Mtor/Rara/Pkp1/Eif5/Dnajc3/Dhx29/Ptbp1/Pus7/Rps3a/Cyfip1/Cnot1/Ajuba/Eefsec/Eif2a/Bzw1/Mettl14/Usp5/Ptgfrn/Larp4b/Cnot9/If…	118
GO:0006406	mRNA export from nucleus	26/3091	51/12082	0.509803921568627	1.99270494351089	4.16534861478086	8.66482973665005e-05	0.00258780264446726	0.00236505228182587	Thoc3/Ddx39b/Ncbp2/Tpr/Nup85/Nxt1/Nup107/Thoc2/Xpo1/Hnrnpa2b1/Nup155/Rbm15b/Iws1/Mettl14/Nsun2/Nup133/Nup93/Nxt2/Nup214/Ncbp1/Nup160/Sarnp/Alyref/Pabpn1/Eif4e/Fmr1	26
GO:0046605	regulation of centrosome cycle	26/3091	51/12082	0.509803921568627	1.99270494351089	4.16534861478086	8.66482973665005e-05	0.00258780264446726	0.00236505228182587	Kifc1/Rock2/Npm1/Gen1/Azin1/Cdk5rap2/Trim37/Mdm1/Ccnf/Nat10/Xpo1/Cep295/Plk4/Kat2b/Sass6/Cep120/Kat2a/Wdr62/Cep76/Alms1/Cpap/Poc1b/Mcph1/Poc1a/Stil/Pkhd1	26
GO:0001780	neutrophil homeostasis	14/3091	21/12082	0.666666666666667	2.60584492612962	4.31835695618216	8.81431227730776e-05	0.00261836923531789	0.0023929877913569	Mthfd1/Pde4b/Jam3/Slc7a11/Mecom/Pik3cb/Pik3cd/Anxa1/Csf1/Axl/Hmgb1/Cfh/Tspan9/Gcnt4	14
GO:0006611	protein export from nucleus	30/3091	62/12082	0.483870967741935	1.89133905928763	4.12556557853124	8.930582636173e-05	0.00263879715659261	0.00241165733786464	Ran/Tpr/Calr/Nxt1/Chp1/Ranbp17/Prkaca/Desi1/Cse1l/Anp32b/Xpo1/Xpo4/Xpo7/Bard1/Xpo6/Ankle1/Gas6/Ahcyl1/Nutf2/Xpo5/Hdac3/Camk4/Ctdspl2/Nup214/Fam76b/Ptpn11/Rangap1/Ranbp3/Cchcr1/Cdkn2a	30
GO:0031109	microtubule polymerization or depolymerization	54/3091	133/12082	0.406015037593985	1.58701833846992	3.99124745492255	9.89913054876781e-05	0.00290950635970398	0.00265906469711541	Numa1/Cdk1/Pcnt/Specc1l/Clasp1/Mid1/Nedd1/Kif18a/Nin/Aurkb/Cdk5rap2/Fkbp4/Cdkn1b/Tpx2/Diaph3/Clasp2/Dctn1/Ttbk2/Bbof1/Mapre1/Map2/Lrrc49/Kif24/Tubgcp4/Cstpp1/Ppp2cb/Ska1/Ckap5/Stmn1/Map1b/Tubgcp2/Kif2c/Hdgfl3/Psrc1/Tubg1/Map4/Kif18b/Ska3/Cpap/Fbxo5/Ckap2/Ska2/Pak1/Eml2/Eml4/Tbcd/Fgf13/Cep192/Hdac6/Rhoa/Nav3/Tpgs2/Nde1/Mzt1	54
GO:0045143	homologous chromosome segregation	24/3091	46/12082	0.521739130434783	2.03935689871014	4.14094512341969	0.000100375795647867	0.00293467128854685	0.00268206350365464	Brca2/Pttg1/Terf1/Ccne2/Cep63/Mre11/Ndc1/Espl1/Ccne1/Trip13/Plk1/Psmc3ip/Hormad1/Mcmdc2/Cenpc/Mnd1/Atm/Ehmt2/Mlh1/Haspin/Zwint/Brip1/Knl1/Fancd2	24
GO:0006397	mRNA processing	152/3091	456/12082	0.333333333333333	1.30292246306481	3.86630122717322	0.00010109462717871	0.00294021284805097	0.00268712806218197	Thoc3/Syncrip/Srsf2/Prmt7/Srpk1/Ppil1/Sart3/Ddx39b/Rbmx/Cpsf4/Srrm4/Snrpa/Ncbp2/Tra2b/Cnot6l/Mbnl3/Ivns1abp/Gemin5/Dhx9/Mettl16/Eftud2/Luc7l3/Hnrnph1/Prpf8/Nono/Dhx15/Pnn/Npm1/Prpf40a/Snrpb2/Prkaca/Rbm3/Wbp11/Srsf5/Snrpf/Cpsf6/Luc7l2/Srsf6/Snu13/Hnrnpll/Snrpb/Strap/Thoc2/Rbmx2/Sf3a3/Pqbp1/Hnrnpm/Srsf10/Rbm10/Pabpc1/Rnps1/Lsm3/Tra2a/Ddx42/Obi1/Srsf4/Celf1/Ptbp1/Pus7/LOC120096281/Hnrnpa2b1/Psip1/Hn…	152
GO:0000375	RNA splicing, via transesterification reactions	104/3091	294/12082	0.353741496598639	1.3826932261096	3.89494493787182	0.000103931721415859	0.00300698287742238	0.00274815072581518	Srsf2/Prmt7/Srpk1/Ppil1/Sart3/Ddx39b/Rbmx/Srrm4/Snrpa/Ncbp2/Tra2b/Mbnl3/Gemin5/Dhx9/Mettl16/Eftud2/Luc7l3/Prpf8/Npm1/Prpf40a/Snrpb2/Rbm3/Srsf5/Snrpf/Luc7l2/Srsf6/Snu13/Snrpb/Strap/Rbmx2/Sf3a3/Pqbp1/Hnrnpm/Srsf10/Rbm10/Rnps1/Lsm3/Tra2a/Ddx42/Obi1/Srsf4/Celf1/Ptbp1/LOC120096281/Hnrnpa2b1/Psip1/Hnrnpc/Snrpa1/Prmt5/Snrnp200/Snrnp40/Pcbp4/Cwf19l1/LOC100359916/Snrpd1/Arb2a/Rbm15b/Prpf4/Mettl14/Rbpms2/U…	104
GO:0007163	establishment or maintenance of cell polarity	77/3091	206/12082	0.37378640776699	1.46104412120375	3.91325321096135	0.000110124387474913	0.00316964234416136	0.00289680894895831	Kiaa1614/Numa1/Rhobtb1/Gja1/Phldb2/Clasp1/Coro7/Sdccag8/Actr2/Mad2l1/Cdk5rap2/Ctnna1/Fez1/Spdl1/Amot/Dock7/Amotl2/Fbf1/Diaph3/Jam3/Clasp2/Prkci/Ift80/Wee1/Dctn1/Itgb1/Kcnq2/Spag5/Mapre1/Map2/Gpsm2/Sapcd2/Cdc42/Ndc80/Stk11/Ska1/Parva/Arhgap35/Macf1/Ckap5/Pdlim1/Map1b/Bccip/Dynlt1/Ezr/Plk1/Kif20b/Kif2c/Hdac3/Cfl1/Map4/Ska3/Rhoj/Pard3b/Enkd1/Ska2/Arpc5/Mcph1/Pak1/Msn/Scrib/Myo18a/Actb/Ptk7/Fgf13/Exo…	77
GO:0007143	female meiotic nuclear division	22/3091	41/12082	0.536585365853659	2.09738737956775	4.12683929668787	0.000112924594389109	0.00323348516407989	0.00295515636863088	Ereg/Aurka/Cenpe/Ncaph2/Ncaph/Ndc80/Ska1/Trip13/Plk1/Ddb1/Cdc25b/Ska3/Fbxo5/Ska2/Sgo2/Ttk/Atm/Mlh1/Rhoa/Top2a/Mastl/Ccnb2	22
GO:0072594	establishment of protein localization to organelle	135/3091	399/12082	0.338345864661654	1.32251528205827	3.84110786798817	0.000115416554307415	0.00328789209834713	0.0030048801156527	Mtch1/Cdk1/Man1a1/Cct6a/Ran/Elavl1/Brca2/Ap4m1/Pom121/Nup153/Atf2/Tomm70/Nup54/Tpr/Zdhhc15/Mapk9/Usp9x/Nup85/Tnpo2/Lrrk2/Npm1/Chp1/Immp1l/Gnptab/Angpt1/Trim37/Snf8/Nup107/Terf1/Ipo9/Cse1l/Tram1/Ywhaz/Timm9/Lypla1/Smo/Pml/Phip/Zc3h12a/Kpnb1/Nup35/Pkig/Eps15/Ipo7/Tspo/Tp53/Ywhab/Ift122/Ipo5/Laptm5/Stk3/Kcnq2/Samm50/Pkia/Tardbp/Nup58/Vps36/Uaca/Sh3glb1/Phb2/Zfyve16/Nup155/Tcp1/Ing1/Hspd1/Kpna3/M6pr/…	135
GO:0051445	regulation of meiotic cell cycle	29/3091	60/12082	0.483333333333333	1.88923757144398	4.04857336070763	0.000119428229752307	0.00338481538915339	0.00309346053756915	Cdk1/Gja1/Lfng/Calr/Pkmyt1/Fzr1/Aurka/Prkacb/Prkaca/Cdk2/Aspm/Trip13/Rad1/Prkar2a/Cdc25a/Hormad1/Cdc25b/Cdc25c/Fbxo5/Cdc20/Ttk/Zwint/Camk2b/Grb14/Mastl/Ccnb1/Rad51ap1/Knl1/Ccnb2	29
GO:0045911	positive regulation of DNA recombination	31/3091	66/12082	0.46969696969697	1.83593619795496	3.99265776153283	0.000138036665133451	0.00389235367927067	0.00355731143969348	Pms2/Parp1/Fancb/Actr2/Paxip1/Mad2l2/Meaf6/Blm/Actl6a/Ruvbl1/Msh2/Wdr48/Ercc2/Exosc6/Brd8/Ruvbl2/Atad5/Fus/Prmt1/Atm/Timeless/Mdc1/Mlh1/Actb/Ep400/Nsd2/Hdgfl2/Rif1/Morf4l1/Skp2/Rad51ap1	31
GO:0000377	RNA splicing, via transesterification reactions with bulged adenosine as nucleophile	103/3091	293/12082	0.351535836177474	1.37407181258371	3.80055705136137	0.000147129297102846	0.00410705148445382	0.00375352869572614	Srsf2/Prmt7/Srpk1/Ppil1/Sart3/Ddx39b/Rbmx/Srrm4/Snrpa/Ncbp2/Tra2b/Mbnl3/Gemin5/Dhx9/Mettl16/Eftud2/Luc7l3/Prpf8/Npm1/Prpf40a/Snrpb2/Rbm3/Srsf5/Snrpf/Luc7l2/Srsf6/Snu13/Snrpb/Strap/Rbmx2/Sf3a3/Pqbp1/Hnrnpm/Srsf10/Rbm10/Rnps1/Lsm3/Tra2a/Ddx42/Obi1/Srsf4/Celf1/Ptbp1/LOC120096281/Hnrnpa2b1/Psip1/Hnrnpc/Snrpa1/Prmt5/Snrnp200/Pcbp4/Cwf19l1/LOC100359916/Snrpd1/Arb2a/Rbm15b/Prpf4/Mettl14/Rbpms2/U2af2/Ptb…	103
GO:0000398	mRNA splicing, via spliceosome	103/3091	293/12082	0.351535836177474	1.37407181258371	3.80055705136137	0.000147129297102846	0.00410705148445382	0.00375352869572614	Srsf2/Prmt7/Srpk1/Ppil1/Sart3/Ddx39b/Rbmx/Srrm4/Snrpa/Ncbp2/Tra2b/Mbnl3/Gemin5/Dhx9/Mettl16/Eftud2/Luc7l3/Prpf8/Npm1/Prpf40a/Snrpb2/Rbm3/Srsf5/Snrpf/Luc7l2/Srsf6/Snu13/Snrpb/Strap/Rbmx2/Sf3a3/Pqbp1/Hnrnpm/Srsf10/Rbm10/Rnps1/Lsm3/Tra2a/Ddx42/Obi1/Srsf4/Celf1/Ptbp1/LOC120096281/Hnrnpa2b1/Psip1/Hnrnpc/Snrpa1/Prmt5/Snrnp200/Pcbp4/Cwf19l1/LOC100359916/Snrpd1/Arb2a/Rbm15b/Prpf4/Mettl14/Rbpms2/U2af2/Ptb…	103
GO:0006284	base-excision repair	24/3091	47/12082	0.51063829787234	1.99596632639716	4.01113688166029	0.000155687184660975	0.00432421155395859	0.0039519962716836	Slc25a16/Ung/Polq/Parp1/Rpa1/Rpa3/Parp2/Apex1/Neil3/Rpa2/Lig1/Wrn/Mutyh/Pold1/Xrcc1/Fen1/Ddb1/Pcna/Tdg/Hmgb1/Polg/Pole/Ogg1/Huwe1	24
GO:0009262	deoxyribonucleotide metabolic process	19/3091	34/12082	0.558823529411765	2.18431118807924	4.05456957345517	0.000162022101986151	0.0044777750076272	0.00409234143953498	Ak2/Guk1/Dck/Upp1/Shmt1/Samhd1/Xdh/Dut/Cmpk2/Pnp/Dctd/Dctpp1/Dnph1/Dtymk/Nt5c2/Tyms/Rrm1/Ak3/Rrm2	19
GO:0040029	epigenetic regulation of gene expression	84/3091	231/12082	0.363636363636364	1.42136995970707	3.79130747746278	0.000164438396375195	0.00452205590031785	0.00413281076455218	Prmt7/Hdac2/Cggbp1/Znhit1/Hat1/Atf2/Tpr/H3f3a/Smarca1/Myc/Mta1/Ezh2/Trim37/Cdk2/H3f3b/Baz1a/App/Wdr5/Cbx1/Smarca4/Hdac1/Apex1/H2az1/Dicer1/Tp53/Wdhd1/Cbx3/Mbd2/Prmt5/Zmpste24/Lmnb1/Arb2a/Rbm15b/Smchd1/Brd7/Prmt3/Ash2l/Suv39h2/Rb1/Eed/Smarca5/Pcgf5/Phf19/Crebzf/Hnrnpk/Sgf29/Egr1/Hdac3/Brca1/Ddb1/Men1/Mis18a/Kdm1a/Pphln1/Macroh2a2/Atad2/Lmnb2/Arid4a/Tdg/Trim28/Mbd3/Hmgb1/Ehmt2/Sin3a/Hnrnpu/Cbx5/Usp…	84
GO:0008340	determination of adult lifespan	23/3091	45/12082	0.511111111111111	1.99781444336604	3.93182209201635	0.000208871212558194	0.00571566298404319	0.00522367569700891	Tp63/Lrrk2/Abcg2/Tp53/Kcnq2/Zmpste24/Rad54l/Large1/Wrn/Msh2/Msh6/Coq7/Ercc2/Lipa/Atm/Cfh/Polg/Dnaaf3/Suv39h1/Cgas/Dmd/Bscl2/Scn1a	23
GO:0044774	mitotic DNA integrity checkpoint signaling	33/3091	73/12082	0.452054794520548	1.76697703895091	3.85378352822317	0.000211861505426234	0.00576907187569965	0.00527248730996246	Cdk1/Map3k20/Atf2/Donson/Fzr1/Dtl/Babam2/Creb3l1/Orc1/Mre11/Topbp1/Tp53/Blm/Clspn/Rpa2/Mbtps1/Ticrr/Msh2/Babam1/Dgkz/Rad9a/Plk1/Brca1/Ccnd1/Prkdc/Cdc6/Atm/Chek2/Tipin/Rps27l/Rfwd3/Fancd2/Chek1	33
GO:0000731	DNA synthesis involved in DNA repair	18/3091	32/12082	0.5625	2.19868165642187	3.98090919035047	0.000215294272879485	0.00583394968705141	0.00533178063208091	Rev3l/Polq/Dtl/Pole2/Mad2l2/Pola1/Pold2/Wrn/Pold3/Polh/Pold1/Hrob/Pcna/Primpol/Pole/Cdkn2d/Pclaf/Haus3	18
GO:1903311	regulation of mRNA metabolic process	95/3091	269/12082	0.353159851301115	1.38041970993856	3.69961042004003	0.000217019102307582	0.00585214132678941	0.00534840638952207	Syncrip/Srsf2/Srpk1/Rbmx/Elavl1/Srrm4/Ncbp2/Tra2b/Cnot6l/Hnrnpd/Mbnl3/Dhx9/Mettl16/Mapk9/Hnrnpab/Rock2/Npm1/Mapkapk2/Rbm3/Srsf5/Lrpprc/Pum2/Srsf6/Srsf10/Rbm10/Pabpc1/Rnps1/Zc3h12a/Caprin1/Tra2a/Mtor/Apex1/Obi1/Srsf4/Pkp1/Celf1/Ptbp1/Dicer1/Hnrnpa2b1/Hnrnpc/Hnrnpr/Cnot1/Pcbp4/Tardbp/Mov10/LOC100359916/Arb2a/Rbm15b/Iws1/Mettl14/Pabpc4/Larp4b/Rbpms2/U2af2/Ptbp3/Tent4a/Vim/Srrm1/Ncl/Ahcyl1/Hnrnpk/Rbm…	95
GO:0031589	cell-substrate adhesion	109/3091	316/12082	0.34493670886076	1.34827735893099	3.67833523740944	0.000223048404622021	0.00598567095495328	0.00547044218404276	Nid2/Marcks/Coro1c/Itga6/Abi3bp/Itgb5/Pkp2/Ccdc80/Phldb2/Clasp1/Nid1/Epb41l5/Tnn/Lamc1/Calr/Bst1/Col1a1/Enpp2/Itga3/Itgbl1/Gpm6b/Sirpa/Itgav/Lamb1/Angpt1/Smoc1/Rcc2/Thy1/Sema3e/Itga11/Fbln2/Ptk2/Emilin1/Antxr1/Jam3/Clasp2/Cdk6/Plau/Ptpn1/Dicer1/Nrp1/Vcl/Mmp14/Itgb1/Ptn/Iqgap1/Fat2/Ajuba/Cdh11/Cdc42/Map4k4/Fbln1/Dbn1/Fn1/Arpc2/Pdpn/Parva/Fer/Macf1/Pik3cb/Carmil1/Adam9/Tesk2/Rsu1/Gas6/Csf1/Rhod/Col…	109
GO:0046931	pore complex assembly	13/3091	20/12082	0.65	2.54069880297638	4.04315160975	0.000233178951125783	0.00619765106939582	0.00566417568007884	Nup153/Atp5mc3/Nup107/Atp5mc1/Gsdmd/Ndc1/Nup205/Atp5mc2/Nup93/Nup98/Ahctf1/Plekha7/Adam10	13
GO:1901659	glycosyl compound biosynthetic process	13/3091	20/12082	0.65	2.54069880297638	4.04315160975	0.000233178951125783	0.00619765106939582	0.00566417568007884	Cdk1/Pgm2/Fzr1/Mtap/Pnp/Tyw5/Nt5e/Dctd/Aprt/Dnph1/Dtymk/Hprt1/Tk1	13
GO:0032386	regulation of intracellular transport	90/3091	253/12082	0.355731225296443	1.39047061275691	3.68020104678131	0.000236844915347508	0.0062651119274067	0.00572582970787485	Numa1/Cdk1/Ran/Ppp1cc/Pcnt/Nup153/Ncbp2/Nup54/Tpr/Dhx9/Snx12/Lrrk2/Rhot1/Chp1/Prkaca/Angpt1/Ttc21b/Cpsf6/Fez1/Dync1h1/Borcs5/Thoc2/Asph/Septin8/Mtmr4/Rab11b/Smo/Rbm10/Rnf139/Zc3h12a/Anp32b/Xpo1/Dctn1/Xpo4/Pcm1/Pkig/Lcp1/Ptpn1/Ywhab/Ipo5/Scp2/Spag5/Map2/Pkia/Rdx/Tardbp/Nup58/Uaca/Sh3glb1/Pgap1/Cdc42/Dbn1/Stk11/Iws1/Aldh7a1/Bard1/Oaz2/Sumo1/Nsun2/Map1b/Gas6/Ezr/Nolc1/Kif20b/Nutf2/Hdac3/Hsp90ab1/Inp…	90
GO:0032210	regulation of telomere maintenance via telomerase	21/3091	40/12082	0.525	2.05210287932708	3.90783158941941	0.000241603262694334	0.00633068926541051	0.00578576234346959	Cct6a/Cct8/Hnrnpd/Gnl3l/Ptges3/Ctc1/Terf1/Pml/Nat10/Atr/Tp53/Hnrnpc/Cct5/Tcp1/Cct7/Pif1/Cct2/Tent4b/Atm/Hnrnpu/Hnrnpa1	21
GO:1905168	positive regulation of double-strand break repair via homologous recombination	21/3091	40/12082	0.525	2.05210287932708	3.90783158941941	0.000241603262694334	0.00633068926541051	0.00578576234346959	Parp1/Fancb/Actr2/Meaf6/Blm/Actl6a/Ruvbl1/Wdr48/Brd8/Ruvbl2/Fus/Prmt1/Atm/Timeless/Mdc1/Actb/Ep400/Hdgfl2/Morf4l1/Skp2/Rad51ap1	21
GO:0010810	regulation of cell-substrate adhesion	74/3091	201/12082	0.3681592039801	1.4390486905492	3.6802825531819	0.00025502103914488	0.00665090080962351	0.00607841102938352	Coro1c/Itga6/Abi3bp/Pkp2/Ccdc80/Phldb2/Clasp1/Nid1/Epb41l5/Calr/Bst1/Col1a1/Enpp2/Itga3/Gpm6b/Smoc1/Rcc2/Thy1/Sema3e/Fbln2/Ptk2/Emilin1/Clasp2/Cdk6/Plau/Ptpn1/Dicer1/Nrp1/Vcl/Mmp14/Itgb1/Ptn/Iqgap1/Cdc42/Map4k4/Fbln1/Dbn1/Fn1/Arpc2/Pdpn/Macf1/Pik3cb/Carmil1/Rsu1/Csf1/Rhod/Efemp2/Cfl1/Men1/Ptpra/Nexmif/Gcnt2/Dock5/Lrp1/Dab2/Ptpn11/P4hb/Actg1/Col8a1/Thbs1/Dmd/Myh9/Rhoa/Npnt/Actg1l1/Flna/Ddr1/Pkhd1/…	74
GO:0051494	negative regulation of cytoskeleton organization	59/3091	153/12082	0.38562091503268	1.50730245727106	3.70260691541484	0.000259809805390479	0.00674412835955193	0.00616361382881594	Kifc1/Specc1l/Phldb2/Clasp1/Spta1/Mid1/Slit2/Pfn1/Flii/Npm1/Plekhh2/Sptbn1/Cdk5rap2/Trim37/Fkbp4/Mdm1/Capzb/Ccnf/Tpx2/Diaph3/Clasp2/Kank2/Ttbk2/Bbof1/Mapre1/Map2/Kat2b/Rdx/Add3/Add1/Capza1/Dbn1/Ssh2/Arpc2/Arpin/Carmil1/Tmeff2/Stmn1/Map1b/Svil/Tpm1/Kat2a/Shank1/Hdgfl3/Gmfg/Cfl1/Capn1/Ckap2/Eml2/Eml4/Tbcd/Fgf13/Mfn2/Tmsb4x/Hdac6/Lmod1/Nav3/Capza2/Gmfb	59
GO:0071478	cellular response to radiation	64/3091	169/12082	0.378698224852071	1.4802432716476	3.68630288594809	0.00026512973809124	0.00685021253533412	0.00626056659394883	Brca2/Map3k20/Taf1/Cul4b/Mapk9/Parp1/Ints7/Babam2/Fignl1/Myc/Npm1/Gadd45a/Aurkb/Eif2ak4/Xrcc6/Usp28/Tank/Eif2s1/Atr/Tp53/Itgb1/Blm/Ptn/Zmpste24/Dbn1/Stk11/Ino80/Bard1/N4bp1/Pbk/Wrn/Xrcc5/Gnat1/Gtf2h5/Rad1/Hspa5/Pold3/Akt2/Rad9a/Polh/Egr1/Pold1/Brca1/Ddb1/Ruvbl2/Pcna/Eef1d/Kdm1a/Ddias/Ect2/Tmem109/Rhno1/Atm/Ei24/Rad51/Chek2/Spidr/Mfn2/Nucks1/Snai2/Mtch2/Nedd4/Cdkn2a/Rad51ap1	64
GO:1901976	regulation of cell cycle checkpoint	19/3091	35/12082	0.542857142857143	2.12190229699126	3.89714486808173	0.000269839329287834	0.00693961793608295	0.00634227624344651	Mad1l1/Map3k20/Tpr/Gen1/Mad2l1/Cdk5rap2/Etaa1/Rnaseh2b/Rpa2/Ndc80/Ska1/Anapc15/Ska3/Wdr76/Chek2/Zwint/Rfwd3/Ccnb1/Knl1	19
GO:2000045	regulation of G1/S transition of mitotic cell cycle	49/3091	122/12082	0.401639344262295	1.5699147710699	3.70954961870814	0.000276586640406468	0.00708036307584299	0.00647090645976422	Adamts1/Eif4g1/Cul4b/Mtbp/Ezh2/Cdkn2b/Rbl1/Cdkn1b/Ccne2/Cdkn2c/Anp32b/Apex1/Kank2/Tp53/Rdx/Rpa2/Brd7/Ino80/Ccne1/Pdpn/Sass6/Ctdsp1/Rb1/Anxa1/Dgkz/Tfdp1/Psme2/Cyp1a1/Ccnd1/Men1/Slfn9/Cpap/Prkdc/E2f7/Akt1/Kif14/Rrm1/Ctdspl/Haspin/Larp7/Ccnd3/Rps27l/Crlf3/Rfwd3/Tcf3/Rrm2/Stil/Cdkn2a/Cdkn2d	49
GO:0045740	positive regulation of DNA replication	22/3091	43/12082	0.511627906976744	1.9998344781925	3.85091626427425	0.000280407447573913	0.0071452448223536	0.00653020337831473	Cdk1/Cdc7/Cacybp/Dhx9/Ereg/Npm1/Ctc1/Cdk2/Baz1a/Faf1/Cdc42/Cdt1/Ino80/Smarca5/Pcna/Atad5/E2f8/Gli1/E2f7/Dbf4/Atrx/Atf1	22
GO:0006301	postreplication repair	17/3091	30/12082	0.566666666666667	2.21496818721018	3.90654578119957	0.000285902332135731	0.00725199751147939	0.00662776711314891	Rev3l/Ube2v2/Polq/Dtl/Pole2/Rad18/Mad2l2/Pold2/Msh2/Pold3/Polh/Pold1/Brca1/Pcna/Primpol/Pclaf/Haus3	17
GO:0090231	regulation of spindle checkpoint	12/3091	18/12082	0.666666666666667	2.60584492612962	3.99752453561769	0.000289302473385394	0.00730488745298121	0.0066761044456352	Mad1l1/Tpr/Gen1/Mad2l1/Cdk5rap2/Ndc80/Ska1/Anapc15/Ska3/Zwint/Ccnb1/Knl1	12
GO:0000077	DNA damage checkpoint signaling	44/3091	107/12082	0.411214953271028	1.60734359929491	3.69986205784331	0.000301271564361824	0.0075726857014929	0.00692085141660908	Cdk1/Map3k20/Atf2/Gnb1l/Donson/Fzr1/Dtl/Ints7/Babam2/Creb3l1/Eif2ak4/Etaa1/Usp28/Cep63/Rnaseh2b/Mre11/Topbp1/Atr/Tp53/Blm/Clspn/Rpa2/Mbtps1/Ticrr/Msh2/Babam1/Dgkz/Rad1/Rad9a/Plk1/Brca1/Prpf19/Ccnd1/Wdr76/Prkdc/Rhno1/Atm/Ptpn11/Chek2/Tipin/Rps27l/Rfwd3/Fancd2/Chek1	44
GO:0031099	regeneration	97/3091	278/12082	0.348920863309353	1.36385049191317	3.59855139579432	0.000306168713218761	0.00766111352220819	0.00700166763325787	Pfkfb1/Gatm/Gja1/Anxa3/Tgfbr3/Ppat/Eno3/Prps2/Aurka/Myc/Npm1/Srsf5/Ctnna1/Angpt1/Cpq/Ezh2/Matn2/Pum2/Calu/Cdk2/Thy1/Abcg2/Itpr1/Cdkn1b/Smo/Jam3/Nfib/Ca3/Cast/Lcp1/Hmbs/Plau/Tspo/Dicer1/Ptn/Prmt5/Hmgb2/Ptpru/Cxcl12/Large1/Igsf10/Map4k4/Rtca/Ccne1/Igf2r/Ccna2/Ptgfrn/Hfe/Selenon/Map1b/Anxa1/Bcl9/Gnat1/Vim/Gas6/Gstp1/Ncl/Slc7a5/Fas/P2rx5/Ptch1/Runx2/Inpp5f/Axl/Ccnd1/Grn/Rpl18/Pcna/Hspg2/Lrp1/Gli1/Cdk…	97
GO:0048255	mRNA stabilization	28/3091	60/12082	0.466666666666667	1.82409144829074	3.75197224170261	0.000327701767259828	0.00816315388846791	0.00746049385647463	Syncrip/Elavl1/Hnrnpd/Dhx9/Mettl16/Mapkapk2/Rbm10/Pabpc1/Mtor/Ptbp1/Dicer1/Hnrnpc/Tardbp/Mettl14/Larp4b/Tent4a/Fus/Ybx1/Tent4b/Fam76b/Cryz/Larp1/Hnrnpu/Hnrnpa0/Srsf1/Taf15/Jak2/Csde1	28
GO:0038065	collagen-activated signaling pathway	11/3091	16/12082	0.6875	2.68727758007117	3.95969570494515	0.000351861735077704	0.00872585686766359	0.00797476103514927	Col1a1/Itga11/Ubash3b/Col4a1/Col4a5/Col4a2/Tspan9/Col4a6/Ddr1/Itga2/Jak2	11
GO:0010638	positive regulation of organelle organization	152/3091	467/12082	0.325481798715203	1.27223264059433	3.51792012756414	0.000354227702564999	0.00874548838999364	0.00799270273436721	Kctd17/Numa1/Cdk1/Gja1/Cct6a/Mad1l1/Anapc5/Mapkapk5/Limk1/Cct8/Lnpk/Cnot6l/Cep135/Hnrnpd/Tpr/Ptges3/Ereg/Epgn/Mapk9/Pfn1/Lrrk2/Rad21/Aurka/Nek2/Rock2/Myc/Nusap1/Aurkb/Cdk5rap2/Katnbl1/Dync1h1/Cdk2/Septin7/Cdkn1b/Pqbp1/Syt13/Crocc/Pml/Cdc42ep1/Csf3/Phip/Caprin1/Cenpe/Mre11/Mtor/Tgfb3/Atr/Dctn1/Smc4/Dzip1/Lcp1/Ptbp1/Nrp1/Tp53/Cep295/Mfn1/Ttbk2/Hnrnpa2b1/Actl6a/Cct5/Plk4/Spag5/Mapre1/Cyfip1/Ncaph/Gp…	152
GO:0006312	mitotic recombination	14/3091	23/12082	0.608695652173913	2.37924971516183	3.88193374900662	0.000362210313712146	0.0089030012950043	0.0081366573965239	Brca2/Gen1/Smc6/Rad51c/Blm/Msh2/Ankle1/Ercc2/Xrcc1/Smc5/Rad50/Mlh1/Rad51/Tep1	14
GO:0044773	mitotic DNA damage checkpoint signaling	31/3091	69/12082	0.449275362318841	1.7561128850004	3.69302622495405	0.00037253698681132	0.00904692092442104	0.00826818885186085	Cdk1/Map3k20/Atf2/Donson/Fzr1/Dtl/Babam2/Creb3l1/Mre11/Topbp1/Tp53/Blm/Clspn/Rpa2/Mbtps1/Ticrr/Msh2/Babam1/Dgkz/Rad9a/Plk1/Brca1/Ccnd1/Prkdc/Atm/Chek2/Tipin/Rps27l/Rfwd3/Fancd2/Chek1	31
GO:1902373	negative regulation of mRNA catabolic process	31/3091	69/12082	0.449275362318841	1.7561128850004	3.69302622495405	0.00037253698681132	0.00904692092442104	0.00826818885186085	Syncrip/Elavl1/Hnrnpd/Dhx9/Mettl16/Hnrnpab/Mapkapk2/Lrpprc/Rbm10/Pabpc1/Mtor/Pkp1/Ptbp1/Dicer1/Hnrnpc/Tardbp/Mettl14/Larp4b/Tent4a/Fus/Ybx1/Tent4b/Fam76b/Cryz/Larp1/Hnrnpu/Hnrnpa0/Srsf1/Taf15/Jak2/Csde1	31
GO:0045814	negative regulation of gene expression, epigenetic	60/3091	158/12082	0.379746835443038	1.48434204652953	3.59307827312307	0.0003729513756422	0.00904692092442104	0.00826818885186085	Hdac2/Hat1/Tpr/H3f3a/Smarca1/Myc/Mta1/Ezh2/Trim37/Cdk2/H3f3b/Baz1a/Cbx1/Smarca4/Hdac1/H2az1/Dicer1/Wdhd1/Cbx3/Mbd2/Prmt5/Lmnb1/Arb2a/Rbm15b/Smchd1/Suv39h2/Rb1/Eed/Smarca5/Pcgf5/Phf19/Crebzf/Hnrnpk/Hdac3/Brca1/Mis18a/Pphln1/Macroh2a2/Lmnb2/Trim28/Mbd3/Hmgb1/Ehmt2/Sin3a/Hnrnpu/Cbx5/Suv39h1/Dnmt1/Hells/Uhrf1/Hdac6/H2az2/Lbr/H2ac12/Rif1/Atrx/Suz12/Spin1/Pole3/Chek1	60
GO:0031100	animal organ regeneration	51/3091	130/12082	0.392307692307692	1.53343951422243	3.5853661377256	0.000410117668921725	0.0098623534669272	0.00901343138395753	Pfkfb1/Anxa3/Tgfbr3/Ppat/Prps2/Aurka/Myc/Npm1/Srsf5/Angpt1/Ezh2/Cdk2/Itpr1/Ca3/Cast/Lcp1/Hmbs/Prmt5/Hmgb2/Ptpru/Cxcl12/Ccne1/Igf2r/Ccna2/Hfe/Gas6/Gstp1/Ncl/Slc7a5/Fas/Ptch1/Axl/Ccnd1/Rpl18/Pcna/Hspg2/Gli1/Cdk4/Prmt1/Cad/Mki67/Wdr35/Ncam1/Rap1a/Hmgb2l1/Tyms/Ggt1/Srsf1/Ddr1/Prps1/Ace	51
GO:0031507	heterochromatin formation	51/3091	130/12082	0.392307692307692	1.53343951422243	3.5853661377256	0.000410117668921725	0.0098623534669272	0.00901343138395753	Hdac2/Hat1/Tpr/H3f3a/Smarca1/Ezh2/Cdk2/H3f3b/Baz1a/Cbx1/Smarca4/Hdac1/H2az1/Dicer1/Wdhd1/Cbx3/Mbd2/Lmnb1/Arb2a/Rbm15b/Smchd1/Rb1/Eed/Smarca5/Pcgf5/Hnrnpk/Hdac3/Brca1/Mis18a/Pphln1/Macroh2a2/Lmnb2/Trim28/Mbd3/Hmgb1/Ehmt2/Sin3a/Hnrnpu/Cbx5/Suv39h1/Dnmt1/Hells/Uhrf1/H2az2/Lbr/H2ac12/Rif1/Atrx/Suz12/Spin1/Pole3	51
GO:0044771	meiotic cell cycle phase transition	10/3091	14/12082	0.714285714285714	2.79197670656745	3.9334684676777	0.000415630879554787	0.00995185144796053	0.0090952256447039	Pkmyt1/Ndc80/Cdc25a/Cdc25b/Cdc25c/Cdc20/Ttk/Zwint/Knl1/Ccnb2	10
GO:0022613	ribonucleoprotein complex biogenesis	144/3091	441/12082	0.326530612244898	1.27633220871655	3.46619191022132	0.000429067774499942	0.0102294913620051	0.00934896713988354	Prmt7/Srpk1/Sart3/Ddx39b/Rbmx/Ran/Denr/Pwp2/Eif3b/Eif4h/Rcc1l/Usp16/Urb1/Cul4b/Ptges3/Gemin5/Dhx9/Mettl16/Luc7l3/Rps4x/Prpf8/Npm1/Pa2g4/Nop10/Nol10/Lyar/Wbp11/Pno1/Snrpf/Eif1ax/Utp20/Luc7l2/Srsf6/Snu13/Snrpb/Gtpbp10/Strap/Rrs1/Sf3a3/Srsf10/Cinp/Mettl5/Rbm10/Nat10/Dis3/Exosc2/Ddx42/Xpo1/Atr/Nol9/Eif5/Dhx29/Celf1/Dicer1/Eif3l/Prkra/Eri1/Psip1/Kat2b/Rps3a/Prmt5/Snrnp200/Ddx10/Emg1/Rrp9/Ruvbl1/Myg1/E…	144
GO:0035825	homologous recombination	19/3091	36/12082	0.527777777777778	2.06296056651929	3.74493186242389	0.000435211653010809	0.010244070900318	0.00936229171485785	Rad51c/Cep63/Trip13/Ankle1/Rmi1/Chtf18/Psmc3ip/Mcmdc2/Mnd1/Hdac10/Rad50/Mlh1/Rad51/Top2b/Top2a/Fancm/Rad51ap1/Brip1/Fancd2	19
GO:0036297	interstrand cross-link repair	19/3091	36/12082	0.527777777777778	2.06296056651929	3.74493186242389	0.000435211653010809	0.010244070900318	0.00936229171485785	Fancb/LOC120093168/Fanca/Fancc/Dclre1b/Hrob/Mcm8/Fancl/Faap100/Rad51/Nucks1/Rfwd3/Fancm/Fancg/Firrm/Rad51ap1/Brip1/Fancd2/Haus3	19
GO:0072528	pyrimidine-containing compound biosynthetic process	19/3091	36/12082	0.527777777777778	2.06296056651929	3.74493186242389	0.000435211653010809	0.010244070900318	0.00936229171485785	Cdk1/Umps/Nme1/Dck/Fzr1/Ctps2/Upp1/Shmt1/Dut/Cmpk2/Mtor/Ctps1/Dctd/Dtymk/Cad/Tpk1/Tyms/Tk1/Uprt	19
GO:0006298	mismatch repair	13/3091	21/12082	0.619047619047619	2.41971314569179	3.817820786256	0.000468862172198929	0.0108146510583794	0.00988375802824646	Pms2/Rpa1/Rpa3/Rpa2/Wrn/Msh2/Msh6/Mutyh/Pcna/Hmgb1/Hdac10/Mlh1/Exo1	13
GO:0007056	spindle assembly involved in female meiosis	9/3091	12/12082	0.75	2.93157554189583	3.92505395847871	0.000469186481560652	0.0108146510583794	0.00988375802824646	Aurka/Cenpe/Ndc80/Ska1/Ddb1/Ska3/Fbxo5/Ska2/Ccnb2	9
GO:0090235	regulation of metaphase plate congression	9/3091	12/12082	0.75	2.93157554189583	3.92505395847871	0.000469186481560652	0.0108146510583794	0.00988375802824646	Numa1/Cdk1/Mad1l1/Aurkb/Dync1h1/Spag5/Kat2b/Becn1/Hnrnpu	9
GO:0110025	DNA strand resection involved in replication fork processing	9/3091	12/12082	0.75	2.93157554189583	3.92505395847871	0.000469186481560652	0.0108146510583794	0.00988375802824646	Cdk1/Zfp365/Samhd1/Mre11/Atr/Rbbp8/Atm/Rad50/Exo1	9
GO:1900152	negative regulation of nuclear-transcribed mRNA catabolic process, deadenylation-dependent decay	9/3091	12/12082	0.75	2.93157554189583	3.92505395847871	0.000469186481560652	0.0108146510583794	0.00988375802824646	Syncrip/Hnrnpd/Dhx9/Pabpc1/Tent4a/Ybx1/Tent4b/Hnrnpu/Csde1	9
GO:0010826	negative regulation of centrosome duplication	8/3091	10/12082	0.8	3.12701391135555	3.94527847305825	0.000490697457913589	0.011125813790653	0.0101681367970666	Kifc1/Npm1/Cdk5rap2/Trim37/Mdm1/Ccnf/Kat2b/Kat2a	8
GO:0042276	error-prone translesion synthesis	8/3091	10/12082	0.8	3.12701391135555	3.94527847305825	0.000490697457913589	0.011125813790653	0.0101681367970666	Rev3l/Polq/Pole2/Mad2l2/Pold2/Pold3/Polh/Primpol	8
GO:0045876	positive regulation of sister chromatid cohesion	8/3091	10/12082	0.8	3.12701391135555	3.94527847305825	0.000490697457913589	0.011125813790653	0.0101681367970666	Rad21/Slf2/Fen1/Sgo2/Smc5/Bub1/Ddx11/Sfpq	8
GO:0046606	negative regulation of centrosome cycle	8/3091	10/12082	0.8	3.12701391135555	3.94527847305825	0.000490697457913589	0.011125813790653	0.0101681367970666	Kifc1/Npm1/Cdk5rap2/Trim37/Mdm1/Ccnf/Kat2b/Kat2a	8
GO:1905515	non-motile cilium assembly	30/3091	67/12082	0.447761194029851	1.75019435337064	3.61032460017681	0.000493919545532578	0.0111533458350954	0.0101932989649278	Tbc1d32/Ift57/Cep135/Clcn4/Tmem107/Septin7/Pqbp1/Ift80/Dctn1/Pcm1/Ift122/Ttbk2/Mapre1/Rpgrip1/Cep89/Bbs7/Ift140/Cep250/Bbs1/Map4/Cep126/Cpap/Kcnf1/Enkd1/Dync2h1/Poc1a/Arl13b/Cep290/Stil/Ift172	30
GO:0046785	microtubule polymerization	39/3091	94/12082	0.414893617021277	1.62172264019769	3.54800471362354	0.000524230405266568	0.011789878142736	0.0107750404628198	Numa1/Cdk1/Pcnt/Clasp1/Nedd1/Nin/Cdk5rap2/Fkbp4/Cdkn1b/Tpx2/Diaph3/Clasp2/Dctn1/Mapre1/Map2/Lrrc49/Tubgcp4/Cstpp1/Ppp2cb/Ska1/Ckap5/Stmn1/Map1b/Tubgcp2/Hdgfl3/Psrc1/Tubg1/Map4/Cpap/Fbxo5/Pak1/Eml2/Tbcd/Fgf13/Cep192/Nav3/Tpgs2/Nde1/Mzt1	39
GO:1901879	regulation of protein depolymerization	37/3091	88/12082	0.420454545454545	1.6434590159113	3.55203429389674	0.000531187297131044	0.0118981670788829	0.010874008209096	Specc1l/Clasp1/Spta1/Mid1/Flii/Plekhh2/Sptbn1/Aurkb/Capzb/Asph/Tpx2/Diaph3/Clasp2/Ttbk2/Bbof1/Map2/Rdx/Add3/Add1/Capza1/Arpc2/Carmil1/Map1b/F2rl1/Svil/Tpm1/Nes/Hdgfl3/Cfl1/Ckap2/Eml4/Fgf13/Cfl2/Hdac6/Lmod1/Nav3/Capza2	37
GO:0051261	protein depolymerization	45/3091	113/12082	0.398230088495575	1.55658878330752	3.48531218037041	0.000598894966019303	0.013360889703764	0.0122108240165339	Specc1l/Clasp1/Spta1/Mid1/Flii/Cltc/Kif18a/Plekhh2/Sptbn1/Aurkb/Capzb/Asph/Tpx2/Diaph3/Clasp2/Ttbk2/Bbof1/Map2/Rdx/Kif24/Add3/Add1/Capza1/Arpc2/Carmil1/Stmn1/Map1b/F2rl1/Svil/Tpm1/Nes/Kif2c/Hdgfl3/Cfl1/Kif18b/Ckap2/Eml4/Fgf13/Cfl2/Hdac6/Rhoa/Lmod1/Nav3/Dnajc6/Capza2	45
GO:0000910	cytokinesis	57/3091	151/12082	0.377483443708609	1.47549497472903	3.44740992893691	0.000613029236196048	0.0136215096282762	0.0124490105523096	Daxx/Brca2/Cit/Septin11/Myh10/Chmp6/Aurka/Rock2/Prpf40a/Nusap1/Actr2/Sptbn1/Pkp4/Aurkb/Septin7/Septin8/Mtmr4/Cntrob/Unc119/Iqgap1/Sh3glb1/Prc1/Cdc42/Klhl13/Kif23/Anln/Cep55/Calm3/Stmn1/Septin2/Plk1/Entr1/Kif20b/Becn1/Cfl1/Cdc25b/E2f8/Ahctf1/Ect2/Kif20a/Ckap2/E2f7/Ccp110/Cdc6/Iqgap3/Septin5/Incenp/Kif14/Kif4a/Racgap1/Myh9/Septin10/Rhoa/Birc5/Ank3/Cetn2/Calm2	57
GO:0043484	regulation of RNA splicing	56/3091	148/12082	0.378378378378378	1.47899306618168	3.43766864923945	0.000636840192525937	0.0140942122290103	0.0128810243176875	Srsf2/Rbmx/Srrm4/Tra2b/Mbnl3/Mettl16/Hnrnph1/Npm1/Rbm3/Srsf5/Srsf6/Hnrnpll/Pqbp1/Srsf10/Rbm10/Rnps1/Tra2a/Obi1/Srsf4/Celf1/Ptbp1/Hnrnpa2b1/Pcbp4/LOC100359916/Arb2a/Rbm15b/Hnrnpf/Rbpms2/U2af2/Ptbp3/Srrm1/Ncl/Prx/Akt2/Hnrnpk/Rbm39/Nup98/Snrnp70/Prpf19/Fus/Ncbp1/Celf2/Arglu1/Srsf7/Ddx5/Hnrnpu/Hnrnpa1/Eif4a3/Khdrbs1/Zfp326/Hnrnph3/Larp7/Srsf1/Aff2/Fmr1/Rps13	56
GO:0098885	modification of postsynaptic actin cytoskeleton	14/3091	24/12082	0.583333333333333	2.28011431036342	3.68055811511813	0.000665273901535392	0.0146650655675758	0.0134027402970142	Marcks/Limk1/Kalrn/Itsn1/Myh10/Pfn1/Amot/Ptk2/Cyfip1/Pfn2/Cfl1/Wasf1/Rhoa/Cttn	14
GO:0006997	nucleus organization	54/3091	142/12082	0.380281690140845	1.48643266913028	3.4187054900098	0.000686205410557148	0.0149648911540899	0.0136767577878962	Daxx/Cdk1/Pom121/Nup153/Nup54/Tpr/H3f3a/Chmp6/Vrk1/Syne2/Serbp1/Tor1b/H3f3b/Nup107/Tmem43/Pml/Tmpo/Nup35/Wee1/Atr/Dctn1/Ndc1/Nup205/Zmpste24/Tardbp/Emg1/Hmgb2/Nup155/Lmnb1/Sun2/Agfg1/Sumo1/Nup133/Smarca5/Polr1b/Golm1/Nup93/Nolc1/Plk1/Nup98/Banf1/Tssk6/Cdc25a/Sf1/Ahctf1/Lmnb2/Hmgb2l1/Suv39h1/Cep192/Nemp1/Ddx11/Aff2/Cdkn2a/Chek1	54
GO:0051302	regulation of cell division	54/3091	142/12082	0.380281690140845	1.48643266913028	3.4187054900098	0.000686205410557148	0.0149648911540899	0.0136767577878962	Brca2/Cit/Tp63/Ereg/Vegfd/Zbtb18/Aurka/Myc/Prpf40a/Pkp4/Aurkb/Kat14/Wdr5/Tgfb3/Blm/Mllt3/Ptn/Aspm/Thbs4/Sh3glb1/Prc1/Cdc42/Klhl13/Kif23/Evi2b/Tgfa/Fgfr2/Calm3/Kat2a/Plk1/Entr1/Kif20b/Sgf29/Ptch1/Becn1/Men1/Cdc25b/Kif18b/E2f8/Yeats2/Ahctf1/Ybx1/Ect2/Kif20a/E2f7/Ccp110/Cdc6/Kif14/Hdgf/Racgap1/Rhoa/Rack1/Cetn2/Calm2	54
GO:0043489	RNA stabilization	32/3091	74/12082	0.432432432432432	1.69027778992192	3.49221815722652	0.000689651149495411	0.0149648911540899	0.0136767577878962	Syncrip/Elavl1/Hnrnpd/Dhx9/Mettl16/Mapkapk2/Plxnb2/Rbm10/Pabpc1/Mtor/Ptbp1/Dicer1/Hnrnpc/Tardbp/Mettl14/Larp4b/Nsun2/Tent4a/Fus/Ybx1/Tent4b/Fam76b/Trdmt1/Cryz/Akt1/Larp1/Hnrnpu/Hnrnpa0/Srsf1/Taf15/Jak2/Csde1	32
GO:1901880	negative regulation of protein depolymerization	32/3091	74/12082	0.432432432432432	1.69027778992192	3.49221815722652	0.000689651149495411	0.0149648911540899	0.0136767577878962	Specc1l/Clasp1/Spta1/Mid1/Flii/Plekhh2/Sptbn1/Capzb/Tpx2/Diaph3/Clasp2/Ttbk2/Bbof1/Map2/Rdx/Add3/Add1/Capza1/Arpc2/Carmil1/Map1b/Svil/Tpm1/Hdgfl3/Cfl1/Ckap2/Eml4/Fgf13/Hdac6/Lmod1/Nav3/Capza2	32
GO:0007063	regulation of sister chromatid cohesion	11/3091	17/12082	0.647058823529412	2.52920242830228	3.69932700152739	0.000766367597059464	0.0163110038377982	0.0149070010914208	Rad21/Slf2/Fen1/Sgo2/Smc5/Recql4/Bub1/Ddx11/Atrx/Sfpq/Naa10	11
GO:0051299	centrosome separation	11/3091	17/12082	0.647058823529412	2.52920242830228	3.69932700152739	0.000766367597059464	0.0163110038377982	0.0149070010914208	Ranbp1/Aurka/Nek2/Cntrob/Stk3/Cep85/Plk1/Kif11/Nde1/Kif15/Chek1	11
GO:0090266	regulation of mitotic cell cycle spindle assembly checkpoint	11/3091	17/12082	0.647058823529412	2.52920242830228	3.69932700152739	0.000766367597059464	0.0163110038377982	0.0149070010914208	Mad1l1/Tpr/Gen1/Mad2l1/Cdk5rap2/Ndc80/Ska1/Anapc15/Ska3/Ccnb1/Knl1	11
GO:0090306	meiotic spindle assembly	11/3091	17/12082	0.647058823529412	2.52920242830228	3.69932700152739	0.000766367597059464	0.0163110038377982	0.0149070010914208	Aurka/Cenpe/Aspm/Ndc80/Ska1/Ddb1/Ska3/Fbxo5/Ska2/Mastl/Ccnb2	11
GO:1903504	regulation of mitotic spindle checkpoint	11/3091	17/12082	0.647058823529412	2.52920242830228	3.69932700152739	0.000766367597059464	0.0163110038377982	0.0149070010914208	Mad1l1/Tpr/Gen1/Mad2l1/Cdk5rap2/Ndc80/Ska1/Anapc15/Ska3/Ccnb1/Knl1	11
GO:0071480	cellular response to gamma radiation	17/3091	32/12082	0.53125	2.07653267550954	3.57524351748337	0.000786235669011123	0.0166699967227358	0.0152350929354787	Map3k20/Xrcc6/Atr/Tp53/Zmpste24/Wrn/Xrcc5/Gtf2h5/Hspa5/Egr1/Kdm1a/Ddias/Tmem109/Atm/Rad51/Chek2/Cdkn2a	17
GO:1901137	carbohydrate derivative biosynthetic process	142/3091	440/12082	0.322727272727273	1.26146583924002	3.27585328268224	0.000812015624004609	0.0171511284842038	0.0156748103044796	Ak2/Cdk1/Atp5mc3/St3gal6/Umps/Bace2/Atp5po/Paics/Ppat/Pgm2/Ugdh/Nme1/Atp5f1b/Guk1/Poglut1/Parp1/Dck/Xylt2/Soat1/Prps2/Fzr1/Ctps2/Cltc/Fam20b/Myc/Chp1/Upp1/Pfas/Gnptab/Gxylt1/Shmt1/Ncstn/Mthfd1/Gxylt2/Angpt1/Pawr/Mtap/Tmtc3/Poglut3/Dut/Atp5mc1/Ccdc134/Rpn2/Cmpk2/Ugp2/Galnt12/Nppa/B4galt5/Fut8/Slc35a1/Ext2/Alg6/Stoml2/St3gal4/Pigo/Slc25a13/Ctps1/Pnp/Tyw5/Pofut1/Tnip1/Pomt1/Alg9/Nt5e/Pigs/Man2a2/Pom…	142
GO:0031111	negative regulation of microtubule polymerization or depolymerization	21/3091	43/12082	0.488372093023256	1.90893291100193	3.50080398951552	0.000852782169603307	0.0178762451024391	0.016337511038716	Specc1l/Clasp1/Mid1/Fkbp4/Tpx2/Diaph3/Clasp2/Ttbk2/Bbof1/Mapre1/Map2/Stmn1/Map1b/Hdgfl3/Ckap2/Eml2/Eml4/Tbcd/Fgf13/Hdac6/Nav3	21
GO:1900087	positive regulation of G1/S transition of mitotic cell cycle	21/3091	43/12082	0.488372093023256	1.90893291100193	3.50080398951552	0.000852782169603307	0.0178762451024391	0.016337511038716	Adamts1/Eif4g1/Cul4b/Mtbp/Ccne2/Anp32b/Apex1/Rdx/Ccne1/Sass6/Anxa1/Tfdp1/Cyp1a1/Ccnd1/Cpap/Akt1/Rrm1/Larp7/Ccnd3/Rrm2/Stil	21
GO:0019985	translesion synthesis	13/3091	22/12082	0.590909090909091	2.30972618452398	3.60508195899601	0.000878446690461665	0.0181404139981954	0.0165789410608359	Rev3l/Polq/Dtl/Pole2/Mad2l2/Pold2/Pold3/Polh/Pold1/Pcna/Primpol/Pclaf/Haus3	13
GO:0071107	response to parathyroid hormone	13/3091	22/12082	0.590909090909091	2.30972618452398	3.60508195899601	0.000878446690461665	0.0181404139981954	0.0165789410608359	Gja1/Adamts1/Prkaca/Kat2b/Ggcx/Csf1/Hdac3/Runx2/Ltbp1/Hdac6/Top2a/Itga2/Col2a1	13
GO:0098761	cellular response to interleukin-7	13/3091	22/12082	0.590909090909091	2.30972618452398	3.60508195899601	0.000878446690461665	0.0181404139981954	0.0165789410608359	Atp5f1b/Hnrnph1/Jak1/Stat1/Stat4/Hspd1/Pdia3/Lsp1/Stip1/Ybx1/Hmgb1/P4hb/Hdgf	13
GO:0098974	postsynaptic actin cytoskeleton organization	13/3091	22/12082	0.590909090909091	2.30972618452398	3.60508195899601	0.000878446690461665	0.0181404139981954	0.0165789410608359	Myh10/Rock2/Farp1/Dbnl/Dbn1/Abi2/Cpne6/Ezr/Actb/Actg1/Nos1ap/Camk2b/Actg1l1	13
GO:0080135	regulation of cellular response to stress	146/3091	455/12082	0.320879120879121	1.25424184356569	3.24127468274717	0.000902794156343764	0.0185190055339482	0.0169249445620791	Atf6b/Daxx/Zfp365/Tmed2/Erp29/Znhit1/Map3k20/Ube2v2/Paqr3/Polq/Dhx9/Parp1/Ubqln2/Fancb/Smyd2/Mid1/Fh/Lrrk2/Babam2/Fignl1/Rock2/Myc/Npm1/Parpbp/Actr2/Creb3l1/Pum2/Etaa1/Thy1/App/Usp1/Plscr1/Pml/Fut8/Mad2l2/Rnaseh2b/Meaf6/Mre11/Atr/Slc7a11/Ptpn1/Tp53/Hyou1/Mmp14/Twist1/Blm/Actl6a/Ptn/Zmpste24/Pcbp4/Ajuba/Parp3/Rpa2/Ruvbl1/Cxcl12/Map4k4/Smchd1/Slf2/Ino80/Rtca/Usp14/Pbk/Hmgcr/Dek/Pik3cb/Wdr48/Babam1/…	146
GO:1902369	negative regulation of RNA catabolic process	35/3091	84/12082	0.416666666666667	1.62865307883101	3.38994933116517	0.000903447434689462	0.0185190055339482	0.0169249445620791	Syncrip/Elavl1/Hnrnpd/Dhx9/Mettl16/Hnrnpab/Mapkapk2/Lrpprc/Plxnb2/Rbm10/Pabpc1/Mtor/Pkp1/Ptbp1/Dicer1/Hnrnpc/Tardbp/Mettl14/Larp4b/Nsun2/Tent4a/Fus/Ybx1/Tent4b/Fam76b/Trdmt1/Cryz/Akt1/Larp1/Hnrnpu/Hnrnpa0/Srsf1/Taf15/Jak2/Csde1	35
GO:2000278	regulation of DNA biosynthetic process	33/3091	78/12082	0.423076923076923	1.6537092800438	3.39598610076496	0.000912093565168543	0.0186141976512058	0.0170119428247222	Gja1/Ddx39b/Cct6a/Rfc2/Cct8/Hnrnpd/Gnl3l/Ptges3/Jade2/Ctc1/Terf1/Pml/Nat10/Meaf6/Atr/Tp53/Hnrnpc/Cct5/Dnajc2/Tcp1/Ccna2/Cct7/Pif1/Ankrd1/Ing5/Tfdp1/Cct2/Tent4b/Atm/Hnrnpu/Hnrnpa1/Chtf8/Chek1	33
GO:0007131	reciprocal meiotic recombination	18/3091	35/12082	0.514285714285714	2.01022322872857	3.5092059995017	0.000918144042561725	0.0186141976512058	0.0170119428247222	Rad51c/Cep63/Trip13/Ankle1/Rmi1/Chtf18/Psmc3ip/Mcmdc2/Mnd1/Rad50/Mlh1/Rad51/Top2b/Top2a/Fancm/Rad51ap1/Brip1/Fancd2	18
GO:0140527	reciprocal homologous recombination	18/3091	35/12082	0.514285714285714	2.01022322872857	3.5092059995017	0.000918144042561725	0.0186141976512058	0.0170119428247222	Rad51c/Cep63/Trip13/Ankle1/Rmi1/Chtf18/Psmc3ip/Mcmdc2/Mnd1/Rad50/Mlh1/Rad51/Top2b/Top2a/Fancm/Rad51ap1/Brip1/Fancd2	18
GO:0045910	negative regulation of DNA recombination	22/3091	46/12082	0.478260869565217	1.8694104904843	3.46385455784125	0.00092502109546156	0.0186854261283235	0.0170770401661669	Polq/Fancb/Parpbp/Rad18/Mad2l2/Blm/Parp3/Smchd1/Msh2/Msh6/Ankle1/Plk1/Ubqln4/Prmt1/H1f10/Atm/Mlh1/Cgas/H1f4/Rif1/H1f5/Rmi2	22
GO:0006607	NLS-bearing protein import into nucleus	10/3091	15/12082	0.666666666666667	2.60584492612962	3.648770288754	0.000960604156045561	0.0193338988653373	0.0176696942967496	Nup54/Kpnb1/Nup35/Ipo5/Kpna3/Mbtps1/Kpna2/Akt1/Kpna5/Kpna1	10
GO:1904356	regulation of telomere maintenance via telomere lengthening	23/3091	49/12082	0.469387755102041	1.83472755003004	3.43283377964163	0.000987873994372642	0.0198109748690976	0.0181057050156156	Cct6a/Cct8/Hnrnpd/Gnl3l/Ptges3/Parp1/Ctc1/Terf1/Pml/Nat10/Atr/Tp53/Hnrnpa2b1/Hnrnpc/Cct5/Tcp1/Cct7/Pif1/Cct2/Tent4b/Atm/Hnrnpu/Hnrnpa1	23
GO:1902806	regulation of cell cycle G1/S phase transition	53/3091	141/12082	0.375886524822695	1.46925299026458	3.28619402608246	0.00104621417712079	0.0209054667406691	0.0191059862788852	Adamts1/Eif4g1/Tp63/Cul4b/Mtbp/Ezh2/Cdkn2b/Rbl1/Cdkn1b/Ccne2/Cdkn2c/Anp32b/Apex1/Kank2/Tp53/Rdx/Mlf1/Rpa2/Brd7/Ino80/Ccne1/Pdpn/Sass6/Ctdsp1/Fam83d/Rb1/Anxa1/Dgkz/Tfdp1/Psme2/Cyp1a1/Ccnd1/Men1/Slfn9/Cpap/Prkdc/Gli1/E2f7/Akt1/Kif14/Rrm1/Ctdspl/Haspin/Larp7/Ccnd3/Rps27l/Crlf3/Rfwd3/Tcf3/Rrm2/Stil/Cdkn2a/Cdkn2d	53
GO:1902808	positive regulation of cell cycle G1/S phase transition	25/3091	55/12082	0.454545454545455	1.77671244963383	3.38500957492159	0.00108599536134445	0.0216225958145821	0.0197613870128816	Adamts1/Eif4g1/Tp63/Cul4b/Mtbp/Ezh2/Ccne2/Anp32b/Apex1/Rdx/Ccne1/Sass6/Fam83d/Anxa1/Tfdp1/Cyp1a1/Ccnd1/Cpap/Gli1/Akt1/Rrm1/Larp7/Ccnd3/Rrm2/Stil	25
GO:0006402	mRNA catabolic process	80/3091	230/12082	0.347826086956522	1.35957126580676	3.22812260814509	0.00109608731456964	0.0217455894015512	0.0198737936773284	Syncrip/Skic2/Elavl1/Ncbp2/Cnot6l/Hnrnpd/Dhx9/Mettl16/Mapk9/Hnrnpab/Rock2/Npm1/Mapkapk2/Lrpprc/Pum2/Ssb/Rbm10/Pabpc1/Rnps1/Dis3/Zc3h12a/Caprin1/Exosc2/Mtor/Apex1/Pkp1/Celf1/Ptbp1/Dis3l/Dicer1/Hnrnpc/Xrn2/Hnrnpr/Cnot1/Pcbp4/Tardbp/Mov10/Exosc9/Mettl14/Pabpc4/Larp4b/Cnot9/Tent4a/Mrto4/Vim/Exosc6/Gtpbp2/Etf1/Lsm4/Exosc5/Senp1/Fus/Ncbp1/Ybx1/Tent4b/Fam76b/Cryz/Atm/Ddx5/Snd1/Larp1/Pan2/Hnrnpu/Mlh1/Hnr…	80
GO:0031145	anaphase-promoting complex-dependent catabolic process	12/3091	20/12082	0.6	2.34526043351666	3.53027592206758	0.00115646930922396	0.0228618754901748	0.0208939931762022	Anapc5/Fzr1/Cdc27/Anapc13/Ube2c/Ube2s/Anapc1/Anapc10/Anapc15/Cdc23/Cdc20/Akt1	12
GO:0006206	pyrimidine nucleobase metabolic process	9/3091	13/12082	0.692307692307692	2.70606973098076	3.60852531343549	0.00117774470878101	0.0231999002031153	0.0212029217262069	Umps/Ctps2/Mtor/Ctps1/Aldh6a1/Cad/Tyms/Rrm1/Rrm2	9
GO:1902115	regulation of organelle assembly	78/3091	224/12082	0.348214285714286	1.36108864445163	3.1983726492187	0.00121110192633428	0.0237726897554308	0.0217264072557569	Kctd17/Numa1/Evi5l/Mphosph9/Cnot6l/Cep135/Tpr/Mapk9/Ubqln2/Usp9x/Chmp6/Lrrk2/Sdccag8/Npm1/Syne2/Ptprd/Cdk5rap2/Fez1/Dync1h1/Trim37/Septin7/Mdm1/Rab11b/Arhgef9/Pqbp1/Cntrob/Crocc/Caprin1/Eef1a1/Mtor/Dzip1/Lcp1/Cep295/Ttbk2/Plk4/Spag5/Kat2b/Gpsm2/Rdx/Cnot1/Kif24/Sh3glb1/Cyld/Odf2l/Arpc2/Odf2/Sass6/Arhgap35/Ift140/Cep120/Gdi2/Kat2a/Ezr/Plk1/Entr1/Becn1/Map4/Cep76/Alms1/Cpap/Poc1b/Ccp110/Akt1/Atm/Eef…	78
GO:0045739	positive regulation of DNA repair	43/3091	110/12082	0.390909090909091	1.5279727066851	3.26153021954581	0.00122067827005924	0.0238762950358418	0.0218210945014667	Ube2v2/Dhx9/Parp1/Fancb/Fh/Babam2/Actr2/Mad2l2/Meaf6/Mre11/Blm/Actl6a/Parp3/Ruvbl1/Smchd1/Slf2/Ino80/Wdr48/Babam1/Brd8/Brca1/Ruvbl2/Pcna/Fus/Prkdc/Prmt1/Trim28/Atm/Hmgb1/Hdac10/Timeless/Mdc1/Rad50/Actb/Ep400/Spidr/Top2b/Hdgfl2/Ddx11/Rif1/Morf4l1/Skp2/Rad51ap1	43
GO:0009070	serine family amino acid biosynthetic process	8/3091	11/12082	0.727272727272727	2.84273991941414	3.58497150115359	0.00139385918158766	0.0268850269226369	0.0245708436871245	Shmt1/Sardh/Cth/Psat1/Sephs1/Phgdh/Ggt1/Sephs2	8
GO:0016446	somatic hypermutation of immunoglobulin genes	8/3091	11/12082	0.727272727272727	2.84273991941414	3.58497150115359	0.00139385918158766	0.0268850269226369	0.0245708436871245	Ung/Pms2/Polq/Samhd1/Msh2/Msh6/Mlh1/Exo1	8
GO:0038063	collagen-activated tyrosine kinase receptor signaling pathway	8/3091	11/12082	0.727272727272727	2.84273991941414	3.58497150115359	0.00139385918158766	0.0268850269226369	0.0245708436871245	Col1a1/Ubash3b/Col4a1/Col4a5/Col4a2/Tspan9/Col4a6/Ddr1	8
GO:0072697	protein localization to cell cortex	8/3091	11/12082	0.727272727272727	2.84273991941414	3.58497150115359	0.00139385918158766	0.0268850269226369	0.0245708436871245	Numa1/Gpsm2/Epb41l2/Sapcd2/Ezr/Plk1/Mex3b/Gnai1	8
GO:0032388	positive regulation of intracellular transport	50/3091	133/12082	0.37593984962406	1.46946142450919	3.19195601391355	0.00142260581875337	0.0271149786759952	0.0247810018767966	Numa1/Cdk1/Ran/Pcnt/Ncbp2/Tpr/Dhx9/Prkaca/Cpsf6/Fez1/Dync1h1/Borcs5/Asph/Smo/Zc3h12a/Anp32b/Dctn1/Xpo4/Pcm1/Ipo5/Scp2/Spag5/Map2/Rdx/Tardbp/Uaca/Pgap1/Cdc42/Stk11/Oaz2/Gas6/Ezr/Kif20b/Nutf2/Hdac3/Hsp90ab1/Camk4/Brca1/Ctdspl2/Ect2/Trim28/Dab2/Msn/Khdrbs1/Flna/Cep290/Nedd4/Hsp90aa1/Jak2/Sorl1	50
GO:0033119	negative regulation of RNA splicing	15/3091	28/12082	0.535714285714286	2.09398252992559	3.39797950173794	0.00142530580979129	0.0271149786759952	0.0247810018767966	Npm1/Srsf6/Srsf10/Rbm10/Rnps1/Srsf4/Ptbp1/Hnrnpa2b1/Pcbp4/U2af2/Ptbp3/Akt2/Hnrnpk/Srsf7/Rps13	15
GO:0046823	negative regulation of nucleocytoplasmic transport	15/3091	28/12082	0.535714285714286	2.09398252992559	3.39797950173794	0.00142530580979129	0.0271149786759952	0.0247810018767966	Nup153/Tpr/Chp1/Angpt1/Rbm10/Pkig/Ywhab/Pkia/Bard1/Sumo1/Hdac3/Fam76b/Ei24/Rangap1/Mdfic	15
GO:0099188	postsynaptic cytoskeleton organization	15/3091	28/12082	0.535714285714286	2.09398252992559	3.39797950173794	0.00142530580979129	0.0271149786759952	0.0247810018767966	Cit/Myh10/Rock2/Farp1/Dbnl/Dbn1/Abi2/Cpne6/Ezr/Kif2c/Actb/Actg1/Nos1ap/Camk2b/Actg1l1	15
GO:0072527	pyrimidine-containing compound metabolic process	24/3091	53/12082	0.452830188679245	1.7700078743522	3.29393697024822	0.00144708484883886	0.0274353458542657	0.0250737928002508	Cdk1/Umps/Nme1/Dck/Fzr1/Ctps2/Upp1/Shmt1/Dut/Cmpk2/Mtor/Ctps1/Aldh6a1/Dctd/Dctpp1/Dtymk/Cad/Tpk1/Tyms/Rrm1/Tk1/Ak3/Rrm2/Uprt	24
GO:0043242	negative regulation of protein-containing complex disassembly	34/3091	83/12082	0.409638554216867	1.60118182207965	3.22232474039028	0.00151038858774401	0.0283555884529875	0.0259148236503404	Specc1l/Clasp1/Spta1/Mid1/Flii/Plekhh2/Sptbn1/Capzb/Tpx2/Diaph3/Clasp2/Ttbk2/Bbof1/Map2/Rdx/Add3/Add1/Capza1/Arpc2/Carmil1/Map1b/Svil/Tpm1/Hdgfl3/Ubqln4/Per2/Cfl1/Ckap2/Eml4/Fgf13/Hdac6/Lmod1/Nav3/Capza2	34
GO:0006144	purine nucleobase metabolic process	11/3091	18/12082	0.611111111111111	2.38869118228549	3.45695090681133	0.00151604136283299	0.0283555884529875	0.0259148236503404	Ak2/Paics/Ppat/Shmt1/Xdh/Aprt/Nt5c2/Kdm1a/Gart/Hprt1/Prps1	11
GO:0008156	negative regulation of DNA replication	11/3091	18/12082	0.611111111111111	2.38869118228549	3.45695090681133	0.00151604136283299	0.0283555884529875	0.0259148236503404	Pds5a/Terf1/Atr/Tp53/Cdt1/Gmnn/Slfn9/Fbxo5/Hmgb1/Timeless/Tipin	11
GO:0032986	protein-DNA complex disassembly	11/3091	18/12082	0.611111111111111	2.38869118228549	3.45695090681133	0.00151604136283299	0.0283555884529875	0.0259148236503404	Myc/Arid1a/Ssrp1/Smarca4/Smarcd3/Supt16h/Smarcc1/Grwd1/Atad2/Smarcc2/Smarcd1	11
GO:0009124	nucleoside monophosphate biosynthetic process	19/3091	39/12082	0.487179487179487	1.90427129217165	3.31635222215116	0.00154498492877019	0.0287885363217765	0.026310504652978	Umps/Paics/Ppat/Dck/Prps2/Upp1/Pfas/Shmt1/Dut/Nudt2/Dctd/Aprt/Cad/Gart/Hprt1/Tyms/Tk1/Prps1/Uprt	19
GO:0098760	response to interleukin-7	13/3091	23/12082	0.565217391304348	2.20930330693599	3.40361521802403	0.00154955398023604	0.0287885363217765	0.026310504652978	Atp5f1b/Hnrnph1/Jak1/Stat1/Stat4/Hspd1/Pdia3/Lsp1/Stip1/Ybx1/Hmgb1/P4hb/Hdgf	13
GO:0009123	nucleoside monophosphate metabolic process	28/3091	65/12082	0.430769230769231	1.68377672149914	3.24093189745212	0.00156157608284004	0.0289151838005881	0.0264262506931141	Ak2/Umps/Paics/Ppat/Guk1/Dck/Prps2/Upp1/Pfas/Shmt1/Xdh/Dut/Cmpk2/Pnp/Nt5e/Nudt2/Dctd/Aprt/Dnph1/Nt5c2/Cad/Gart/Hprt1/Tyms/Tk1/Ak3/Prps1/Uprt	28
GO:0006401	RNA catabolic process	96/3091	287/12082	0.334494773519164	1.30746226258769	3.090870007896	0.00159549044616489	0.0294450147124451	0.0269104753343356	Syncrip/Skic2/Elavl1/Ncbp2/Cnot6l/Hnrnpd/Dhx9/Mettl16/Mapk9/Hnrnpab/Ints7/Rock2/Npm1/Mapkapk2/Lrpprc/Pum2/Plxnb2/Ssb/Rbm10/Pabpc1/Rnps1/Dis3/Zc3h12a/Caprin1/Rnaseh2b/Exosc2/Mtor/Apex1/Ints6/Pkp1/Celf1/Ptbp1/Dis3l/Dicer1/Hnrnpc/Xrn2/Hnrnpr/Cnot1/Pcbp4/Tardbp/Mov10/Exosc9/Mettl14/Pabpc4/Larp4b/Cnot9/Nsun2/Tent4a/Sidt2/Mrto4/Vim/Exosc6/Rexo2/Gtpbp2/Etf1/Lsm4/Ints11/Fen1/Exosc5/Slfn9/Senp1/Fus/Ncbp1/…	96
GO:0003416	endochondral bone growth	16/3091	31/12082	0.516129032258065	2.01742832990681	3.3256004922613	0.00167161259501234	0.0306462309085595	0.0280082944093955	Gusb/Atf2/Bnc2/Evc/Ift80/Rara/Zmpste24/Fgfr2/Ecm1/Ctdspl2/Rarb/Ext1/Poc1a/Thbs1/Col2a1/Thbs3	16
GO:0090329	regulation of DNA-templated DNA replication	16/3091	31/12082	0.516129032258065	2.01742832990681	3.3256004922613	0.00167161259501234	0.0306462309085595	0.0280082944093955	Cdc7/Cdk2/Zmpste24/Cdt1/Ino80/Ticrr/Gmnn/Ilkap/Slfn9/E2f8/Fbxo5/E2f7/Timeless/Tipin/Dbf4/Atrx	16
GO:0015931	nucleobase-containing compound transport	65/3091	183/12082	0.355191256830601	1.38836000162644	3.10385734549734	0.00170241533669324	0.0310979816785083	0.0284211598153291	Thoc3/Tst/Slc25a16/Gja1/Ddx39b/Ran/Pom121/Nup153/Ncbp2/Nup54/Tpr/G3bp2/Dhx9/Nup85/Nxt1/Nup37/Lrpprc/Cpsf6/Nup107/Abcg2/Thoc2/Ssb/Slc35a1/Kpnb1/Nup35/Xpo1/Ndc1/Slc25a4/Hnrnpa2b1/Nup58/Nup155/Rbm15b/Mrpl18/Iws1/Mettl14/Nsun2/Sidt2/Nup133/Nup93/Nutf2/Xpo5/Nxt2/Nup98/Slc25a24/Nup214/Ncbp1/Ybx1/Nup188/Srsf7/Slc35e3/Nup160/Abcc5/Sarnp/Alyref/Hnrnpa1/Slbp/Slc25a5/Pabpn1/Eif4a3/Khdrbs1/Khsrp/Eif4e/Hnrnpa…	65
GO:0051493	regulation of cytoskeleton organization	147/3091	465/12082	0.316129032258064	1.23567485206792	3.0387129087176	0.00170744993914402	0.0310979816785083	0.0284211598153291	Numa1/Kifc1/Hdac2/Rhobtb1/Gja1/Cit/Specc1l/Limk1/Phldb2/Clasp1/Tpr/Bst1/Spta1/Mid1/Slit2/Pfn1/Chmp6/Flii/Cltc/Rock2/Gpm6b/Npm1/Kif18a/Plekhh2/Sptbn1/Aurkb/Cdk5rap2/Katnbl1/Dync1h1/Trim37/Fkbp4/Cdkn1b/Mdm1/Capzb/Ccnf/Tpx2/Cdc42ep1/Csf3/Diaph3/Jam3/Clasp2/Mtor/Tgfb3/Dctn1/Kank2/Nrp1/Cep295/Ttbk2/Arhgap18/Bbof1/Plk4/Spag5/Mapre1/Map2/Kat2b/Cyfip1/Gpsm2/Rdx/Dbnl/Nexn/Add3/Parp3/Add1/Cdc42/Capza1/Cyld…	147
GO:1902117	positive regulation of organelle assembly	37/3091	93/12082	0.397849462365591	1.55510100430316	3.15078633390986	0.00179701005606643	0.0326221923576766	0.0298141709680372	Kctd17/Numa1/Cnot6l/Cep135/Mapk9/Dync1h1/Septin7/Pqbp1/Crocc/Caprin1/Dzip1/Lcp1/Cep295/Ttbk2/Plk4/Spag5/Gpsm2/Cnot1/Sh3glb1/Arpc2/Sass6/Arhgap35/Cep120/Entr1/Becn1/Cpap/Poc1b/Ccp110/Akt1/Atm/Msn/Pan2/Chek2/Rhoa/Cnot6/Stil/Mns1	37
GO:0070507	regulation of microtubule cytoskeleton organization	53/3091	144/12082	0.368055555555556	1.4386435529674	3.10473226712867	0.00180824801036297	0.032719275887838	0.0299028978363812	Numa1/Specc1l/Clasp1/Tpr/Mid1/Chmp6/Cltc/Kif18a/Aurkb/Cdk5rap2/Dync1h1/Fkbp4/Cdkn1b/Tpx2/Diaph3/Clasp2/Dctn1/Ttbk2/Bbof1/Spag5/Mapre1/Map2/Gpsm2/Parp3/Cyld/Ppp2cb/Ska1/Bicd2/Ckap5/Stmn1/Tacc3/Map1b/Plk1/Hdgfl3/Psrc1/Agrn/Ska3/Cep70/Ckap2/Bora/Ska2/Pak1/Eml2/Eml4/Hnrnpu/Tbcd/Fgf13/Hdac6/Rcc1/Rhoa/Nav3/Gnai1/Cdk5r1	53
GO:1901605	alpha-amino acid metabolic process	56/3091	154/12082	0.363636363636364	1.42136995970707	3.08558178226712	0.00188018149175146	0.0339104161905174	0.030991508320975	Mpst/Ppat/Enoph1/Hsd17b10/Qdpr/Blmh/Fh/Dglucy/Pfas/Shmt1/Azin1/Odc1/Mthfd1/Gclc/Mtap/Sardh/Abcg2/Acat1/Hibadh/Ass1/Txnrd1/Ivd/Slc7a11/Cth/Mat1a/Aldh6a1/Gcsh/Gldc/Got2/Slc39a8/Aspg/Fah/Psat1/Pcmt1/Aldh7a1/Got1/Bphl/Mccc2/Ahcy/Sephs1/Phgdh/Aspa/Scly/Asrgl1/Acadsb/Bcat2/Slc25a12/Cad/Plod2/Aass/Ggt1/Gstz1/Sephs2/Glul/Mmut/Gpt2	56
GO:0009069	serine family amino acid metabolic process	14/3091	26/12082	0.538461538461538	2.10472090187393	3.30624148854493	0.00192195214908393	0.0343294025342804	0.0313744295651778	Mpst/Shmt1/Mthfd1/Sardh/Txnrd1/Cth/Gcsh/Gldc/Psat1/Sephs1/Phgdh/Scly/Ggt1/Sephs2	14
GO:0042790	nucleolar large rRNA transcription by RNA polymerase I	14/3091	26/12082	0.538461538461538	2.10472090187393	3.30624148854493	0.00192195214908393	0.0343294025342804	0.0313744295651778	Smarca4/Polr1a/Mtor/Polr1f/Polr2e/Ercc2/Gtf2h5/Ncl/Ubtf/Macroh2a2/Tcof1/Ddx11/Nol11/Taf1b	14
GO:0051447	negative regulation of meiotic cell cycle	14/3091	26/12082	0.538461538461538	2.10472090187393	3.30624148854493	0.00192195214908393	0.0343294025342804	0.0313744295651778	Pkmyt1/Fzr1/Prkacb/Prkaca/Trip13/Rad1/Hormad1/Fbxo5/Ttk/Zwint/Grb14/Ccnb1/Knl1/Ccnb2	14
GO:0007019	microtubule depolymerization	23/3091	51/12082	0.450980392156863	1.76277745002886	3.20058242444821	0.00192851205584877	0.0343361681738459	0.0313806128385919	Specc1l/Clasp1/Mid1/Kif18a/Aurkb/Tpx2/Diaph3/Clasp2/Ttbk2/Bbof1/Map2/Kif24/Stmn1/Map1b/Kif2c/Hdgfl3/Kif18b/Ckap2/Eml4/Fgf13/Hdac6/Rhoa/Nav3	23
GO:0006337	nucleosome disassembly	10/3091	16/12082	0.625	2.44297961824652	3.38637830798008	0.00197517485765866	0.034721823842702	0.0317330724133501	Arid1a/Ssrp1/Smarca4/Smarcd3/Supt16h/Smarcc1/Grwd1/Atad2/Smarcc2/Smarcd1	10
GO:0009263	deoxyribonucleotide biosynthetic process	10/3091	16/12082	0.625	2.44297961824652	3.38637830798008	0.00197517485765866	0.034721823842702	0.0317330724133501	Guk1/Dck/Shmt1/Dut/Cmpk2/Dctd/Dtymk/Tyms/Rrm1/Rrm2	10
GO:0009265	2'-deoxyribonucleotide biosynthetic process	10/3091	16/12082	0.625	2.44297961824652	3.38637830798008	0.00197517485765866	0.034721823842702	0.0317330724133501	Guk1/Dck/Shmt1/Dut/Cmpk2/Dctd/Dtymk/Tyms/Rrm1/Rrm2	10
GO:0046385	deoxyribose phosphate biosynthetic process	10/3091	16/12082	0.625	2.44297961824652	3.38637830798008	0.00197517485765866	0.034721823842702	0.0317330724133501	Guk1/Dck/Shmt1/Dut/Cmpk2/Dctd/Dtymk/Tyms/Rrm1/Rrm2	10
GO:0030199	collagen fibril organization	28/3091	66/12082	0.424242424242424	1.65826495299158	3.14405175913733	0.00205943966129537	0.0360889189857911	0.032982492068496	Antxr2/Col5a2/Col1a1/Plod1/Emilin1/Loxl1/Crtap/Col1a2/Aebp1/Lox/Rb1/Loxl2/Serpinh1/Selenon/P4ha3/Efemp2/Col11a1/Colgalt1/Ext1/Col14a1/Adamts3/Plod2/P4ha1/P3h1/Col2a1/Pxdn/Loxl3/Adamts2	28
GO:0070935	3'-UTR-mediated mRNA stabilization	12/3091	21/12082	0.571428571428571	2.23358136525396	3.31728461632984	0.00207327882525733	0.0362171819946682	0.0330997145786697	Elavl1/Mettl16/Mapkapk2/Rbm10/Ptbp1/Hnrnpc/Tardbp/Larp4b/Tent4a/Tent4b/Hnrnpa0/Jak2	12
GO:0016049	cell growth	141/3091	446/12082	0.316143497757848	1.23573139434174	2.97426694119936	0.00209392475842507	0.0364631725174021	0.0333245309681046	Gja1/Ddx39b/Gusb/Limk1/Tomm70/Eif4g1/Igfbp7/Flt4/Epb41l5/Tnn/Cd38/H3f3a/Usp9x/Pttg1/Slit2/Avpr1a/Aurka/Npm1/Zeb2/Jade2/Rbbp7/Nin/Eif2ak4/Pum2/H3f3b/Septin7/App/Atp5mc1/Cdkn1b/Frzb/Vgll4/Ptk2/Nppa/Smo/Pml/Rbm10/Parp2/Cdkn2c/Mad2l2/Clasp2/Exosc2/Smarca4/Meaf6/Rpl4/Mtor/Dpysl2/Igfbp4/Cth/Nrp1/Tp53/Vcl/Slc25a4/Mmp14/Itgb1/Map2/Cyfip1/Iqgap1/Dbnl/Dnajc2/Ppt1/Sh3glb1/Sorbs2/Minar1/Cdc42/Cxcl12/Dbn1/Stk…	141
GO:0051258	protein polymerization	85/3091	252/12082	0.337301587301587	1.31843344476796	2.99518408167441	0.00219012029989665	0.0379721312793518	0.0347036030433111	Numa1/Cdk1/Pcnt/Clasp1/Spta1/Slit2/Pfn1/Nedd1/Coro7/Flii/Sptbn1/Nin/Cdk5rap2/Fkbp4/Casq1/Cdkn1b/Capzb/Tpx2/Cdc42ep1/Csf3/Diaph3/Arpc4/Clasp2/Mtor/Dctn1/Kank2/Arhgap18/Mapre1/Map2/Cyfip1/Lrrc49/Rdx/Dbnl/Tubgcp4/Add3/Add1/Capza1/Dbn1/Ssh2/Arpc2/Evl/Cstpp1/Ube2c/Ppp2cb/Ska1/Fer/Ckap5/Cotl1/Carmil1/Stmn1/Ube2s/Trim6/Pfn2/Map1b/Svil/Tubgcp2/Tpm1/Rhod/Pycard/Hdgfl3/Psrc1/Tubg1/Cfl1/Map4/Capn1/Cpap/Fbxo…	85
GO:0022618	protein-RNA complex assembly	69/3091	198/12082	0.348484848484849	1.36214621138594	3.01253544596837	0.00219424917023797	0.0379721312793518	0.0347036030433111	Prmt7/Srpk1/Sart3/Ddx39b/Rbmx/Denr/Pwp2/Eif3b/Eif4h/Rcc1l/Ptges3/Gemin5/Dhx9/Luc7l3/Prpf8/Snrpf/Luc7l2/Srsf6/Snu13/Snrpb/Strap/Rrs1/Sf3a3/Srsf10/Ddx42/Atr/Eif5/Dhx29/Celf1/Dicer1/Eif3l/Prkra/Psip1/Prmt5/Snrnp200/Ruvbl1/Snrpd1/U2af2/Ckap5/Xrcc5/Mrto4/Rpsa/Eif3c/Lsm4/Hsp90ab1/Ruvbl2/Prpf19/Ddx46/Rpl5/Ncbp1/Celf2/Prkdc/Htatsf1/Gemin8/Rps28-ps5/Atm/Znhit6/Taf9/Eif3i/Mdn1/Lsm2/Srsf1/Snrpd3/Rps27l/LOC1…	69
GO:0032204	regulation of telomere maintenance	37/3091	94/12082	0.393617021276596	1.53855737659781	3.07340281209347	0.00224468593602522	0.0387243179336027	0.0353910437052946	Cct6a/Mapkapk5/Cct8/Hnrnpd/Gnl3l/Ptges3/Parp1/Nek2/Myc/Ctc1/Aurkb/Terf1/Pml/Nat10/Mre11/Atr/Tp53/Hnrnpa2b1/Actl6a/Hnrnpc/Cct5/Ruvbl1/Tcp1/Ino80/Cct7/Pif1/Xrcc5/Xrcc1/Ruvbl2/Cct2/Tent4b/Ylpm1/Atm/Rad50/Hnrnpu/Hnrnpa1/Atrx	37
GO:2000279	negative regulation of DNA biosynthetic process	15/3091	29/12082	0.517241379310345	2.02177623579023	3.23001221181105	0.00225999871036175	0.0388677796782028	0.0355221566891795	Gja1/Gnl3l/Ctc1/Terf1/Pml/Nat10/Tp53/Hnrnpc/Dnajc2/Pif1/Ankrd1/Tent4b/Hnrnpu/Hnrnpa1/Chek1	15
GO:0006520	amino acid metabolic process	75/3091	219/12082	0.342465753424658	1.3386189689022	2.96505682528865	0.0024671634216044	0.0422996691574458	0.0386586393190319	Mpst/Vars1/Ppat/Enoph1/Iars2/Eprs1/Slc16a2/Hsd17b10/Qdpr/Blmh/Fh/Dars1/Dglucy/Pfas/Shmt1/Azin1/Odc1/Mthfd1/Gclc/Mtap/Sardh/Abcg2/Yars1/Acat1/Hibadh/Ass1/Txnrd1/Ivd/Bckdhb/Slc7a11/Cth/Gars1/Acy1/Mat1a/Aldh6a1/Gcsh/Gldc/Got2/Slc39a8/Aspg/Fah/Psat1/Farsb/Pcmt1/Cars2/Aldh7a1/Etfa/Pccb/Slc1a3/Got1/Bphl/Mccc2/Ahcy/Etfb/Sephs1/Lars1/Phgdh/Kars1/Aspa/Scly/Asrgl1/Acadsb/Aarsd1/Bcat2/Slc25a12/Cad/Plod2/Aas…	75
GO:0007160	cell-matrix adhesion	69/3091	199/12082	0.346733668341709	1.35530125554983	2.96317415921107	0.00253395961071714	0.0427877584160472	0.0391047153044854	Nid2/Coro1c/Itga6/Itgb5/Phldb2/Clasp1/Nid1/Epb41l5/Tnn/Bst1/Enpp2/Itga3/Itgbl1/Gpm6b/Sirpa/Itgav/Rcc2/Thy1/Sema3e/Itga11/Ptk2/Emilin1/Jam3/Clasp2/Cdk6/Plau/Dicer1/Nrp1/Vcl/Mmp14/Itgb1/Iqgap1/Ajuba/Cdh11/Map4k4/Fn1/Macf1/Pik3cb/Adam9/Tesk2/Csf1/Rhod/Col5a3/Efemp2/Cfl1/Ptpra/Nexmif/Adamts9/Sned1/Lrp1/Ptpn11/Eda/Svep1/Actg1/Thbs1/Dmd/Myh9/Rhoa/Cttn/Npnt/Actg1l1/Itga1/Actn1/Ddr1/Itga2/Pkhd1/Cdkn2a/L1…	69
GO:0009068	aspartate family amino acid catabolic process	9/3091	14/12082	0.642857142857143	2.51277903591071	3.32061717906859	0.00254954960138823	0.0427877584160472	0.0391047153044854	Hsd17b10/Acat1/Mat1a/Got2/Got1/Asrgl1/Acadsb/Bcat2/Aass	9
GO:0045842	positive regulation of mitotic metaphase/anaphase transition	9/3091	14/12082	0.642857142857143	2.51277903591071	3.32061717906859	0.00254954960138823	0.0427877584160472	0.0391047153044854	Mad1l1/Anapc5/Cenpe/Ube2c/Ska1/Rb1/Ska3/Cdc23/Cdc20	9
GO:0051382	kinetochore assembly	9/3091	14/12082	0.642857142857143	2.51277903591071	3.32061717906859	0.00254954960138823	0.0427877584160472	0.0391047153044854	Cenpe/Dlgap5/Cenph/Cenpc/Cenpt/Kntc1/Cenpk/Cenpw/Mis12	9
GO:1901970	positive regulation of mitotic sister chromatid separation	9/3091	14/12082	0.642857142857143	2.51277903591071	3.32061717906859	0.00254954960138823	0.0427877584160472	0.0391047153044854	Mad1l1/Anapc5/Cenpe/Ube2c/Ska1/Rb1/Ska3/Cdc23/Cdc20	9
GO:1902101	positive regulation of metaphase/anaphase transition of cell cycle	9/3091	14/12082	0.642857142857143	2.51277903591071	3.32061717906859	0.00254954960138823	0.0427877584160472	0.0391047153044854	Mad1l1/Anapc5/Cenpe/Ube2c/Ska1/Rb1/Ska3/Cdc23/Cdc20	9
GO:1905274	regulation of modification of postsynaptic actin cytoskeleton	9/3091	14/12082	0.642857142857143	2.51277903591071	3.32061717906859	0.00254954960138823	0.0427877584160472	0.0391047153044854	Marcks/Limk1/Kalrn/Itsn1/Myh10/Amot/Ptk2/Cyfip1/Rhoa	9
GO:0002230	positive regulation of defense response to virus by host	13/3091	24/12082	0.541666666666667	2.11724900248032	3.21229115977866	0.00259461225506407	0.0430240927668087	0.0393207066965405	Tomm70/Eif2ak4/Rig1/Pqbp1/Pml/Zc3h12a/Stat1/Stat4/Trim6/Pycard/Sin3a/Cgas/Hsp90aa1	13
GO:0048025	negative regulation of mRNA splicing, via spliceosome	13/3091	24/12082	0.541666666666667	2.11724900248032	3.21229115977866	0.00259461225506407	0.0430240927668087	0.0393207066965405	Npm1/Srsf6/Srsf10/Rbm10/Rnps1/Srsf4/Ptbp1/Hnrnpa2b1/Pcbp4/U2af2/Ptbp3/Hnrnpk/Srsf7	13
GO:0050686	negative regulation of mRNA processing	13/3091	24/12082	0.541666666666667	2.11724900248032	3.21229115977866	0.00259461225506407	0.0430240927668087	0.0393207066965405	Npm1/Srsf6/Srsf10/Rbm10/Rnps1/Srsf4/Ptbp1/Hnrnpa2b1/Pcbp4/U2af2/Ptbp3/Hnrnpk/Srsf7	13
GO:1990166	protein localization to site of double-strand break	13/3091	24/12082	0.541666666666667	2.11724900248032	3.21229115977866	0.00259461225506407	0.0430240927668087	0.0393207066965405	Cdk1/Parp1/Rpa1/Topbp1/Atr/Parp3/Slf2/Plk1/Htatsf1/Rhno1/Atm/Mdc1/Skp2	13
GO:0042306	regulation of protein import into nucleus	28/3091	67/12082	0.417910447761194	1.6335147298126	3.04880169164213	0.00268720646961523	0.044426880769978	0.0406027468764231	Cdk1/Ran/Nup54/Tpr/Chp1/Angpt1/Smo/Zc3h12a/Pkig/Ywhab/Ipo5/Pkia/Tardbp/Nup58/Uaca/Sumo1/Nolc1/Nutf2/Hdac3/Hsp90ab1/Brca1/Ect2/Trim28/Ei24/Mdfic/Flna/Hsp90aa1/Jak2	28
GO:0098868	bone growth	17/3091	35/12082	0.485714285714286	1.89854416046587	3.12126713092168	0.00281075513459814	0.0463315868625895	0.0423435015279301	Gusb/Atf2/Bnc2/Evc/Ift80/Rara/Zmpste24/Fgfr2/Ecm1/Ctdspl2/Rarb/Ext1/Poc1a/Thbs1/Fbln5/Col2a1/Thbs3	17
