# Supplementary material for: Mechanosensitive Ion Channel PIEZO1 Suppresses BMP2‐Induced Ossification of the Annulus Fibrosus Cells
Source: JOR Spine. 2026 Mar 3;9(1):e70168. doi: 10.1002/jsp2.70168 (PMC12954436; doi:10.1002/jsp2.70168)
Supplement: Supplementary file 14 — Table S7: Full list of GSEA under Yoda1 treatment. [file JSP2-9-e70168-s015.csv]

ID	Description	setSize	enrichmentScore	NES	pvalue	p.adjust	qvalue	rank	leading_edge	core_enrichment
GO:0006261	DNA-templated DNA replication	137	-0.720367872714673	-2.77519487967661	1e-10	3.12111111111111e-08	2.74152046783626e-08	1349	tags=50%, list=10%, signal=46%	291787/292071/293144/288003/116468/311580/301323/300711/288414/64709/25591/680477/304761/288257/303378/64012/499425/289758/291927/363076/25737/304528/134479640/290842/312538/298884/685055/59294/295568/313479/366953/291137/308755/315969/312046/360621/85242/288079/25729/362817/288532/54237/305827/361147/291885/367167/305000/303348/307126/316273/360254/81513/29728/685579/308768/499870/313108/316767/…
GO:0006260	DNA replication	245	-0.643259781910699	-2.64705792927024	1e-10	3.12111111111111e-08	2.74152046783626e-08	2793	tags=53%, list=21%, signal=43%	301430/316235/307766/296200/65137/314642/362385/363067/315305/361836/64046/361798/363292/498420/312824/289144/303113/89809/25459/314172/29227/116456/362138/25498/292907/298098/103690025/81785/362594/360748/360908/292058/305851/291787/292071/303238/293144/29486/83712/25585/288003/116468/311580/301323/300711/288414/64709/307639/25591/680477/304761/288257/303378/64012/84490/59102/499425/25492/305073…
GO:0045005	DNA-templated DNA replication maintenance of fidelity	55	-0.752073850440809	-2.50129975983533	1e-10	3.12111111111111e-08	2.74152046783626e-08	1228	tags=53%, list=9%, signal=48%	311580/300711/64709/25591/304761/288257/303378/64012/499425/363076/25737/298884/685055/59294/295568/366953/308755/288079/54237/361147/367167/305000/360254/499870/313108/316767/83508/304573/499322
GO:0007059	chromosome segregation	346	-0.567448085699431	-2.41198920110393	1e-10	3.12111111111111e-08	2.74152046783626e-08	1867	tags=37%, list=14%, signal=33%	81685/24708/293155/192209/117540/311325/292680/363088/24917/366403/311412/292071/682908/362557/293844/29486/114212/64193/500545/192228/500392/687827/63996/83836/100362495/303037/140938/64041/305270/300711/114482/171529/25448/309098/680477/680018/294286/261730/296344/83620/680006/681050/361416/29214/311546/286919/25515/308761/362186/291441/295160/296137/301701/303575/361047/298884/498265/315298/29…
GO:0000819	sister chromatid segregation	182	-0.596405785737484	-2.39343638803067	1e-10	3.12111111111111e-08	2.74152046783626e-08	1835	tags=40%, list=14%, signal=35%	24708/293155/311325/292680/24917/311412/292071/682908/29486/114212/500545/687827/63996/303037/64041/305270/300711/114482/171529/25448/294286/296344/83620/680006/311546/286919/25515/308761/362186/291441/296137/301701/303575/361047/298884/315298/294712/304951/360962/295107/287598/252918/297176/25203/305392/360621/84393/362438/362798/54237/362044/171304/315852/315740/296368/497856/362519/311327/3161…
GO:0098813	nuclear chromosome segregation	252	-0.575626804600435	-2.37148992460238	1e-10	3.12111111111111e-08	2.74152046783626e-08	1907	tags=40%, list=14%, signal=35%	307347/81685/24708/293155/192209/311325/292680/363088/24917/311412/292071/682908/362557/29486/114212/64193/500545/500392/687827/63996/303037/140938/64041/305270/300711/114482/171529/25448/680018/294286/261730/296344/83620/680006/311546/286919/25515/308761/362186/291441/295160/296137/301701/303575/361047/298884/315298/294712/361921/311598/304951/360962/295107/287598/252918/297176/363198/25203/3053…
GO:0000070	mitotic sister chromatid segregation	168	-0.592009288410984	-2.34660198122456	1e-10	3.12111111111111e-08	2.74152046783626e-08	2164	tags=46%, list=16%, signal=39%	25508/692032/291689/84391/314949/300259/300149/301164/64515/307347/24708/293155/311325/292680/24917/292071/682908/29486/114212/500545/687827/63996/303037/64041/305270/300711/114482/171529/25448/294286/296344/83620/680006/311546/286919/25515/308761/362186/291441/296137/301701/303575/361047/298884/315298/294712/304951/295107/287598/252918/297176/25203/305392/84393/362438/362798/54237/362044/171304/…
GO:0051276	chromosome organization	443	-0.513945989604272	-2.2468140006968	1e-10	3.12111111111111e-08	2.74152046783626e-08	1937	tags=33%, list=14%, signal=29%	79256/25019/307347/360748/81685/24708/293155/192209/311325/292680/24917/311412/363247/292071/682908/362557/303238/299331/315713/29486/114212/64193/500545/500392/687827/63996/303037/140938/64041/305270/300711/114482/171529/25448/25591/295602/294562/680018/64012/294286/84490/117021/296344/83620/680006/59102/362548/361416/499425/311546/292085/286919/25737/25515/316732/308761/362186/291441/295160/296…
GO:0007051	spindle organization	193	-0.54720159525224	-2.19602175794946	1e-10	3.12111111111111e-08	2.74152046783626e-08	2164	tags=36%, list=16%, signal=30%	300259/289997/303241/64515/54319/307347/81685/311325/311502/292680/363088/24917/366403/305909/682908/293844/308064/29486/367171/114212/192228/63996/100362495/501048/64041/114482/309098/680477/294286/261730/296344/311191/308492/29214/311546/25515/308761/291441/301701/361047/306102/25745/315298/304951/360962/287598/252918/25203/305882/84393/315409/289054/29332/54237/362044/171304/307169/293733/3157…
GO:0090068	positive regulation of cell cycle process	237	-0.520810906119986	-2.13095482145128	1e-10	3.12111111111111e-08	2.74152046783626e-08	2323	tags=41%, list=17%, signal=34%	295625/313961/314949/24392/171102/79252/300149/25498/301164/362412/64515/100362836/24708/360908/54226/192209/117540/307511/58919/315843/311743/305909/360739/361178/170724/114212/24245/500870/501048/64041/261730/84490/83620/680006/307403/305073/363018/291441/296137/301701/361047/298884/310807/171103/315298/59325/361921/311598/313479/295107/140583/252918/297176/25203/305392/312046/360621/497976/362…
GO:0140014	mitotic nuclear division	241	-0.515547160105391	-2.11038321066273	1e-10	3.12111111111111e-08	2.74152046783626e-08	1909	tags=35%, list=14%, signal=30%	83571/307347/24708/293155/311325/292680/315843/24917/292071/682908/360739/29486/114212/500545/687827/25022/63996/83836/500870/303037/64041/305270/300711/114482/171529/25448/294286/261730/296344/83620/680006/25492/311546/286919/25515/308761/362186/291441/296137/301701/303575/361047/306102/298884/315298/294712/59325/304951/295107/140583/287598/252918/297176/25203/305392/84393/362438/362798/54237/36…
GO:0000280	nuclear division	366	-0.49033318659233	-2.09431901062435	1e-10	3.12111111111111e-08	2.74152046783626e-08	1909	tags=34%, list=14%, signal=30%	83571/307347/81685/24708/293155/192209/311325/292680/315843/363088/24917/290744/292071/682908/362557/360739/29486/114212/64193/500545/500392/687827/25022/24245/63996/83836/500870/303037/140938/64041/305270/300711/114482/171529/64202/25448/680018/64012/294286/261730/296344/83620/680006/25492/311546/286919/297783/25515/308761/362186/291441/364785/295160/296137/301701/303575/361047/306102/310090/298…
GO:0006302	double-strand break repair	274	-0.495796289681929	-2.05912173910374	1e-10	3.12111111111111e-08	2.74152046783626e-08	2315	tags=34%, list=17%, signal=29%	291691/313961/314949/290706/25459/314172/292765/60421/499413/682147/292907/85489/103690025/317385/25019/362594/360748/81685/360908/290027/292058/680537/291787/363247/120093168/315713/498119/114212/500392/293452/499966/311580/300711/314380/64709/25591/680477/295602/81822/64012/59102/499425/100310874/310880/25515/316732/296883/290842/309595/312538/294790/58921/298884/685055/294071/366953/296178/140…
GO:0006310	DNA recombination	277	-0.492564919747692	-2.05143994267665	1e-10	3.12111111111111e-08	2.74152046783626e-08	2315	tags=36%, list=17%, signal=31%	291691/313961/314949/25459/314172/307850/60421/499413/63868/362412/317259/682147/292907/103690025/100360342/317385/25019/362594/360748/81685/360908/292058/680537/291787/363247/120093168/498119/500392/311944/293452/499966/140938/311580/300711/64709/25591/680477/295602/81822/680018/304577/64012/59102/499425/100310874/310880/25515/316732/296883/290842/309595/312538/295160/294790/298884/294071/500252…
GO:0006281	DNA repair	500	-0.466196792223289	-2.05134504472872	1e-10	3.12111111111111e-08	2.74152046783626e-08	2338	tags=31%, list=17%, signal=27%	294800/291691/313961/314949/89809/290706/25459/314172/292765/60421/499413/25498/84593/362412/317259/682147/292907/85489/103690025/100360342/317385/81785/25019/362594/360748/81685/295324/305600/360908/303742/290027/292058/305851/680537/291787/363247/120093168/293144/315713/29486/498119/114212/290729/64193/64573/102549471/500392/288003/293452/116468/63996/499966/311580/170841/360704/300711/288414/3…
GO:0051301	cell division	500	-0.462993917317902	-2.03725185130558	1e-10	3.12111111111111e-08	2.74152046783626e-08	1835	tags=29%, list=14%, signal=26%	24708/360908/293155/307511/311325/58919/363088/500727/313445/310552/680531/301455/311412/361634/85243/291787/290744/498112/682908/24924/29486/367171/114212/64193/500545/192228/361833/25022/63996/83836/29220/499655/303037/64041/24244/114482/171529/680477/305227/303240/114483/294562/497619/100364016/294286/261730/294335/83620/680006/362548/311191/361308/681050/295649/311546/309891/311886/25163/3630…
GO:0048285	organelle fission	417	-0.4594650409997	-1.9924430339773	1e-10	3.12111111111111e-08	2.74152046783626e-08	1909	tags=30%, list=14%, signal=27%	83571/307347/81685/24708/293155/192209/311325/292680/315843/363088/24917/290744/292071/682908/362557/360739/29486/114212/64193/500545/500392/687827/25022/24245/63996/83836/500870/303037/140938/64041/305270/300711/114482/171529/64202/25448/680018/64012/294286/261730/85249/296344/83620/680006/25492/311546/286919/297783/25515/308761/362186/291441/364785/295160/296137/301701/303575/361047/306102/3100…
GO:0044770	cell cycle phase transition	462	-0.442307245453327	-1.93347046038503	1e-10	3.12111111111111e-08	2.74152046783626e-08	1980	tags=28%, list=15%, signal=25%	103690025/680266/114906/678766/83571/54320/301056/360748/361056/24708/360908/293155/54226/24511/192209/307511/58919/363088/311743/117268/311412/305909/291787/292071/682908/361178/303238/170724/114212/116689/311944/687827/24245/499655/500870/303037/64041/360482/24244/300711/25164/25112/114483/288257/24571/310483/100364016/303378/294335/83620/680006/59102/25492/307403/287101/305073/25163/286919/363…
GO:0044772	mitotic cell cycle phase transition	370	-0.449408527738558	-1.92162853545751	1.27628865444016e-10	3.77378403191833e-08	3.31481507590885e-08	1931	tags=30%, list=14%, signal=26%	114906/678766/83571/54320/301056/360748/361056/24708/360908/293155/54226/24511/192209/307511/58919/363088/117268/311412/305909/291787/682908/361178/303238/170724/114212/116689/687827/24245/499655/500870/303037/64041/360482/24244/300711/25164/25112/114483/288257/24571/100364016/303378/83620/680006/59102/25492/287101/305073/25163/286919/25515/291441/296137/301701/294790/361047/58921/298884/497913/2…
GO:0051983	regulation of chromosome segregation	92	-0.644761972858276	-2.33765661349391	2.01380507693906e-10	5.65677846112182e-08	4.9687990529949e-08	2306	tags=53%, list=17%, signal=44%	313961/314949/300149/301164/362412/64515/24708/293155/117540/311412/687827/303037/64041/300711/171529/680018/83620/680006/286919/25515/291441/296137/301701/361047/298884/360962/295107/297176/25203/305392/360621/362438/365868/362798/54237/362044/315852/296368/287146/497856/362519/311327/171576/315508/292206/680089/304477/114592/292263
GO:0031297	replication fork processing	50	-0.74379185912529	-2.43131243737334	4.40988626470073e-10	1.17974957309946e-07	1.03626801047203e-07	1228	tags=64%, list=9%, signal=58%	498420/312824/314172/103690025/360748/291787/311580/300711/64709/25591/304761/288257/64012/499425/363076/25737/298884/685055/295568/366953/308755/288079/54237/361147/367167/305000/360254/499870/313108/316767/83508/499322
GO:0007098	centrosome cycle	132	-0.580134875548397	-2.22091390326275	4.62026442354151e-10	1.1798475241571e-07	1.03635404868721e-07	2286	tags=46%, list=17%, signal=39%	25027/291540/308023/29479/25498/301164/84593/303241/100362836/307347/85252/366403/305909/361634/360739/293844/308064/305288/192228/688611/297408/311573/83836/499966/100362495/501048/114482/360592/680477/303240/25112/294286/261730/311191/308492/363018/286919/311391/25515/291377/301701/298884/310807/317258/314859/140583/102555298/305882/301287/362817/310344/171304/360254/363174/117524/313506/679640…
GO:0051321	meiotic cell cycle	220	-0.49718751496047	-2.02263312989312	4.84187389957634e-10	1.18268032903565e-07	1.03884232682901e-07	1794	tags=38%, list=13%, signal=33%	192209/307511/363088/24326/291787/290744/170905/362557/29486/64193/500392/687827/24245/63996/140938/64041/305270/300711/114482/64202/309098/680018/311334/64012/261730/287101/297783/25515/362186/291441/364785/295160/301701/361047/310090/25745/171103/59325/304951/295107/287598/25203/287524/297758/289777/294252/497976/362438/25729/289054/365868/689055/362817/54237/362044/24323/361435/307169/291234/2…
GO:0045132	meiotic chromosome segregation	76	-0.669113726580921	-2.34019040757681	7.76458968159436e-10	1.81756103463321e-07	1.59650861523309e-07	1867	tags=54%, list=14%, signal=47%	81685/192209/363088/362557/64193/500392/687827/140938/305270/300711/680018/261730/25515/291441/295160/301701/361047/304951/295107/287598/297758/294252/25729/289054/365868/362044/307169/304368/315852/360254/363174/362519/311327/362485/315508/292206/680089/312641/360588/315330/292263
GO:0031023	microtubule organizing center organization	143	-0.571200696416803	-2.21407349811662	9.29660186637191e-10	2.0891323714111e-07	1.8350513494548e-07	2286	tags=44%, list=17%, signal=37%	291540/308023/29479/25498/301164/84593/303241/100362836/307347/85252/292680/366403/305909/361634/360739/293844/308064/305288/192228/688611/297408/311573/83836/499966/100362495/501048/114482/360592/680477/303240/25112/294286/261730/311191/308492/363018/286919/311391/25515/291377/301701/364475/298884/310807/317258/314859/140583/102555298/305882/301287/362817/310344/171304/360254/363167/363174/11752…
GO:1901987	regulation of cell cycle phase transition	363	-0.441333817279287	-1.88362153382796	1.70040781793945e-09	3.674188892763e-07	3.227332732996e-07	1980	tags=28%, list=15%, signal=25%	103690025/680266/114906/83571/54320/301056/360748/361056/24708/360908/293155/54226/307511/58919/311743/305909/292071/361178/303238/170724/114212/116689/311944/687827/500870/303037/64041/360482/300711/25164/114483/288257/24571/310483/303378/294335/680006/59102/307403/287101/305073/25163/286919/363076/25515/291441/309595/296137/301701/361047/298884/497913/310807/171103/685055/311598/313479/140583/3…
GO:0006270	DNA replication initiation	29	-0.828985743283431	-2.39691196363497	2.39668068059821e-09	4.98687113466694e-07	4.38036609381848e-07	1225	tags=69%, list=9%, signal=63%	292071/301323/291927/134479640/312538/313479/291137/315969/360621/85242/25729/362817/288532/291885/307126/316273/29728/308768/362485/85241
GO:1903046	meiotic cell cycle process	185	-0.515259117061625	-2.06857177112586	7.06212066105322e-09	1.32249979579323e-06	1.1616569003164e-06	1794	tags=39%, list=13%, signal=34%	192209/307511/363088/24326/290744/362557/64193/500392/687827/24245/140938/64041/305270/300711/64202/680018/64012/261730/287101/297783/25515/362186/291441/364785/295160/301701/361047/310090/25745/171103/59325/304951/295107/287598/25203/297758/289777/294252/497976/362438/25729/289054/365868/689055/362817/54237/362044/24323/361435/307169/293733/304368/315852/360254/363174/287146/499870/362519/311327…
GO:0000725	recombinational repair	173	-0.518451887788492	-2.06083546522331	6.97737547562167e-09	1.32249979579323e-06	1.1616569003164e-06	2746	tags=44%, list=20%, signal=35%	65137/171073/298032/64046/689582/287432/313702/312824/291691/313961/314949/314172/60421/682147/292907/103690025/317385/362594/360748/360908/292058/291787/120093168/498119/500392/293452/499966/311580/300711/64709/25591/680477/295602/81822/64012/59102/499425/100310874/310880/25515/316732/296883/290842/309595/312538/294790/298884/294071/366953/296178/303566/140583/308755/315969/287524/289777/497976/…
GO:0045787	positive regulation of cell cycle	296	-0.453654529824953	-1.90025718553838	7.00827237422296e-09	1.32249979579323e-06	1.1616569003164e-06	1835	tags=30%, list=14%, signal=27%	24708/360908/54226/192209/117540/307511/58919/315843/311743/305909/170905/360739/361178/170724/114212/25022/24245/500870/501048/64041/64202/261730/84490/83620/680006/115771/307403/305073/363018/291441/296137/301701/361047/298884/310807/171103/315298/59325/361921/311598/313479/295107/140583/252918/297176/25203/305392/312046/360621/497976/362438/25729/689055/362817/362798/309523/54237/362044/24323/…
GO:0140013	meiotic nuclear division	156	-0.525470174677511	-2.05788068028406	1.47241000656409e-08	2.66838690867002e-06	2.34385674389557e-06	1435	tags=38%, list=11%, signal=34%	64193/500392/687827/24245/140938/64041/305270/300711/64202/680018/64012/261730/297783/25515/362186/291441/364785/295160/301701/361047/310090/171103/59325/304951/295107/287598/297758/289777/294252/497976/25729/289054/365868/689055/362044/361435/307169/293733/304368/315852/360254/363174/287146/499870/362519/311327/316425/362485/315508/292206/680089/312641/360588/315330/292263/361122/83820/313589/36…
GO:1901989	positive regulation of cell cycle phase transition	104	-0.595213485746294	-2.18985762742299	2.49153176010858e-08	4.37419544634062e-06	3.84220424058849e-06	2240	tags=40%, list=17%, signal=34%	171102/79252/25498/64515/24708/360908/54226/307511/58919/305909/361178/170724/114212/500870/64041/680006/307403/305073/291441/361047/310807/171103/311598/140583/25203/497976/25729/54237/362044/500679/24296/312299/303348/296368/140589/685579/308937/313506/362720/362485/292263/246334
GO:0007127	meiosis I	91	-0.604078346751242	-2.18903370096439	3.56513339522893e-08	6.06936951951398e-06	5.33121064013819e-06	1867	tags=45%, list=14%, signal=39%	81685/192209/363088/290744/362557/64193/500392/687827/140938/64041/305270/300711/680018/64012/261730/297783/25515/295160/301701/310090/171103/297758/294252/497976/25729/365868/689055/362044/304368/360254/287146/499870/311327/362485/292206/312641/360588/315330/292263/361122/360243
GO:0044786	cell cycle DNA replication	34	-0.774191900329589	-2.31115583833704	4.44633716000531e-08	7.28631608874836e-06	6.40015173484708e-06	1079	tags=56%, list=8%, signal=52%	288257/25737/312538/291137/312046/362817/54237/303348/316273/360254/81513/29728/499870/85241/499914/24834/314818/292263/308607
GO:0061982	meiosis I cell cycle process	98	-0.594973097605992	-2.17385661901325	4.53935676586317e-08	7.28631608874836e-06	6.40015173484708e-06	2240	tags=48%, list=17%, signal=40%	171102/314172/499413/64515/81685/192209/307511/363088/290744/362557/64193/500392/687827/140938/64041/305270/300711/680018/64012/261730/287101/297783/25515/295160/301701/310090/171103/297758/294252/497976/25729/365868/689055/362044/304368/360254/287146/499870/311327/362485/292206/312641/360588/315330/292263/361122/360243
GO:0000724	double-strand break repair via homologous recombination	169	-0.508006375782951	-2.01388747959154	5.50450518921441e-08	8.59008615361293e-06	7.5453568207711e-06	2746	tags=43%, list=20%, signal=35%	65137/171073/298032/64046/689582/287432/313702/312824/291691/313961/314949/314172/60421/682147/292907/103690025/317385/362594/360748/360908/292058/291787/120093168/498119/500392/293452/499966/311580/300711/64709/25591/680477/295602/81822/64012/59102/499425/100310874/25515/316732/296883/290842/309595/312538/294790/298884/294071/366953/296178/140583/308755/315969/287524/289777/497976/288079/689055/…
GO:0034508	centromere complex assembly	26	-0.796123436926228	-2.23691074073817	6.5955862953828e-08	1.0014595623638e-05	8.79661694246219e-06	1227	tags=62%, list=9%, signal=56%	305270/25448/362548/361416/684439/298441/294712/689399/307805/316602/499873/362044/679342/681185/304477/288272
GO:0007346	regulation of mitotic cell cycle	410	-0.398626206602873	-1.72922502402557	7.28902239230001e-08	1.07762441578793e-05	9.46563351110871e-06	1931	tags=27%, list=14%, signal=24%	114906/83571/54320/301056/360748/361056/24708/360908/293155/54226/307511/24649/58919/362938/315843/311743/305909/682908/361178/303238/315713/170724/114212/116689/687827/59329/25022/499655/500870/303037/64041/360482/300711/25164/114483/288257/24571/303378/64012/261730/680006/115771/59102/287101/305073/25163/286919/363076/25515/296883/291441/296137/301701/361047/306102/58921/298884/497913/310807/17…
GO:1901990	regulation of mitotic cell cycle phase transition	273	-0.444178284676784	-1.84275053699323	1.22146362260625e-07	1.75953400815433e-05	1.54553885635036e-05	1931	tags=30%, list=14%, signal=27%	103690025/114906/83571/54320/301056/360748/361056/24708/360908/293155/54226/307511/58919/305909/361178/303238/170724/116689/687827/500870/303037/64041/360482/300711/25164/114483/288257/24571/303378/680006/59102/287101/305073/25163/286919/25515/291441/296137/301701/361047/298884/497913/310807/171103/685055/313479/140583/308755/297176/315969/25203/360621/497976/25729/362817/54237/362044/500679/2429…
GO:0044839	cell cycle G2/M phase transition	147	-0.519758589789986	-2.02831724984162	1.59884473122215e-07	2.24557742500151e-05	1.97246949999195e-05	2714	tags=42%, list=20%, signal=34%	314642/298032/363067/64046/94201/50663/498420/60336/314949/171102/25498/25491/64515/114906/361056/360908/54226/307511/58919/363088/117268/303238/114212/311944/64041/24244/300711/25112/114483/288257/83620/287101/305073/25515/301701/294790/58921/171103/685055/313479/140583/308755/315969/25203/360621/497976/362817/54237/500679/257649/307169/303348/685579/308768/114494/308937/298534/305710/497672/114…
GO:0030261	chromosome condensation	36	-0.740942835173382	-2.23632159157301	2.08023888470985e-07	2.85043464739022e-05	2.50376377189211e-05	697	tags=42%, list=5%, signal=40%	500252/295107/25203/305392/362438/362798/54237/307169/362519/201097/315508/680522/680089/311336/360243
GO:0051304	chromosome separation	67	-0.632026362815222	-2.17407356889176	2.67354439993444e-07	3.57618391400754e-05	3.14124715460969e-05	1360	tags=49%, list=10%, signal=45%	24708/293155/117540/687827/303037/64041/300711/680006/286919/25515/291441/296137/301701/361047/298884/295107/297176/25203/305392/362438/362798/362044/315852/296368/362519/311327/171576/315508/292206/680089/304477/315330/292263
GO:1902850	microtubule cytoskeleton organization involved in mitosis	149	-0.513090411537376	-2.00042493393698	3.13987811163429e-07	4.1022872630608e-05	3.6033656272562e-05	2710	tags=40%, list=20%, signal=32%	309692/252921/300985/114764/362021/306594/692032/84391/24392/300259/289997/64515/307347/24511/292680/24917/680531/682908/29486/367171/114212/63996/83836/303037/501048/64041/114482/294286/261730/296344/311191/308492/311546/286919/25515/308761/301701/306102/315298/304951/360962/297176/25203/84393/315409/301287/29332/54237/362044/171304/315740/295661/681185/313506/316129/311336/114592/353302/691380
GO:0051298	centrosome duplication	74	-0.608247545281404	-2.11334294804715	3.82640875957882e-07	4.8856282752986e-05	4.29143642701089e-05	2098	tags=49%, list=16%, signal=41%	25498/301164/84593/100362836/307347/85252/305909/361634/308064/305288/688611/297408/83836/501048/360592/303240/294286/311191/308492/363018/286919/311391/291377/301701/298884/310807/317258/314859/102555298/301287/362817/310344/360254/117524/313506/315438
GO:0051225	spindle assembly	124	-0.537694400001967	-2.04010168401616	4.232914750994e-07	5.2845589046854e-05	4.64184897138243e-05	2614	tags=39%, list=19%, signal=32%	114764/362021/362203/692032/84391/300259/64515/307347/81685/292680/363088/24917/366403/682908/293844/29486/114212/192228/63996/100362495/114482/309098/680477/294286/261730/296344/29214/311546/25515/308761/291441/301701/361047/315298/287598/252918/305882/84393/289054/362044/171304/307169/293733/315740/316129/114592/353302/292263
GO:1905818	regulation of chromosome separation	59	-0.64660301235766	-2.18465907259798	4.53150916476323e-07	5.51664216089257e-05	4.84570617943534e-05	1835	tags=61%, list=14%, signal=53%	291689/314949/300149/64515/24708/293155/117540/687827/303037/64041/300711/680006/286919/25515/291441/296137/301701/361047/298884/295107/297176/25203/305392/362438/362798/362044/315852/296368/362519/311327/171576/315508/292206/680089/304477/292263
GO:0071824	protein-DNA complex organization	154	-0.500232445163402	-1.95576549636456	4.61520437098524e-07	5.51664216089257e-05	4.84570617943534e-05	2946	tags=42%, list=22%, signal=33%	117056/24842/171379/293345/307766/155430/64627/291152/295277/125610325/25640/24577/310784/685179/100361558/25459/317256/304582/289997/25574/307947/25498/298098/81785/89825/294018/305851/301020/292071/170724/500392/305171/305270/25448/364240/362548/361416/363333/361844/312538/684439/298441/304648/294712/689399/500252/291137/296501/297758/307805/316602/497976/499873/362044/314993/679342/499870/6811…
GO:0000086	G2/M transition of mitotic cell cycle	131	-0.522159300996473	-1.99982905511013	5.33422561683568e-07	5.99353590307657e-05	5.26459993510014e-05	2714	tags=43%, list=20%, signal=34%	314642/298032/363067/64046/94201/50663/498420/60336/314949/171102/25491/64515/114906/361056/360908/54226/307511/58919/117268/303238/114212/64041/24244/300711/25112/114483/288257/83620/287101/305073/25515/294790/58921/171103/685055/313479/140583/308755/315969/25203/360621/497976/362817/54237/500679/257649/307169/685579/308768/114494/308937/298534/497672/114592/360849/292263
GO:0065004	protein-DNA complex assembly	134	-0.510269240646606	-1.95393417007963	5.32335809221345e-07	5.99353590307657e-05	5.26459993510014e-05	2946	tags=44%, list=22%, signal=35%	117056/24842/171379/293345/307766/155430/64627/291152/295277/125610325/25640/310784/100361558/25459/317256/304582/289997/25574/307947/25498/298098/89825/294018/292071/170724/500392/305270/25448/364240/362548/361416/363333/361844/312538/684439/298441/304648/294712/689399/500252/291137/296501/297758/307805/316602/497976/499873/362044/314993/679342/499870/681185/201097/680522/304477/288242/288272/29…
GO:0140694	membraneless organelle assembly	398	-0.389209449748722	-1.68238568431267	5.1817705695723e-07	5.99353590307657e-05	5.26459993510014e-05	2164	tags=28%, list=16%, signal=24%	300259/289997/291841/100362324/60421/84582/25498/24838/301164/84593/64515/317385/54319/100362836/307347/360748/81685/24511/29276/287249/29317/292680/363088/171092/24917/366403/287876/305909/361634/296313/363247/682908/293844/308064/366624/29486/305288/100361457/297455/114212/192228/688611/297408/63996/100362495/305270/29209/58814/114482/360592/317420/24851/309098/686019/680477/303240/294286/26173…
GO:0007052	mitotic spindle organization	119	-0.53788063945758	-2.0350002742855	7.46006764231041e-07	8.21777647343135e-05	7.2183275762954e-05	2710	tags=39%, list=20%, signal=32%	309692/252921/300985/362021/692032/84391/300259/289997/64515/307347/292680/24917/682908/29486/367171/114212/63996/501048/64041/114482/294286/261730/296344/311191/308492/311546/25515/308761/301701/306102/315298/304951/360962/25203/84393/315409/29332/362044/171304/315740/295661/681185/313506/316129/114592/353302/691380
GO:0000075	cell cycle checkpoint signaling	162	-0.48755947469874	-1.92308559562721	8.95413217799017e-07	9.67390664922092e-05	8.49736268227084e-05	1980	tags=31%, list=15%, signal=27%	103690025/680266/360748/361056/293155/58919/311743/292071/114212/687827/303037/64041/300711/288257/24571/680006/59102/305073/286919/363076/25515/291441/309595/296137/301701/361047/298884/685055/313479/140583/308755/297176/315969/25203/360621/365868/54237/362044/315852/81709/308768/298534/311327/171576/83508/292206/497672/304477/312641/114592/100362315
GO:0050000	chromosome localization	108	-0.550017619516161	-2.03688477977267	9.8340757927139e-07	0.000104241203402767	9.15633511742657e-05	1907	tags=40%, list=14%, signal=34%	307347/81685/24708/192209/311325/24917/292071/500545/83836/303037/64041/305270/300711/114482/171529/294286/680006/362186/291441/301701/361047/315298/361921/311598/304951/287598/252918/363198/25203/297758/363028/54237/362044/257649/293733/315852/295661/360254/363174/311327/114592/360849/691380
GO:0007080	mitotic metaphase chromosome alignment	56	-0.652537322620275	-2.17850801715991	1.03633770804325e-06	0.000107817504514574	9.47047012730365e-05	2614	tags=46%, list=19%, signal=38%	114764/313861/291689/301164/307347/24917/292071/500545/303037/305270/171529/294286/680006/362186/291441/301701/361047/304951/287598/25203/54237/362044/315852/114592/360849/691380
GO:0051310	metaphase chromosome alignment	90	-0.572319507816061	-2.06902707776431	1.07394673777063e-06	0.000109698777687189	9.63571733333725e-05	1907	tags=42%, list=14%, signal=37%	307347/81685/24708/311325/24917/292071/500545/303037/305270/114482/171529/294286/680006/362186/291441/301701/361047/315298/361921/311598/304951/287598/252918/363198/25203/363028/54237/362044/257649/293733/315852/295661/360254/363174/311327/114592/360849/691380
GO:0045444	fat cell differentiation	240	0.450169681110343	1.79222437931552	1.10676145960302e-06	0.000111031890715174	9.75281526808073e-05	2052	tags=30%, list=15%, signal=26%	58853/252834/29527/65162/25483/499991/79240/360914/84583/29373/54278/24482/287424/29595/114090/353227/362972/85272/293493/84017/114505/81925/498795/78968/246074/63995/685474/84480/25443/360757/59075/252917/312492/313974/114587/25446/310395/24539/313977/690137/289754/83785/114634/303185/291403/619558/291541/25664/29702/64566/29146/361413/25267/64194/79426/85496/24954/79131/298732/302993/94188/2940…
GO:1902749	regulation of cell cycle G2/M phase transition	113	-0.523977481925885	-1.96556663197527	1.18616683119563e-06	0.000116910267678193	0.000102691599347093	2714	tags=41%, list=20%, signal=33%	314642/298032/363067/64046/94201/498420/314949/171102/25498/114906/361056/360908/54226/307511/58919/303238/311944/300711/114483/288257/287101/305073/25515/171103/685055/313479/140583/308755/315969/25203/360621/497976/362817/54237/500679/257649/303348/685579/308768/308937/298534/305710/497672/114592/360849/292263
GO:0007186	G protein-coupled receptor signaling pathway	447	0.381217597603916	1.60066261753055	1.43089090465686e-06	0.000138599053489004	0.000121742587314544	1502	tags=23%, list=11%, signal=21%	360857/25582/29141/266762/498335/293648/29412/171371/29481/287561/25265/25040/79247/24770/24695/84348/29302/24604/117097/304014/25550/685243/63887/24599/266608/170897/60399/309135/84583/497931/309415/29600/29692/24417/100362255/29595/292661/25075/54293/54223/25740/314979/83633/767613/170899/288995/266735/304883/54297/60323/81752/690442/282829/84023/24179/29363/364754/29560/25521/302950/24953/5907…
GO:0034502	protein localization to chromosome	99	-0.541718904347867	-1.97933503324874	1.68830712041548e-06	0.00016076117631346	0.00014120934487971	1880	tags=32%, list=14%, signal=28%	360748/24708/290027/363247/315713/687827/500870/303037/300711/25591/59102/25515/362779/309595/294790/685055/366953/296178/363198/315969/287524/54237/312299/315852/313108/311327/171576/304477/114592/288272/691979/367793
GO:0033045	regulation of sister chromatid segregation	66	-0.616731656126421	-2.10618592370559	2.10276756517551e-06	0.000196889136352601	0.000172943409570927	2068	tags=50%, list=15%, signal=43%	301164/64515/24708/293155/311412/687827/303037/64041/300711/83620/680006/286919/25515/291441/296137/301701/361047/298884/360962/297176/25203/360621/54237/362044/315852/296368/497856/311327/171576/292206/304477/114592/292263
GO:0010948	negative regulation of cell cycle process	267	-0.415124466469323	-1.71945967601979	2.18553968091486e-06	0.000201284621760323	0.000176804314480222	1980	tags=29%, list=15%, signal=25%	103690025/58844/680266/301056/360748/361056/24708/293155/58919/363088/311743/292071/114212/687827/25022/500870/303037/64041/300711/114482/360592/25164/288257/24571/303378/294286/24747/294335/680006/59102/287101/305073/286919/363076/25515/291441/309595/296137/301701/361047/298884/497913/685055/306226/314859/313479/140583/308755/297176/315969/25203/360621/365868/54237/362044/312299/300057/315852/81…
GO:0033260	nuclear DNA replication	29	-0.747189273154868	-2.16040736820283	3.0279891384008e-06	0.000274374886766704	0.000241005315463887	1079	tags=62%, list=8%, signal=57%	360908/292071/288257/25737/312538/291137/312046/362817/54237/303348/316273/360254/81513/29728/499870/85241/499914/24834
GO:0033044	regulation of chromosome organization	187	-0.45626056318607	-1.8328986419897	3.31725209026153e-06	0.000295814638779195	0.000259837557212131	2946	tags=39%, list=22%, signal=31%	117056/691493/24842/304862/316395/29578/307766/362809/65137/362361/24577/64046/287432/306594/291689/100361558/314949/301164/292907/64515/79256/24708/293155/311412/363247/303238/315713/687827/303037/64041/300711/114482/25591/64012/84490/83620/680006/286919/25515/291441/296137/301701/361047/298884/685055/360962/295107/297176/25203/305392/360621/297758/362438/362817/54237/362044/305827/300057/315852…
GO:1901992	positive regulation of mitotic cell cycle phase transition	87	-0.568327084486215	-2.05858355858887	3.66922891728403e-06	0.000322089500895339	0.000282916861253742	3313	tags=53%, list=25%, signal=40%	25193/79116/288671/117183/302502/298594/287986/24185/315655/363067/94201/291689/171102/79252/64515/24708/360908/54226/307511/58919/305909/361178/170724/500870/64041/680006/305073/291441/361047/310807/171103/140583/25203/497976/25729/54237/362044/500679/24296/296368/685579/308937/313506/362720/362485/292263
GO:0007093	mitotic cell cycle checkpoint signaling	119	-0.51946270242159	-1.96531844495286	3.79002657711231e-06	0.000327574912464876	0.000287735135117449	1980	tags=37%, list=15%, signal=32%	103690025/360748/293155/58919/311743/114212/687827/303037/64041/300711/288257/24571/680006/59102/305073/286919/363076/25515/291441/296137/301701/361047/298884/685055/313479/140583/308755/297176/315969/25203/360621/54237/362044/315852/81709/308768/298534/311327/171576/292206/497672/304477/312641/114592
GO:0051984	positive regulation of chromosome segregation	27	-0.755883368944075	-2.13503711932594	4.07338508793523e-06	0.000341556379462987	0.000300016171127107	1039	tags=70%, list=8%, signal=65%	313961/300149/301164/362412/680006/291441/361047/295107/25203/305392/360621/362438/362798/54237/362044/362519/315508/680089/114592
GO:1901988	negative regulation of cell cycle phase transition	222	-0.419231338492102	-1.70622165717183	4.0571650142656e-06	0.000341556379462987	0.000300016171127107	1980	tags=29%, list=15%, signal=25%	103690025/680266/301056/360748/361056/24708/293155/58919/311743/292071/114212/687827/303037/64041/300711/25164/288257/24571/303378/294335/680006/59102/287101/305073/286919/363076/25515/291441/309595/296137/301701/361047/298884/497913/685055/313479/140583/308755/297176/315969/25203/360621/365868/54237/362044/312299/315852/81709/494444/680111/308768/308937/298534/311327/171576/83508/292206/497672/3…
GO:0006275	regulation of DNA replication	102	-0.538084534065481	-1.97746674747224	4.46704141680804e-06	0.000369056451170994	0.000324171674334305	2928	tags=40%, list=22%, signal=32%	24842/100361658/307766/65137/315305/361798/363292/289144/303113/25459/25498/292907/298098/362594/360908/292071/303238/29486/25585/64709/303378/363076/25737/304859/685055/59325/291137/312046/297758/362817/54237/303348/140589/308768/114494/83508/691979/314818/292263/299933/308607
GO:0070884	regulation of calcineurin-NFAT signaling cascade	30	0.752815026607014	2.17328157870462	4.67344365123762e-06	0.000380513136705115	0.000334234993699496	1653	tags=43%, list=12%, signal=38%	295426/494021/29496/266766/29600/24482/171009/64553/63839/171026/361697/29548/112400
GO:0007143	female meiotic nuclear division	41	-0.675710021823073	-2.08611417748932	6.56955603937298e-06	0.000527253797559963	0.0004631290031967	1185	tags=54%, list=9%, signal=49%	300149/499413/81685/363088/300711/261730/25515/291441/301701/361047/171103/59325/287598/362044/307169/315852/316425/292206/680089/292263/83820/360243
GO:0033173	calcineurin-NFAT signaling cascade	43	0.681749881508457	2.10059641464539	6.83857035738451e-06	0.000541113919264594	0.000475303451970624	1653	tags=42%, list=12%, signal=37%	295426/494021/29496/266766/311658/29600/24482/171009/100361818/64553/63839/171026/29748/361697/313058/305897/29548/112400
GO:0010389	regulation of G2/M transition of mitotic cell cycle	101	-0.527065512947217	-1.93355167497399	7.7775157167028e-06	0.00060686226800606	0.000533055463156473	2714	tags=42%, list=20%, signal=33%	314642/298032/363067/64046/94201/498420/314949/171102/114906/361056/360908/54226/307511/58919/303238/300711/114483/288257/287101/305073/25515/171103/685055/313479/140583/308755/315969/25203/360621/497976/362817/54237/500679/257649/685579/308768/308937/298534/497672/114592/360849/292263
GO:0106056	regulation of calcineurin-mediated signaling	33	0.730819373680996	2.1521715423867	8.27950794504103e-06	0.000628571292368115	0.000552124228255368	1653	tags=39%, list=12%, signal=35%	295426/494021/29496/266766/29600/24482/171009/64553/63839/171026/361697/29548/112400
GO:0090257	regulation of muscle system process	211	0.446841039721622	1.75182332175029	8.18946079439084e-06	0.000628571292368115	0.000552124228255368	1390	tags=22%, list=10%, signal=20%	29712/58853/689560/494021/29527/293648/29412/79240/140939/366232/63887/170897/84583/24520/302948/29600/25559/24482/171009/83731/114505/499497/100361818/65206/84023/24179/64553/25722/81679/691246/294141/25285/171043/292905/25496/25404/81632/59266/309957/54286/24211/294515/29598/25664/313729/25252/24377
GO:0044784	metaphase/anaphase transition of cell cycle	57	-0.61135833134287	-2.05673067900877	9.03451716811796e-06	0.000676745566006489	0.000594439529601922	1835	tags=49%, list=14%, signal=43%	24708/293155/311412/687827/303037/64041/300711/83620/680006/286919/25515/291441/296137/301701/361047/298884/360962/297176/25203/360621/362044/315852/296368/311327/171576/292206/304477/292263
GO:0051052	regulation of DNA metabolic process	389	-0.366807223705449	-1.58501109375881	9.2416573555514e-06	0.000683153039782734	0.00060006772413885	2619	tags=28%, list=19%, signal=23%	300985/315305/24577/64046/64303/689582/288479/287432/361798/313702/363292/289144/291691/303113/85431/24392/25459/116456/307850/60421/25498/362412/682147/292907/298098/85489/100360342/317385/79256/362594/360748/81685/360908/680537/363247/292071/361178/303238/315713/29486/498119/25585/311944/192269/116468/300711/114482/64709/25591/295602/81822/303378/64012/59102/499425/100310874/363076/25737/25515/…
GO:0002062	chondrocyte differentiation	119	0.514588793264369	1.88184107121839	1.22704728853113e-05	0.00089526645025557	0.000786383826197394	1604	tags=31%, list=12%, signal=28%	252834/25483/298101/25523/24695/287357/25546/114850/29373/290553/29369/50566/353227/84017/100910434/116466/499497/140587/171396/315879/29560/314694/25446/24831/29591/81518/299897/316327/29702/252835/25644/305604/54267/287534/685072/117267/58968
GO:0044843	cell cycle G1/S phase transition	205	-0.428637660050722	-1.72852500167337	1.2504649911294e-05	0.000900655425662174	0.000791117392498598	1980	tags=29%, list=15%, signal=25%	103690025/678766/83571/54320/301056/360748/24708/24511/192209/58919/363088/305909/291787/682908/361178/170724/116689/687827/24245/500870/25164/114483/24571/310483/100364016/303378/294335/59102/307403/25163/294790/497913/298441/310807/310621/311598/25203/25729/362817/54237/24296/312299/494444/680111/140589/685579/295052/114494/117524/313506/54238/362720/362485/304573/406195/360849/314818/312382/49…
GO:1902969	mitotic DNA replication	15	-0.846133712346302	-2.11015030297468	1.28271758410335e-05	0.00091219080854337	0.000801249838011527	828	tags=73%, list=6%, signal=69%	312538/362817/54237/316273/360254/81513/29728/499870/85241/499914/24834
GO:0007091	metaphase/anaphase transition of mitotic cell cycle	56	-0.613634040328814	-2.04862868393577	1.5558483739753e-05	0.00109259452062416	0.000959712786473187	1835	tags=50%, list=14%, signal=43%	24708/293155/311412/687827/303037/64041/300711/83620/680006/286919/25515/291441/296137/301701/361047/298884/360962/297176/25203/360621/362044/315852/296368/311327/171576/292206/304477/292263
GO:0070192	chromosome organization involved in meiotic cell cycle	48	-0.632236264469732	-2.04360188805197	2.42769818410695e-05	0.00168380350596455	0.00147901872476847	1867	tags=54%, list=14%, signal=47%	81685/192209/362557/500392/687827/140938/300711/680018/64012/295160/295107/297758/294252/362438/25729/365868/307169/304368/499870/362519/362485/315508/292206/680089/312641/360588
GO:0032330	regulation of chondrocyte differentiation	48	0.644239489009716	2.01048901569808	2.62703315282943e-05	0.00179983807958485	0.00158094113228041	1551	tags=44%, list=11%, signal=39%	252834/25523/24695/287357/25546/290553/29369/50566/353227/100910434/140587/315879/24831/29591/299897/252835/25644/305604/54267/287534/685072
GO:1901991	negative regulation of mitotic cell cycle phase transition	155	-0.451495123927442	-1.76842274767913	2.88005254689004e-05	0.00194941388053352	0.00171232547112498	1360	tags=29%, list=10%, signal=26%	687827/303037/64041/300711/25164/288257/24571/303378/680006/59102/287101/305073/286919/25515/291441/296137/301701/361047/298884/497913/685055/313479/140583/308755/297176/315969/25203/360621/54237/362044/312299/315852/494444/680111/308768/308937/298534/311327/171576/292206/497672/304477/114592/314818/292263
GO:1905820	positive regulation of chromosome separation	24	-0.756683681352793	-2.09497946963911	3.10908726143968e-05	0.00207938717080573	0.00182649136361268	2417	tags=71%, list=18%, signal=58%	291689/300149/64515/24708/117540/680006/291441/361047/295107/305392/362438/362798/362044/296368/362519/315508/680089
GO:0061035	regulation of cartilage development	63	0.599004877457149	1.97371117512754	3.38051892291864e-05	0.00223432415399493	0.00196258485580713	1551	tags=38%, list=11%, signal=34%	252834/25523/24695/287357/25546/29373/290553/29369/50566/353227/100910434/140587/315879/29175/24831/29591/299897/64566/252835/25644/305604/54267/287534/685072
GO:0051985	negative regulation of chromosome segregation	40	-0.65071580761348	-1.98932886559237	3.53728479959783e-05	0.00231075186094658	0.00202971739785981	1360	tags=55%, list=10%, signal=50%	687827/303037/64041/300711/680006/286919/25515/291441/296137/301701/361047/298884/297176/25203/362044/315852/287146/311327/171576/292206/304477/292263
GO:0051383	kinetochore organization	18	-0.807429907614158	-2.13804412880136	3.59875876327426e-05	0.00232388813012354	0.00204125602930789	1227	tags=61%, list=9%, signal=56%	305270/301701/294712/689399/304951/295107/307805/362044/362519/681185/304477
GO:0070372	regulation of ERK1 and ERK2 cascade	221	0.428734916969725	1.68629405857911	3.79068589507929e-05	0.00240468661909894	0.00211222777732024	1906	tags=29%, list=14%, signal=25%	295338/29412/25265/29434/84348/29302/24604/29354/29200/306527/59109/60584/114856/29373/59323/25389/24482/291610/29692/29369/29595/60587/293847/24336/114505/304883/25406/287527/25346/63995/25443/25522/94202/306957/294981/306141/25496/300455/25404/679154/25728/289754/83785/25266/303185/361697/313729/25252/116663/25267/57027/24629/54250/89811/680127/112400/308436/294075/117279/498685/29260/315711/29…
GO:0010817	regulation of hormone levels	428	0.362214166184266	1.51892591312058	3.80948930401932e-05	0.00240468661909894	0.00211222777732024	1737	tags=21%, list=13%, signal=19%	79208/312495/29475/266603/29141/290646/65162/25265/24484/25040/24604/29200/63887/25121/24599/60584/29373/60582/116676/171548/25559/24482/140594/24298/79107/83731/25740/85264/84017/315824/294103/25366/25322/288995/78968/313689/65206/84023/312502/314264/24179/24483/54281/114700/29560/25026/252917/29175/293631/24718/500865/117062/25531/312974/81632/499194/25330/24767/25240/25116/25099/362757/304809/…
GO:0051956	negative regulation of amino acid transport	11	0.889250631214539	2.0599962736826	4.19859760476425e-05	0.00262085792706284	0.00230210825393389	1157	tags=64%, list=9%, signal=58%	84583/60582/287532/25075/81632/64354/54286
GO:0044057	regulation of system process	456	0.356952905951983	1.50548211363809	4.46749077625494e-05	0.002758061888022	0.00242262542036821	1817	tags=24%, list=13%, signal=22%	29712/58853/689560/29141/494021/29527/293648/29412/29643/79240/140939/65195/25550/29200/366232/367302/50677/63887/25546/60584/170897/114850/315510/84583/24520/59323/302948/29600/25559/24482/171009/29595/114090/497979/83731/114505/288995/499497/681190/78968/81752/100361818/65206/282829/84023/83810/24179/64553/24923/114700/25722/64830/29560/24472/108348108/315870/25443/25521/81679/25522/691246/2941…
GO:0010212	response to ionizing radiation	170	-0.442655421270097	-1.75613430688573	4.51736314959451e-05	0.00275853762765456	0.00242304330037747	2076	tags=32%, list=15%, signal=27%	25491/25412/444985/103690025/25019/360748/25617/24511/58919/492821/311743/310552/363247/315713/498119/361732/114212/311061/25361/311944/25147/499966/81653/300711/64709/25591/25402/25112/361631/25163/83580/24646/685055/84350/361921/308755/315969/289777/25554/24330/689055/81709/360254/29216/685579/308768/499870/499204/64557/298429/497672/312641/29680/360243
GO:0000018	regulation of DNA recombination	116	-0.479156975796804	-1.81104554087138	5.20252116943897e-05	0.00314277031504388	0.0027605454716842	2746	tags=41%, list=20%, signal=33%	65137/171073/300985/288479/287432/313702/291691/307850/60421/362412/682147/292907/100360342/317385/362594/81685/680537/498119/311944/300711/25591/295602/81822/64012/59102/499425/100310874/25515/316732/309595/294790/500252/140583/308755/289777/288079/689055/501552/304368/81709/303348/499870/497856/83508/201097/680522/361122
GO:2001251	negative regulation of chromosome organization	81	-0.537393744081341	-1.90906341936244	5.68582711506222e-05	0.00339818901408719	0.00298490005771687	1563	tags=35%, list=12%, signal=31%	303238/315713/687827/303037/64041/300711/25591/64012/680006/286919/25515/291441/296137/301701/361047/298884/297176/25203/297758/362044/300057/315852/311327/171576/367645/292206/304477/292263
GO:0000731	DNA synthesis involved in DNA repair	32	-0.694124545787609	-2.04252735707877	5.91089110503343e-05	0.0034912306141137	0.00306662590526035	1531	tags=44%, list=11%, signal=39%	293144/680477/305073/289758/25737/59294/303566/288079/361147/494444/304573/85241/299112/300795
GO:0045839	negative regulation of mitotic nuclear division	46	-0.62396171452004	-1.97498087510607	5.96579101023344e-05	0.0034912306141137	0.00306662590526035	1360	tags=52%, list=10%, signal=47%	687827/25022/500870/303037/64041/300711/680006/286919/25515/291441/296137/301701/361047/298884/140583/297176/25203/362044/315852/311327/171576/292206/304477/292263
GO:0010611	regulation of cardiac muscle hypertrophy	74	0.54481950133738	1.8546349350704	6.19907078011816e-05	0.00359034841677359	0.00315368896551209	1390	tags=24%, list=10%, signal=22%	58853/494021/293648/29412/140939/84583/29600/24482/499497/65206/24179/64553/171043/25496/309957/25664/313729/24377
GO:0000212	meiotic spindle organization	28	-0.709875824144762	-2.01782601707968	6.48260416299259e-05	0.00371625205996861	0.0032642801628474	1059	tags=43%, list=8%, signal=40%	261730/291441/301701/361047/25745/287598/289054/54237/362044/307169/315330/292263
GO:0007292	female gamete generation	148	-0.449071895857123	-1.75299599453452	7.06735096231155e-05	0.00401054320265316	0.00352277951210171	2765	tags=41%, list=20%, signal=33%	29699/171115/314642/306011/312777/361798/81517/25636/100361558/100359529/79252/300149/313481/499413/64515/303250/444985/58844/81685/192209/363088/24326/689388/24924/297408/500392/25154/84397/300711/304608/24600/680018/261730/25515/291441/301701/361047/171103/59325/296178/303566/287598/25203/294252/289054/365868/362817/54237/362044/24323/307169/315852/360254/316425/292206/680089/292263/79242/83820…
GO:0030282	bone mineralization	119	0.491581775735249	1.79770486172597	7.34943181909819e-05	0.00412891079596936	0.00362675119662445	1765	tags=32%, list=13%, signal=28%	25312/29527/306862/24695/25333/500863/114506/266608/29373/24482/171009/171052/100362255/50566/79107/85272/25366/499497/303743/114700/29560/114587/25446/293617/314619/29598/29702/304581/85496/309453/25644/303554/287534/287644/25353/84426/25512/29715
GO:1902099	regulation of metaphase/anaphase transition of cell cycle	52	-0.604686135937998	-1.98908433989339	7.45050455531368e-05	0.00414425094967844	0.00364022567538411	1360	tags=50%, list=10%, signal=45%	64515/24708/293155/687827/303037/64041/300711/680006/286919/25515/291441/296137/301701/361047/298884/297176/25203/360621/362044/315852/296368/311327/171576/292206/304477/292263
GO:0030071	regulation of mitotic metaphase/anaphase transition	51	-0.607003410446156	-1.98234432575727	7.57576401949421e-05	0.004172010823951	0.00366460938387557	1360	tags=51%, list=10%, signal=46%	64515/24708/293155/687827/303037/64041/300711/680006/286919/25515/291441/296137/301701/361047/298884/297176/25203/360621/362044/315852/296368/311327/171576/292206/304477/292263
GO:0045143	homologous chromosome segregation	46	-0.619531213862412	-1.96095733189446	8.05086482416033e-05	0.004172010823951	0.00366460938387557	1867	tags=52%, list=14%, signal=45%	81685/192209/362557/64193/500392/687827/140938/305270/300711/680018/25515/295160/297758/294252/25729/365868/304368/360254/311327/362485/292206/312641/360588/315330
GO:0051306	mitotic sister chromatid separation	49	-0.599909514231009	-1.95327525021366	7.84576585273777e-05	0.004172010823951	0.00366460938387557	2417	tags=57%, list=18%, signal=47%	291689/314949/300149/64515/24708/293155/687827/303037/64041/300711/680006/286919/25515/291441/296137/301701/361047/298884/297176/25203/362044/315852/296368/311327/171576/292206/304477/292263
GO:1902100	negative regulation of metaphase/anaphase transition of cell cycle	38	-0.644706250966047	-1.94414752410758	8.16876451823799e-05	0.004172010823951	0.00366460938387557	1360	tags=55%, list=10%, signal=50%	687827/303037/64041/300711/680006/286919/25515/291441/296137/301701/361047/298884/297176/25203/362044/315852/311327/171576/292206/304477/292263
GO:1905819	negative regulation of chromosome separation	38	-0.644706250966047	-1.94414752410758	8.16876451823799e-05	0.004172010823951	0.00366460938387557	1360	tags=55%, list=10%, signal=50%	687827/303037/64041/300711/680006/286919/25515/291441/296137/301701/361047/298884/297176/25203/362044/315852/311327/171576/292206/304477/292263
GO:0035914	skeletal muscle cell differentiation	69	0.566242488650908	1.89636148339227	7.90588976343118e-05	0.004172010823951	0.00366460938387557	1615	tags=33%, list=12%, signal=30%	312495/309374/316088/79240/687001/302920/313471/25389/100912108/114090/499497/291445/114490/25496/81518/114634/314322/25437/366960/295462/302993/29619/84580
GO:0014743	regulation of muscle hypertrophy	75	0.551598285480096	1.88195319186324	7.97030181865424e-05	0.004172010823951	0.00366460938387557	1390	tags=25%, list=10%, signal=23%	58853/494021/293648/29412/140939/84583/29600/24482/499497/65206/24179/64553/25285/171043/25496/309957/25664/313729/24377
GO:0007519	skeletal muscle tissue development	172	0.449163407386773	1.7220963903579	7.90062320643361e-05	0.004172010823951	0.00366460938387557	1615	tags=24%, list=12%, signal=21%	312495/295426/309374/29496/316088/79240/500267/266766/687001/309772/302920/25546/313471/25389/171009/100912108/114090/81008/25322/499497/29279/24483/291445/114490/64204/25496/25404/65248/306204/24533/81518/114634/24553/497078/314322/25437/366960/295462/302993/29619/84580
GO:0042445	hormone metabolic process	168	0.4485323199791	1.71457764499674	8.07814552684139e-05	0.004172010823951	0.00366460938387557	1644	tags=27%, list=12%, signal=24%	312495/29475/266603/29141/65162/29200/25121/29373/116676/171548/24482/24298/79107/83731/315824/294103/25322/313689/314264/24179/24483/54281/29560/25026/29175/24718/25330/24767/25116/362757/24211/170635/29563/50672/25267/114106/85496/25644/287478/685750/24254/25700/287822/500629/25353/84426
GO:0051315	attachment of mitotic spindle microtubules to kinetochore	22	-0.73296775138473	-1.9838476529599	9.97147075444817e-05	0.00491363034018004	0.00431603287080325	2068	tags=64%, list=15%, signal=54%	301164/307347/292071/305270/171529/680006/291441/301701/361047/304951/287598/54237/362044/114592
GO:0033046	negative regulation of sister chromatid segregation	37	-0.647573425382364	-1.94435754421015	0.000101456233439104	0.00491363034018004	0.00431603287080325	1360	tags=57%, list=10%, signal=51%	687827/303037/64041/300711/680006/286919/25515/291441/296137/301701/361047/298884/297176/25203/362044/315852/311327/171576/292206/304477/292263
GO:0033048	negative regulation of mitotic sister chromatid segregation	37	-0.647573425382364	-1.94435754421015	0.000101456233439104	0.00491363034018004	0.00431603287080325	1360	tags=57%, list=10%, signal=51%	687827/303037/64041/300711/680006/286919/25515/291441/296137/301701/361047/298884/297176/25203/362044/315852/311327/171576/292206/304477/292263
GO:0045841	negative regulation of mitotic metaphase/anaphase transition	37	-0.647573425382364	-1.94435754421015	0.000101456233439104	0.00491363034018004	0.00431603287080325	1360	tags=57%, list=10%, signal=51%	687827/303037/64041/300711/680006/286919/25515/291441/296137/301701/361047/298884/297176/25203/362044/315852/311327/171576/292206/304477/292263
GO:2000816	negative regulation of mitotic sister chromatid separation	37	-0.647573425382364	-1.94435754421015	0.000101456233439104	0.00491363034018004	0.00431603287080325	1360	tags=57%, list=10%, signal=51%	687827/303037/64041/300711/680006/286919/25515/291441/296137/301701/361047/298884/297176/25203/362044/315852/311327/171576/292206/304477/292263
GO:0003012	muscle system process	354	0.369838004870188	1.52751924210766	9.76426102128362e-05	0.00491363034018004	0.00431603287080325	1390	tags=20%, list=10%, signal=18%	29712/58853/295426/689560/494021/29527/293648/29412/25265/79240/500267/140939/363152/65195/366232/367302/63887/25670/170897/84583/29373/308709/24520/302948/29600/25559/24482/171009/29595/83731/114505/103693367/499497/681190/100361818/65206/84023/83810/24179/64553/25722/171396/81679/691246/294141/25285/360872/171043/292905/25496/25404/81632/691889/24767/292879/81751/59266/309957/24553/54286/24211/…
GO:0008608	attachment of spindle microtubules to kinetochore	43	-0.631166236002695	-1.98351735761318	0.000104697783103421	0.00502728329465827	0.00441586331254013	2068	tags=58%, list=15%, signal=49%	301164/307347/24708/311325/292071/305270/114482/171529/680006/291441/301701/361047/315298/361921/304951/287598/252918/25203/363028/54237/362044/295661/363174/311327/114592
GO:0090329	regulation of DNA-templated DNA replication	31	-0.67679418934244	-1.97901103216564	0.000110626542613899	0.00522352493985806	0.00458823797906253	1827	tags=39%, list=14%, signal=34%	360908/292071/303378/363076/291137/312046/362817/308768/83508/314818/292263/308607
GO:2000779	regulation of double-strand break repair	112	-0.470720408420871	-1.76777262045845	0.000110644262699023	0.00522352493985806	0.00458823797906253	2746	tags=39%, list=20%, signal=32%	65137/171073/300985/64046/689582/287432/313702/291691/60421/682147/292907/85489/317385/362594/360748/680537/315713/498119/300711/25591/295602/81822/64012/59102/499425/100310874/25515/316732/309595/294790/58921/140583/308755/289777/288079/689055/501552/306817/304368/499870/497856/316767/83508/689656
GO:0002011	morphogenesis of an epithelial sheet	57	0.585290665119248	1.88400059165512	0.000111784925201074	0.00523339758149697	0.00459690990651436	2052	tags=37%, list=15%, signal=31%	25483/363060/114850/305156/85272/315824/25406/308482/497988/102555469/25496/24767/64566/29146/315346/57027/315151/29492/307016/306873/289992
GO:0033047	regulation of mitotic sister chromatid segregation	45	-0.637560805959742	-2.01846661087167	0.000114762096437172	0.00532837568416557	0.00468033673855993	1360	tags=51%, list=10%, signal=46%	687827/303037/64041/300711/680006/286919/25515/291441/296137/301701/361047/298884/297176/25203/54237/362044/315852/311327/171576/292206/304477/114592/292263
GO:0007088	regulation of mitotic nuclear division	92	-0.502508084671886	-1.82189923865996	0.00011594035204741	0.00533895817870779	0.00468963218635254	1835	tags=40%, list=14%, signal=35%	24708/293155/315843/682908/687827/25022/500870/303037/64041/300711/680006/286919/25515/291441/296137/301701/361047/306102/298884/59325/140583/297176/25203/362044/24323/64022/291234/315852/296368/311327/171576/305984/292206/311336/304477/292263/289515
GO:0090100	positive regulation of transmembrane receptor protein serine/threonine kinase signaling pathway	92	0.517472756980792	1.83225383739473	0.000117305377873597	0.00535789929182006	0.00470626967455218	1629	tags=32%, list=12%, signal=28%	252834/25483/29200/294297/690899/29373/85272/296952/315824/364786/25366/498545/54281/171396/246060/114490/25496/300455/29591/303185/25664/89817/252835/309453/25644/366251/25378/29381/94188
GO:0097720	calcineurin-mediated signaling	50	0.610114406992953	1.92323922002415	0.000121481765346576	0.0054598764617365	0.00479584434479787	1653	tags=36%, list=12%, signal=32%	295426/494021/29496/266766/311658/29600/24482/171009/100361818/64553/63839/171026/29748/361697/313058/305897/29548/112400
GO:0007565	female pregnancy	208	0.428371683888678	1.67786075723993	0.000121207557378661	0.0054598764617365	0.00479584434479787	1366	tags=22%, list=10%, signal=20%	25582/29527/313262/24484/25040/24770/29302/94203/364634/394266/60584/363443/89803/170897/84583/60582/59323/25559/24482/24336/25366/84023/24179/291966/24483/114700/29560/114490/252919/64204/25285/25026/29477/25446/29591/25330/171026/83785/312670/314322/25248/89805/313729/25307/315346
GO:0006271	DNA strand elongation involved in DNA replication	14	-0.814169927596996	-1.99754781325788	0.000131852532477784	0.00587894863063645	0.00516394880748415	2016	tags=86%, list=15%, signal=73%	298098/293144/288414/289758/25737/288532/316273/81513/29728/304573/85241/499914
GO:0007131	reciprocal meiotic recombination	35	-0.654861151251517	-1.95793937840731	0.000139706466085229	0.00613180411302201	0.00538605191618054	1398	tags=51%, list=10%, signal=46%	314172/499413/81685/500392/140938/64012/295160/294252/497976/689055/304368/287146/499870/292206/312641/360588/361122/360243
GO:0140527	reciprocal homologous recombination	35	-0.654861151251517	-1.95793937840731	0.000139706466085229	0.00613180411302201	0.00538605191618054	1398	tags=51%, list=10%, signal=46%	314172/499413/81685/500392/140938/64012/295160/294252/497976/689055/304368/287146/499870/292206/312641/360588/361122/360243
GO:0010965	regulation of mitotic sister chromatid separation	46	-0.609203254714093	-1.9282669899678	0.00015715603159818	0.00684420608929126	0.0060118113107488	1360	tags=54%, list=10%, signal=49%	64515/24708/293155/687827/303037/64041/300711/680006/286919/25515/291441/296137/301701/361047/298884/297176/25203/362044/315852/296368/311327/171576/292206/304477/292263
GO:0000281	mitotic cytokinesis	80	-0.517485549603277	-1.82277953536674	0.000167416260897476	0.00723495810555402	0.00635503992783295	1370	tags=25%, list=10%, signal=23%	361833/64041/303240/83620/361308/25515/315298/310621/361921/84393/306575/79433/29332/294074/309523/363031/293733/315740/311336/114592
GO:1902751	positive regulation of cell cycle G2/M phase transition	32	-0.677040448921697	-1.99225578055642	0.000182317570904603	0.00781877949116077	0.0068678567489014	2640	tags=59%, list=20%, signal=48%	363067/94201/171102/25498/360908/54226/307511/58919/305073/171103/140583/25203/497976/54237/500679/303348/685579/308937/292263
GO:0045786	negative regulation of cell cycle	320	-0.361357447073662	-1.51809798829723	0.00018865150239609	0.00802912227622148	0.00705261756964013	1980	tags=28%, list=15%, signal=24%	103690025/58844/680266/83571/301056/360748/361056/24708/293155/24913/58919/362938/363088/311743/292071/315713/114212/687827/25022/500870/303037/64041/300711/114482/360592/25164/25402/114483/288257/24571/303378/294286/24747/294335/680006/59102/287101/305073/25163/286919/363076/25515/291441/302553/309595/296137/301701/361047/298884/497913/685055/306226/314859/313479/291137/140583/308755/297176/3159…
GO:0007099	centriole replication	41	-0.622754389751719	-1.92262467567032	0.000192423468567931	0.00806742571951222	0.00708626253453622	2286	tags=61%, list=17%, signal=51%	291540/25498/301164/84593/100362836/305909/361634/308064/305288/688611/297408/360592/303240/308492/363018/286919/311391/291377/310807/314859/102555298/362817/310344/313506/315438
GO:0051216	cartilage development	206	0.41509643077274	1.62642609869069	0.000191613952773739	0.00806742571951222	0.00708626253453622	1604	tags=26%, list=12%, signal=23%	252834/25483/298101/25523/24695/25333/500863/287357/25546/311658/304802/114850/29373/290553/171052/29369/50566/353227/85272/84017/306375/315824/100910434/116466/25406/499497/140587/171396/315879/29560/315196/29175/314694/25446/24831/29591/81518/299897/316327/29702/64566/313729/252835/85496/25644/305604/54267/59112/54250/287534/685072/117267/58968
GO:0045930	negative regulation of mitotic cell cycle	197	-0.398751306346597	-1.60163443281804	0.000195676845839292	0.00814305570314919	0.00715269437266744	1909	tags=30%, list=14%, signal=27%	83571/301056/360748/24708/293155/58919/362938/311743/315713/114212/687827/25022/500870/303037/64041/300711/25164/288257/24571/303378/680006/59102/287101/305073/286919/363076/25515/291441/296137/301701/361047/298884/497913/685055/313479/140583/308755/297176/315969/25203/360621/54237/362044/312299/315852/81709/494444/680111/308768/308937/298534/311327/171576/292206/497672/304477/312641/114592/31481…
GO:0035825	homologous recombination	36	-0.646533968748545	-1.9513757409631	0.000198526493189892	0.0082008958730942	0.0072035000005744	1398	tags=50%, list=10%, signal=45%	314172/499413/81685/500392/140938/64012/295160/294252/497976/689055/304368/287146/499870/292206/312641/360588/361122/360243
GO:0006301	postreplication repair	30	-0.66927185638273	-1.95144579668751	0.000201641251627663	0.00826876315068766	0.00726311323573172	1531	tags=40%, list=11%, signal=36%	293144/680477/305073/289758/25737/59294/288079/361147/81709/497672/299112/300795
GO:0060538	skeletal muscle organ development	182	0.427806386166625	1.64194249630634	0.000213034808979851	0.00867267794817972	0.00761790377191106	1615	tags=23%, list=12%, signal=20%	312495/295426/309374/29496/316088/79240/500267/266766/687001/309772/302920/25546/313471/25389/171009/100912108/114090/81008/25322/499497/29279/24483/291445/114490/64204/25496/25404/65248/306204/24533/81518/114634/24553/497078/314322/25437/366960/295462/302993/29619/84580
GO:0036297	interstrand cross-link repair	36	-0.64460036494023	-1.94553971726356	0.000219182209692374	0.00885874571260258	0.00778134190865468	2468	tags=50%, list=18%, signal=41%	24361/314172/103690025/305600/303742/120093168/64709/680477/691105/498265/296178/303566/689055/501552/361435/499870/312641/360588
GO:0009263	deoxyribonucleotide biosynthetic process	16	-0.793448679787753	-2.04665148921289	0.000230992515325747	0.00901191632708365	0.00791588385853144	1432	tags=56%, list=11%, signal=50%	301622/314004/287379/290741/497778/685579/79127/362720/29261
GO:0009265	2'-deoxyribonucleotide biosynthetic process	16	-0.793448679787753	-2.04665148921289	0.000230992515325747	0.00901191632708365	0.00791588385853144	1432	tags=56%, list=11%, signal=50%	301622/314004/287379/290741/497778/685579/79127/362720/29261
GO:0046385	deoxyribose phosphate biosynthetic process	16	-0.793448679787753	-2.04665148921289	0.000230992515325747	0.00901191632708365	0.00791588385853144	1432	tags=56%, list=11%, signal=50%	301622/314004/287379/290741/497778/685579/79127/362720/29261
GO:0070374	positive regulation of ERK1 and ERK2 cascade	139	0.450458479996107	1.68350962390168	0.000230766189046623	0.00901191632708365	0.00791588385853144	1906	tags=30%, list=14%, signal=26%	295338/29412/25265/84348/29302/24604/29354/29200/59109/29373/59323/24482/29692/29369/29595/24336/304883/25406/287527/25443/25522/306141/25496/300455/679154/25728/83785/25266/25267/57027/24629/54250/89811/680127/112400/308436/294075/117279/498685/29260/315711/29492
GO:0070371	ERK1 and ERK2 cascade	245	0.406064656651324	1.61634634196311	0.000226140337428746	0.00901191632708365	0.00791588385853144	1906	tags=27%, list=14%, signal=24%	295338/29412/25265/29434/84348/29302/24604/29354/29200/306527/59109/60584/114856/29373/59323/25389/24482/291610/29692/29369/29595/60587/293847/24336/114505/304883/316326/25406/287527/25346/84023/24179/63995/25443/25522/94202/306957/294981/306141/25496/300455/25404/679154/25728/289754/83785/25266/303185/361697/313729/25252/116663/25267/57027/24629/54250/89811/680127/112400/308436/294075/117279/498…
GO:0051053	negative regulation of DNA metabolic process	123	-0.450971612052416	-1.71478009939305	0.000234955583808033	0.00910331358505882	0.00799616534948863	2249	tags=33%, list=17%, signal=28%	24392/25459/116456/60421/362412/682147/85489/100360342/81685/363247/292071/303238/315713/192269/300711/25591/295602/303378/64012/100310874/363076/25515/316732/685055/500252/291137/140583/308755/297758/288079/501552/81709/497856/367645/83508/201097/689656/680522/292263/361122/27064
GO:0048839	inner ear development	181	0.432867659648431	1.66370781302349	0.000244060011425296	0.00939129550813227	0.00824912280866465	1680	tags=26%, list=12%, signal=23%	58853/24388/266603/29553/306862/313255/394266/29373/24482/24225/114500/100362255/79107/83731/364786/170899/308022/315870/298506/25443/298555/500308/305066/306141/25496/300455/117955/312974/25646/691889/295401/25266/114634/114102/64566/29146/309696/25267/501699/64194/306748/24629/54267/54250/288985/353305/288233
GO:0009611	response to wounding	445	0.349604726358147	1.46684976322473	0.000248689025651361	0.00950431936128809	0.00834840066060567	1701	tags=24%, list=13%, signal=21%	25483/25239/25265/25040/24770/29302/84586/303311/25550/363060/25268/311550/84468/65037/59109/363443/114850/64133/316521/302934/78967/24482/24225/691992/287454/305156/140594/29595/286926/79107/361749/24936/170899/294103/114505/83613/25406/287527/100361818/24588/84023/50645/25048/25145/312401/84480/29560/25443/363494/171100/298555/29583/293050/116479/64204/298698/171356/312492/24718/117062/25531/10…
GO:0051953	negative regulation of amine transport	18	0.787100764962388	2.00634533837749	0.000260477350193084	0.0096273799564786	0.00845649458244583	1213	tags=56%, list=9%, signal=51%	25265/84583/60582/287532/25075/81632/64519/64354/54286/25248
GO:0007094	mitotic spindle assembly checkpoint signaling	35	-0.64350100496637	-1.92397419706521	0.000257587255516997	0.0096273799564786	0.00845649458244583	1360	tags=57%, list=10%, signal=52%	687827/303037/64041/300711/680006/286919/25515/291441/296137/301701/361047/298884/297176/25203/362044/315852/311327/171576/292206/304477
GO:0071173	spindle assembly checkpoint signaling	35	-0.64350100496637	-1.92397419706521	0.000257587255516997	0.0096273799564786	0.00845649458244583	1360	tags=57%, list=10%, signal=52%	687827/303037/64041/300711/680006/286919/25515/291441/296137/301701/361047/298884/297176/25203/362044/315852/311327/171576/292206/304477
GO:0071174	mitotic spindle checkpoint signaling	35	-0.64350100496637	-1.92397419706521	0.000257587255516997	0.0096273799564786	0.00845649458244583	1360	tags=57%, list=10%, signal=52%	687827/303037/64041/300711/680006/286919/25515/291441/296137/301701/361047/298884/297176/25203/362044/315852/311327/171576/292206/304477
GO:0000082	G1/S transition of mitotic cell cycle	184	-0.408615066060347	-1.6408872600433	0.000259589759614723	0.0096273799564786	0.00845649458244583	1980	tags=43%, list=15%, signal=37%	79116/361495/291105/117183/361374/302502/29417/83840/287986/140946/24842/100361658/171046/293345/24185/289500/500666/363249/315655/24577/94201/117544/171102/79252/171140/103690025/678766/83571/54320/301056/360748/24708/24511/192209/58919/363088/305909/291787/682908/361178/170724/116689/687827/24245/500870/25164/114483/24571/100364016/303378/59102/25163/294790/497913/298441/310807/310621/25203/257…
GO:0071479	cellular response to ionizing radiation	79	-0.502867671395669	-1.76447500676411	0.000262228342889496	0.00962875052518424	0.00845769846209809	1927	tags=34%, list=14%, signal=29%	25019/25617/24511/311743/310552/363247/498119/361732/114212/311061/81653/300711/64709/25112/25163/685055/361921/308755/289777/25554/24330/689055/360254/499870/499204/64557/497672
GO:0044703	multi-organism reproductive process	227	0.402639297000315	1.58700070269497	0.000268105544190887	0.00978062952769094	0.00859110588630813	1366	tags=21%, list=10%, signal=19%	25582/29527/313262/24484/25040/24770/29302/84586/94203/364634/394266/60584/363443/89803/170897/84583/60582/59323/25559/24482/171052/24336/25366/84023/24179/291966/24483/114700/29560/114490/252919/64204/25285/25026/29477/25446/29591/25330/171026/83785/312670/314322/25248/89805/313729/25307/296936/315346
GO:0031577	spindle checkpoint signaling	36	-0.640428937719512	-1.93294947100092	0.000274467766115222	0.00994812845184076	0.00873823353173624	1360	tags=56%, list=10%, signal=50%	687827/303037/64041/300711/680006/286919/25515/291441/296137/301701/361047/298884/297176/25203/362044/315852/311327/171576/292206/304477
GO:0010971	positive regulation of G2/M transition of mitotic cell cycle	29	-0.674753441767725	-1.95096792698878	0.000286558849057588	0.0101891621139591	0.0089499525941504	2640	tags=59%, list=20%, signal=47%	363067/94201/171102/360908/54226/307511/58919/305073/171103/140583/25203/497976/54237/500679/685579/308937/292263
GO:0045931	positive regulation of mitotic cell cycle	117	-0.464730466470222	-1.75868605823169	0.000285981109442553	0.0101891621139591	0.0089499525941504	2240	tags=44%, list=17%, signal=37%	25193/79116/288671/117183/302502/298594/83840/287986/24185/315655/363067/94201/291689/171102/25459/79252/64515/24708/360908/54226/307511/58919/305909/361178/170724/500870/64041/261730/680006/115771/305073/291441/361047/310807/171103/140583/25203/497976/25729/54237/362044/500679/24296/360254/296368/685579/308937/313506/362720/362485/292263
GO:0043583	ear development	203	0.410929461787711	1.61037921669628	0.000284203839730879	0.0101891621139591	0.0089499525941504	1680	tags=24%, list=12%, signal=21%	58853/24388/266603/29553/306862/313255/394266/29373/24482/24225/114500/100362255/79107/83731/315824/364786/170899/308022/315870/298506/25443/298555/500308/305066/306141/25496/300455/117955/312974/25646/691889/295401/25266/114634/114102/64566/29146/309696/25267/501699/64194/85496/306748/24629/54267/54250/288985/353305/288233
GO:0001501	skeletal system development	485	0.341098589635026	1.44444678688727	0.000292778719547817	0.0103448480906895	0.00908670398702526	1751	tags=22%, list=13%, signal=20%	312495/252834/306862/25483/298101/25523/24695/25333/500863/287357/25546/311658/304802/29331/89803/114850/500689/29373/64133/290553/24482/171009/171052/29369/114125/287631/25393/50566/353227/85272/84017/306375/315824/100910434/298280/294103/25366/25322/116466/25406/499497/303743/81752/313689/84023/25358/114700/140587/171396/315879/29560/246060/114490/315196/501097/363165/100270678/171356/29175/314…
GO:0048705	skeletal system morphogenesis	223	0.400357571892883	1.57644796659961	0.000328706036834072	0.0115416907183364	0.0101379861886719	1751	tags=23%, list=13%, signal=20%	312495/306862/25483/298101/24695/287357/25546/89803/114850/24482/171009/171052/29369/50566/85272/306375/25366/499497/313689/114700/140587/171396/114490/501097/363165/171356/314694/497988/25446/29591/81518/83785/293617/114634/25252/25267/64194/304581/85496/25644/24629/287534/287644/685072/295315/288985/58968/497985/314374/367242/24650
GO:0071459	protein localization to chromosome, centromeric region	23	-0.701313025256763	-1.91243035138889	0.00033116762601891	0.0115558989004611	0.0101504663666339	1360	tags=52%, list=10%, signal=47%	24708/687827/500870/303037/363198/54237/315852/311327/171576/304477/114592/288272
GO:1902808	positive regulation of cell cycle G1/S phase transition	55	-0.571589619568365	-1.90103269421311	0.000335323198032539	0.011628677324363	0.0102143934527391	1766	tags=31%, list=13%, signal=27%	58919/305909/361178/170724/500870/307403/310807/311598/25729/24296/312299/140589/685579/313506/362720/362485/246334
GO:0002009	morphogenesis of an epithelium	457	0.344890387713278	1.45540768319279	0.000349314476119086	0.0120395627413314	0.0105753068391752	1766	tags=23%, list=13%, signal=20%	689560/266603/306349/360625/306862/25483/24695/287699/25333/500863/94203/363060/364634/60584/114850/29373/59323/116676/24482/114500/287454/305156/50566/311331/85272/84017/315824/58834/114505/304883/116466/25406/499497/292949/100361818/308482/310207/24179/312108/171396/29560/315870/25443/114490/298555/315196/691246/114111/500308/25285/25026/294981/171356/293631/497988/305066/102555469/306141/25496…
GO:0042060	wound healing	300	0.370618308283008	1.49989593452024	0.000351757889018265	0.0120498525640525	0.0105843452099976	2068	tags=29%, list=15%, signal=25%	25483/25265/24770/29302/84586/363060/25268/311550/65037/114850/316521/302934/78967/24482/691992/287454/305156/140594/29595/286926/79107/24936/294103/25406/287527/100361818/84023/50645/25048/312401/29560/25443/363494/171100/298555/29583/116479/64204/298698/171356/312492/25531/102555469/25404/64519/24767/25728/25240/289754/83785/25099/312670/25266/54286/361570/65129/260326/89805/25664/64566/29146/3…
GO:0035739	CD4-positive, alpha-beta T cell proliferation	18	0.778678196967202	1.98487593981184	0.000378255906630644	0.0128014559244034	0.0112445383023745	1402	tags=44%, list=10%, signal=40%	171371/690899/25406/25145/25660/171136/100363332/499342
GO:2000561	regulation of CD4-positive, alpha-beta T cell proliferation	18	0.778678196967202	1.98487593981184	0.000378255906630644	0.0128014559244034	0.0112445383023745	1402	tags=44%, list=10%, signal=40%	171371/690899/25406/25145/25660/171136/100363332/499342
GO:0098534	centriole assembly	44	-0.604625621626902	-1.90924677901137	0.000389649049170787	0.013108074001446	0.0115138653798465	2286	tags=59%, list=17%, signal=49%	291540/25498/301164/84593/100362836/292680/305909/361634/308064/305288/688611/297408/360592/303240/308492/363018/286919/311391/291377/310807/314859/102555298/362817/310344/313506/315438
GO:0002385	mucosal immune response	16	0.787473494283296	1.96728870959991	0.000400371461618993	0.0133093897714527	0.0116906970543123	1200	tags=44%, list=9%, signal=40%	171371/499926/306945/684797/100364835/29526/310677
GO:0051784	negative regulation of nuclear division	52	-0.571611786676389	-1.88028794742049	0.000399063388150669	0.0133093897714527	0.0116906970543123	1360	tags=48%, list=10%, signal=43%	687827/25022/500870/303037/64041/300711/680006/286919/25515/291441/296137/301701/361047/298884/140583/297176/25203/365868/362044/315852/311327/171576/292206/304477/292263
GO:0014896	muscle hypertrophy	107	0.477064733919667	1.72872139276589	0.000411242842789103	0.013590366416407	0.0119375012197852	1390	tags=21%, list=10%, signal=19%	58853/689560/494021/293648/29412/140939/84583/29373/29600/24482/499497/65206/24179/64553/25285/171043/25496/309957/54286/25664/313729/293024/24377
GO:2000781	positive regulation of double-strand break repair	69	-0.527338365309093	-1.82453644187926	0.000468899775080862	0.0154051399789724	0.0135315613762947	2746	tags=42%, list=20%, signal=34%	65137/171073/300985/64046/689582/287432/313702/291691/60421/292907/317385/362594/360748/498119/300711/25591/295602/81822/64012/316732/309595/294790/58921/308755/689055/501552/304368/316767/83508
GO:1901623	regulation of lymphocyte chemotaxis	17	0.77728930093422	1.96479550375425	0.000472673616328998	0.0154388393984669	0.013561162260406	1702	tags=53%, list=13%, signal=46%	498335/171371/287561/24770/291044/64566/57027/306748/498185
GO:0032332	positive regulation of chondrocyte differentiation	20	0.737206451821604	1.92288218644722	0.000476643683135857	0.0154785214558222	0.0135960181718339	1454	tags=45%, list=11%, signal=40%	252834/25523/290553/29369/353227/140587/24831/252835/25644
GO:0014897	striated muscle hypertrophy	106	0.477989176318047	1.73058718655125	0.000549314408524565	0.0177359100407529	0.0155788623542841	1390	tags=22%, list=10%, signal=20%	58853/689560/494021/293648/29412/140939/84583/29373/29600/24482/499497/65206/24179/64553/25285/171043/25496/309957/54286/25664/313729/293024/24377
GO:0043502	regulation of muscle adaptation	101	0.483077037319712	1.73982048530509	0.000568019797230205	0.018235058404796	0.0160173041167832	1390	tags=24%, list=10%, signal=21%	58853/494021/293648/29412/140939/84583/302948/29600/24482/171009/114505/499497/100361818/65206/24179/64553/25285/171043/25496/309957/294515/25664/313729/24377
GO:0051299	centrosome separation	17	-0.74268271900013	-1.94675466595665	0.000582607921051221	0.0185971096617373	0.0163353225711012	1583	tags=53%, list=12%, signal=47%	360739/83836/114482/303240/261730/25515/140583/171304/353302
GO:0051048	negative regulation of secretion	141	0.444478522952529	1.66059986504299	0.000587335828682519	0.0186421055680135	0.0163748460592545	1769	tags=28%, list=13%, signal=25%	29141/290646/29496/25265/24484/24604/63887/60584/84685/60582/25559/140594/65190/25075/25740/288995/78968/84023/312502/25750/25496/81632/499194/64519/25427/25728/64354/54286/25248/170917/84011/25664/309696/366126/309641/58852/112400/314622/294075/303690
GO:0090306	meiotic spindle assembly	17	-0.740649205919969	-1.94142432639735	0.000618737942295247	0.0195284817967118	0.017153420895802	1059	tags=59%, list=8%, signal=54%	363088/261730/291441/301701/361047/287598/289054/362044/307169/292263
GO:0003300	cardiac muscle hypertrophy	104	0.474080625024384	1.71589801051451	0.000624802526891137	0.0196097240004157	0.0172247823937998	1390	tags=21%, list=10%, signal=19%	58853/689560/494021/293648/29412/140939/84583/29373/29600/24482/499497/65206/24179/64553/171043/25496/309957/54286/25664/313729/293024/24377
GO:0061036	positive regulation of cartilage development	28	0.688925852761976	1.96418580342949	0.000643512021307641	0.0200847251983685	0.0176420137771358	1454	tags=39%, list=11%, signal=35%	252834/25523/29373/290553/29369/353227/140587/24831/64566/252835/25644
GO:0051783	regulation of nuclear division	116	-0.435444932829481	-1.6458293288634	0.000683764962956594	0.021223157800498	0.0186419898013406	1360	tags=32%, list=10%, signal=29%	687827/25022/24245/500870/303037/64041/300711/64202/680006/286919/25515/291441/296137/301701/361047/306102/298884/59325/140583/297176/25203/365868/689055/362044/24323/64022/291234/315852/296368/311327/171576/305984/292206/311336/304477/292263/289515
GO:0019722	calcium-mediated signaling	153	0.432863621858519	1.63277867147512	0.000698799200849932	0.0215706258811809	0.0189471986904828	1517	tags=29%, list=11%, signal=26%	295426/689560/494021/292168/29496/266766/287637/84348/366232/685243/311658/84685/170897/29600/24482/171009/497979/297814/100361818/83810/25145/301348/64553/29363/192248/294141/29477/288371/63839/81511/65248/171026/25334/317676/29748/361697/29702/313058/50672/25267/365382/305897/29548/24629
GO:0034762	regulation of transmembrane transport	300	0.363282563628331	1.4702081038375	0.0007149783397084	0.0219494443305016	0.0192799451052803	2077	tags=22%, list=15%, signal=19%	29712/58853/295338/689560/29719/171371/29496/29481/296395/25040/29302/366232/308797/84583/24214/59323/24482/25177/287532/117052/686098/288995/445541/117023/681190/65206/24179/64553/60338/295365/294141/298296/29526/292905/25404/312974/50688/65248/171026/362524/81751/309957/29639/312670/24553/25252/24377/295462/85496/24954/89808/29376/314622/294075/81509/29715/56817/301965/59326/301010/192107/85383…
GO:0042472	inner ear morphogenesis	85	0.490433388246236	1.70591384709693	0.00073734888679665	0.0225131850327369	0.0197751234628301	2995	tags=42%, list=22%, signal=33%	58853/24388/266603/306862/313255/114500/364786/315870/25443/298555/306141/312974/25646/691889/114634/114102/64566/309696/501699/64194/288985/353305/79114/499749/315926/25705/287537/294388/266715/103690132/114523/299138/84358/83618/25159/293996
GO:0042770	signal transduction in response to DNA damage	174	-0.399951989609488	-1.5881572617558	0.000743613099758047	0.0225817210510308	0.0198353241062061	2714	tags=29%, list=20%, signal=24%	314642/289372/311361/363133/64046/313702/299923/498420/294800/114859/25498/85489/103690025/680266/360748/361056/58919/492821/311743/315713/114212/502988/311944/360482/300711/25112/288257/24571/59102/305073/25163/363076/25515/58921/685055/140583/308755/315969/25554/54237/81709/303348/360254/308768/298534/317203/497672/312641/314818/100362315/27064
GO:0044706	multi-multicellular organism process	232	0.396942747614864	1.5699386333768	0.000776864069051052	0.0234646362361764	0.0206108588325486	1366	tags=20%, list=10%, signal=19%	25582/29527/313262/24484/25040/24770/29302/84586/94203/364634/394266/60584/363443/89803/170897/84583/60582/59323/25559/24482/171052/24336/25366/84023/24179/291966/24483/114700/29560/114490/252919/64204/25285/25026/29477/25446/29591/25330/171026/83785/312670/314322/25248/89805/313729/25307/315346
GO:0140131	positive regulation of lymphocyte chemotaxis	13	0.801539718683886	1.93639843071357	0.00080196815251045	0.0239651972383176	0.0210505414275979	1516	tags=54%, list=11%, signal=48%	498335/171371/287561/291044/64566/57027/306748
GO:0019233	sensory perception of pain	59	0.545572033369306	1.77533820817674	0.00080196815251045	0.0239651972383176	0.0210505414275979	2336	tags=44%, list=17%, signal=37%	25040/24770/307940/63887/59109/309135/24520/287424/29595/497979/116489/282829/83810/25722/25240/619558/112400/24590/29260/305888/500446/29659/310738/24408/117096/29237
GO:0007517	muscle organ development	287	0.372008282112515	1.50412312995175	0.000812262946068924	0.0241444086297101	0.0212079570658374	1698	tags=20%, list=13%, signal=18%	312495/295426/689560/309374/29496/316088/79240/500267/266766/687001/309772/302920/311550/25546/60584/313471/29373/25389/290553/24225/171009/100912108/25177/114090/81008/25322/499497/29279/24483/291445/114490/64204/171356/305066/25496/29591/25404/312974/65248/306204/24533/81518/289754/114634/24553/497078/314322/25437/366960/295462/59112/297748/302993/29619/84580/112400/304298/29367
GO:0071897	DNA biosynthetic process	144	-0.417612836034805	-1.62398144829252	0.000857673596582975	0.0253600540294903	0.0222757552397839	2928	tags=36%, list=22%, signal=29%	24842/499709/29578/316235/362809/314642/287432/313702/363292/301252/303113/85431/24392/116456/24914/79256/362594/363247/361178/303238/299331/293144/315713/116468/300711/680477/64012/305073/289758/25737/84007/685055/59294/303566/140583/287524/297758/85242/288079/362817/54237/361147/494444/81513/114494/367645/304573/85241/24834/299112/300795/27064
GO:0031570	DNA integrity checkpoint signaling	115	-0.441361658967852	-1.65966865988584	0.000862856723289602	0.0253797333583298	0.0222930411616515	2714	tags=32%, list=20%, signal=26%	314642/311361/361836/64046/498420/294800/114859/103690025/680266/360748/361056/58919/311743/292071/114212/300711/288257/24571/59102/305073/363076/25515/309595/685055/313479/140583/308755/315969/360621/54237/81709/308768/298534/83508/497672/312641/100362315
GO:0048771	tissue remodeling	183	0.408456766944368	1.56907095169179	0.000875988309919416	0.0256317829433712	0.0225144363865253	1423	tags=24%, list=11%, signal=22%	25341/29496/24770/29302/301510/24599/60584/363443/89803/304825/24482/50566/25075/500221/25366/499497/84023/24179/25145/54259/29560/25443/81651/25285/29452/171356/29175/114587/25446/25404/312974/83785/289287/316516/25664/29146/103690326/25307/309696/64195/304581/252835/116699/85496
GO:0043535	regulation of blood vessel endothelial cell migration	93	0.478856467066767	1.70034520940869	0.000890152310088788	0.0259112729434135	0.0227599347133692	1887	tags=33%, list=14%, signal=29%	29527/687001/29600/24482/29369/287454/50566/114505/499497/64535/29279/24483/100314007/104797378/29560/81679/317181/114111/171356/25496/25728/83785/89805/25664/57027/54250/84580/315430/94268/24451/79114
GO:0000096	sulfur amino acid metabolic process	27	-0.657562451636547	-1.85732389439946	0.000924497040542069	0.0267722905864193	0.0235162350844342	2481	tags=52%, list=18%, signal=42%	310392/192172/81718/85431/361239/298227/116568/25283/305177/287552/94199/64300/25331/24962
GO:0070373	negative regulation of ERK1 and ERK2 cascade	65	0.534584643698531	1.77353746440809	0.000948107829410773	0.0271379347683868	0.023837409490959	1347	tags=32%, list=10%, signal=29%	306527/60584/114856/25389/24482/291610/60587/293847/114505/63995/94202/306957/294981/306141/25404/289754/303185/361697/313729/25252/116663
GO:0031214	biomineral tissue development	153	0.426797009452493	1.60989516996456	0.000956445547194836	0.0271379347683868	0.023837409490959	1765	tags=28%, list=13%, signal=25%	25312/29527/306862/25483/24695/25333/500863/114506/266608/29373/24482/171009/171052/100362255/50566/79107/85272/25366/499497/303743/114700/29560/114587/25446/25496/316526/363216/300834/293617/314619/29598/29702/304581/85496/309453/25644/303554/287534/287644/25353/84426/25512/29715
GO:0032886	regulation of microtubule-based process	232	-0.377517305751324	-1.54758661602671	0.000951566910804591	0.0271379347683868	0.023837409490959	2665	tags=31%, list=20%, signal=25%	307036/102554838/300985/114764/362021/29456/313861/306594/362452/84488/311349/314814/291540/29213/260321/25498/25592/301164/689074/100362836/83571/361828/500693/85252/305909/682908/297408/362587/309156/25595/295654/367153/501048/360592/294286/311191/308492/311546/363018/286919/25515/362186/291441/108348065/361047/306102/304984/298884/310807/314859/116671/360962/287598/252918/25007/306575/81730/54…
GO:0061448	connective tissue development	291	0.362602331773145	1.4685115098414	0.000955342267994332	0.0271379347683868	0.023837409490959	1604	tags=23%, list=12%, signal=21%	252834/25483/298101/25523/24695/25333/29302/500863/287357/25546/311658/304802/114850/29373/290553/24482/171052/29369/50566/353227/85272/84017/306375/315824/100910434/25322/116466/25406/499497/117099/140587/171396/315879/29560/315196/171356/29175/314694/25446/25496/24539/24831/29591/65248/81518/289754/299897/316327/25099/25664/29702/64566/313729/366126/252835/85496/25644/305604/24629/54267/59112/5…
GO:0001659	temperature homeostasis	149	0.425678415599228	1.60171285695236	0.000968218459713013	0.0273339261641593	0.0240095643434785	2495	tags=34%, list=18%, signal=28%	29527/65162/63887/25670/360914/60582/171009/29595/29210/25366/246074/83810/84587/252917/29452/171356/25496/313977/25404/81632/305795/83785/312670/312440/303185/25248/291541/25664/113894/50672/64562/57027/58852/94188/294075/94172/29260/309816/60669/295248/25155/299638/100366024/365841/83817/298282/289036/313662/29657/681352/29326
GO:0043500	muscle adaptation	124	0.445985174774454	1.63906784803387	0.0010022143061241	0.02801213916321	0.0246052928363959	1390	tags=22%, list=10%, signal=20%	58853/295426/494021/293648/29412/140939/25670/84583/29373/302948/29600/24482/171009/114505/499497/100361818/65206/24179/64553/25285/171043/25496/309957/294515/25664/313729/24377
GO:0022409	positive regulation of cell-cell adhesion	209	0.392273198978535	1.53812195645777	0.0009990850458329	0.02801213916321	0.0246052928363959	1500	tags=22%, list=11%, signal=19%	58853/295338/498335/171371/29434/24770/25670/308496/690899/24482/691992/29595/192270/353227/85272/304883/25406/303836/114639/25145/63995/301348/24483/291445/315870/114490/25522/116479/25660/306957/25148/54260/25404/65248/289754/305341/361103/25156/294515/307366/100363332/64566/499342/500616/89808
GO:0019985	translesion synthesis	22	-0.688455371574683	-1.86337061962932	0.00101351154307906	0.0281058169086263	0.0246875774611006	1531	tags=45%, list=11%, signal=40%	293144/680477/305073/289758/25737/59294/288079/361147/299112/300795
GO:0022616	DNA strand elongation	36	-0.610998057648308	-1.84412087392456	0.0010155715258902	0.0281058169086263	0.0246875774611006	2746	tags=50%, list=20%, signal=40%	65137/361836/64046/292907/298098/293144/288414/64709/64012/289758/25737/288532/316273/81513/29728/304573/85241/499914
GO:0043087	regulation of GTPase activity	38	0.609083043559178	1.84150220568297	0.00104103136455108	0.0286691872845487	0.0251824305315554	674	tags=16%, list=5%, signal=15%	79208/360857/59109/29210/54297/303222
GO:0019218	regulation of steroid metabolic process	87	0.478917727980692	1.67802591864171	0.00105432945004256	0.0288937700016541	0.0253796994187394	1644	tags=28%, list=12%, signal=24%	24388/29141/29373/171548/24482/83731/85264/315824/78968/24179/24483/252917/305066/24831/25427/25728/116486/25099/54286/24211/64194/25644/288985/84426
GO:0070886	positive regulation of calcineurin-NFAT signaling cascade	12	0.805302311889401	1.91015318504424	0.00109904216826826	0.0298281106344496	0.0262004052115006	1653	tags=50%, list=12%, signal=44%	494021/29496/24482/64553/171026/112400
GO:0106058	positive regulation of calcineurin-mediated signaling	12	0.805302311889401	1.91015318504424	0.00109904216826826	0.0298281106344496	0.0262004052115006	1653	tags=50%, list=12%, signal=44%	494021/29496/24482/64553/171026/112400
GO:0000727	double-strand break repair via break-induced replication	10	-0.835199206394154	-1.8846995927318	0.0011666771487397	0.0313607283331084	0.0275466254006131	1827	tags=90%, list=14%, signal=78%	360908/292058/500392/290842/312538/288532/291885/316273/29728
GO:0034764	positive regulation of transmembrane transport	137	0.436381423497323	1.62547154256578	0.001165430145645	0.0313607283331084	0.0275466254006131	1939	tags=26%, list=14%, signal=23%	29712/58853/171371/29496/25040/308797/24214/59323/24482/25177/686098/288995/445541/681190/24179/64553/60338/295365/29526/25404/65248/171026/309957/29639/312670/24553/24377/24954/89808/29376/81509/56817/301965/59326/301010/192107
GO:0051336	regulation of hydrolase activity	49	0.551034858212206	1.72915088838401	0.00120681585837941	0.0322851975827405	0.0283586603713416	674	tags=12%, list=5%, signal=12%	79208/360857/59109/29210/54297/303222
GO:0090307	mitotic spindle assembly	66	-0.517670010047468	-1.767882801954	0.00127181472610866	0.033862820527386	0.029744412252419	2446	tags=36%, list=18%, signal=30%	692032/84391/300259/64515/307347/292680/24917/682908/29486/114212/63996/114482/294286/296344/311546/25515/308761/315298/84393/171304/315740/316129/114592/353302
GO:0048562	embryonic organ morphogenesis	248	0.368470338783524	1.470091718732	0.00128287031630589	0.0339960633821061	0.0298614500637638	1757	tags=20%, list=13%, signal=18%	58853/24388/689560/266603/306862/313255/287357/25546/114500/78974/64572/85272/364786/499497/29560/315870/25443/114490/298555/501097/691246/171356/314694/497988/305066/306141/25496/29591/312974/25646/691889/114634/114102/64566/25252/309696/25267/501699/64194/85496/305604/361419/59112/685072/295315/288985/353305/497985/94268/103689969
GO:2000672	negative regulation of motor neuron apoptotic process	10	0.831161968176719	1.88559367142126	0.00132143707810895	0.0348536784263666	0.0306147616613529	571	tags=30%, list=4%, signal=29%	29496/83613/290655
GO:0090596	sensory organ morphogenesis	234	0.376668730874021	1.49118707885511	0.00136774299835745	0.0359064493680941	0.031539494226757	1621	tags=23%, list=12%, signal=20%	312495/58853/24388/29475/266603/306862/313255/287699/25550/363443/304825/24225/114500/78974/64572/85272/313713/364786/360652/29560/315870/25443/114490/298555/305066/306141/25496/117955/24831/83584/312974/25646/691889/25240/314988/83785/114634/114102/64566/29146/309696/501699/64194/85496/363122/305604/54250/685072/366140/288985/302993/365394/353305
GO:0050865	regulation of cell activation	430	0.331374999900877	1.39006066852126	0.00140598493972603	0.0367387134482829	0.0322705380535404	1937	tags=25%, list=14%, signal=22%	312495/58853/295338/295518/29141/171371/29434/24770/84586/29354/500561/25670/65037/308496/311658/501043/170897/690899/24482/29692/691992/287454/29595/353227/361749/24936/84357/304883/25406/499497/303836/291044/65206/114639/25145/63995/301348/24483/54259/295953/25443/25522/116479/25660/306957/252917/365395/25148/54260/25404/81511/65248/171136/25728/289754/54355/83781/305341/25266/289287/54286/3611…
GO:0043534	blood vessel endothelial cell migration	120	0.441493847396752	1.61690227939653	0.0014247607332802	0.0370569712942972	0.0325500892671423	1887	tags=29%, list=14%, signal=25%	29527/79240/687001/311723/29600/24482/29369/287454/50566/114505/499497/64535/29279/24483/100314007/104797378/29560/81679/317181/114111/171356/25148/25496/25728/83785/293485/89805/25664/57027/54250/84580/315430/94268/24451/79114
GO:0022407	regulation of cell-cell adhesion	339	0.34919955811387	1.43698469342843	0.00143953909203241	0.037268804696028	0.0327361594152216	1500	tags=21%, list=11%, signal=19%	58853/295338/498335/171371/29434/24770/84586/29354/25670/311550/308496/501043/690899/29373/60582/24482/29692/691992/287454/29595/192270/353227/85272/24936/171577/114505/304883/25406/303836/114639/25145/63995/301348/24483/291445/295953/315870/114490/25522/116479/25660/306957/25148/25496/54260/25404/293410/65248/171136/289754/83781/83785/305341/54286/361103/25156/294515/307366/260326/100363332/6456…
GO:0016082	synaptic vesicle priming	26	0.660785273084941	1.83575538467618	0.00145086207429078	0.0373896474007595	0.0328423051872292	2760	tags=50%, list=20%, signal=40%	26989/25624/24923/286931/64830/25531/499073/65025/25558/116470/64829/499903/64630
GO:0032252	secretory granule localization	27	0.654769504975216	1.83782878423814	0.00146581759320091	0.0376025718657657	0.0330293337030803	928	tags=26%, list=7%, signal=24%	29434/26989/363288/286931/64830/500865/25531
GO:1903531	negative regulation of secretion by cell	128	0.432224983447854	1.59066410213228	0.00150454052890625	0.0384204940517968	0.0337477799019736	1769	tags=28%, list=13%, signal=25%	29141/290646/25265/24484/24604/60584/84685/60582/25559/140594/65190/25075/25740/78968/312502/25750/25496/81632/499194/64519/25427/25728/64354/54286/25248/170917/84011/25664/309696/366126/309641/58852/112400/314622/294075/303690
GO:0002694	regulation of leukocyte activation	386	0.335775439189137	1.39769811224007	0.00154434383217462	0.0392584780504842	0.0344838479887336	1937	tags=24%, list=14%, signal=21%	312495/58853/295338/295518/29141/171371/29434/24770/84586/29354/500561/25670/65037/308496/311658/501043/170897/690899/24482/29692/353227/361749/84357/304883/25406/499497/303836/291044/65206/114639/25145/63995/301348/24483/54259/295953/25443/25522/25660/306957/252917/365395/25148/54260/25404/81511/65248/171136/289754/54355/83781/305341/289287/361103/25156/294515/361697/307366/25248/305451/24518/10…
GO:0009746	response to hexose	244	0.374299612649199	1.49009009731265	0.00156347288243854	0.0395657236645932	0.0347537262819908	1852	tags=20%, list=14%, signal=17%	79208/29527/290646/25040/24770/25659/24599/63997/25559/24482/85264/25366/288995/499497/78968/84023/312502/24179/64830/29560/78975/252917/293631/500865/117062/83584/65248/24533/289754/309957/25099/312670/24553/294515/89805/287545/308051/286900/24954/25513/29376/287822/58968/366949/266777/29715/50683/364712
GO:0009111	vitamin catabolic process	10	0.825089083054663	1.87181658080373	0.0015766074166076	0.0397191949170471	0.0348885323061432	1456	tags=50%, list=11%, signal=45%	312495/102556347/114700/80848/727679
GO:0048678	response to axon injury	105	0.457583199918529	1.65866678881319	0.00166291149683294	0.0417064142375333	0.0366340653061693	1653	tags=27%, list=12%, signal=24%	25239/25040/303311/25550/84468/59109/363443/64133/24225/170899/114505/83613/24588/84480/24718/102555469/25728/116640/25307/310753/287545/85496/57027/308739/54250/100314163/25353/112400
GO:0051382	kinetochore assembly	14	-0.758678151776231	-1.86139997521168	0.00167439745000743	0.0418078438850744	0.0367231590439056	1227	tags=57%, list=9%, signal=52%	289997/305270/294712/689399/307805/362044/681185/304477
GO:0060349	bone morphogenesis	103	0.469895003524522	1.69548239137926	0.00169485199110799	0.042131320734711	0.0370072945240534	1719	tags=26%, list=13%, signal=23%	312495/306862/25483/298101/24695/25546/89803/24482/171009/171052/29369/306375/499497/313689/114490/25446/81518/293617/64194/304581/85496/25644/287644/685072/288985/314374/367242
GO:0000076	DNA replication checkpoint signaling	16	-0.744726013436305	-1.92097440361576	0.00173032571969482	0.0428165617470754	0.037609196280806	1611	tags=62%, list=12%, signal=55%	292071/288257/363076/309595/313479/315969/360621/308768/298534/83508
GO:0007281	germ cell development	310	-0.333310127910061	-1.4000476402874	0.00173766039130174	0.0428165617470754	0.037609196280806	2964	tags=29%, list=22%, signal=23%	56718/117056/308690/171379/24185/312516/315036/171500/299208/298894/499980/29699/315509/171115/314642/303233/306011/361798/81517/24361/25636/100361558/29479/298557/89830/313481/500061/64515/303250/84476/444985/58844/100362836/81685/500693/192209/301737/363088/24326/290744/315423/689388/24924/305918/300442/297408/619374/500392/301121/84397/300711/680018/261730/689786/361834/316732/691105/296074/36…
GO:0003334	keratinocyte development	12	0.794778535117436	1.88519109885266	0.00177536247920074	0.0433651582963033	0.0380910723226228	1024	tags=33%, list=8%, signal=31%	306862/64204/25446/306204
GO:0051051	negative regulation of transport	348	0.344213119683025	1.42269971829396	0.00177241490763167	0.0433651582963033	0.0380910723226228	2164	tags=23%, list=16%, signal=20%	29141/29527/290646/29496/25239/25265/24484/25523/29302/24604/366232/63887/60584/89803/84685/84583/60582/25559/140594/287532/65190/29595/29210/25075/25740/288995/681190/78968/84023/312502/192211/24923/311187/25750/312492/298296/29477/292905/25496/25404/81632/499194/64519/25427/171026/25728/83781/64354/54286/25248/170917/84011/25664/309696/366126/64194/295462/85496/309641/361089/29376/58852/112400/…
GO:0086012	membrane depolarization during cardiac muscle cell action potential	14	-0.756157050435739	-1.85521450913267	0.00180249220013696	0.0437219930481644	0.0384045087050635	187	tags=36%, list=1%, signal=35%	361833/29717/25349/29161/315611
GO:0086010	membrane depolarization during action potential	23	-0.65894853155907	-1.79690541366365	0.00180553620277219	0.0437219930481644	0.0384045087050635	278	tags=35%, list=2%, signal=34%	29232/361833/117018/29717/25349/81574/29161/315611
GO:0045598	regulation of fat cell differentiation	129	0.429729750351613	1.58203606599042	0.00184267572557815	0.0442081095412996	0.038831503537429	2052	tags=29%, list=15%, signal=25%	29527/25483/29373/24482/29595/353227/85272/293493/81925/498795/63995/685474/360757/252917/313974/114587/310395/24539/313977/289754/83785/114634/303185/291403/25664/64566/29146/64194/79426/85496/294075/294925/60669/295248/306873/299638/100366024/289992
GO:0014706	striated muscle tissue development	384	0.334821882604394	1.39419946144801	0.00184921782524126	0.0442081095412996	0.038831503537429	1653	tags=20%, list=12%, signal=18%	312495/295426/689560/29412/309374/29496/316088/79240/500267/266766/687001/309772/302920/100910104/311550/25546/307982/313471/84583/29373/59323/116676/25389/24482/24225/171009/100912108/50566/114090/81008/85272/315824/170899/25322/499497/29279/24179/24483/64553/679990/291445/315870/114490/64204/171356/305066/25496/29591/25404/312974/63839/65248/306204/24533/81518/309957/83785/114634/24553/54286/49…
GO:0016236	macroautophagy	323	0.338330300176712	1.3841428949563	0.0018458813206133	0.0442081095412996	0.038831503537429	4124	tags=36%, list=31%, signal=26%	499973/301510/114501/100912108/362246/314979/78968/300084/84480/29560/298033/78975/300988/304285/288371/266732/65248/497918/313101/641386/308865/293485/619558/361370/299188/113894/303312/302559/305831/303554/689161/303630/362645/362164/500249/367242/360497/246294/60445/304488/314265/24451/311245/171084/293344/116718/680423/25155/300968/298576/292708/311866/315427/679552/304579/298282/309295/30358…
GO:0046633	alpha-beta T cell proliferation	35	0.614133847741718	1.82341065212852	0.00188577925132267	0.044688121156461	0.0392531359692509	2053	tags=43%, list=15%, signal=36%	295338/171371/25670/690899/25406/25145/301348/25660/171136/100363332/499342/314596/295248/25155/24780
GO:0061844	antimicrobial humoral immune response mediated by antimicrobial peptide	42	0.577473119759667	1.76913663928595	0.00189315999203234	0.044688121156461	0.0392531359692509	1616	tags=38%, list=12%, signal=34%	498335/171371/287561/24770/24604/306945/684797/100364835/302934/25026/305842/29526/83781/89808/306748/310611
GO:0060537	muscle tissue development	403	0.329253435576933	1.37445785379014	0.00188529515664063	0.044688121156461	0.0392531359692509	1621	tags=20%, list=12%, signal=18%	312495/295426/689560/29412/309374/29496/316088/79240/500267/266766/687001/309772/302920/100910104/311550/25546/307982/313471/84583/29373/59323/116676/25389/24482/24225/171009/100912108/50566/114090/81008/85272/315824/364786/170899/25322/499497/29279/24179/24483/64553/679990/291445/315870/114490/64204/25285/171356/305066/25446/25496/29591/25404/312974/63839/65248/306204/24533/81518/309957/83785/11…
GO:0098974	postsynaptic actin cytoskeleton organization	22	-0.672344185272322	-1.81976414571289	0.00192490580350799	0.0452473673812045	0.0397443664692599	1929	tags=50%, list=14%, signal=43%	54319/287876/100361457/24245/81653/81822/286928/79433/192363/56029/691478
GO:0006282	regulation of DNA repair	167	-0.387951166702503	-1.53712242487257	0.00193900361258427	0.0453888428979101	0.0398686356833116	2746	tags=30%, list=20%, signal=24%	65137/171073/300985/64046/689582/287432/313702/291691/25459/60421/682147/292907/85489/317385/362594/360748/680537/315713/498119/300711/25591/295602/81822/64012/59102/499425/100310874/25737/25515/316732/313387/302553/309595/294790/58921/304859/140583/308755/289777/288079/689055/501552/306817/304368/499870/497856/316767/83508/689656/497672
GO:0045911	positive regulation of DNA recombination	66	-0.506421116356381	-1.72946696694038	0.00196772646973965	0.045870071813267	0.0402913373668464	2967	tags=44%, list=22%, signal=34%	308415/287437/65137/171073/288479/287432/313702/291691/307850/60421/292907/317385/362594/81685/680537/311944/300711/25591/295602/81822/309595/294790/308755/689055/501552/304368/81709/303348/83508
GO:0007548	sex differentiation	290	-0.335577489104421	-1.40741263173949	0.00207597377533015	0.0481934738421686	0.0423321664147358	2455	tags=29%, list=18%, signal=25%	24715/309922/298298/306782/85435/100361558/364594/24392/260321/100359529/29300/79252/303730/117260/305471/84407/25617/116660/24511/29637/301737/58919/24167/310552/29147/24153/290744/170905/689388/24950/25387/29884/314930/498819/298878/25154/25147/103690152/84409/286994/84397/64558/300711/304608/25448/24600/25402/83467/100359753/29751/24646/362186/691105/373544/116555/298441/25745/59325/156117/246…
GO:0046605	regulation of centrosome cycle	51	-0.529715417519959	-1.72993814221737	0.00208570054730716	0.0482200233529696	0.0423554869645916	2508	tags=41%, list=19%, signal=34%	306594/291540/25498/301164/100362836/85252/305909/297408/501048/360592/294286/308492/363018/286919/298884/310807/314859/301287/310344/117524/313506
GO:0009749	response to glucose	236	0.370146974012594	1.46887288871257	0.00209694173625276	0.0482812240748688	0.0424092444329289	1852	tags=19%, list=14%, signal=17%	79208/290646/25040/24770/25659/24599/63997/25559/24482/85264/25366/288995/499497/78968/84023/312502/24179/64830/29560/78975/252917/293631/500865/117062/83584/65248/24533/289754/309957/25099/24553/294515/89805/287545/308051/286900/24954/29376/287822/58968/366949/266777/29715/50683/364712
GO:0048596	embryonic camera-type eye morphogenesis	21	0.69859309897863	1.84635550946924	0.00213720933079771	0.0488083008960226	0.0428722179836529	942	tags=29%, list=7%, signal=27%	266603/306862/78974/85272/114490/305066
GO:0001503	ossification	376	0.334289694570012	1.3892005493247	0.00213241356380584	0.0488083008960226	0.0428722179836529	1768	tags=22%, list=13%, signal=20%	25312/29527/306862/25483/24484/24695/25333/500863/114506/294297/25546/266608/29373/64133/287102/24482/171009/171052/29369/65190/100362255/50566/114090/79107/353227/362246/85272/83837/306375/315824/25366/499497/303743/100361818/313689/84023/24483/170842/114700/315879/29560/315196/114111/25285/287065/171356/29175/114587/25446/25496/310395/24831/63839/81518/83785/293617/314619/29598/24518/25664/2970…
GO:0007062	sister chromatid cohesion	55	-0.532661017251151	-1.77156122865198	0.00218163337017173	0.0496211185166995	0.0435861804362458	2030	tags=35%, list=15%, signal=29%	64515/304218/24708/29486/64193/687827/63996/84490/296137/497976/365868/300057/363174/316767/171576/316425/684771/691979/299933
GO:0010972	negative regulation of G2/M transition of mitotic cell cycle	67	-0.492843626279274	-1.69530634247261	0.0022264065315336	0.0504352898957893	0.0443013320026719	1185	tags=25%, list=9%, signal=23%	300711/288257/287101/305073/25515/685055/313479/140583/308755/315969/360621/54237/308768/308937/298534/497672/114592
GO:0072528	pyrimidine-containing compound biosynthetic process	36	-0.593568579100599	-1.79151503531492	0.00226588343934503	0.051123426354379	0.0449057770604502	2964	tags=50%, list=22%, signal=39%	56718/680668/314642/362638/288051/289801/619580/24240/313560/301622/314004/287379/290741/497778/54237/79127/29261/24834
GO:0051054	positive regulation of DNA metabolic process	239	-0.355675304001369	-1.45390131434759	0.00227674586914449	0.051163033171415	0.0449405668823131	2773	tags=29%, list=21%, signal=24%	307766/362809/65137/171073/362361/300985/315305/24577/64046/64303/689582/288479/287432/313702/289144/291691/85431/25459/307850/60421/25498/292907/317385/79256/362594/360748/81685/360908/680537/292071/303238/315713/498119/311944/116468/300711/114482/25591/295602/81822/64012/25737/316732/309595/294790/58921/84007/304859/685055/59325/308755/312046/689055/362817/54237/501552/25291/304368/81709/303348…
GO:0110025	DNA strand resection involved in replication fork processing	12	-0.787439587750047	-1.85355812171328	0.00234814411889904	0.0525572655775889	0.0461652322474259	1632	tags=75%, list=12%, signal=66%	64046/291787/311580/300711/64012/499425/685055/54237/305000
GO:0009612	response to mechanical stimulus	266	0.358304505624988	1.43787652753927	0.00236447840085664	0.0527128557778277	0.0463018995121801	1855	tags=27%, list=14%, signal=23%	29712/24388/689560/29527/29496/25265/266766/313255/24770/25333/29302/24599/59109/29373/24520/59323/302934/24482/24225/171052/100362255/29595/295425/116489/361749/170899/304883/84023/361945/25358/24179/24483/84480/29560/114490/29583/81679/116479/64204/24718/25446/25404/64519/691889/25240/83785/360916/116640/314322/24211/89805/24518/25664/360543/252835/85496/57027/25644/83537/54250/29619/58968/1124…
GO:0031076	embryonic camera-type eye development	33	0.625407026686474	1.84174538020777	0.00241984180403149	0.0537338784784542	0.0471987450688564	942	tags=24%, list=7%, signal=23%	266603/306862/116676/78974/85272/25443/114490/305066
GO:0060135	maternal process involved in female pregnancy	75	0.485385505793158	1.65604721036529	0.00243129440393323	0.0537756376429011	0.0472354254688727	1261	tags=23%, list=9%, signal=21%	25582/29527/24770/364634/394266/60584/363443/89803/84583/24336/291966/114700/29560/114490/171026/25248/89805
GO:1903039	positive regulation of leukocyte cell-cell adhesion	168	0.401194514502771	1.53362225021783	0.00244434873073531	0.0538523575265528	0.0473028146529912	1451	tags=21%, list=11%, signal=19%	58853/295338/171371/29434/24770/25670/308496/690899/24482/691992/353227/304883/25406/303836/114639/25145/63995/301348/24483/25522/25660/306957/25148/54260/25404/65248/289754/305341/361103/25156/294515/307366/100363332/499342/500616
GO:0043410	positive regulation of MAPK cascade	347	0.341295027524396	1.40916566914177	0.00253769887617666	0.0556905948685957	0.0489174849157738	1941	tags=23%, list=14%, signal=21%	295338/252834/29412/29496/25265/24484/84348/29302/24604/29354/29200/59109/60584/170897/114850/29373/59323/24482/29692/24417/29369/29595/171386/24336/304883/25406/499497/287527/65206/308106/24179/301348/24483/25443/29583/25522/81651/315196/116744/29526/306141/25496/300455/81511/679154/25728/83785/25266/24553/294846/363062/64566/293024/299626/25267/366126/57027/305835/24954/89808/24629/66025/289625…
GO:0032924	activin receptor signaling pathway	38	0.586532122209008	1.77332173038381	0.00258465005941066	0.0565002491586347	0.0496286687631259	3339	tags=47%, list=25%, signal=36%	252834/29200/498299/25366/25443/114490/29591/361096/29381/300032/308212/24373/29454/690516/79558/316742/680066/113970
GO:1902750	negative regulation of cell cycle G2/M phase transition	69	-0.489157651844029	-1.69243510490726	0.00262974843486294	0.05726328181031	0.0502989011123519	1185	tags=25%, list=9%, signal=23%	300711/288257/287101/305073/25515/685055/313479/140583/308755/315969/360621/54237/308768/308937/298534/497672/114592
GO:0007283	spermatogenesis	493	-0.301774838585309	-1.32864368395549	0.00267755947100466	0.0580792629656533	0.0510156423494	2249	tags=22%, list=17%, signal=19%	24392/29479/298557/292765/113965/25135/100359529/287899/89830/297903/500061/499413/305471/84593/362412/314416/303250/84476/25273/116568/100360342/100362836/300062/81685/24708/500693/252962/192209/361478/307511/296136/300160/24167/117268/29147/290744/315423/362557/289586/360445/305918/25151/300442/297408/619374/500392/64576/301121/501048/81653/286994/84588/64202/680018/294286/83620/689786/10035975…
GO:0019730	antimicrobial humoral response	53	0.533765893702901	1.70415790573849	0.00268798852411268	0.0580812289556347	0.0510173692349807	1616	tags=32%, list=12%, signal=28%	498335/171371/287561/24770/24604/306945/684797/100364835/302934/171569/25026/305842/29526/83781/89808/306748/310611
GO:0009314	response to radiation	413	-0.319469675572833	-1.38574365433883	0.00269905810480693	0.0580969671754994	0.0510311933669486	2107	tags=25%, list=16%, signal=22%	29513/25498/25491/25489/362412/25412/292907/444985/103690025/100360342/25019/360748/25617/305850/54226/24511/29637/58919/492821/287382/63840/311743/310552/25387/363247/24924/313536/293144/315713/498119/361732/114212/361586/311061/117275/25361/25495/311944/59329/311573/315732/25147/63996/499966/81653/360704/300711/363143/64709/25591/25402/304761/25112/361631/115771/311191/305073/25163/312668/36307…
GO:0030520	estrogen receptor signaling pathway	47	-0.542505184445943	-1.74182529154386	0.0027400857677558	0.0585315659439242	0.0514129360786039	1231	tags=17%, list=9%, signal=16%	140938/25591/108348065/294790/25429/29431/497672/246334
GO:0044818	mitotic G2/M transition checkpoint	52	-0.525725926198994	-1.72934873933605	0.00273322065201128	0.0585315659439242	0.0514129360786039	1185	tags=27%, list=9%, signal=25%	300711/288257/305073/25515/685055/313479/140583/308755/315969/360621/54237/308768/298534/497672
GO:0034501	protein localization to kinetochore	15	-0.741883446735068	-1.85016334541128	0.00278799461297343	0.0585365014785814	0.0514172713517809	1260	tags=53%, list=9%, signal=48%	500870/303037/363198/54237/315852/311327/304477/114592
GO:1903083	protein localization to condensed chromosome	15	-0.741883446735068	-1.85016334541128	0.00278799461297343	0.0585365014785814	0.0514172713517809	1260	tags=53%, list=9%, signal=48%	500870/303037/363198/54237/315852/311327/304477/114592
GO:0034765	regulation of monoatomic ion transmembrane transport	190	0.379382166906392	1.47204492418061	0.00277729272090199	0.0585365014785814	0.0514172713517809	2077	tags=24%, list=15%, signal=21%	29712/295338/689560/29719/171371/29481/296395/29302/366232/308797/24214/25177/117052/288995/117023/681190/65206/64553/60338/295365/294141/298296/29526/292905/25404/312974/50688/171026/362524/81751/29639/25252/24377/295462/89808/314622/81509/29715/56817/59326/192107/85383/25577/83579/307350/94341
GO:0048762	mesenchymal cell differentiation	214	0.368075872755149	1.44731150581108	0.00279241409687786	0.0585365014785814	0.0514172713517809	1900	tags=24%, list=14%, signal=21%	306862/25483/29373/246262/59323/116676/498576/304299/114500/363672/50566/29210/497979/85272/83837/84017/499497/100361818/300084/84609/25358/310207/24179/311384/29560/25443/114490/294981/171356/306141/25496/29591/83785/25099/114634/29748/64566/29146/361095/50672/361096/293042/679921/287534/302993/353305/93667/84426/94268/315711/79114/500262
GO:0008406	gonad development	252	-0.346163051672718	-1.42613614020511	0.00275364579681426	0.0585365014785814	0.0514172713517809	1870	tags=29%, list=14%, signal=25%	100361558/364594/24392/100359529/29300/79252/117260/305471/84407/25617/116660/24511/29637/301737/58919/310552/29147/24153/290744/170905/689388/24950/25387/29884/314930/298878/25154/25147/103690152/84409/84397/64558/300711/304608/25448/24600/25402/83467/100359753/29751/24646/362186/691105/373544/116555/298441/25745/59325/156117/246097/25729/289054/24310/171495/361435/81709/360254/50546/29216/68557…
GO:0061178	regulation of insulin secretion involved in cellular response to glucose stimulus	69	0.496993142976719	1.66444354272426	0.00281364402728512	0.0587622756330401	0.0516155867732836	1122	tags=16%, list=8%, signal=15%	79208/290646/25559/85264/288995/24179/29560/252917/293631/500865/25099
GO:0007064	mitotic sister chromatid cohesion	27	-0.62598734012554	-1.76813813123467	0.00282465631614332	0.0587737747559007	0.0516256873687325	2030	tags=41%, list=15%, signal=35%	64515/304218/24708/29486/64193/687827/296137/363174/684771/691979/299933
GO:0045137	development of primary sexual characteristics	256	-0.346688249349911	-1.42973266313809	0.00289086076165962	0.0599293570442942	0.052640727328259	2293	tags=29%, list=17%, signal=25%	100361558/364594/24392/100359529/29300/79252/303730/117260/305471/84407/25617/116660/24511/29637/301737/58919/24167/310552/29147/24153/290744/170905/689388/24950/25387/29884/314930/298878/25154/25147/103690152/84409/84397/64558/300711/304608/25448/24600/25402/83467/100359753/29751/24646/362186/691105/373544/116555/298441/25745/59325/156117/246097/25729/289054/24310/171495/361435/81709/360254/5054…
GO:0023061	signal release	434	0.32638148425036	1.36741515364605	0.00298764207118771	0.0617079895438698	0.0542030419107121	1753	tags=19%, list=13%, signal=17%	79208/29141/29527/290646/117101/29643/25265/24484/79240/25040/26989/24604/29200/63887/24599/60584/84685/170897/114850/60582/25624/25559/307309/140594/29595/25075/292483/25740/85264/84017/25366/288995/499497/78968/65206/84023/312502/24179/24923/286931/114700/64830/29560/25750/313210/252917/293631/24718/500865/117062/25531/312974/81632/499194/64519/25240/499073/289754/83781/64354/25099/304809/25248…
GO:0006081	aldehyde metabolic process	59	0.514298412466799	1.6735711623966	0.00305237283653274	0.0625847831957699	0.0549731996068594	2114	tags=34%, list=16%, signal=29%	266603/25659/29373/116676/171548/83731/315824/24767/83688/362757/312440/50672/114106/25644/727679/685750/84426/287479/24439/64533
GO:0002696	positive regulation of leukocyte activation	234	0.363139054179329	1.43762468459584	0.00304888100041622	0.0625847831957699	0.0549731996068594	2006	tags=26%, list=15%, signal=23%	58853/295338/171371/29434/24770/25670/308496/311658/690899/24482/353227/361749/84357/304883/499497/303836/65206/114639/25145/63995/301348/24483/54259/25443/25522/25660/306957/365395/25148/54260/25404/65248/289754/305341/361103/25156/294515/307366/305451/24518/100363332/64566/366126/499342/116996/500616/305549/308417/29376/680476/314596/680127/307390/361688/364712/29260/311245/171106/619549/114851…
GO:0001833	inner cell mass cell proliferation	15	-0.738284984982819	-1.84118923760071	0.00308340714905752	0.0629912049578368	0.0553301922096905	1327	tags=40%, list=10%, signal=36%	293452/290842/140583/362798/360254/499914
GO:0051899	membrane depolarization	71	-0.470458698177808	-1.63330632472941	0.0031016863292578	0.0631350499919214	0.0554565427595749	1876	tags=28%, list=14%, signal=24%	25283/114245/300160/114244/29884/363516/29232/361833/25591/25163/24323/25298/117018/170848/29717/25553/25349/81574/29161/315611
GO:0009268	response to pH	41	0.584864324682083	1.78676829127896	0.00314907355846058	0.063868213904085	0.0561005390160107	1604	tags=34%, list=12%, signal=30%	29553/25040/25559/116489/83731/79217/83810/312502/252919/288371/24767/24553/85496/58968
GO:0070885	negative regulation of calcineurin-NFAT signaling cascade	16	0.745320594543604	1.86198113501257	0.00317635667286325	0.0641898265760638	0.0563830370404503	1502	tags=44%, list=11%, signal=39%	295426/266766/29600/171009/63839/361697/29548
GO:0035773	insulin secretion involved in cellular response to glucose stimulus	77	0.48033684177223	1.65294176434807	0.00321477275496222	0.0647333094529668	0.0568604213365889	1122	tags=16%, list=8%, signal=14%	79208/290646/25559/85264/288995/312502/24179/29560/252917/293631/500865/25099
GO:0007188	adenylate cyclase-modulating G protein-coupled receptor signaling pathway	135	0.413272994116118	1.53433800989092	0.00326088082961021	0.0654272446455362	0.0574699598842581	1233	tags=24%, list=9%, signal=22%	293648/29412/25265/25040/79247/24695/29302/60399/84583/29600/24417/292661/25075/54223/25740/83633/266735/81752/690442/84023/24179/25521/302950/24953/59075/313210/25026/116744/171026/290595/64354/25248/309242
GO:0007076	mitotic chromosome condensation	16	-0.725637093306971	-1.87173572214159	0.00329566167436178	0.0658897768205142	0.0578762387316278	671	tags=62%, list=5%, signal=59%	307766/25508/300149/295107/305392/362438/362519/315508/680089/311336
GO:0032350	regulation of hormone metabolic process	33	0.61708419656554	1.81723568768529	0.00331606533314738	0.0660626065305745	0.0580280488308881	1644	tags=36%, list=12%, signal=32%	29141/29373/171548/24482/83731/315824/24483/29560/24211/25644/287478/84426
GO:0006312	mitotic recombination	23	-0.644222470202871	-1.75674849987511	0.00340327511678992	0.0673788820854111	0.0591842384846466	1063	tags=43%, list=8%, signal=40%	313961/81685/64012/298884/308755/497976/81709/360254/499870/361122
GO:0010569	regulation of double-strand break repair via homologous recombination	76	-0.469602329556964	-1.64240968814144	0.00340612362268721	0.0673788820854111	0.0591842384846466	2746	tags=41%, list=20%, signal=33%	65137/171073/287432/313702/291691/60421/682147/292907/317385/362594/498119/300711/25591/295602/81822/59102/499425/100310874/25515/316732/309595/294790/140583/308755/289777/288079/689055/501552/499870/497856/83508
GO:0015846	polyamine transport	10	-0.805638101118438	-1.81799238965102	0.00345267328894892	0.0678220927878149	0.0595735457438077	25	tags=30%, list=0%, signal=30%	501454/360539/117058
GO:0051302	regulation of cell division	142	-0.396782304900274	-1.53743578433895	0.00344514030327311	0.0678220927878149	0.0595735457438077	1693	tags=24%, list=13%, signal=21%	313445/310552/361634/498112/24924/25022/29220/24244/294562/261730/294335/83620/361308/25515/308761/303575/171103/315298/59325/100910940/361921/308755/360621/289054/309523/64022/315740/360254/360457/114592/360849/314818/308607/246334
GO:1903169	regulation of calcium ion transmembrane transport	108	0.439491811633334	1.59673271885827	0.00348371583101493	0.06819343393255	0.0598997242464624	2306	tags=30%, list=17%, signal=25%	295338/689560/171371/29481/29302/366232/308797/288995/65206/64553/294141/29526/292905/25404/312974/50688/171026/81751/24377/295462/89808/314622/81509/29715/59326/85383/83579/307350/29659/310738/24408/366602
GO:0002227	innate immune response in mucosa	11	0.804664644392624	1.86404834680745	0.00354785636422935	0.0684943541382836	0.0601640464297602	947	tags=45%, list=7%, signal=42%	499926/306945/684797/100364835/29526
GO:0010824	regulation of centrosome duplication	45	-0.558619958975329	-1.76854619170144	0.00353924870530864	0.0684943541382836	0.0601640464297602	2286	tags=42%, list=17%, signal=35%	291540/25498/301164/100362836/85252/305909/297408/501048/360592/294286/363018/286919/298884/310807/314859/301287/310344/117524/313506
GO:0044774	mitotic DNA integrity checkpoint signaling	73	-0.4699771203263	-1.62894790292944	0.00354071782023694	0.0684943541382836	0.0601640464297602	1980	tags=32%, list=15%, signal=27%	103690025/360748/58919/311743/114212/300711/288257/24571/59102/305073/363076/25515/313479/140583/308755/315969/360621/54237/81709/308768/298534/497672/312641
GO:0046890	regulation of lipid biosynthetic process	163	0.400058144648709	1.52369244314916	0.00351257735368161	0.0684943541382836	0.0601640464297602	1644	tags=21%, list=12%, signal=19%	24388/29527/25040/305150/170897/29373/59323/171548/24482/29595/686098/85264/315824/498795/78968/24179/24483/252917/305066/313977/25427/305795/25728/116486/25266/54286/24211/25664/304785/64194/25644/79131/288985/58852/84426
GO:0007056	spindle assembly involved in female meiosis	12	-0.774669527608672	-1.82349861104345	0.00356700845980538	0.0686282655040638	0.0602816714476122	1725	tags=67%, list=13%, signal=58%	363088/261730/291441/301701/361047/287598/362044/292263
GO:0046640	regulation of alpha-beta T cell proliferation	32	0.61002311998123	1.785730651694	0.00358294090753395	0.0686995290734667	0.0603442679163613	2053	tags=44%, list=15%, signal=37%	295338/171371/690899/25406/25145/301348/25660/171136/100363332/499342/314596/295248/25155/24780
GO:0030278	regulation of ossification	118	0.422152454270807	1.54045048261908	0.0036600687939975	0.0699396819206733	0.0614335929332627	1644	tags=28%, list=12%, signal=25%	25312/306862/25333/114506/266608/29373/287102/171009/65190/100362255/50566/114090/353227/85272/25366/499497/303743/313689/84023/114700/29560/25496/24831/29598/64566/304581/85496/25644/303554/287534/287644/29381/84426
GO:0032570	response to progesterone	60	0.513776670880536	1.68394490455644	0.00371090308280302	0.0706706898955504	0.0620756954582714	2613	tags=43%, list=19%, signal=35%	24770/102556347/394266/170897/59323/24482/78968/81752/84023/293050/24380/24718/25446/25404/83785/314322/313729/25513/58852/112400/29260/89829/192645/83805/309165/100360880
GO:0010594	regulation of endothelial cell migration	161	0.399765713844748	1.51954023971413	0.00373783829925358	0.0709431606932655	0.0623150282606713	1630	tags=24%, list=12%, signal=22%	29527/498335/687001/29302/114850/29600/24482/29369/287454/50566/192270/114505/499497/64535/310207/29279/24179/24483/100314007/104797378/29560/81679/317181/114111/171356/305066/25496/300455/25728/83785/24553/89805/25664/311494/64566/57027/54250/84580/315430
GO:0030101	natural killer cell activation	53	0.523482697515862	1.6713266771322	0.00383768511679902	0.0723493791482446	0.063550221927071	638	tags=13%, list=5%, signal=13%	295338/295518/29434/25670/65037/292483/50645
GO:0038066	p38MAPK cascade	64	0.495967780303398	1.63870925929285	0.00383257203633755	0.0723493791482446	0.063550221927071	1412	tags=23%, list=10%, signal=21%	295338/252834/114856/170897/29373/291752/65206/300084/308106/63995/24553/25252/299626/366126/79426
GO:0032467	positive regulation of cytokinesis	32	-0.603220016478877	-1.77503215161133	0.00389644823694317	0.0732115257362767	0.0643075139404668	1042	tags=28%, list=8%, signal=26%	83620/171103/315298/361921/360621/309523/315740/114592/360849
GO:0035630	bone mineralization involved in bone maturation	12	0.774881190934576	1.83799518893948	0.00398435220278885	0.0746136355842259	0.0655390986900847	2089	tags=67%, list=15%, signal=56%	29373/24482/171009/50566/85496/287534/287644/297096
GO:0009157	deoxyribonucleoside monophosphate biosynthetic process	10	-0.79734737634823	-1.79928364869648	0.00404495527374135	0.0753548306396984	0.066190149339324	1400	tags=60%, list=10%, signal=54%	287379/290741/497778/79127/29261/24834
GO:0009394	2'-deoxyribonucleotide metabolic process	32	-0.601292504271874	-1.76936026399721	0.00405075807283533	0.0753548306396984	0.066190149339324	2370	tags=53%, list=18%, signal=44%	290029/289801/24184/26956/171047/192252/301622/314004/287379/497811/311580/290741/497778/685579/79127/362720/29261
GO:0045600	positive regulation of fat cell differentiation	63	0.503254326770577	1.65821469249961	0.00410250545040027	0.0760655961067614	0.0668144712575176	2204	tags=38%, list=16%, signal=32%	29527/29373/24482/29595/353227/85272/81925/498795/685474/360757/310395/24539/289754/114634/25664/79426/294075/294925/60669/295248/306873/299638/100366024/679155
GO:0009130	pyrimidine nucleoside monophosphate biosynthetic process	15	-0.731107284944432	-1.82328896286912	0.00419338990896322	0.0772408672411652	0.0678468054986008	2523	tags=60%, list=19%, signal=49%	362638/288051/289801/24240/287379/290741/497778/79127/29261
GO:0035313	wound healing, spreading of epidermal cells	19	0.697486231801908	1.8072140243985	0.00418376430687437	0.0772408672411652	0.0678468054986008	2052	tags=53%, list=15%, signal=45%	25483/363060/114850/305156/102555469/24767/315346/57027/306873/289992
GO:0106057	negative regulation of calcineurin-mediated signaling	18	0.716696441417788	1.8268824377766	0.004250570922553	0.0780382596173293	0.0685472187304041	1502	tags=39%, list=11%, signal=35%	295426/266766/29600/171009/63839/361697/29548
GO:0051450	myoblast proliferation	26	0.630810694938247	1.75248174726702	0.00427884468997422	0.0783014640660429	0.0687784121604634	1580	tags=42%, list=12%, signal=37%	309374/24482/64535/291445/315870/114634/24553/314322/361597/24591/363412
GO:0046519	sphingoid metabolic process	20	0.68217675936402	1.7793462541573	0.00430391604557954	0.0785045465716423	0.0689567956995108	438	tags=15%, list=3%, signal=15%	296188/170897/192270
GO:1900744	regulation of p38MAPK cascade	38	0.571810167390564	1.72881135933209	0.00441738282111629	0.08005437641623	0.0703181346872433	1382	tags=34%, list=10%, signal=31%	295338/252834/114856/170897/29373/291752/65206/308106/63995/24553/25252/299626/366126
GO:0031103	axon regeneration	63	0.500733955503929	1.64991011081478	0.0044035986098778	0.08005437641623	0.0703181346872433	1653	tags=29%, list=12%, signal=25%	25239/303311/84468/64133/24225/114505/83613/24588/102555469/25728/116640/310753/85496/57027/308739/100314163/25353/112400
GO:0002455	humoral immune response mediated by circulating immunoglobulin	20	-0.666785671933351	-1.77749583135172	0.00449715309252392	0.0812379616520881	0.0713577718658052	1684	tags=40%, list=12%, signal=35%	64459/116689/312705/408246/192262/305000/289335/548326
GO:0002251	organ or tissue specific immune response	18	0.713404480327132	1.81849112235376	0.00454625560305587	0.0818617435191277	0.0719056891603438	1200	tags=39%, list=9%, signal=35%	171371/499926/306945/684797/100364835/29526/310677
GO:0031943	regulation of glucocorticoid metabolic process	11	0.80072385910091	1.85491930856856	0.00466675120617931	0.0832311373851281	0.073108536857372	1644	tags=55%, list=12%, signal=48%	29141/29373/171548/315824/24211/84426
GO:0006221	pyrimidine nucleotide biosynthetic process	28	-0.60504449833982	-1.71984238470423	0.00465829423963679	0.0832311373851281	0.073108536857372	2523	tags=46%, list=19%, signal=38%	362638/288051/289801/619580/24240/313560/301622/314004/287379/290741/497778/79127/29261
GO:0007162	negative regulation of cell adhesion	234	0.357678195916803	1.41600579082241	0.00465452207886258	0.0832311373851281	0.073108536857372	1491	tags=21%, list=11%, signal=19%	79208/295338/171371/29496/25239/84586/29354/363060/311550/308496/114856/501043/690899/29373/60582/291610/29692/287454/58834/24936/171577/114505/304883/25406/303836/361945/288038/310207/25145/295953/192248/306957/306759/25496/293410/65248/171136/83781/83785/116640/54286/89805/29146/25252/366126/499342/500616/25644/305549/25513
GO:0008212	mineralocorticoid metabolic process	13	0.75862268608466	1.83271738704367	0.00470469227289621	0.0836422822440852	0.0734696781323699	1644	tags=77%, list=12%, signal=68%	29373/171548/24298/83731/315824/24767/25116/50672/25644/84426
GO:0045939	negative regulation of steroid metabolic process	20	0.676402313837993	1.76428455955171	0.00473791463906277	0.0839672064424437	0.0737550849341733	1644	tags=50%, list=12%, signal=44%	24388/29373/171548/315824/305066/25728/24211/64194/288985/84426
GO:0060074	synapse maturation	44	0.56453592846106	1.7458755991824	0.00481311963333361	0.0850317801888938	0.0746901848429923	908	tags=23%, list=7%, signal=21%	288979/307940/59323/25393/432361/304554/304883/83613/24718/500865
GO:0046165	alcohol biosynthetic process	114	0.420781181675895	1.53496032040391	0.00486932071240966	0.0856805819198082	0.0752600790766635	1747	tags=26%, list=13%, signal=23%	296188/25265/170897/29373/171548/85264/315824/78968/688862/114700/308451/78975/120102490/114100/54260/25315/65248/25427/25728/81681/116486/54286/29244/140910/64194/24377/25644/288985/84426/309262
GO:0006813	potassium ion transport	149	0.396488526558357	1.49187919178059	0.00488034642476658	0.0856805819198082	0.0752600790766635	1329	tags=26%, list=10%, signal=24%	29712/29719/29553/117101/296395/65195/367302/24214/24520/25559/83588/64358/25177/29595/116489/117052/83731/27150/170899/117023/681190/65206/306607/308022/64553/25722/29132/60338/295365/288371/25404/171026/25240/59266/29639/24211/316008/24784/25252
GO:0050866	negative regulation of cell activation	150	0.397332241239239	1.49613936192187	0.00495883890205446	0.0867874048340871	0.0762322897944952	1819	tags=27%, list=13%, signal=24%	295338/295518/29141/171371/84586/29354/65037/308496/501043/690899/29692/287454/24936/25406/303836/25145/54259/295953/306957/252917/65248/171136/25728/54355/83781/25266/54286/361697/25248/25252/25267/499342/500616/305549/89808/311414/310611/58852/310663/316256/307390
GO:1905168	positive regulation of double-strand break repair via homologous recombination	40	-0.535037483979981	-1.63568411678654	0.00499138332345708	0.087085687922925	0.0764942955879921	2746	tags=42%, list=20%, signal=34%	65137/171073/287432/291691/60421/292907/317385/362594/300711/25591/81822/309595/294790/308755/689055/501552/83508
GO:0060562	epithelial tube morphogenesis	319	0.331057997551853	1.35511987686537	0.00504160503848432	0.0876895885641018	0.0770247496184275	1761	tags=22%, list=13%, signal=20%	689560/306349/306862/25483/24695/25333/500863/94203/364634/29373/24482/114500/287454/50566/311331/85272/84017/315824/58834/304883/116466/25406/499497/292949/100361818/310207/24179/29560/25443/114490/298555/691246/500308/25026/294981/171356/306141/25496/316526/83785/25099/116640/114634/24553/304809/29748/406168/307721/64566/361095/25252/361096/25267/308739/287478/305897/361419/59112/54250/685072/3…
GO:0051056	regulation of small GTPase mediated signal transduction	225	0.355659940695048	1.40208201998437	0.00529556037736548	0.091822401851973	0.0806549286845008	1714	tags=21%, list=13%, signal=19%	286965/498335/29412/29434/360814/59109/24482/291610/305156/314618/171381/58834/304883/303836/305675/312664/303222/307500/312108/25443/116479/313210/294981/24718/315055/116744/306141/25496/54260/25728/24553/303185/260326/361674/292947/303298/64566/293024/306279/309696/24629/362963/361442/314596/309429/84426/112400/171565
GO:0010165	response to X-ray	39	-0.548585741865796	-1.67023550792211	0.00534014670043777	0.0923105974247981	0.081083749738145	2045	tags=44%, list=15%, signal=37%	25412/25019/58919/492821/310552/363247/499966/81653/300711/64709/25402/83580/308755/81709/360254/29216/499870
GO:0045833	negative regulation of lipid metabolic process	77	0.463908617202472	1.59640873139301	0.00537840922483169	0.092403373165457	0.0811652420602316	1644	tags=26%, list=12%, signal=23%	24388/25239/170897/29373/171548/315824/498795/78968/305066/313977/65248/246247/25728/25266/24211/25248/291541/64194/288985/84426
GO:0031109	microtubule polymerization or depolymerization	133	-0.395999657483603	-1.51611198424797	0.00536455253717154	0.092403373165457	0.0811652420602316	2710	tags=35%, list=20%, signal=29%	309692/102554838/252921/114764/29456/313861/362203/692032/295930/84488/311349/314814/29213/260321/299730/689074/83571/307347/361828/500693/361301/305909/367171/25595/83836/171529/309098/311191/311546/286919/362186/291441/108348065/303575/361047/287598/306575/54252/290396/29332/54237/313170/29431/114592/292263/691380/29161
GO:0034284	response to monosaccharide	255	0.344298349032436	1.37326045222851	0.00544634842128189	0.093285321435249	0.0819399274678097	1955	tags=20%, list=14%, signal=17%	79208/29527/290646/25040/24770/25659/24599/63997/25559/24482/85264/25366/288995/499497/78968/84023/312502/24179/64830/29560/78975/252917/293631/500865/117062/83584/65248/24533/289754/309957/25099/312670/24553/294515/89805/287545/308051/286900/24954/25513/29376/287822/58968/366949/266777/29715/50683/364712/301010/24464
GO:0098528	skeletal muscle fiber differentiation	14	0.737552727018607	1.81835514939387	0.00550723339788155	0.0937373298725749	0.0823369624782431	117	tags=21%, list=1%, signal=21%	312495/316088/687001
GO:0048679	regulation of axon regeneration	35	0.58533750960611	1.73791210829831	0.00552279391025673	0.0937373298725749	0.0823369624782431	2423	tags=40%, list=18%, signal=33%	303311/64133/24225/114505/102555469/310753/57027/308739/100314163/25353/112400/361092/303313/170845
GO:0060348	bone development	223	0.35669409137232	1.40451864662732	0.00550061262715568	0.0937373298725749	0.0823369624782431	1563	tags=20%, list=12%, signal=18%	312495/306862/25483/298101/24695/25546/304802/89803/500689/29373/64133/24482/171009/171052/29369/50566/353227/306375/294103/25322/499497/303743/313689/84023/25358/171396/315879/114490/100270678/497988/25446/81518/25266/115769/293617/293024/64194/304581/85496/25644/287534/287644/685072/288985
GO:0060439	trachea morphogenesis	10	0.790613530326683	1.7936045276401	0.00555896342060546	0.0940670376414503	0.0826265710710159	819	tags=20%, list=6%, signal=19%	500863/315196
GO:0043524	negative regulation of neuron apoptotic process	167	0.379576872665676	1.4528957558479	0.00557923613914637	0.0941265724616346	0.0826788652451974	1914	tags=24%, list=14%, signal=21%	58853/306862/29496/24770/25550/25730/266608/59109/54278/246274/24225/24336/83613/499497/290655/24179/312401/29560/301361/365395/83725/83785/114634/316516/293485/619558/266668/252835/305897/89808/54250/29619/89811/24888/315151/171565/246294/301965/24451/298653
GO:0051988	regulation of attachment of spindle microtubules to kinetochore	18	-0.697108191619265	-1.84591636026336	0.00565507639912515	0.0943856607574457	0.082906443130334	2068	tags=56%, list=15%, signal=47%	301164/311325/114482/315298/361921/252918/25203/54237/362044/114592
GO:0006670	sphingosine metabolic process	18	0.705642595867086	1.79870582751393	0.00572899792066376	0.0943856607574457	0.082906443130334	438	tags=17%, list=3%, signal=16%	296188/170897/192270
GO:0032891	negative regulation of organic acid transport	18	0.705209698558867	1.79760235825687	0.00572899792066376	0.0943856607574457	0.082906443130334	1583	tags=44%, list=12%, signal=39%	84583/60582/287532/25075/81632/64354/54286/29376
GO:0045740	positive regulation of DNA replication	43	-0.536374249068939	-1.68562190516229	0.00561939701087303	0.0943856607574457	0.082906443130334	2773	tags=40%, list=21%, signal=32%	307766/315305/289144/25498/360908/292071/303238/25737/304859/59325/312046/362817/54237/303348/140589/314818/308607
GO:0042471	ear morphogenesis	101	0.438524890881651	1.57936422046725	0.00566793164243037	0.0943856607574457	0.082906443130334	1621	tags=23%, list=12%, signal=20%	58853/24388/266603/306862/313255/114500/364786/315870/25443/298555/306141/312974/25646/691889/114634/114102/64566/309696/501699/64194/85496/288985/353305
GO:1902806	regulation of cell cycle G1/S phase transition	141	-0.390204460486231	-1.51329193772939	0.00563408505041932	0.0943856607574457	0.082906443130334	1980	tags=27%, list=15%, signal=23%	103690025/83571/54320/301056/360748/24708/58919/305909/361178/170724/116689/687827/500870/25164/24571/310483/303378/294335/59102/307403/25163/497913/310807/311598/25729/24296/312299/494444/680111/140589/685579/313506/54238/362720/362485/360849/314818/246334
GO:1905037	autophagosome organization	146	0.395953807866381	1.48527484693534	0.00569503160618526	0.0943856607574457	0.082906443130334	4090	tags=40%, list=30%, signal=28%	499973/301510/100912108/362246/314979/300084/84480/298033/65248/497918/641386/308865/293485/619558/361370/302559/305831/689161/303630/362645/362164/500249/367242/314265/311245/293344/25155/292708/311866/293524/362652/289021/300240/690516/59319/313155/64862/54350/363278/288762/65052/310815/316457/305482/308901/360827/361321/312647/313264/170915/287541/308869/58974/365793/498840/116723/29448/305234…
GO:1903034	regulation of response to wounding	139	0.394789240411523	1.47545559726476	0.00570037586630437	0.0943856607574457	0.082906443130334	1653	tags=28%, list=12%, signal=25%	24770/303311/25268/64133/316521/24225/691992/287454/79107/361749/24936/114505/287527/84023/25048/25145/29560/171356/102555469/25404/25728/289754/25099/25266/54286/65129/89805/310753/25267/57027/308739/54250/89811/100314163/309429/25353/301261/84426/112400
GO:0033594	response to hydroxyisoflavone	10	-0.786503139228058	-1.77481268520968	0.00582617764964659	0.0954270146813835	0.0838211472197121	2026	tags=70%, list=15%, signal=60%	29468/83571/24646/24296/497672/29680/25295
GO:0033146	regulation of intracellular estrogen receptor signaling pathway	32	-0.588386572959636	-1.7313833361767	0.00582533041784281	0.0954270146813835	0.0838211472197121	1140	tags=22%, list=8%, signal=20%	25591/108348065/294790/25429/29431/497672/246334
GO:0033147	negative regulation of intracellular estrogen receptor signaling pathway	12	-0.760421597223798	-1.7899603339574	0.00594436082556253	0.0960671956244605	0.0843834691288286	409	tags=25%, list=3%, signal=24%	25429/497672/246334
GO:1900745	positive regulation of p38MAPK cascade	26	0.618792489478412	1.71909346474063	0.00593281837735756	0.0960671956244605	0.0843834691288286	1382	tags=31%, list=10%, signal=28%	252834/170897/29373/65206/308106/24553/299626/366126
GO:0010828	positive regulation of D-glucose transmembrane transport	47	0.539525599993638	1.68429891254215	0.00595076256271133	0.0960671956244605	0.0843834691288286	1798	tags=30%, list=13%, signal=26%	58853/29496/25040/59323/24482/686098/445541/65248/309957/312670/24553/24954/29376/301965
GO:1904062	regulation of monoatomic cation transmembrane transport	174	0.380060522119217	1.4589591228149	0.00594600937306492	0.0960671956244605	0.0843834691288286	1974	tags=24%, list=15%, signal=20%	29712/295338/689560/171371/29481/296395/29302/366232/308797/24214/25177/288995/117023/681190/65206/64553/60338/295365/294141/298296/29526/292905/25404/312974/50688/171026/362524/81751/29639/25252/24377/295462/89808/314622/81509/29715/56817/59326/192107/85383/83579
GO:0022412	cellular process involved in reproduction in multicellular organism	331	-0.31534002796035	-1.33603758506627	0.0058900473904142	0.0960671956244605	0.0843834691288286	2964	tags=29%, list=22%, signal=23%	56718/117056/24842/308690/171379/24185/312516/315036/171500/299208/298894/499980/29699/315509/171115/314642/303233/171049/306011/361798/81517/295247/24361/25636/361722/100361558/29479/298557/89830/313481/500061/64515/303250/84476/444985/58844/100362836/81685/500693/192209/301737/296136/363088/24326/290744/315423/689388/24924/305918/300442/297408/619374/500392/301121/84397/64558/300711/680018/2617…
GO:0032418	lysosome localization	65	0.490855948958032	1.62846319168792	0.00598661052995658	0.0963689912816506	0.0846485602908655	3045	tags=42%, list=23%, signal=32%	58853/295518/29434/140594/282829/25531/81511/290595/317676/303185/361597/313873/24451/25155/25558/364298/84477/313667/303584/170845/29457/65081/64630/687536/497934/25159/500282
GO:0051293	establishment of spindle localization	50	-0.498735560004524	-1.63027055905851	0.00601641280719151	0.0965720204308625	0.0848268969627483	3141	tags=50%, list=23%, signal=39%	312965/29167/291975/29271/114764/362021/306594/24392/24511/24917/680531/367171/83836/303037/286919/25515/291441/301701/361047/25745/287598/252918/297176/301287/311336
GO:0009262	deoxyribonucleotide metabolic process	34	-0.580854424616665	-1.73399527185082	0.00610928697524258	0.0975056085991841	0.0856469418060323	2370	tags=47%, list=18%, signal=39%	289801/24184/26956/171047/192252/301622/314004/287379/497811/311580/290741/497778/685579/79127/362720/29261
GO:0045739	positive regulation of DNA repair	110	-0.403880386180508	-1.50678496550252	0.00609585371112803	0.0975056085991841	0.0856469418060323	2746	tags=30%, list=20%, signal=24%	65137/171073/300985/64046/689582/287432/313702/291691/25459/60421/292907/317385/362594/360748/498119/300711/25591/295602/81822/64012/25737/316732/309595/294790/58921/304859/308755/689055/501552/304368/316767/83508/497672
GO:0001974	blood vessel remodeling	49	0.507206272592256	1.59161650805963	0.00615993214546569	0.0980354073462499	0.0861123062410709	1357	tags=33%, list=10%, signal=29%	24599/60584/363443/304825/24482/25366/499497/25443/29452/171356/312974/83785/316516/29146/25307/309696
GO:0046697	decidualization	35	0.580211305718614	1.72269201449007	0.00624471806947418	0.098547264366028	0.086561911028075	783	tags=26%, list=6%, signal=24%	29527/394266/60584/363443/89803/24336/291966/114700/114490
GO:0043542	endothelial cell migration	212	0.360711011381765	1.41760755416004	0.0062173300686692	0.098547264366028	0.086561911028075	1299	tags=20%, list=10%, signal=19%	29527/498335/79240/687001/311723/29302/114850/29600/24482/29369/287454/50566/192270/114505/499497/64535/362930/310207/29279/24179/24483/100314007/104797378/29560/29583/81679/192248/317181/114111/171356/25148/305066/25496/300455/29591/25728/83785/24553/293485/89805/25664/311494/64566
GO:0001818	negative regulation of cytokine production	225	0.351935961316744	1.38740135474299	0.00623997972283558	0.098547264366028	0.086561911028075	1931	tags=22%, list=14%, signal=19%	295338/171371/291091/25239/287561/687001/689932/65037/501043/690899/309157/24482/361749/114505/100360982/303836/300084/84023/25145/54259/54281/306957/117022/313974/315911/303414/499194/24553/310677/291541/29598/25664/313729/499342/79426/500616/286900/366251/89808/29548/310611/362615/294075/314870/316256/25493/29260/24451/79114/60669
GO:2000562	negative regulation of CD4-positive, alpha-beta T cell proliferation	10	0.788107811292169	1.78791999425823	0.0062952398324626	0.0985613265833026	0.0865742629934839	1402	tags=50%, list=10%, signal=45%	171371/690899/25406/171136/499342
GO:0090128	regulation of synapse maturation	27	0.611119974405027	1.71531183271424	0.00628018431845035	0.0985613265833026	0.0865742629934839	2173	tags=30%, list=16%, signal=25%	288979/307940/432361/83613/24718/305897/315711/286930
GO:0009116	nucleoside metabolic process	43	-0.532766349189405	-1.67428363700507	0.00629824069836341	0.0985613265833026	0.0865742629934839	2714	tags=37%, list=20%, signal=30%	314642/290029/289801/117260/298227/171047/301622/29443/497811/58813/298881/290741/54237/79127/289095/24834
GO:1901861	regulation of muscle tissue development	40	0.55155254024563	1.68019829821775	0.00635195707675858	0.0991258190478603	0.087070101683755	1019	tags=25%, list=8%, signal=23%	29496/500267/25546/24225/171009/499497/24483/291445/25285/65248
GO:0045844	positive regulation of striated muscle tissue development	18	0.702128011776138	1.7897470388542	0.00646821378906264	0.100105854178936	0.0879309445936658	1019	tags=39%, list=8%, signal=36%	29496/500267/25546/171009/499497/24483/65248
GO:0048636	positive regulation of muscle organ development	18	0.702128011776138	1.7897470388542	0.00646821378906264	0.100105854178936	0.0879309445936658	1019	tags=39%, list=8%, signal=36%	29496/500267/25546/171009/499497/24483/65248
GO:1901863	positive regulation of muscle tissue development	18	0.702128011776138	1.7897470388542	0.00646821378906264	0.100105854178936	0.0879309445936658	1019	tags=39%, list=8%, signal=36%	29496/500267/25546/171009/499497/24483/65248
GO:2001014	regulation of skeletal muscle cell differentiation	21	0.661826559923163	1.74918291780117	0.00660568052163687	0.101576602385501	0.0892228198803151	1615	tags=33%, list=12%, signal=29%	312495/687001/302920/499497/114634/295462/84580
GO:0006766	vitamin metabolic process	30	0.590245704419588	1.70396454771387	0.00661858224140569	0.101576602385501	0.0892228198803151	932	tags=17%, list=7%, signal=16%	312495/24388/102556347/114700/80848
GO:0071805	potassium ion transmembrane transport	124	0.414801350376782	1.5244622359195	0.00665364714807128	0.101576602385501	0.0892228198803151	1329	tags=28%, list=10%, signal=26%	29712/29719/29553/117101/296395/65195/367302/24214/24520/25559/83588/64358/25177/116489/117052/83731/27150/170899/117023/681190/65206/306607/308022/64553/29132/295365/288371/25404/25240/59266/29639/24211/316008/24784/25252
GO:0031100	animal organ regeneration	130	-0.379133690317413	-1.45004540901049	0.00665232276413589	0.101576602385501	0.0892228198803151	2205	tags=33%, list=16%, signal=28%	24240/25135/29562/89830/60421/25498/116568/503018/29610/50719/58919/54232/689890/24614/25151/29199/116680/140638/313641/58935/261730/25262/25737/246097/25729/24310/362817/24638/312299/291234/25291/29216/140589/24689/89807/114494/29261/24586/24772/29395/498072/24255/306071
GO:0019216	regulation of lipid metabolic process	273	0.34808356557887	1.39774991351718	0.0066180666753831	0.101576602385501	0.0892228198803151	1644	tags=19%, list=12%, signal=17%	24388/29141/29527/25239/25040/305150/170897/29373/59323/171548/24482/29595/83731/686098/85264/315824/288995/498795/78968/24179/24483/78975/252917/85239/305066/313977/24831/25404/65248/25427/305795/246247/25728/116486/25099/25266/54286/24211/25248/291541/25664/29702/304785/64194/25644/25757/305831/79131/288985/29376/58852/84426
GO:0006298	mismatch repair	21	-0.644213908411677	-1.73171887371885	0.00670267863314402	0.101772023137846	0.0893944734912637	2544	tags=57%, list=19%, signal=46%	288479/25459/100360342/81685/170841/59102/25737/296883/287524/294252/305000/81709
GO:0051251	positive regulation of lymphocyte activation	212	0.359778553679992	1.41394296106401	0.00668782630144873	0.101772023137846	0.0893944734912637	2006	tags=25%, list=15%, signal=22%	295338/171371/29434/24770/25670/308496/311658/690899/24482/353227/84357/304883/499497/303836/114639/25145/63995/301348/24483/54259/25443/25522/25660/306957/365395/25148/54260/25404/65248/289754/305341/361103/25156/294515/307366/305451/100363332/366126/499342/500616/305549/29376/680476/314596/680127/307390/361688/364712/29260/311245/171106/114851/295248/25155
GO:0016202	regulation of striated muscle tissue development	38	0.556042507189568	1.68113940171377	0.00674971979285275	0.102210042577485	0.089779220850883	1019	tags=24%, list=8%, signal=22%	29496/500267/25546/24225/171009/499497/24483/291445/65248
GO:0048634	regulation of muscle organ development	40	0.548466630646776	1.67079767057466	0.0067825937982277	0.10243175257646	0.0899739664009379	1019	tags=22%, list=8%, signal=21%	29496/500267/25546/24225/171009/499497/24483/291445/65248
GO:0044771	meiotic cell cycle phase transition	14	-0.711606652182952	-1.74591109765409	0.00691174377639372	0.102784774087546	0.0902840533103022	2240	tags=64%, list=17%, signal=54%	171102/64515/307511/363088/287101/301701/171103/315852/311327
GO:1990166	protein localization to site of double-strand break	24	-0.629803213009758	-1.74369400805543	0.00691574307673411	0.102784774087546	0.0902840533103022	1185	tags=38%, list=9%, signal=34%	300711/25591/25515/309595/294790/685055/315969/287524/54237
GO:0048247	lymphocyte chemotaxis	30	0.588029786291113	1.69756747289691	0.00690791635049774	0.102784774087546	0.0902840533103022	1702	tags=43%, list=13%, signal=38%	498335/171371/287561/24770/246211/291044/64204/290595/64566/57027/89808/306748/498185
GO:0030500	regulation of bone mineralization	72	0.480378622616609	1.63023132426494	0.00689797536249652	0.102784774087546	0.0902840533103022	1765	tags=33%, list=13%, signal=29%	25312/306862/25333/114506/266608/29373/171009/100362255/50566/85272/25366/499497/303743/114700/29560/29598/304581/85496/25644/303554/287534/287644/84426/29715
GO:0097006	regulation of plasma lipoprotein particle levels	50	0.511131432349111	1.6112191517095	0.0068681953921956	0.102784774087546	0.0902840533103022	1038	tags=22%, list=8%, signal=20%	29302/29354/301265/291437/25559/29692/85264/313210/298296/24539/25728
GO:0061640	cytoskeleton-dependent cytokinesis	100	-0.417046234471985	-1.52861569620473	0.0068511101655822	0.102784774087546	0.0902840533103022	1370	tags=22%, list=10%, signal=20%	361833/64041/305227/303240/83620/361308/309891/25515/315298/310621/361921/84393/306575/79433/29332/294074/309523/363031/293733/315740/311336/114592
GO:0098761	cellular response to interleukin-7	22	-0.627360291900361	-1.69801091561734	0.00694878066498323	0.103003297561678	0.090475999881798	3370	tags=64%, list=25%, signal=48%	114499/192277/171374/140931/500538/84598/25647/25459/688621/63868/29468/361680/25124/367264
GO:0000910	cytokinesis	151	-0.378208153468758	-1.47381079577212	0.00698399807827668	0.103252897904627	0.0906952437422745	1230	tags=21%, list=9%, signal=19%	64041/24244/305227/303240/261730/83620/361308/309891/25515/308761/25745/171103/315298/310621/361921/360621/84393/306575/79433/29332/294074/309523/363031/293733/315740/360254/311336/114592/360849/314818/308607
GO:0010830	regulation of myotube differentiation	32	0.588956684791842	1.72406253157296	0.00713032007727531	0.105139470325808	0.0923523705546806	1615	tags=38%, list=12%, signal=33%	312495/309374/500267/687001/25546/24225/171009/25496/25334/289754/304581/84580
GO:0021953	central nervous system neuron differentiation	188	0.358822861890407	1.38834537815886	0.00728037547778995	0.10707107181734	0.0940490499858894	1165	tags=18%, list=9%, signal=17%	286895/306862/84394/24604/29200/307940/114501/114850/312213/29373/54278/246274/59323/499211/114500/364910/313713/303836/312401/312108/140587/301361/306759/293631/305066/25496/365963/499073/314988/29532/310062/24553/361103/680427
GO:0048710	regulation of astrocyte differentiation	27	0.603869395909446	1.6949606682811	0.00742925645729337	0.108975359731264	0.0957217377265118	959	tags=26%, list=7%, signal=24%	60584/29373/114125/84017/252917/365395/25496
GO:0010894	negative regulation of steroid biosynthetic process	18	0.697822173310649	1.77877131717077	0.00750311750821876	0.109203404562624	0.0959220476643838	1644	tags=56%, list=12%, signal=49%	24388/29373/171548/315824/305066/25728/24211/64194/288985/84426
GO:0007422	peripheral nervous system development	72	0.478824666398769	1.62495775882387	0.0074881710589992	0.109203404562624	0.0959220476643838	1653	tags=26%, list=12%, signal=23%	306862/29496/192110/312213/114090/24179/116690/114490/309368/64204/114507/25148/65129/29748/313058/307393/50672/302993/112400
GO:0048659	smooth muscle cell proliferation	177	0.371864852647223	1.42840220793654	0.00748487080348306	0.109203404562624	0.0959220476643838	2017	tags=25%, list=15%, signal=22%	58853/29527/25239/24484/29302/25670/29373/24482/78969/287454/171569/292661/25075/114505/499497/287527/65206/25358/24179/171396/29560/192248/25285/25404/25728/81518/289754/83785/54286/65204/25664/85496/25513/89808/24629/54250/100314163/301965/314856/29260/24451/311245/114851/85383/56761
GO:0060623	regulation of chromosome condensation	11	-0.752926617922902	-1.73522802140467	0.0075760797074375	0.109980402574635	0.0966045469018551	2946	tags=91%, list=22%, signal=71%	117056/307766/306594/100361558/295107/25203/305392/362438/362519/680089
GO:0014823	response to activity	133	0.402115764475853	1.49260607210182	0.0077075272442988	0.111600226954821	0.0980273676648746	1653	tags=24%, list=12%, signal=21%	313776/689560/24770/29302/684425/24599/60582/59323/302948/24482/24225/686098/25366/100361818/361945/25358/24179/29560/78975/65248/171026/314322/170917/89805/315346/360543/57027/25644/24954/29381/84580/112400
GO:0051653	spindle localization	56	-0.475767400850224	-1.58835833771716	0.00774779258044961	0.111894855313537	0.0982861632178265	2819	tags=46%, list=21%, signal=37%	312965/29167/291975/29271/114764/362021/306594/24392/24511/24917/680531/367171/83836/303037/286919/25515/291441/301701/361047/25745/287598/252918/297176/289054/301287/311336
GO:0035112	genitalia morphogenesis	14	-0.707158809844201	-1.73499841537938	0.00780026115314015	0.112076386594223	0.0984456165995989	145	tags=21%, list=1%, signal=21%	306782/83820/246334
GO:0071333	cellular response to glucose stimulus	165	0.375676377726696	1.44083754395966	0.00779618208528256	0.112076386594223	0.0984456165995989	1194	tags=15%, list=9%, signal=13%	79208/290646/24770/63997/25559/24482/85264/288995/499497/84023/312502/24179/64830/29560/78975/252917/293631/500865/65248/289754/309957/25099/24553/294515
GO:0070424	regulation of nucleotide-binding domain, leucine rich repeat containing receptor signaling pathway	11	0.77928470812372	1.80525437770018	0.00787889281799035	0.112344212820989	0.0986808697054202	750	tags=36%, list=6%, signal=34%	295338/309157/24472/108348108
GO:0070432	regulation of nucleotide-binding oligomerization domain containing 2 signaling pathway	11	0.77928470812372	1.80525437770018	0.00787889281799035	0.112344212820989	0.0986808697054202	750	tags=36%, list=6%, signal=34%	295338/309157/24472/108348108
GO:0048662	negative regulation of smooth muscle cell proliferation	56	0.497548297689679	1.60404786658521	0.00785552527041676	0.112344212820989	0.0986808697054202	1491	tags=30%, list=11%, signal=27%	25239/24484/25670/29373/78969/292661/114505/499497/25358/24179/25285/25404/25728/54286/65204/25664/25513
GO:0050870	positive regulation of T cell activation	151	0.387560872554165	1.46226887949816	0.00795558357773258	0.113150553265067	0.0993891427379356	2006	tags=26%, list=15%, signal=22%	295338/171371/29434/24770/25670/308496/690899/24482/353227/304883/303836/114639/25145/63995/301348/24483/25522/25660/306957/25148/54260/25404/65248/289754/305341/361103/25156/294515/307366/100363332/499342/500616/314596/307390/364712/311245/171106/295248/25155
GO:0071103	DNA conformation change	15	-0.714175232577816	-1.781062568967	0.00798069215701623	0.113221031661912	0.0994510495270922	665	tags=47%, list=5%, signal=44%	361100/362361/25459/308755/29395/498072/360243
GO:0090266	regulation of mitotic cell cycle spindle assembly checkpoint	17	-0.668721039655954	-1.75288285410257	0.0080332672781937	0.113394209972091	0.0996031658296008	1039	tags=59%, list=8%, signal=54%	293155/680006/286919/291441/301701/361047/298884/297176/25203/311327
GO:1903504	regulation of mitotic spindle checkpoint	17	-0.668721039655954	-1.75288285410257	0.0080332672781937	0.113394209972091	0.0996031658296008	1039	tags=59%, list=8%, signal=54%	293155/680006/286919/291441/301701/361047/298884/297176/25203/311327
GO:0032253	dense core granule localization	22	0.641326453939741	1.71939291926456	0.00826261152590542	0.115707244742016	0.101634888488237	2449	tags=41%, list=18%, signal=34%	26989/363288/286931/64830/500865/25531/303599/25558/64829
GO:0051055	negative regulation of lipid biosynthetic process	47	0.530523004391794	1.65619447786394	0.00824597725138555	0.115707244742016	0.101634888488237	1644	tags=30%, list=12%, signal=26%	24388/170897/29373/171548/315824/498795/305066/313977/25728/25266/24211/64194/288985/84426
GO:0048477	oogenesis	99	-0.402085835568559	-1.4691430820049	0.00827951448670173	0.115707244742016	0.101634888488237	2946	tags=39%, list=22%, signal=31%	117056/24185/29699/171115/314642/306011/361798/81517/25636/100361558/313481/64515/303250/444985/58844/81685/192209/363088/24326/689388/24924/500392/84397/300711/680018/261730/171103/59325/25203/289054/365868/362817/54237/24323/307169/360254/292206/292263/362085
GO:0001763	morphogenesis of a branching structure	192	0.361480497040235	1.40376469192912	0.00823353069736507	0.115707244742016	0.101634888488237	1676	tags=26%, list=12%, signal=23%	114028/306349/25483/305589/25333/500863/94203/364634/25546/29373/24482/114500/50566/311331/85272/84017/116466/25406/100361818/310207/24179/171396/25443/25026/294981/171356/305066/102555469/306141/25496/316526/83785/25099/25266/116640/114634/24553/304809/29748/406168/64566/25252/25267/305897/54250/302993/84584/353305/84426/497985
GO:0032456	endocytic recycling	86	0.442712233045286	1.54406547974582	0.00836282308288291	0.116581489031355	0.102402806876205	3062	tags=28%, list=23%, signal=22%	366915/259242/303337/25132/360576/303222/84016/298033/171026/84011/307393/289051/364033/294988/360703/117552/619382/293692/362721/304743/289831/367328/310815/56084
GO:0035270	endocrine system development	113	0.399844385252487	1.4518197912597	0.0084227054073183	0.117125641035431	0.102880778920032	1852	tags=26%, list=14%, signal=22%	266603/25040/29373/116676/171548/78974/79107/84017/315824/25366/25443/246060/114490/117062/29591/25334/25099/114634/29702/64566/25267/25644/287478/24954/24629/54250/84426/500057/364712
GO:0080184	response to phenylpropanoid	12	-0.74560544881373	-1.75508452552052	0.00847186516650498	0.117518366680062	0.1032257411321	2026	tags=58%, list=15%, signal=50%	29468/83571/24646/24296/497672/29680/25295
GO:0034143	regulation of toll-like receptor 4 signaling pathway	28	0.611260871443543	1.74275638091951	0.00864377782826716	0.119313866926793	0.104802872000301	1855	tags=39%, list=14%, signal=34%	295338/499926/252917/60350/25404/113894/305549/25513/680127/58852/29260
GO:0051602	response to electrical stimulus	60	0.489338221884407	1.60384589657352	0.00863995772933246	0.119313866926793	0.104802872000301	1086	tags=27%, list=8%, signal=25%	79240/140939/84394/684425/307940/59109/24482/24225/29560/60350/24718/171043/25531/29591/171026/289754
GO:0008156	negative regulation of DNA replication	18	-0.682247587551512	-1.80656603774263	0.0086916940031608	0.119681217916072	0.105125545631625	1611	tags=50%, list=12%, signal=44%	25459/292071/303378/363076/685055/291137/297758/83508/292263
GO:0051249	regulation of lymphocyte activation	337	0.327641285263571	1.34620223231208	0.00874561402779097	0.120129241095672	0.105519080072794	1890	tags=22%, list=14%, signal=20%	312495/295338/295518/29141/171371/29434/24770/84586/29354/500561/25670/65037/308496/311658/501043/690899/24482/29692/353227/84357/304883/25406/499497/303836/291044/114639/25145/63995/301348/24483/54259/295953/25443/25522/25660/306957/365395/25148/54260/25404/81511/65248/171136/289754/54355/83781/305341/361103/25156/294515/361697/307366/305451/100363332/25252/366126/499342/500616/305549/29376/6804…
GO:0002313	mature B cell differentiation involved in immune response	24	0.63870651116016	1.7569723927611	0.00894109974166988	0.120747832568994	0.106062438231145	1906	tags=38%, list=14%, signal=32%	117048/690528/303836/295953/289754/366126/362441/85496/29492
GO:0090075	relaxation of muscle	33	0.588875384582171	1.73416426869791	0.00890630947030151	0.120747832568994	0.106062438231145	2565	tags=48%, list=19%, signal=39%	29712/25265/84583/25559/171009/83731/64553/292905/54286/24211/81509/29715/29659/24627/66026/296654
GO:0071870	cellular response to catecholamine stimulus	44	0.550223788580114	1.7016140836074	0.00893533382644283	0.120747832568994	0.106062438231145	1233	tags=20%, list=9%, signal=19%	58853/29481/25550/60582/24225/29595/54297/64354/309242
GO:0140058	neuron projection arborization	34	-0.566271908860172	-1.69046282671168	0.00892323503193353	0.120747832568994	0.106062438231145	2211	tags=44%, list=16%, signal=37%	29495/309243/295382/298504/300160/24924/310756/362587/64558/499425/29751/306844/246331/29216/500105
GO:0051180	vitamin transport	36	-0.552542552382848	-1.66768984258749	0.00885068840565765	0.120747832568994	0.106062438231145	695	tags=19%, list=5%, signal=18%	25551/29216/311536/312382/65197/25139/360539
GO:0099188	postsynaptic cytoskeleton organization	28	-0.585716936211927	-1.66490368080434	0.00889834504120608	0.120747832568994	0.106062438231145	1929	tags=46%, list=14%, signal=40%	54319/287876/100361457/24245/81653/171529/81822/83620/286928/79433/192363/56029/691478
GO:0034219	carbohydrate transmembrane transport	115	0.401711711606675	1.46422160898174	0.00892367069733914	0.120747832568994	0.106062438231145	2029	tags=28%, list=15%, signal=24%	58853/29496/25040/337920/360576/59323/24482/50622/686098/445541/303205/114507/29526/65248/25240/309957/312670/24553/304785/85496/287478/366251/24954/29376/65133/294075/60445/301965/315054/94172/301010/299638
GO:0002695	negative regulation of leukocyte activation	135	0.386627232953342	1.43541162288622	0.00913030449256416	0.122332234810539	0.107454144908622	1819	tags=26%, list=13%, signal=23%	295338/295518/29141/171371/84586/29354/65037/308496/501043/690899/29692/25406/303836/25145/54259/295953/306957/252917/65248/171136/54355/83781/361697/25248/25252/499342/500616/305549/89808/311414/310611/58852/310663/316256/307390
GO:0000723	telomere maintenance	140	-0.358342435684071	-1.3845691688781	0.0091455212923507	0.122332234810539	0.107454144908622	3760	tags=41%, list=28%, signal=30%	246284/360664/299809/24668/290046/290805/288620/310745/691534/79116/299199/84495/24818/288305/24842/499709/29578/362809/65137/362361/300985/361836/24577/64046/287432/301252/313961/292907/79256/25019/360748/192209/363247/303238/299331/315713/300711/114482/25591/295602/294562/64012/59102/499425/25737/685055/308755/287524/297758/497976/25729/362817/300057/360254/499870/367645/362485/114592
GO:0032200	telomere organization	140	-0.358342435684071	-1.3845691688781	0.0091455212923507	0.122332234810539	0.107454144908622	3760	tags=41%, list=28%, signal=30%	246284/360664/299809/24668/290046/290805/288620/310745/691534/79116/299199/84495/24818/288305/24842/499709/29578/362809/65137/362361/300985/361836/24577/64046/287432/301252/313961/292907/79256/25019/360748/192209/363247/303238/299331/315713/300711/114482/25591/295602/294562/64012/59102/499425/25737/685055/308755/287524/297758/497976/25729/362817/300057/360254/499870/367645/362485/114592
GO:0010639	negative regulation of organelle organization	332	-0.309470856787726	-1.31183303639076	0.00909215841632671	0.122332234810539	0.107454144908622	3004	tags=34%, list=22%, signal=27%	85333/363206/84495/100361417/313866/305614/25176/363445/84489/56816/501546/304201/56718/117056/691493/303342/24842/304862/685611/24185/29578/307766/29271/24170/315655/114764/306941/64303/29456/361798/313861/499335/84488/311349/685425/294800/314814/100361558/314949/29213/260321/288654/25498/301164/689074/59312/361828/25283/500693/293155/300160/361634/29884/303238/308765/315713/367171/100362572/361…
GO:0046642	negative regulation of alpha-beta T cell proliferation	12	0.751231125783817	1.78189793625901	0.00922829559124424	0.122611334707131	0.107699300576536	2053	tags=58%, list=15%, signal=50%	171371/690899/25406/171136/499342/295248/24780
GO:0061709	reticulophagy	23	0.633406364189873	1.72936754655826	0.00923186090799511	0.122611334707131	0.107699300576536	2049	tags=30%, list=15%, signal=26%	499973/84480/298033/300988/619558/171084/300968
GO:0061458	reproductive system development	333	-0.31322370392691	-1.32954677204534	0.0092199999442905	0.122611334707131	0.107699300576536	2254	tags=28%, list=17%, signal=24%	83502/24715/309922/298298/24232/306782/100361558/364594/24392/260321/100359529/29300/89830/79252/305633/117260/305471/84407/83571/287526/25617/116660/24511/29637/301737/58919/310552/29147/301020/24153/290744/170905/689388/24950/25387/29884/246297/314930/498819/25495/298878/25154/25022/25147/103690152/84409/286994/84397/64558/300711/304608/25448/24600/25402/83467/100359753/29751/24646/362186/69110…
GO:0048608	reproductive structure development	329	-0.314029532430363	-1.33107447832193	0.00928329513841606	0.123003660584013	0.108043911640751	2254	tags=29%, list=17%, signal=24%	83502/24715/309922/298298/24232/306782/100361558/364594/24392/260321/100359529/29300/89830/79252/305633/117260/305471/84407/83571/287526/25617/116660/24511/29637/301737/58919/310552/29147/301020/24153/290744/170905/689388/24950/25387/29884/246297/314930/498819/25495/298878/25154/25022/25147/103690152/84409/286994/84397/64558/300711/304608/25448/24600/25402/83467/100359753/29751/24646/362186/69110…
GO:0045785	positive regulation of cell adhesion	374	0.315217551419571	1.30956143165862	0.00937005729213255	0.123861133805178	0.10879709866382	1402	tags=17%, list=10%, signal=16%	58853/295338/25312/498335/171371/29434/24770/29302/24604/307940/25670/306527/308496/60584/690899/24482/691992/29595/192270/353227/85272/304883/25406/303836/291044/84023/114639/25145/63995/301348/24483/312401/291445/361303/315870/114490/81679/25522/192248/307171/116479/25660/306957/171356/312492/25148/54260/25404/65248/289754/83785/305341/312279/361103/25156/294515/307366/313831/260326/100363332/3…
GO:0006836	neurotransmitter transport	182	0.367246415750685	1.40951027412288	0.0094774860287852	0.124987127957078	0.109786149006536	1659	tags=22%, list=12%, signal=20%	117101/29643/117100/25265/79240/26989/29302/24604/63997/84685/170897/114850/25624/25559/307309/25075/292483/50676/170899/499497/84023/83511/24923/286931/64037/64830/24718/25531/499073/289754/64354/65025/50690/63843/29464/29130/296083/65031/81024/24888
GO:0050867	positive regulation of cell activation	251	0.340811219444258	1.35797992452346	0.00957228874448074	0.125941728727149	0.110624650891472	2006	tags=26%, list=15%, signal=23%	58853/295338/171371/29434/24770/25670/308496/311658/690899/24482/691992/353227/361749/84357/304883/499497/303836/65206/114639/25145/63995/301348/24483/54259/25443/25522/25660/306957/365395/25148/54260/25404/65248/289754/305341/361103/25156/294515/307366/305451/24518/100363332/64566/366126/499342/116996/500616/305549/24629/308417/29376/680476/314596/680127/315151/307390/361688/364712/29260/311245/…
GO:0048641	regulation of skeletal muscle tissue development	23	0.629408172551427	1.71845142184693	0.00966800300728455	0.126388995207394	0.111017520663331	1019	tags=30%, list=8%, signal=28%	500267/25546/171009/499497/24483/291445/65248
GO:0019915	lipid storage	70	0.450341503534614	1.51608204752514	0.00967377499807393	0.126388995207394	0.111017520663331	3181	tags=40%, list=24%, signal=31%	29302/85264/81925/363494/312492/24539/25404/266732/25728/298199/170917/291541/25664/299188/378467/58852/25493/681361/680423/293692/286898/25682/58851/171393/361676/363984/25126/316122
GO:0170062	nutrient storage	70	0.450341503534614	1.51608204752514	0.00967377499807393	0.126388995207394	0.111017520663331	3181	tags=40%, list=24%, signal=31%	29302/85264/81925/363494/312492/24539/25404/266732/25728/298199/170917/291541/25664/299188/378467/58852/25493/681361/680423/293692/286898/25682/58851/171393/361676/363984/25126/316122
GO:0048008	platelet-derived growth factor receptor signaling pathway	62	0.497127982954464	1.63494481695652	0.0097189224299655	0.126647357770377	0.111244461079524	1517	tags=29%, list=11%, signal=26%	58853/25239/29302/292661/304883/81651/25692/363165/192154/171136/25728/83785/25266/310753/309696/25267/81917/24629
GO:0034728	nucleosome organization	78	-0.435025105277441	-1.52777469616457	0.00973863626856584	0.126647357770377	0.111244461079524	2946	tags=44%, list=22%, signal=34%	117056/171379/307766/64627/291152/295277/125610325/685179/100361558/25459/304582/307947/25498/298098/81785/89825/305851/301020/170724/305171/364240/363333/361844/312538/298441/304648/500252/296501/314993/201097/680522/288242/29395/498072
GO:0007144	female meiosis I	11	-0.743182650923644	-1.71277164361928	0.00992974802672589	0.128071739731329	0.11249560919984	2111	tags=73%, list=16%, signal=61%	499413/363088/261730/301701/171103/362044/292206/292263
GO:0002063	chondrocyte development	35	0.563448167742426	1.67292096789936	0.00993935181966168	0.128071739731329	0.11249560919984	1604	tags=31%, list=12%, signal=28%	25483/298101/24695/25546/29369/171396/314694/29702/287534/685072/58968
GO:0009112	nucleobase metabolic process	31	-0.568590031049919	-1.66261170965498	0.00989927356784115	0.128071739731329	0.11249560919984	3590	tags=61%, list=27%, signal=45%	24465/292072/500569/56718/140946/288051/619580/117544/24184/24240/29562/313560/81708/288259/287379/497811/685579/362720/29261
GO:0044773	mitotic DNA damage checkpoint signaling	69	-0.451317441527493	-1.56151187376623	0.00988027453039858	0.128071739731329	0.11249560919984	1980	tags=30%, list=15%, signal=26%	103690025/360748/58919/311743/114212/300711/288257/24571/59102/305073/363076/25515/140583/308755/315969/54237/81709/308768/298534/497672/312641
GO:0060391	positive regulation of SMAD protein signal transduction	36	0.562016147310444	1.66953446277432	0.00999781859507145	0.128530308620392	0.112898406777538	1570	tags=33%, list=12%, signal=30%	252834/29200/29373/85272/315824/300455/29591/25664/89817/252835/25644/25378
GO:0007631	feeding behavior	69	0.463950784669811	1.55378378675476	0.0100288473084297	0.128634849723192	0.112990233554238	1494	tags=25%, list=11%, signal=22%	58853/25582/29141/25265/24604/63887/24225/25075/288995/24179/25446/691889/680427/314322/25248/24954/25757
GO:0008211	glucocorticoid metabolic process	20	0.649313918794618	1.69362892141989	0.0101041454780246	0.129011566580777	0.113321133973634	1191	tags=40%, list=9%, signal=37%	29141/102556347/29373/171548/24298/315824/25116/24211
GO:0030513	positive regulation of BMP signaling pathway	30	0.576390006291418	1.66396490312951	0.0101041454780246	0.129011566580777	0.113321133973634	2144	tags=37%, list=16%, signal=31%	25483/294297/690899/296952/171396/25496/252835/309453/94188/29492/366031
GO:0007189	adenylate cyclase-activating G protein-coupled receptor signaling pathway	95	0.427110946998754	1.52080086103778	0.0101504013626472	0.129308287653859	0.113581767724287	1807	tags=29%, list=13%, signal=26%	293648/29412/25040/24695/60399/29600/292661/54223/266735/81752/690442/84023/24179/25521/302950/24953/59075/313210/25026/116744/64354/25248/298857/309641/66025/25108/294075/25289
GO:0022898	regulation of transmembrane transporter activity	36	-0.548520780689241	-1.65555128823776	0.0102123018323644	0.129509507210437	0.113758514886835	3156	tags=44%, list=23%, signal=34%	29686/25297/116601/24948/50663/84488/24392/29495/24649/361618/361833/24244/63851/686019/499263/171138
GO:0032409	regulation of transporter activity	36	-0.548520780689241	-1.65555128823776	0.0102123018323644	0.129509507210437	0.113758514886835	3156	tags=44%, list=23%, signal=34%	29686/25297/116601/24948/50663/84488/24392/29495/24649/361618/361833/24244/63851/686019/499263/171138
GO:0046512	sphingosine biosynthetic process	13	0.727458131340359	1.75742854795802	0.0105148830990825	0.130330101140873	0.114479307891629	273	tags=15%, list=2%, signal=15%	296188/170897
GO:0046520	sphingoid biosynthetic process	13	0.727458131340359	1.75742854795802	0.0105148830990825	0.130330101140873	0.114479307891629	273	tags=15%, list=2%, signal=15%	296188/170897
GO:2000291	regulation of myoblast proliferation	17	0.6845655194437	1.73041267004651	0.0104090995668985	0.130330101140873	0.114479307891629	1580	tags=47%, list=12%, signal=42%	309374/24482/64535/291445/315870/114634/24591/363412
GO:0010447	response to acidic pH	25	0.61564111175305	1.7011797349071	0.0104585806130702	0.130330101140873	0.114479307891629	1604	tags=40%, list=12%, signal=35%	29553/25040/116489/83810/312502/252919/24767/24553/85496/58968
GO:0071498	cellular response to fluid shear stress	21	0.639107754491197	1.68913796224808	0.0105197419032051	0.130330101140873	0.114479307891629	1615	tags=48%, list=12%, signal=42%	29527/171052/286926/114505/499497/64204/289754/500616/25353/84580
GO:0042446	hormone biosynthetic process	43	0.529905923649973	1.63273733301658	0.0104152495928205	0.130330101140873	0.114479307891629	746	tags=26%, list=6%, signal=24%	29475/65162/29373/171548/24482/24298/79107/315824/25322/24483/29560
GO:0031111	negative regulation of microtubule polymerization or depolymerization	43	-0.517226699192601	-1.62544837975952	0.0103846995590355	0.130330101140873	0.114479307891629	2614	tags=42%, list=19%, signal=34%	114764/29456/313861/84488/311349/314814/29213/260321/689074/361828/500693/25595/311546/108348065/306575/54252/290396/29332
GO:0045778	positive regulation of ossification	53	0.496229643347769	1.58431567050178	0.0104090995668985	0.130330101140873	0.114479307891629	1765	tags=32%, list=13%, signal=28%	306862/266608/29373/171009/100362255/353227/85272/25366/499497/84023/24831/29598/64566/304581/25644/84426/29715
GO:0051153	regulation of striated muscle cell differentiation	79	0.440041752833552	1.52527426558742	0.0105197419032051	0.130330101140873	0.114479307891629	1653	tags=25%, list=12%, signal=22%	312495/309374/500267/687001/25546/84583/29373/24482/24225/171009/499497/64553/305066/25496/25334/289754/24377/304581/84580/112400
GO:0043409	negative regulation of MAPK cascade	142	0.3868284507236	1.44616035372737	0.0105242188289552	0.130330101140873	0.114479307891629	1347	tags=20%, list=10%, signal=19%	295338/306527/60584/114856/89803/84583/25389/24482/291610/78969/60587/311406/293847/114505/291752/63995/94202/306957/294981/306141/25404/25728/289754/303185/361697/25664/313729/25252/116663
GO:0046486	glycerolipid metabolic process	307	0.321495512450787	1.30650071888151	0.0105321940046202	0.130330101140873	0.114479307891629	2157	tags=22%, list=16%, signal=19%	313928/306490/29354/301265/291437/309419/497931/29692/116720/415089/29595/362972/81925/78968/246074/362702/361812/688862/54259/64037/308451/362732/293050/84587/362696/78975/298296/29526/54260/24539/313977/362261/24831/25404/25330/65248/305795/25728/25266/293485/499015/170919/64194/140866/116699/365382/362518/25513/25757/360753/305831/25096/79131/288985/499264/58852/84018/29367/245966/25666/94172/…
GO:0006066	alcohol metabolic process	264	0.343970057709191	1.37880961143734	0.0105680927102161	0.130486911749437	0.114617047138214	1687	tags=21%, list=12%, signal=19%	296188/266603/25265/170897/29373/246211/116676/171548/192270/83731/85264/315824/78968/313689/314264/24179/688862/114700/308451/114507/78975/313210/120102490/312492/298296/80848/114100/54260/24831/25315/266732/25330/65248/25427/24767/25728/81681/116486/362757/54286/29244/140910/313729/50672/64194/24377/114106/85496/365382/25644/24254/288985/500629/84426/84018
GO:0048660	regulation of smooth muscle cell proliferation	169	0.36516167346402	1.39467209755298	0.0107426500930597	0.132351333821951	0.116254717535236	1937	tags=24%, list=14%, signal=21%	58853/29527/25239/24484/29302/25670/29373/24482/78969/287454/292661/25075/114505/499497/287527/65206/25358/24179/171396/29560/192248/25285/25404/25728/81518/289754/83785/54286/65204/25664/25513/89808/24629/54250/100314163/301965/314856/29260/24451/311245/114851
GO:0048681	negative regulation of axon regeneration	14	0.712833657788209	1.75741300224053	0.0107717117691501	0.132418986256205	0.116314142056377	1614	tags=43%, list=12%, signal=38%	303311/64133/102555469/310753/308739/25353
GO:0030336	negative regulation of cell migration	240	0.338756764821816	1.34866508796024	0.0109812970681324	0.13470071381827	0.118318365100907	1703	tags=23%, list=13%, signal=21%	498335/291091/25239/24484/24770/114856/282821/24214/60582/29600/25559/78969/50566/361749/58834/114505/291752/499497/291044/84023/29279/63995/311384/100314007/104797378/171396/114490/81679/293050/94202/25285/102555469/25496/29591/25404/305795/25728/312279/312670/54286/294515/260326/89805/25664/29146/309696/89808/54250/502020/314903/58968/309429/84580/84426/112400/26955
GO:0008015	blood circulation	385	0.314842548919657	1.31076244970686	0.0110202378378775	0.134883869658379	0.118479245462607	1390	tags=20%, list=10%, signal=18%	29712/689560/29527/293648/29412/29553/25265/24604/65195/94203/25550/367302/50677/691703/63887/24599/25546/84583/29600/25559/29595/25075/50622/83731/287527/681190/78968/81752/65206/282829/108351734/83810/361945/362930/24179/64553/29560/24472/108348108/315870/29583/81679/116479/691246/64204/114111/294141/25026/29452/171356/292905/24831/25404/312974/81632/65248/24767/25728/292879/81751/59266/309957/…
GO:0007019	microtubule depolymerization	51	-0.479992503767995	-1.56755365764936	0.0110628599501222	0.135111189564754	0.118678918641128	2528	tags=39%, list=19%, signal=32%	29456/313861/84488/311349/314814/689074/361828/500693/25595/171529/311546/362186/108348065/303575/306575/54252/290396/29332/313170/114592
GO:0000077	DNA damage checkpoint signaling	107	-0.400917575163687	-1.48438581376233	0.0111041720089387	0.135321558234746	0.118863702198664	2714	tags=38%, list=20%, signal=31%	297627/289382/681429/81821/315639/362704/303905/246216/89842/24842/314642/311361/64046/498420/294800/114859/103690025/680266/360748/361056/58919/311743/114212/300711/288257/24571/59102/305073/363076/25515/685055/140583/308755/315969/54237/81709/308768/298534/497672/312641/100362315
GO:0022408	negative regulation of cell-cell adhesion	150	0.383770792571475	1.4450742455013	0.0112211770911845	0.136451456489771	0.119856181826094	1491	tags=24%, list=11%, signal=22%	295338/171371/84586/29354/311550/308496/501043/690899/29373/60582/29692/287454/24936/171577/114505/304883/25406/303836/25145/295953/306957/25496/293410/65248/171136/83781/83785/54286/29146/25252/366126/499342/500616/25644/305549/25513
GO:0006220	pyrimidine nucleotide metabolic process	37	-0.522311927667152	-1.56825635083918	0.0114218427286739	0.138591603563046	0.12173604345123	2523	tags=41%, list=19%, signal=33%	362638/288051/289801/619580/26956/24240/313560/192252/301622/314004/287379/290741/497778/79127/29261
GO:0006936	muscle contraction	238	0.337212291885476	1.33937112299	0.0115182823084733	0.139460581915955	0.122499336347829	1377	tags=20%, list=10%, signal=18%	29712/689560/29527/29412/79240/500267/140939/363152/65195/366232/367302/63887/170897/84583/308709/24520/29600/171009/29595/83731/103693367/681190/84023/83810/24179/64553/25722/171396/81679/691246/294141/360872/25404/81632/691889/24767/292879/81751/59266/24553/54286/24211/29598/29422/25252/50672/360543
GO:0002448	mast cell mediated immunity	37	0.546360739776253	1.6408451450114	0.0115995100318571	0.139802295405542	0.122799490521291	2068	tags=32%, list=15%, signal=28%	58853/295518/29434/171569/282829/81511/290595/317676/361597/24451/25155/25558
GO:0046173	polyol biosynthetic process	49	0.490690874647636	1.53979108430947	0.0116211591232446	0.139802295405542	0.122799490521291	1180	tags=20%, list=9%, signal=19%	296188/25265/170897/688862/114700/308451/54260/25315/54286/29244
GO:0014902	myotube differentiation	107	0.40929804717588	1.48315781876551	0.0116126135013421	0.139802295405542	0.122799490521291	1158	tags=21%, list=9%, signal=19%	312495/309374/316088/500267/266766/687001/140939/25546/311658/24482/24225/171009/24936/499497/64204/25496/310674/25334/289754/114634/24553/497078
GO:0035194	regulatory ncRNA-mediated post-transcriptional gene silencing	71	0.450209799284369	1.51869937929345	0.0116864764857646	0.14028766003638	0.123225824933119	2380	tags=30%, list=18%, signal=24%	100314058/100314224/300084/100526631/100314007/104797378/302884/298533/363001/100314293/100526601/100313972/100526596/79426/100314043/100314163/363912/364039/287773/100314055/100526611
GO:0043303	mast cell degranulation	34	0.558120733455099	1.6559728608624	0.0119474298406393	0.142581697117176	0.125240860408334	2938	tags=44%, list=22%, signal=35%	58853/295518/29434/282829/81511/290595/317676/361597/24451/25155/25558/84477/64630/687536/25159
GO:0071868	cellular response to monoamine stimulus	47	0.515918981217698	1.6106034246291	0.0119602965403044	0.142581697117176	0.125240860408334	1974	tags=26%, list=15%, signal=22%	58853/29481/25550/60582/24225/29595/54297/64354/309242/112400/25289/83579
GO:0014850	response to muscle activity	51	0.505188422032829	1.60334769810053	0.0119790959486128	0.142581697117176	0.125240860408334	1435	tags=29%, list=11%, signal=26%	313776/689560/684425/59323/302948/100361818/361945/25358/24179/29560/78975/171026/315346/360543/57027
GO:0001823	mesonephros development	92	0.422743826876761	1.49684014970982	0.0119242309477449	0.142581697117176	0.125240860408334	1751	tags=29%, list=13%, signal=26%	306349/94203/309888/29373/24225/50566/353227/85272/171577/116466/25406/290655/24179/25443/294981/171356/316526/300455/83785/114634/25252/25216/54250/302993/84426/497985/24650
GO:0031114	regulation of microtubule depolymerization	38	-0.522728335248198	-1.57631634132733	0.0120686257321613	0.143343635017509	0.125910131150266	2528	tags=39%, list=19%, signal=32%	29456/313861/84488/311349/314814/689074/361828/500693/25595/311546/108348065/306575/54252/290396/114592
GO:0010960	magnesium ion homeostasis	14	0.705908007688701	1.74033857344376	0.0121088697538149	0.143423162870654	0.125979986797629	1423	tags=43%, list=11%, signal=38%	24520/294014/309387/363216/497078/85496
GO:0050810	regulation of steroid biosynthetic process	64	0.469907443359918	1.5526042396816	0.0121263799151941	0.143423162870654	0.125979986797629	1644	tags=30%, list=12%, signal=26%	24388/29373/171548/24482/85264/315824/78968/24483/252917/305066/25427/25728/116486/54286/24211/64194/25644/288985/84426
GO:0009219	pyrimidine deoxyribonucleotide metabolic process	13	-0.703011565454736	-1.69819850995665	0.0123330379484157	0.14464928433027	0.127056986929289	1495	tags=62%, list=11%, signal=55%	289801/192252/301622/314004/287379/290741/497778/29261
GO:0060688	regulation of morphogenesis of a branching structure	52	0.505444796944775	1.60337240026283	0.0123053625692926	0.14464928433027	0.127056986929289	2029	tags=40%, list=15%, signal=34%	305589/94203/25546/50566/85272/116466/24179/171396/25443/83785/25266/114634/24553/406168/64566/25267/54250/302993/497985/79114/299638
GO:0045664	regulation of neuron differentiation	165	0.366338882430622	1.40502530079829	0.0122704204671034	0.14464928433027	0.127056986929289	2017	tags=24%, list=15%, signal=20%	286895/252834/306862/305589/60399/29373/499211/24225/78974/85272/313713/499497/303836/25145/140587/298506/305066/25496/25404/314988/303293/25099/114634/294515/363062/307721/29146/50672/252835/25644/54250/363634/302993/315151/50594/79114/305888/307829/56761
GO:0048639	positive regulation of developmental growth	173	0.355646856978028	1.36379871395744	0.0123142801601855	0.14464928433027	0.127056986929289	1703	tags=22%, list=13%, signal=19%	29475/114028/305589/84394/360814/307940/25132/59323/316521/24482/24225/171009/50622/84017/499497/84023/114639/310207/24179/24483/64553/295953/29477/305066/25496/312974/691889/25728/83785/29563/64566/24954/66025/54250/315530/112400/309376/26955
GO:0007600	sensory perception	291	0.326313112882026	1.32154296894933	0.0124494523740978	0.145710465495169	0.127989106863531	1423	tags=21%, list=11%, signal=19%	293648/306862/246214/29481/25040/313255/24770/307940/63887/308797/394266/59109/309135/304825/24520/24482/287424/100362255/29595/295425/497979/116489/83731/170899/79217/282829/83810/308022/314264/310207/360733/25722/315870/100270678/29452/25531/306141/117955/363216/24831/312974/83725/315676/499194/691889/24767/25240/308310/360916/362757/114634/619558/361674/114102/310753/362735/361096/501046/50169…
GO:0044804	nucleophagy	23	0.619933101603337	1.69258196248348	0.012575624629759	0.146576471307025	0.128749788740577	1631	tags=22%, list=12%, signal=19%	499973/298033/302559/303630/362164
GO:0019724	B cell mediated immunity	83	-0.419935815783104	-1.49680117949469	0.0125563922031574	0.146576471307025	0.128749788740577	2619	tags=35%, list=19%, signal=28%	300985/288479/313702/24232/307850/63868/100360342/81685/64459/680537/116689/311944/312705/295602/304577/24747/293624/408246/155012/192262/246097/305000/81709/303348/116591/134481532/289335/171060/548326
GO:0051481	negative regulation of cytosolic calcium ion concentration	13	0.719368106222601	1.73788427388488	0.0129355377583376	0.147109010377207	0.12921756021966	1953	tags=46%, list=14%, signal=40%	689560/29553/292905/29598/29715/85383
GO:0090030	regulation of steroid hormone biosynthetic process	16	0.692801054394193	1.73077532412575	0.0126811478905081	0.147109010377207	0.12921756021966	1644	tags=50%, list=12%, signal=44%	29373/171548/24482/315824/24483/24211/25644/84426
GO:0034368	protein-lipid complex remodeling	17	0.673035163915507	1.70126677717078	0.0128054015635857	0.147109010377207	0.12921756021966	1038	tags=41%, list=8%, signal=38%	29354/301265/291437/29692/85264/24539/25728
GO:0034369	plasma lipoprotein particle remodeling	17	0.673035163915507	1.70126677717078	0.0128054015635857	0.147109010377207	0.12921756021966	1038	tags=41%, list=8%, signal=38%	29354/301265/291437/29692/85264/24539/25728
GO:0045842	positive regulation of mitotic metaphase/anaphase transition	14	-0.692900753097561	-1.70001659019748	0.012851736148576	0.147109010377207	0.12921756021966	2417	tags=57%, list=18%, signal=47%	291689/64515/24708/680006/291441/361047/362044/296368
GO:1901970	positive regulation of mitotic sister chromatid separation	14	-0.692900753097561	-1.70001659019748	0.012851736148576	0.147109010377207	0.12921756021966	2417	tags=57%, list=18%, signal=47%	291689/64515/24708/680006/291441/361047/362044/296368
GO:1902101	positive regulation of metaphase/anaphase transition of cell cycle	14	-0.692900753097561	-1.70001659019748	0.012851736148576	0.147109010377207	0.12921756021966	2417	tags=57%, list=18%, signal=47%	291689/64515/24708/680006/291441/361047/362044/296368
GO:0060425	lung morphogenesis	51	0.500848405874802	1.58957352075757	0.0128831671601257	0.147109010377207	0.12921756021966	1371	tags=25%, list=10%, signal=23%	500863/60584/24482/84017/116466/25443/315196/294981/117062/306141/25099/116640/25267
GO:0045445	myoblast differentiation	85	0.425816033510789	1.48115011190313	0.0127796879058275	0.147109010377207	0.12921756021966	1953	tags=27%, list=14%, signal=23%	309374/24484/100910104/290553/24482/50566/499497/291445/64204/29452/25496/60352/360715/25216/25513/306748/302993/353305/112400/313033/364712/307829/85383
GO:0090092	regulation of transmembrane receptor protein serine/threonine kinase signaling pathway	205	0.348239505338182	1.36344114788516	0.0129013381227038	0.147109010377207	0.12921756021966	1629	tags=24%, list=12%, signal=22%	252834/25483/29200/294297/89803/690899/29373/498576/287631/303875/50566/85272/83837/296952/498299/315824/364786/25366/498545/170842/54281/171396/24472/108348108/25443/246060/114490/294981/314694/306141/25496/300455/29591/25404/289754/303185/291541/25664/64566/89817/252835/57027/308739/309453/25644/366251/679921/25378/29381/94188
GO:1903037	regulation of leukocyte cell-cell adhesion	238	0.335631539511222	1.33309254378746	0.012716703587853	0.147109010377207	0.12921756021966	1890	tags=22%, list=14%, signal=19%	58853/295338/171371/29434/24770/84586/29354/25670/308496/501043/690899/24482/29692/691992/353227/114505/304883/25406/303836/114639/25145/63995/301348/24483/295953/25522/25660/306957/25148/54260/25404/65248/171136/289754/83781/305341/361103/25156/294515/307366/100363332/25252/499342/500616/305549/314596/311414/310663/316256/307390/364712/311245/171106
GO:0016032	viral process	215	-0.325641323676059	-1.32395135971211	0.0129275182364653	0.147109010377207	0.12921756021966	1253	tags=12%, list=9%, signal=11%	246296/311580/362791/58935/296655/25745/304859/25124/367264/192183/56824/63845/171164/79433/246268/293294/85245/304549/29564/25253/499322/360243/303801/362050/498281
GO:0022010	central nervous system myelination	24	-0.605540098598541	-1.67651834692563	0.0129883358716369	0.147113852675113	0.129221813595573	1015	tags=29%, list=8%, signal=27%	362275/311191/308831/192179/363167/79251/500105
GO:0032291	axon ensheathment in central nervous system	24	-0.605540098598541	-1.67651834692563	0.0129883358716369	0.147113852675113	0.129221813595573	1015	tags=29%, list=8%, signal=27%	362275/311191/308831/192179/363167/79251/500105
GO:0010838	positive regulation of keratinocyte proliferation	12	-0.727990972612489	-1.7136217188107	0.0131059549347077	0.147269187540637	0.129358256579511	48	tags=25%, list=0%, signal=25%	81517/116777/246334
GO:1903078	positive regulation of protein localization to plasma membrane	56	0.482225691603069	1.55464925801217	0.0130415667563567	0.147269187540637	0.129358256579511	1329	tags=23%, list=10%, signal=21%	363152/308068/25132/29600/316521/29210/686098/84016/171026/83781/293485/113894/25252
GO:0051250	negative regulation of lymphocyte activation	119	0.40004956208861	1.46297336109011	0.013055156659767	0.147269187540637	0.129358256579511	1819	tags=26%, list=13%, signal=23%	295338/295518/29141/171371/84586/29354/65037/308496/501043/690899/29692/25406/303836/25145/54259/295953/306957/65248/171136/54355/83781/361697/25252/499342/500616/305549/311414/310611/310663/316256/307390
GO:0000045	autophagosome assembly	137	0.386068625031102	1.43806204772922	0.0131069052634957	0.147269187540637	0.129358256579511	4090	tags=39%, list=30%, signal=28%	499973/301510/100912108/362246/314979/300084/84480/298033/65248/497918/641386/308865/619558/361370/302559/305831/689161/303630/362164/500249/367242/311245/293344/25155/292708/311866/293524/300240/690516/59319/313155/64862/54350/363278/288762/65052/310815/316457/305482/308901/360827/361321/312647/313264/170915/287541/308869/58974/365793/498840/116723/29448/305234/365601
GO:0007095	mitotic G2 DNA damage checkpoint signaling	39	-0.515775754929922	-1.57034154238014	0.0132039099110002	0.148011649954828	0.13001042045085	1185	tags=28%, list=9%, signal=26%	300711/288257/305073/25515/140583/308755/315969/54237/308768/298534/497672
GO:0010959	regulation of metal ion transport	259	0.328202774736151	1.31378019910211	0.0132256760906592	0.148011649954828	0.13001042045085	1530	tags=20%, list=11%, signal=18%	29712/295338/689560/29527/171371/29481/296395/24770/29302/366232/308797/24214/25559/24482/25177/29595/288995/117023/681190/65206/24179/64553/311187/60338/295365/294141/312492/298296/29526/292905/25404/312974/83725/50688/24767/171026/362524/81751/83781/29639/24211/29598/24784/25252/24377/295462/116996/89808/29548/24629/66025
GO:1903530	regulation of secretion by cell	485	0.301805374177714	1.27805220028251	0.0134435040959675	0.150150310161323	0.131888976042473	2203	tags=22%, list=16%, signal=20%	79208/29141/290646/117101/29643/25265/24484/25040/26989/24604/29200/25132/63887/301510/24599/60584/84685/170897/114850/29373/60582/25559/24482/307309/171052/140594/65190/29595/25075/25740/85264/84017/288995/499497/78968/65206/84023/50645/114639/312502/24179/24923/286931/114700/64830/29560/25750/114111/252917/307799/293631/500865/25531/25496/312974/81632/499194/64519/25427/25728/83781/64354/25099/…
GO:0010457	centriole-centriole cohesion	14	-0.69073720189505	-1.69470836543143	0.0135946030231295	0.150343464141617	0.132058638566994	3102	tags=71%, list=23%, signal=55%	313663/29167/299117/29479/305288/311573/114482/291377/363174/679640
GO:0034104	negative regulation of tissue remodeling	20	0.639040448231311	1.66683225748625	0.0135932943260082	0.150343464141617	0.132058638566994	1391	tags=55%, list=10%, signal=49%	25341/50566/24179/25145/54259/83785/289287/25664/25307/309696/304581
GO:0001893	maternal placenta development	44	0.532083891803999	1.64551490274669	0.0135136827670394	0.150343464141617	0.132058638566994	783	tags=20%, list=6%, signal=19%	29527/394266/60584/363443/89803/24336/291966/114700/114490
GO:0001556	oocyte maturation	42	-0.502230629858496	-1.56817137748204	0.0135682801764977	0.150343464141617	0.132058638566994	2130	tags=48%, list=16%, signal=40%	29699/314642/25636/313481/64515/58844/192209/363088/24326/261730/171103/59325/25203/362817/54237/24323/307169/360254/292206/292263
GO:0030900	forebrain development	418	0.310345182828119	1.29459605105389	0.0135399974602727	0.150343464141617	0.132058638566994	1703	tags=20%, list=13%, signal=18%	79208/58853/266603/117101/306862/192110/84394/24604/303311/363288/29200/307940/313471/114850/312213/311134/29373/24214/54278/24520/59323/116676/29600/499211/114500/78974/25393/306091/64572/79107/364910/84017/58834/83613/116466/499497/24588/84609/310207/312401/84016/312108/84480/29560/25443/689931/315196/24718/116744/305066/25496/365963/312974/25646/315676/499380/171026/25240/81751/64354/310062/54…
GO:0006999	nuclear pore organization	15	-0.693738212714595	-1.73009523008543	0.0136490904099958	0.150354097888934	0.13206797903418	3442	tags=80%, list=25%, signal=60%	81738/25281/360886/304862/53372/307347/362557/295692/291874/362335/292085/116555
GO:0046112	nucleobase biosynthetic process	15	-0.693691910377032	-1.72997975792044	0.0136490904099958	0.150354097888934	0.13206797903418	3590	tags=80%, list=27%, signal=59%	24465/292072/56718/140946/288051/619580/117544/24240/29562/313560/288259/287379
GO:0051964	negative regulation of synapse assembly	13	-0.699466183459913	-1.68963426618501	0.0137925529344859	0.151637108387362	0.13319494933952	1820	tags=46%, list=13%, signal=40%	54226/498331/58946/59318/171287/293897
GO:0048643	positive regulation of skeletal muscle tissue development	14	0.699321226694471	1.72409958916503	0.0138917498900523	0.151836285763256	0.133369902692126	1019	tags=43%, list=8%, signal=40%	500267/25546/171009/499497/24483/65248
GO:1905953	negative regulation of lipid localization	38	0.52918157883261	1.59992804746725	0.0138502060015272	0.151836285763256	0.133369902692126	2759	tags=39%, list=20%, signal=32%	24484/29302/85264/298296/25728/170917/25664/29376/58852/112400/25493/25682/58851/171393/361676
GO:0045910	negative regulation of DNA recombination	46	-0.504728244464497	-1.5975797981612	0.0138896099720408	0.151836285763256	0.133369902692126	2126	tags=41%, list=16%, signal=35%	60421/362412/682147/100360342/81685/300711/295602/100310874/25515/316732/500252/308755/288079/501552/81709/497856/201097/680522/361122
GO:0043586	tongue development	23	0.613872420029297	1.67603469264735	0.0140294387143626	0.153043469315125	0.134430268151113	360	tags=22%, list=3%, signal=21%	312495/29496/287699/25730/24225
GO:0014904	myotube cell development	41	0.527407701826012	1.61123754421381	0.014174820204688	0.154031218394462	0.135297886836154	1158	tags=29%, list=9%, signal=27%	316088/500267/266766/687001/140939/25546/311658/24482/171009/64204/114634/497078
GO:0061564	axon development	473	0.297658727455572	1.26273177738032	0.0141556702351306	0.154031218394462	0.135297886836154	1723	tags=19%, list=13%, signal=17%	79208/58853/114028/29496/25239/305589/84394/303311/307940/25132/50677/84468/25546/59109/363443/114850/312213/64133/54278/246262/24520/24225/114500/114090/64572/114511/29210/85272/114505/83613/192362/499497/24588/363239/84609/310207/311384/363494/116690/289094/192248/309368/689931/315196/295365/293631/24718/25531/29477/100362710/102555469/25496/83584/691889/25728/25334/295401/499073/83785/116640/5…
GO:0071168	protein localization to chromatin	41	-0.507415963861141	-1.56654127052788	0.014203605499829	0.154046053471118	0.135310917665512	2657	tags=34%, list=20%, signal=28%	361217/362092/314949/290706/360748/290027/25591/25515/362779/366953/296178/312299/313108/691979
GO:0035136	forelimb morphogenesis	38	0.528555763447251	1.59803595668476	0.0142763625062901	0.154536810328204	0.135741988499114	467	tags=24%, list=3%, signal=23%	306862/25483/500863/287357/25546/114850/116676/353227/364910
GO:0090049	regulation of cell migration involved in sprouting angiogenesis	38	0.526662622294805	1.59231223207157	0.0144184146983468	0.154694035250269	0.135880091670244	1872	tags=34%, list=14%, signal=30%	29527/687001/50566/114505/64535/29279/317181/171356/25496/83785/54250/84580/24451
GO:0006937	regulation of muscle contraction	124	0.399260290182927	1.4673463192279	0.0143635918287714	0.154694035250269	0.135880091670244	1329	tags=20%, list=10%, signal=18%	29712/689560/29527/29412/79240/366232/63887/170897/84583/24520/171009/83731/84023/64553/25722/81679/691246/294141/25404/81632/59266/54286/24211/29598/25252
GO:0048754	branching morphogenesis of an epithelial tube	150	0.376255012294647	1.41677386224359	0.0144285643416057	0.154694035250269	0.135880091670244	1751	tags=28%, list=13%, signal=25%	306349/25483/25333/500863/94203/364634/29373/24482/114500/50566/85272/84017/116466/25406/100361818/310207/24179/25443/294981/171356/306141/25496/316526/83785/25099/116640/114634/24553/304809/29748/406168/64566/25252/25267/305897/54250/302993/84584/353305/84426/497985/24650
GO:2000146	negative regulation of cell motility	251	0.334367225835608	1.33230349882194	0.0143957944965785	0.154694035250269	0.135880091670244	1703	tags=23%, list=13%, signal=20%	498335/291091/25239/24484/24770/114856/282821/24214/60582/685153/29600/25559/78969/50566/361749/58834/114505/291752/499497/291044/84023/29279/63995/311384/100314007/104797378/171396/114490/81679/293050/94202/25285/102555469/25496/29591/25404/305795/25728/312279/312670/54286/294515/260326/89805/25664/29146/309696/89808/54250/502020/314903/58968/309429/84580/84426/112400/26955
GO:0048568	embryonic organ development	416	0.306201743076615	1.27614490673583	0.0143591544902702	0.154694035250269	0.135880091670244	1765	tags=18%, list=13%, signal=16%	58853/24388/293637/689560/266603/306862/311723/313255/287357/362176/25546/60584/312213/116676/114500/78974/311331/64572/85272/315824/364786/499497/308482/24483/29560/315870/25443/246060/114490/298555/315196/501097/691246/25026/29452/171356/314694/497988/305066/306141/25496/24831/29591/312974/25646/691889/83785/25266/114634/114102/64566/25252/309696/25267/50690/362925/501699/64194/85496/24954/3056…
GO:0106049	regulation of cellular response to osmotic stress	11	0.754588693770516	1.74804475000171	0.0144820012535356	0.154971205794977	0.136123552634737	1215	tags=27%, list=9%, signal=25%	29527/81752/293485
GO:1902410	mitotic cytokinetic process	34	-0.54610344931006	-1.63025494670201	0.0145668797246103	0.155583137438898	0.136661060934507	1112	tags=21%, list=8%, signal=19%	303240/361308/310621/361921/294074/309523/114592
GO:0008340	determination of adult lifespan	45	-0.516241764187344	-1.63438021034096	0.0147510324081306	0.157251043773961	0.138126115907952	2967	tags=49%, list=22%, signal=38%	308415/24842/25055/361368/24766/304741/361722/682147/100360342/300160/25249/24907/300711/155012/100359753/302553/81709/298429/170848/312382/81574/246334
GO:0071481	cellular response to X-ray	11	-0.728752469271247	-1.6795152080502	0.014784217299004	0.157306312094326	0.13817466247554	1927	tags=55%, list=14%, signal=47%	25019/310552/363247/81653/300711/64709
GO:0003091	renal water homeostasis	12	0.737784576777418	1.75000312106574	0.0148719425098366	0.157345711902565	0.138209270465088	1807	tags=50%, list=13%, signal=43%	83725/25240/287478/25108/65133/25289
GO:0070269	pyroptotic inflammatory response	33	-0.572004217365526	-1.70052438218547	0.0148719425098366	0.157345711902565	0.138209270465088	1700	tags=24%, list=13%, signal=21%	311743/353316/25402/304859/294691/171164/287362/362050
GO:0006694	steroid biosynthetic process	122	0.396393086359305	1.45355970015338	0.0148455748717099	0.157345711902565	0.138209270465088	1747	tags=28%, list=13%, signal=24%	24388/29200/29373/246211/171548/24482/24298/85264/315824/25322/78968/307897/24483/114700/78975/252917/120102490/305066/114100/65248/25427/25728/25116/81681/116486/54286/24211/140910/64194/24377/25644/288985/84426/309262
GO:0021545	cranial nerve development	55	0.499496383551992	1.60454395414308	0.0149326746935628	0.157691290279015	0.138512819476499	1147	tags=24%, list=8%, signal=22%	117101/306862/29496/84348/59109/363443/312213/24520/114090/114490/116744/312974/114634
GO:0031507	heterochromatin formation	130	-0.359797192530586	-1.37609049400767	0.0150904887011631	0.159058847135337	0.139714053581619	2946	tags=34%, list=22%, signal=27%	117056/171379/304862/681178/307766/360609/361217/294606/363067/306011/361798/297893/680172/100361558/25459/680322/298098/444985/300266/24708/688041/58940/297093/299625/685909/295602/89789/316732/84576/361844/302553/310090/84350/294071/296501/362817/305827/312299/316129/497672/680615/288272/116685/317575
GO:0032814	regulation of natural killer cell activation	24	0.615630371217442	1.69349387782127	0.0153407373167535	0.160953580338641	0.141378348658925	222	tags=17%, list=2%, signal=16%	295338/295518/29434/25670
GO:2000108	positive regulation of leukocyte apoptotic process	30	0.561492594005269	1.62095796178593	0.0153407373167535	0.160953580338641	0.141378348658925	1609	tags=30%, list=12%, signal=26%	58853/308496/25406/499497/292949/25145/64566/499342/311414
GO:0046888	negative regulation of hormone secretion	63	0.463605357650672	1.52757199428578	0.015356197768158	0.160953580338641	0.141378348658925	1280	tags=21%, list=9%, signal=19%	29141/290646/24484/24604/60584/25559/140594/25740/78968/312502/499194/170917/25664
GO:0042908	xenobiotic transport	30	-0.550291932475325	-1.60452717134115	0.0154188761263954	0.161009751074515	0.141427687889927	1066	tags=33%, list=8%, signal=31%	24392/303637/50719/497921/288499/24646/291555/312382/311170/360539
GO:0046883	regulation of hormone secretion	225	0.335453701443249	1.32242501759303	0.0153968577651636	0.161009751074515	0.141427687889927	2171	tags=22%, list=16%, signal=19%	79208/29141/290646/25265/24484/25040/24604/29200/63887/24599/60584/25559/140594/25740/85264/84017/288995/78968/84023/312502/24179/114700/29560/252917/293631/500865/312974/81632/499194/25099/304809/25248/170917/25664/25644/25757/29376/25353/112400/498185/294075/364712/79114/81734/155423/314623/299638/84591/304539/24332
GO:0050650	chondroitin sulfate proteoglycan biosynthetic process	18	0.671117996622719	1.71070150603853	0.0156775598925705	0.161017425002671	0.141434428512211	906	tags=39%, list=7%, signal=36%	84468/64133/24482/306375/298280/304322/314694
GO:0050848	regulation of calcium-mediated signaling	68	0.465272920627575	1.55514071121376	0.015628505798007	0.161017425002671	0.141434428512211	1653	tags=32%, list=12%, signal=29%	295426/494021/29496/266766/29600/24482/171009/497979/297814/25145/301348/64553/192248/29477/63839/171026/361697/25267/365382/29548/24629/112400
GO:0035195	miRNA-mediated post-transcriptional gene silencing	66	0.464877803855096	1.54956986114736	0.0156775598925705	0.161017425002671	0.141434428512211	1601	tags=24%, list=12%, signal=21%	100314058/100314224/300084/100526631/100314007/104797378/302884/298533/363001/100314293/100526601/100313972/100526596/79426/100314043/100314163
GO:0008643	carbohydrate transport	118	0.394099603324293	1.43808455452317	0.0156635259101715	0.161017425002671	0.141434428512211	2029	tags=27%, list=15%, signal=23%	58853/29496/25040/337920/360576/59323/24482/50622/686098/445541/303205/114507/29526/65248/25240/309957/312670/24553/304785/85496/287478/366251/24954/29376/65133/294075/60445/301965/315054/94172/301010/299638
GO:0006633	fatty acid biosynthetic process	129	0.380510694383456	1.40083771606954	0.0155307924865432	0.161017425002671	0.141434428512211	1749	tags=22%, list=13%, signal=19%	681458/29527/25040/291437/170897/29692/287454/287424/303671/64669/246074/24179/171142/293050/78975/85239/29526/83792/24539/65248/25664/304785/64194/64562/288985/58852/289934/81509
GO:0030879	mammary gland development	149	0.371439298224748	1.39762571401805	0.015520131678113	0.161017425002671	0.141434428512211	1644	tags=20%, list=12%, signal=18%	364081/25483/29496/24770/24695/364634/63997/89803/59323/24482/292949/114700/64037/29560/25443/315196/24218/25285/25404/289754/83785/24553/304809/29702/64566/54250/29376/84584/353305/84426
GO:0055001	muscle cell development	189	0.354556725725269	1.37494286972342	0.0155560207006944	0.161017425002671	0.141434428512211	1621	tags=23%, list=12%, signal=20%	295426/29412/316088/500267/266766/687001/140939/100910104/25546/311658/307982/84583/24482/171009/287631/499497/305675/24179/64553/679990/291445/315870/64204/25026/312492/305066/25496/63839/292879/309957/83785/114634/24553/54286/497078/293024/25267/24377/25216/305897/24629/84580/353305
GO:0043269	regulation of monoatomic ion transport	296	0.33165485466478	1.34482871169747	0.0154811977560663	0.161017425002671	0.141434428512211	1530	tags=20%, list=11%, signal=18%	29712/295338/689560/29527/29719/171371/29481/25265/296395/25523/24770/29302/366232/308797/24214/25559/24482/25177/29595/25075/117052/288995/117023/681190/65206/24179/64553/311187/25750/60338/295365/294141/312492/298296/29526/292905/25404/312974/83725/50688/24767/171026/362524/81751/83781/29639/24211/25248/29598/24784/25252/24377/295462/116996/89808/29548/24629/66025
GO:0060485	mesenchyme development	260	0.333011634879818	1.33281581352523	0.0156566798702571	0.161017425002671	0.141434428512211	1900	tags=23%, list=14%, signal=21%	306862/25483/29496/29373/246262/59323/116676/498576/304299/114500/114125/363672/50566/29210/497979/85272/83837/84017/315824/499497/100361818/300084/84609/25358/310207/24179/311384/29560/25443/114490/315196/294981/171356/306141/25496/29591/83785/25099/114634/29748/64566/29146/361095/50672/361096/24629/293042/679921/59112/287534/302993/25378/353305/93667/84426/94268/314856/364712/315711/79114/500262
GO:0001709	cell fate determination	25	0.601447968371182	1.66196031398976	0.0158016784020062	0.161700964048216	0.142034835295955	1300	tags=28%, list=10%, signal=25%	312495/114850/25389/114125/499497/305066/29146
GO:0070661	leukocyte proliferation	241	0.337576633931975	1.34448390732798	0.0157831360101739	0.161700964048216	0.142034835295955	2053	tags=24%, list=15%, signal=21%	295338/29141/171371/29434/29354/25670/311658/363443/501043/690899/100913063/24482/29692/25197/50566/361749/25406/499497/303836/114639/25145/301348/24483/54259/295953/25443/294706/25660/306957/365395/25446/499194/171136/54355/83781/25156/307366/100363332/25252/499342/303193/305549/89808/29376/314596/500590/680127/84426/24888/316256/245979/29260/311245/114851/295248/25155/680609/303380/24780
GO:0010613	positive regulation of cardiac muscle hypertrophy	37	0.536845584535323	1.61226897702483	0.0158762341257944	0.161874198400568	0.142187000824767	1096	tags=19%, list=8%, signal=17%	58853/29412/24482/499497/24179/64553/309957
GO:0014742	positive regulation of muscle hypertrophy	37	0.536845584535323	1.61226897702483	0.0158762341257944	0.161874198400568	0.142187000824767	1096	tags=19%, list=8%, signal=17%	58853/29412/24482/499497/24179/64553/309957
GO:0019226	transmission of nerve impulse	58	-0.463456966755981	-1.56262061938013	0.0160604844251266	0.163456162138336	0.143576565570163	952	tags=24%, list=7%, signal=23%	361833/25674/64513/25054/499263/29431/252857/170848/294961/81574/25107/500105/298487/315611
GO:0032369	negative regulation of lipid transport	27	0.575931609511406	1.61654396191333	0.0160916093949428	0.163476784052059	0.143594679439406	1836	tags=33%, list=14%, signal=29%	24484/29302/298296/25728/170917/29376/58852/112400/25493
GO:0014888	striated muscle adaptation	43	0.51256037760739	1.57929252456792	0.0162490615416643	0.164778389424314	0.144737983103406	1311	tags=26%, list=10%, signal=23%	295426/140939/25670/29373/29600/171009/499497/100361818/25285/25664/313729
GO:1990868	response to chemokine	46	0.510450551948208	1.59858853677279	0.0163498547641679	0.164907511786527	0.144851401558007	746	tags=22%, list=6%, signal=21%	498335/171371/287561/24770/84348/685243/114856/309415/29363/29560
GO:1990869	cellular response to chemokine	46	0.510450551948208	1.59858853677279	0.0163498547641679	0.164907511786527	0.144851401558007	746	tags=22%, list=6%, signal=21%	498335/171371/287561/24770/84348/685243/114856/309415/29363/29560
GO:0006405	RNA export from nucleus	68	-0.438360544966749	-1.51272564966147	0.016312908541828	0.164907511786527	0.144851401558007	4450	tags=50%, list=33%, signal=34%	113975/81783/117045/315988/291705/298075/296634/299811/116697/361191/114612/362819/81738/25281/295428/304862/690585/24948/363194/362361/313308/290519/85252/366016/117268/315352/296219/291874/117021/292085/116555/287830/311182/304859
GO:0031110	regulation of microtubule polymerization or depolymerization	88	-0.406938795192135	-1.47490397626754	0.0165403793780687	0.166530199544785	0.146276737454039	2658	tags=33%, list=20%, signal=27%	102554838/114764/29456/313861/84488/311349/314814/29213/260321/689074/83571/361828/500693/25595/311191/311546/286919/291441/108348065/361047/287598/306575/54252/290396/29332/29431/114592/691380/29161
GO:0009163	nucleoside biosynthetic process	16	-0.65371743156201	-1.68622343059252	0.0167052863894759	0.16729108544755	0.146945084142721	3590	tags=69%, list=27%, signal=51%	24465/292072/314642/290029/298227/171047/301622/58813/290741/54237/24834
GO:0034404	nucleobase-containing small molecule biosynthetic process	16	-0.65371743156201	-1.68622343059252	0.0167052863894759	0.16729108544755	0.146945084142721	3590	tags=69%, list=27%, signal=51%	24465/292072/314642/290029/298227/171047/301622/58813/290741/54237/24834
GO:0050900	leukocyte migration	265	0.332827770759161	1.33614316644992	0.01669614749158	0.16729108544755	0.146945084142721	1702	tags=23%, list=13%, signal=20%	295338/498335/292168/171371/25239/287561/24770/29302/94203/50677/301265/114856/246211/691992/50566/81008/361749/24936/304883/292949/291044/65206/84023/114639/25145/29363/29583/116479/64204/114111/100270678/312492/29526/303414/140898/293410/290595/83781/83785/25156/307124/29398/64566/311647/309696/50672/366126/85496/57027/116996/25513/89808/306748/306487/502020/89811/680127/25353/308436/498185
GO:0007004	telomere maintenance via telomerase	50	-0.469349727133469	-1.5342139269975	0.0167363413375175	0.167303853441589	0.146956299288784	3720	tags=48%, list=28%, signal=35%	360664/299809/290046/288620/691534/24818/288305/24842/499709/29578/362809/287432/301252/79256/363247/303238/299331/315713/300711/64012/685055/287524/297758/367645
GO:0003407	neural retina development	67	0.468268457314592	1.56043741085421	0.0168423335654979	0.168064351635821	0.147624305422182	1566	tags=30%, list=12%, signal=27%	29475/306862/303337/25550/363443/304825/29600/78974/313713/360652/25496/117955/24831/691889/314988/314322/29598/366140/302993/365394
GO:0046889	positive regulation of lipid biosynthetic process	91	0.418409997411128	1.47935638692234	0.0171609491126936	0.170940092402682	0.150150297574296	1644	tags=24%, list=12%, signal=21%	29527/305150/59323/24482/29595/686098/85264/498795/78968/24179/24483/252917/305795/25728/116486/25664/304785/64194/25644/288985/58852/84426
GO:0008630	intrinsic apoptotic signaling pathway in response to DNA damage	100	-0.391452621327077	-1.43480643588271	0.0172381946203704	0.171405623676533	0.150559210769067	1959	tags=24%, list=14%, signal=21%	100360342/360748/81685/117540/492821/310552/29884/315713/361732/114212/315732/300711/24571/25554/282817/81709/303348/494444/360254/311327/499204/497672/24772/246334
GO:0032331	negative regulation of chondrocyte differentiation	21	0.617886938853701	1.63305213786046	0.0173522197070918	0.172234576527282	0.151287346079313	1551	tags=48%, list=11%, signal=42%	24695/287357/50566/100910434/315879/29591/252835/305604/287534/685072
GO:0032868	response to insulin	307	0.314162341476204	1.27670001318288	0.0175321665237114	0.173713776949225	0.1525866456199	1622	tags=18%, list=12%, signal=16%	25582/29141/29496/24484/687001/24770/25659/360576/25559/24482/114090/362972/686098/58834/78968/117099/65206/300084/24179/24483/114700/29560/25522/25026/120102490/171356/29175/117062/298296/29526/84021/24539/313977/362261/65248/25427/25728/289754/25099/314322/65155/170917/29598/25664/313729/64194/85496/24954/25513/79131/288985/25700/29376/309429/58852
GO:0050667	homocysteine metabolic process	12	-0.71431583036424	-1.68143173068444	0.0176095202941432	0.174173036993832	0.152990050294558	2447	tags=58%, list=18%, signal=48%	192172/85431/361239/287552/94199/64300/24962
GO:2000671	regulation of motor neuron apoptotic process	15	0.694863746164956	1.72674230273366	0.0179946191474942	0.177357491878285	0.155787210643496	571	tags=20%, list=4%, signal=19%	29496/83613/290655
GO:0002792	negative regulation of peptide secretion	48	0.498376297162763	1.55529129807022	0.0179832095146224	0.177357491878285	0.155787210643496	626	tags=17%, list=5%, signal=16%	29141/290646/24604/25559/140594/25740/78968/84023
GO:0021871	forebrain regionalization	14	0.688691653436012	1.69789354509208	0.0180664539544703	0.17744289915422	0.155862230656159	1257	tags=50%, list=9%, signal=45%	313471/29373/78974/116466/315196/499380/260326
GO:0034111	negative regulation of homotypic cell-cell adhesion	14	0.688672311655355	1.69784586005863	0.0180664539544703	0.17744289915422	0.155862230656159	1157	tags=36%, list=9%, signal=33%	311550/287454/24936/25145/54286
GO:0023019	signal transduction involved in regulation of gene expression	24	0.610307449542421	1.67885143051812	0.0182627012505703	0.17812474935018	0.156461153988804	1855	tags=38%, list=14%, signal=32%	25483/287561/25265/171577/25099/25267/684173/25493/29260
GO:0032367	intracellular cholesterol transport	30	0.555770796608539	1.6044398578163	0.0182627012505703	0.17812474935018	0.156461153988804	3240	tags=40%, list=24%, signal=30%	85264/313210/298296/266732/25664/499015/25557/300438/286898/309139/500282/59267
GO:0070570	regulation of neuron projection regeneration	41	0.515026907773102	1.57341405370322	0.0182627012505703	0.17812474935018	0.156461153988804	2423	tags=34%, list=18%, signal=28%	303311/64133/24225/114505/102555469/310753/57027/308739/100314163/25353/112400/361092/303313/170845
GO:0006403	RNA localization	148	-0.345752206451713	-1.34967749842035	0.0181870601426723	0.17812474935018	0.156461153988804	4605	tags=51%, list=34%, signal=34%	690303/315617/689116/679091/113975/501095/291981/81783/117045/362697/362173/315988/291705/292160/117280/298075/296634/299811/303477/299809/688288/245922/116697/361191/114612/362819/81738/25281/305240/84509/295428/24818/58958/304862/29578/690585/171500/313867/24948/500538/299706/363194/53372/362361/362687/362152/287432/100363294/292244/313308/25274/290519/292747/85252/366016/171137/24917/117268/83…
GO:0090231	regulation of spindle checkpoint	18	-0.654149567670642	-1.73216353435412	0.0183650662853125	0.178812725114186	0.157065457895731	1039	tags=56%, list=8%, signal=51%	293155/680006/286919/291441/301701/361047/298884/297176/25203/311327
GO:0120163	negative regulation of cold-induced thermogenesis	44	0.516731145799545	1.59803522381343	0.0185525853974047	0.18001455053993	0.158121116885798	1878	tags=34%, list=14%, signal=29%	25670/171009/25366/84587/252917/171356/25496/305795/303185/291541/57027/58852/94188/29260/309816
GO:0044403	biological process involved in symbiotic interaction	103	-0.400479113049137	-1.47344230819727	0.0185451848119544	0.18001455053993	0.158121116885798	1409	tags=17%, list=10%, signal=15%	494338/116677/246296/362791/58935/25745/192183/84387/63845/171164/79433/85245/307396/29564/25253/362050/498281
GO:0045663	positive regulation of myoblast differentiation	22	0.604371312010747	1.62031637412473	0.0186642591801749	0.180785875990039	0.158798633460363	1952	tags=36%, list=14%, signal=31%	24484/290553/499497/360715/25513/313033/364712/307829
GO:0051155	positive regulation of striated muscle cell differentiation	38	0.515731202784462	1.55926216877985	0.0187009882278412	0.180829865514651	0.158837272963348	942	tags=21%, list=7%, signal=20%	312495/500267/25546/24482/171009/499497/64553/305066
GO:0071331	cellular response to hexose stimulus	168	0.357472568767823	1.36648898598306	0.0187356733166192	0.180853973698912	0.158858449101666	1194	tags=14%, list=9%, signal=13%	79208/290646/24770/63997/25559/24482/85264/288995/499497/84023/312502/24179/64830/29560/78975/252917/293631/500865/65248/289754/309957/25099/24553/294515
GO:0002825	regulation of T-helper 1 type immune response	17	0.657836574582425	1.6628484946225	0.0188138894170865	0.180987038947246	0.158975330907176	2103	tags=41%, list=16%, signal=35%	171371/689932/361749/316327/500616/25556/361712
GO:0046885	regulation of hormone biosynthetic process	21	0.616042676727069	1.62817782183387	0.0188103564401909	0.180987038947246	0.158975330907176	1644	tags=43%, list=12%, signal=38%	29373/171548/24482/315824/24483/29560/24211/25644/84426
GO:0045776	negative regulation of blood pressure	40	0.516513744175473	1.57345937267049	0.0189909260298233	0.18237781612914	0.160196961273615	1960	tags=40%, list=14%, signal=34%	293648/29412/24604/24599/282829/83810/24179/114111/81632/29244/25248/24377/25513/294235/81509/116491
GO:0048520	positive regulation of behavior	20	0.622102205393791	1.62265162756704	0.0191392926394313	0.183456296627746	0.161144276590447	626	tags=30%, list=5%, signal=29%	58853/25582/24604/316351/499497/84023
GO:0007129	homologous chromosome pairing at meiosis	32	-0.533737811032438	-1.57057416735508	0.0191685379352949	0.183456296627746	0.161144276590447	1867	tags=44%, list=14%, signal=38%	81685/362557/500392/140938/680018/295160/294252/25729/365868/304368/362485/292206/312641/360588
GO:0009129	pyrimidine nucleoside monophosphate metabolic process	18	-0.651211352338898	-1.72438325029485	0.0192609038998362	0.184026799505578	0.161645394705392	2523	tags=50%, list=19%, signal=41%	362638/288051/289801/24240/287379/290741/497778/79127/29261
GO:0044319	wound healing, spreading of cells	34	0.544079730192506	1.61431248354907	0.0193558810375991	0.184307355371579	0.161891829267198	2307	tags=38%, list=17%, signal=32%	25483/363060/114850/305156/25406/102555469/24767/315346/57027/315151/306873/289992/295342
GO:0090505	epiboly involved in wound healing	34	0.544079730192506	1.61431248354907	0.0193558810375991	0.184307355371579	0.161891829267198	2307	tags=38%, list=17%, signal=32%	25483/363060/114850/305156/25406/102555469/24767/315346/57027/315151/306873/289992/295342
GO:2001252	positive regulation of chromosome organization	89	-0.407604716794738	-1.47737351033287	0.0194817451916278	0.184879129200279	0.162394063759515	1185	tags=35%, list=9%, signal=32%	304862/29578/362809/65137/362361/24577/64046/287432/314949/292907/79256/315713/300711/114482/64012/84490/680006/291441/296137/361047/685055/295107/305392/362438/362817/54237/362519/316767/316425/680089/114592
GO:0055080	monoatomic cation homeostasis	431	0.294551284832481	1.2348327774051	0.0194489973879283	0.184879129200279	0.162394063759515	1958	tags=21%, list=14%, signal=18%	689560/29719/171371/499991/25265/24770/29302/24604/79430/25550/114506/307940/308797/266608/24214/24520/29600/691992/29595/25075/294014/83731/25366/361875/288995/309387/24179/64553/114700/84480/29560/362653/29132/24218/294141/84587/362696/29452/292905/288371/117955/363216/25404/312974/83725/315676/24767/25728/81751/117596/29639/300834/497078/289185/24211/25248/293485/25391/266668/29598/114102/3108…
GO:0007100	mitotic centrosome separation	12	-0.711186917538138	-1.67406656658655	0.0196469414740423	0.186085847578098	0.163454020619086	1583	tags=50%, list=12%, signal=44%	360739/83836/114482/261730/140583/171304
GO:1903911	positive regulation of receptor clustering	17	-0.631822776392562	-1.65616340131874	0.0199970849854609	0.186085847578098	0.163454020619086	2211	tags=35%, list=16%, signal=30%	29495/25592/83469/24924/84397/305448
GO:0070098	chemokine-mediated signaling pathway	36	0.53873883595792	1.60038649667095	0.0198010351326623	0.186085847578098	0.163454020619086	746	tags=25%, list=6%, signal=24%	498335/171371/287561/24770/84348/685243/309415/29363/29560
GO:0030325	adrenal gland development	30	0.553663715391686	1.59835698137046	0.0200158848096247	0.186085847578098	0.163454020619086	1644	tags=30%, list=12%, signal=26%	171548/84017/25366/246060/114490/25267/24954/24629/84426
GO:1901976	regulation of cell cycle checkpoint	35	-0.524225092137145	-1.56735660541619	0.0200395047676663	0.186085847578098	0.163454020619086	1980	tags=51%, list=15%, signal=44%	304862/311361/498420/103690025/361056/293155/311743/114212/680006/59102/286919/291441/301701/361047/298884/297176/25203/311327
GO:0043299	leukocyte degranulation	52	0.493638029681804	1.56591896344796	0.0198769124368941	0.186085847578098	0.163454020619086	2938	tags=40%, list=22%, signal=32%	58853/295518/29434/292483/282829/50645/81511/290595/317676/361597/309696/366126/24451/25155/25558/114554/84477/287537/64630/687536/25159
GO:0051058	negative regulation of small GTPase mediated signal transduction	67	0.463275388793006	1.54379872679523	0.0198769124368941	0.186085847578098	0.163454020619086	1714	tags=27%, list=13%, signal=24%	29412/360814/291610/305156/314618/58834/304883/303836/303222/294981/306141/24553/303185/306279/314596/309429/84426/171565
GO:0051090	regulation of DNA-binding transcription factor activity	53	0.474845219181251	1.51604147776492	0.0200179534272152	0.186085847578098	0.163454020619086	1423	tags=21%, list=11%, signal=19%	79208/59109/170897/24225/100912108/25522/81749/309179/65026/307861/85496
GO:0071772	response to BMP	135	0.368605685469359	1.36850392338636	0.0200317388826977	0.186085847578098	0.163454020619086	1454	tags=23%, list=11%, signal=21%	252834/25483/65195/294297/89803/690899/29373/50566/311331/100360307/497979/85272/83837/296952/498299/315824/25366/170842/171396/315879/25496/300455/25404/287638/25664/64566/304581/252835/308739/309453/25644
GO:0071773	cellular response to BMP stimulus	135	0.368605685469359	1.36850392338636	0.0200317388826977	0.186085847578098	0.163454020619086	1454	tags=23%, list=11%, signal=21%	252834/25483/65195/294297/89803/690899/29373/50566/311331/100360307/497979/85272/83837/296952/498299/315824/25366/170842/171396/315879/25496/300455/25404/287638/25664/64566/304581/252835/308739/309453/25644
GO:0051261	protein depolymerization	113	-0.362151691588421	-1.35851883955633	0.0198963151625112	0.186085847578098	0.163454020619086	2681	tags=32%, list=20%, signal=26%	29271/24170/315655/306941/29456/313861/84488/311349/314814/25491/313409/689074/361828/500693/366624/312981/361256/25595/116677/317435/58814/171529/24851/311546/362186/108348065/303575/306575/54252/290396/29332/313170/25230/114592/304816/289257
GO:0008202	steroid metabolic process	230	0.340361220789985	1.34544507812703	0.019721006934265	0.186085847578098	0.163454020619086	1454	tags=22%, list=11%, signal=20%	24388/29141/29200/102556347/29373/246211/171548/24482/24298/83731/85264/315824/25322/78968/117099/307897/24179/24483/114700/78975/313210/25026/252917/120102490/298296/80848/305066/114100/24831/266732/25330/65248/25427/24767/25728/25116/81681/116486/25099/54286/24211/170635/140910/313729/50672/25267/64194/24377/85496/25644
GO:0008544	epidermis development	258	0.325912728245241	1.30144940515307	0.0197772645630342	0.186085847578098	0.163454020619086	1608	tags=20%, list=12%, signal=18%	312495/24388/29141/364081/306862/25483/311723/313255/192110/25730/29200/89803/302934/287454/287424/311331/83731/114505/361812/308022/114700/298506/25443/298555/64204/25285/81749/25446/25496/117955/306204/81751/315318/299897/25266/287638/24553/65129/499660/114102/64566/29146/313729/366960/309696/79426/24954/64826/54250/29381/84584
GO:0048284	organelle fusion	153	0.369965371944994	1.39552398952478	0.0201070461717304	0.186404926390728	0.163734292953052	3425	tags=37%, list=25%, signal=28%	308068/29354/360576/301510/114501/170897/25624/292483/24923/84480/312492/25531/293485/291541/361370/65134/296083/65031/287822/362645/293654/364033/362058/298576/25558/307350/116470/81802/366698/304579/298282/303584/64829/60430/360521/308846/25130/59074/171393/361676/64630/301373/313155/286761/295378/500282/81803/316457/24653/303183/59267/315141/315600/361315/259269/690769
GO:0032506	cytokinetic process	47	-0.483050493171391	-1.55093368731207	0.0201567423506143	0.186557789993	0.163868565229654	1112	tags=21%, list=8%, signal=20%	303240/361308/25745/315298/310621/361921/294074/309523/363031/114592
GO:0032943	mononuclear cell proliferation	216	0.33590267078689	1.32325894862234	0.0201916021950129	0.186573061071682	0.163881979034316	2053	tags=25%, list=15%, signal=22%	295338/29141/171371/29434/29354/25670/311658/501043/690899/100913063/24482/29692/25197/25406/499497/303836/114639/25145/301348/24483/54259/295953/25443/294706/25660/306957/365395/25446/171136/54355/83781/25156/307366/100363332/25252/499342/303193/305549/29376/314596/500590/680127/84426/24888/316256/245979/29260/311245/114851/295248/25155/680609/303380/24780
GO:0099623	regulation of cardiac muscle cell membrane repolarization	21	-0.604690599658794	-1.62547580938028	0.020345445507824	0.187685899610764	0.164859473754522	1208	tags=38%, list=9%, signal=35%	29209/24602/362036/117018/192363/29161/171138/315611
GO:0070601	centromeric sister chromatid cohesion	11	-0.709174043472033	-1.63439390106877	0.0205488896564951	0.189251905065884	0.166235021069282	817	tags=55%, list=6%, signal=51%	363518/288108/296137/363174/171576/316425
GO:0007159	leukocyte cell-cell adhesion	262	0.325222353031882	1.30305883618007	0.02064004562397	0.189780321301904	0.16669917113476	1487	tags=19%, list=11%, signal=17%	58853/295338/171371/29434/24770/84586/29354/25670/308496/501043/690899/24482/29692/691992/353227/85272/114505/304883/25406/303836/114639/25145/63995/301348/24483/295953/29583/25522/116479/25660/306957/25148/54260/25404/65248/171136/289754/83781/305341/361103/25156/294515/307366/100363332/29398/25252/315346/499342/500616/305549
GO:0045124	regulation of bone resorption	37	0.528736385668159	1.5879152147165	0.0207391086306802	0.19037959524046	0.167225561163792	2830	tags=49%, list=21%, signal=39%	25341/29302/301510/84023/54259/114587/83785/289287/103690326/304581/25353/498888/25155/24780/303584/83805/360904/89813
GO:0090504	epiboly	35	0.540475987150528	1.60471479599089	0.0208517515854982	0.191101370974435	0.167859554276321	2307	tags=37%, list=17%, signal=31%	25483/363060/114850/305156/25406/102555469/24767/315346/57027/315151/306873/289992/295342
GO:0043010	camera-type eye development	308	0.316873359024609	1.28756900524115	0.0209086751616341	0.191310972407265	0.16804366390835	1566	tags=19%, list=12%, signal=18%	29475/266603/360625/306862/303337/84394/25550/29200/65037/60584/363443/114501/304825/25394/54278/116676/29600/78974/64572/85272/313713/114505/25366/360652/29560/25443/246060/114490/298555/294981/171356/305066/306141/25496/117955/24831/29591/83584/312974/691889/25240/314988/83785/314322/304809/29598/29146/363289/25252/25267/501046/287478/305604/24629/54267/54250/685072/366140/302993/365394
GO:0010833	telomere maintenance via telomere lengthening	63	-0.432893249987233	-1.48260689471925	0.0209744089477658	0.191600373119591	0.168297867603126	3720	tags=44%, list=28%, signal=32%	360664/299809/290046/288620/310745/691534/24818/288305/24842/499709/29578/362809/362361/287432/301252/79256/363247/303238/299331/315713/300711/25591/64012/685055/287524/297758/499870/367645
GO:0098771	inorganic ion homeostasis	383	0.301569858375104	1.25679953087446	0.021013765749406	0.19164827269507	0.1683399416152	1958	tags=21%, list=14%, signal=18%	689560/171371/499991/25265/24770/29302/24604/25550/114506/307940/308797/266608/89803/24214/24520/29600/691992/29595/25075/294014/83731/25366/288995/309387/24179/64553/114700/84480/29560/362653/29132/24218/294141/84587/362696/29452/292905/288371/363216/25404/312974/83725/24767/25728/81751/29639/497078/24211/25248/293485/25391/266668/29598/114102/310810/64566/50672/306570/116699/295462/85496/25644/…
GO:0006958	complement activation, classical pathway	12	-0.705127479950369	-1.65980322508258	0.021102244774019	0.191865350450063	0.168530618296433	2404	tags=50%, list=18%, signal=41%	24232/64459/312705/408246/192262/289335
GO:0007204	positive regulation of cytosolic calcium ion concentration	114	0.388321266228543	1.4165503620096	0.0211058715874223	0.191865350450063	0.168530618296433	1157	tags=22%, list=9%, signal=20%	689560/498335/29412/25265/84348/685243/63887/29595/292661/24336/304883/81752/282829/84023/83810/24179/25145/29363/25026/29526/25404/293410/499194/171026/54286
GO:0002685	regulation of leukocyte migration	170	0.35941177422875	1.37541797280381	0.0211552220519759	0.192003291579968	0.168651782977065	1749	tags=25%, list=13%, signal=22%	295338/498335/171371/25239/287561/24770/29302/94203/301265/114856/691992/50566/361749/24936/304883/292949/291044/84023/114639/29583/114111/100270678/312492/293410/290595/83781/83785/307124/29398/64566/309696/366126/57027/25513/89808/306748/306487/502020/89811/680127/308436/498185/81509
GO:0046651	lymphocyte proliferation	210	0.33442339504968	1.3110481194766	0.0213135671538366	0.193128419790733	0.169640072694713	2053	tags=25%, list=15%, signal=21%	295338/29141/171371/29434/29354/25670/311658/501043/690899/100913063/24482/29692/25406/499497/303836/114639/25145/301348/24483/54259/295953/25443/294706/25660/306957/365395/25446/171136/54355/83781/25156/307366/100363332/25252/499342/303193/305549/29376/314596/500590/680127/84426/316256/245979/29260/311245/114851/295248/25155/680609/303380/24780
GO:1990849	vacuolar localization	66	0.455395109496045	1.51796134540536	0.0213511947372466	0.19315782936208	0.169665905463534	3045	tags=41%, list=23%, signal=32%	58853/295518/29434/140594/282829/25531/81511/290595/317676/303185/361597/313873/24451/25155/25558/364298/84477/313667/303584/170845/29457/65081/64630/687536/497934/25159/500282
GO:0046548	retinal rod cell development	10	-0.74329373797696	-1.67730691614685	0.0214367706680572	0.193620221242999	0.170072061079459	1834	tags=60%, list=14%, signal=52%	305850/361586/297408/155012/102549710/25054
GO:0009581	detection of external stimulus	77	0.422608557551777	1.45428639654393	0.0217266362800139	0.19592334289104	0.17209507625362	792	tags=22%, list=6%, signal=21%	246214/313255/307940/59109/309135/304825/24520/24482/100362255/29595/116489/170899/282829/83810/310207/29583/81679
GO:0031649	heat generation	15	0.686899675349336	1.70695151920927	0.0218611512863758	0.196191610106804	0.172330716715201	1358	tags=60%, list=10%, signal=54%	29527/63887/60582/29595/29210/83810/81632/25248/50672
GO:0010819	regulation of T cell chemotaxis	10	0.745251821499572	1.69069588364032	0.0218611512863758	0.196191610106804	0.172330716715201	1435	tags=40%, list=11%, signal=36%	498335/171371/64566/57027
GO:0014741	negative regulation of muscle hypertrophy	36	0.534455878397787	1.58766347210402	0.0218544400228375	0.196191610106804	0.172330716715201	1390	tags=31%, list=10%, signal=27%	293648/140939/84583/29600/65206/25285/171043/25496/25664/313729/24377
GO:0051775	response to redox state	12	0.71796004257056	1.70297991425486	0.0219199765642634	0.19634750183458	0.172467648835606	1534	tags=42%, list=11%, signal=37%	689560/24599/316351/286900/679921
GO:0061469	regulation of type B pancreatic cell proliferation	14	0.681291327716537	1.67964885574818	0.0219484213513913	0.19634750183458	0.172467648835606	1583	tags=50%, list=12%, signal=44%	58853/79240/24482/100912108/252917/313729/29376
GO:0033197	response to vitamin E	23	-0.569189475230088	-1.55213890077488	0.0221358241098893	0.197709157153193	0.173663699150131	2045	tags=43%, list=15%, signal=37%	25412/29637/58919/29221/24614/494445/29393/64513/25729/29680
GO:0007026	negative regulation of microtubule depolymerization	33	-0.557369407835641	-1.65701622319177	0.0222265447005036	0.198204330360999	0.174098649216309	2528	tags=42%, list=19%, signal=35%	29456/313861/84488/311349/314814/689074/361828/500693/25595/311546/108348065/306575/54252/290396
GO:0072331	signal transduction by p53 class mediator	148	-0.340888263661434	-1.33069062280496	0.0222988231437282	0.198533737593447	0.174387993824002	1567	tags=17%, list=12%, signal=15%	29884/315713/361732/114212/502988/311944/360482/300711/684111/24571/310483/308449/25163/58921/685055/25554/282817/81709/303348/360254/311327/317203/314818/27064/246334
GO:0032465	regulation of cytokinesis	73	-0.425027682204797	-1.47315246140871	0.0224260853353061	0.199350866160996	0.175105742924575	1190	tags=23%, list=9%, signal=21%	24244/261730/83620/361308/25515/308761/171103/315298/361921/360621/309523/315740/360254/114592/360849/314818/308607
GO:0043536	positive regulation of blood vessel endothelial cell migration	59	0.450442676788284	1.46577911949956	0.0226539927065999	0.201058658808338	0.176605833222816	1887	tags=31%, list=14%, signal=26%	29527/687001/24482/29369/287454/50566/64535/24483/29560/317181/114111/171356/83785/57027/54250/315430/24451/79114
GO:0010804	negative regulation of tumor necrosis factor-mediated signaling pathway	25	0.585411003522858	1.61764592515419	0.022760050310153	0.201681329089021	0.177152774122526	1138	tags=28%, list=8%, signal=26%	25341/306945/684797/100364835/309157/498795/115769
GO:0010826	negative regulation of centrosome duplication	10	-0.738241235084469	-1.66590550427905	0.022935821904046	0.202281707153737	0.177680133993502	2098	tags=70%, list=16%, signal=59%	25498/301164/360592/294286/286919/314859/117524
GO:0046606	negative regulation of centrosome cycle	10	-0.738241235084469	-1.66590550427905	0.022935821904046	0.202281707153737	0.177680133993502	2098	tags=70%, list=16%, signal=59%	25498/301164/360592/294286/286919/314859/117524
GO:0071827	plasma lipoprotein particle organization	29	0.562992505402244	1.60465411812325	0.0228689951315328	0.202281707153737	0.177680133993502	1038	tags=28%, list=8%, signal=26%	29354/301265/291437/29692/85264/313210/24539/25728
GO:0045621	positive regulation of lymphocyte differentiation	85	0.412366602657479	1.43436787627623	0.0229818777713232	0.202370202694818	0.177757866675405	2006	tags=28%, list=15%, signal=24%	29434/25670/308496/690899/353227/303836/63995/301348/54259/25522/306957/25148/54260/289754/305341/361103/294515/307366/366126/500616/364712/171106/295248/25155
GO:0071260	cellular response to mechanical stimulus	104	0.39451110892588	1.42790232546831	0.0230716415576652	0.202842695259723	0.178172894526538	1855	tags=29%, list=14%, signal=25%	29712/29527/29496/29302/29373/59323/116489/361749/84023/24179/24483/84480/29560/29583/116479/64204/25404/25240/83785/360916/24211/85496/57027/25644/54250/112400/171492/314756/50683/29260
GO:0032366	intracellular sterol transport	33	0.55448603454057	1.63289193905519	0.0231396720119918	0.203122933380266	0.1784190499872	3240	tags=39%, list=24%, signal=30%	85264/313210/298296/266732/25664/499015/300644/25557/300438/286898/309139/500282/59267
GO:0051147	regulation of muscle cell differentiation	126	0.391823207128575	1.4431051646544	0.0232440827152643	0.203721149289165	0.178944510664519	1086	tags=17%, list=8%, signal=15%	312495/309374/500267/266766/687001/25546/311658/84583/29373/24482/24225/171009/499497/100361818/24483/64553/291445/305066/25496/25334/289754
GO:0071825	protein-lipid complex organization	31	0.541021594188027	1.57587016538282	0.0232947715533873	0.203847393437586	0.179055400954714	1038	tags=26%, list=8%, signal=24%	29354/301265/291437/29692/85264/313210/24539/25728
GO:0051701	biological process involved in interaction with host	84	-0.391344562058497	-1.4048512957606	0.0233947927490816	0.20440427008451	0.179544550065801	1409	tags=15%, list=10%, signal=14%	494338/246296/362791/58935/25745/192183/84387/63845/171164/79433/25253/362050/498281
GO:0072073	kidney epithelium development	134	0.36032473755544	1.33771087438532	0.0235854832823892	0.205750380559725	0.18072694610631	1906	tags=29%, list=14%, signal=25%	306349/94203/309888/50677/60584/29373/24225/50566/85272/171577/116466/25406/499497/290655/24179/25145/29583/315196/294981/171356/25496/316526/300455/25240/83785/114634/307721/29146/25252/50672/25216/287478/54250/302993/84426/497985/24650/79114/29492
GO:0032341	aldosterone metabolic process	11	0.73130009193681	1.69409546808646	0.0236777942742721	0.206024290346328	0.180967542887258	1644	tags=73%, list=12%, signal=64%	29373/171548/83731/315824/24767/50672/25644/84426
GO:0120254	olefinic compound metabolic process	108	0.388754999246674	1.41239907203269	0.0236902263374382	0.206024290346328	0.180967542887258	1644	tags=27%, list=12%, signal=24%	266603/29527/29200/170897/29373/116676/171548/287454/287424/24298/83731/315824/25322/313689/314264/171142/25315/25330/24767/362757/54286/170635/50672/114106/25644/685750/24254/500629/84426
GO:0009067	aspartate family amino acid biosynthetic process	19	-0.624001172596587	-1.64662568046081	0.0238218782150891	0.206034150161865	0.180976203548523	3458	tags=47%, list=26%, signal=35%	295961/24401/25721/298227/305177/300901/64300/306540/296925
GO:0044342	type B pancreatic cell proliferation	28	0.562419539576862	1.60350561788236	0.0239773771014886	0.206034150161865	0.180976203548523	876	tags=29%, list=6%, signal=27%	58853/291091/24484/79240/24482/100912108/25285/252917
GO:0097049	motor neuron apoptotic process	21	0.606403684666055	1.60270232526283	0.0237680358595285	0.206034150161865	0.180976203548523	571	tags=19%, list=4%, signal=18%	29496/25550/83613/290655
GO:0006346	DNA methylation-dependent constitutive heterochromatin formation	27	-0.535457375606308	-1.5124309115748	0.0238571615878336	0.206034150161865	0.180976203548523	2773	tags=41%, list=21%, signal=32%	307766/361217/306011/361798/297893/680172/444985/310090/84350/294071/312299
GO:0009582	detection of abiotic stimulus	76	0.425738298171791	1.46049340304257	0.0240493143904105	0.206034150161865	0.180976203548523	792	tags=22%, list=6%, signal=21%	246214/313255/307940/59109/309135/304825/24520/24482/100362255/29595/116489/170899/282829/83810/310207/29583/81679
GO:0016064	immunoglobulin mediated immune response	80	-0.404558842954775	-1.425009027508	0.0240167402045786	0.206034150161865	0.180976203548523	2619	tags=34%, list=19%, signal=27%	300985/288479/313702/24232/307850/63868/100360342/81685/64459/680537/116689/311944/312705/295602/304577/293624/408246/155012/192262/305000/81709/303348/116591/134481532/289335/171060/548326
GO:0071674	mononuclear cell migration	151	0.36331079463537	1.37077322867984	0.0240539595531684	0.206034150161865	0.180976203548523	1702	tags=24%, list=13%, signal=21%	498335/292168/171371/25239/287561/24770/29302/50677/301265/114856/246211/50566/24936/304883/291044/65206/29583/116479/64204/100270678/140898/290595/83781/29398/64566/309696/50672/366126/85496/57027/89808/306748/306487/502020/308436/498185
GO:0045055	regulated exocytosis	185	0.34777045786252	1.3401871641646	0.023876439556466	0.206034150161865	0.180976203548523	2157	tags=25%, list=16%, signal=21%	58853/295518/29643/25265/29434/26989/24604/114850/25624/25075/292483/282829/50645/114639/312502/500502/24923/286931/64830/24718/25531/25496/81511/499073/290595/29205/317676/65025/361597/309696/366126/63843/296083/65031/24888/314622/293654/310626/89815/24451/25155/83589/25558/116470/81802/114554
GO:0050878	regulation of body fluid levels	265	0.326222024864365	1.30962427886881	0.024058099413703	0.206034150161865	0.180976203548523	1627	tags=24%, list=12%, signal=22%	25265/29302/84586/25268/50677/65037/63997/309135/59323/691992/171052/287454/29595/286926/83731/24936/294103/287527/65206/282829/84023/50645/25048/685474/114700/64037/29560/83514/25443/363494/171100/116479/24218/298698/25026/25446/25404/83725/64519/24767/25728/25240/289754/83785/25099/25266/24553/54286/361570/260326/89805/29702/50672/25267/304555/85496/287478/24254/680476/25108/306283/58852/65133/…
GO:0042330	taxis	304	0.308684586576325	1.25163274290087	0.0239319205706242	0.206034150161865	0.180976203548523	1702	tags=23%, list=13%, signal=20%	498335/171371/287561/79240/24770/84348/29302/303311/94203/685243/50677/301265/299928/114856/312213/246211/246262/29369/116720/25197/50566/292949/291044/84609/310207/311384/29363/25443/192248/315196/64204/114111/312492/25148/116744/29526/25496/140898/293410/290595/83781/83785/25266/24553/680427/25156/307124/89805/64566/361597/299236/311647/50672/25267/366126/57027/116996/89808/306748/24629/293042/…
GO:0072697	protein localization to cell cortex	11	-0.700115620436054	-1.61351745825535	0.0240968426797196	0.20605184501471	0.180991746347073	3094	tags=64%, list=23%, signal=49%	25686/362021/308790/54319/680531/25515/309557
GO:0006206	pyrimidine nucleobase metabolic process	13	-0.67408683557387	-1.62832777724286	0.0242011920035399	0.206076037331927	0.181012996386066	2964	tags=69%, list=22%, signal=54%	56718/288051/619580/24240/313560/81708/685579/362720/29261
GO:0003197	endocardial cushion development	40	0.505080436026546	1.5386300073914	0.0242097160268906	0.206076037331927	0.181012996386066	1803	tags=35%, list=13%, signal=30%	25483/29496/29373/29210/497979/85272/315824/100361818/114490/25496/29591/29146/353305/314856
GO:0072527	pyrimidine-containing compound metabolic process	53	-0.463016678671864	-1.52545537854491	0.0241445591998774	0.206076037331927	0.181012996386066	2786	tags=43%, list=21%, signal=35%	56718/680668/314642/362638/288051/289801/619580/26956/24240/313560/81708/192252/301622/314004/287379/290741/497778/54237/685579/79127/362720/29261/24834
GO:0046599	regulation of centriole replication	21	-0.598962730756113	-1.61007865859628	0.0243226818285558	0.206412124641732	0.181308208637732	2286	tags=62%, list=17%, signal=52%	291540/25498/301164/100362836/305909/297408/360592/363018/286919/310807/314859/310344/313506
GO:0040013	negative regulation of locomotion	265	0.324851171494011	1.30412096296814	0.0243210268591156	0.206412124641732	0.181308208637732	1653	tags=22%, list=12%, signal=20%	498335/291091/25239/24484/24770/114856/282821/24214/60582/685153/29600/25559/78969/25197/50566/361749/58834/114505/291752/499497/291044/84023/310207/29279/63995/311384/100314007/104797378/171396/114490/81679/293050/94202/25285/102555469/25496/29591/25404/305795/25728/312279/312670/54286/294515/260326/89805/25664/64566/29146/309696/89808/54250/502020/314903/58968/309429/84580/84426/112400
GO:0072710	response to hydroxyurea	11	-0.69965980104892	-1.6124669567132	0.0243925057743188	0.206692454660819	0.181554444820206	1514	tags=45%, list=11%, signal=40%	498119/308755/499870/316767/83508
GO:0032026	response to magnesium ion	21	0.604020719796367	1.59640423797503	0.0246429221040168	0.208499904187299	0.183142071692503	1955	tags=43%, list=14%, signal=37%	689560/25341/170897/24520/60350/85496/25644/314856/24464
GO:0007033	vacuole organization	236	0.328614706920413	1.3040583003961	0.0248004736251555	0.209517384700938	0.184035805864233	3572	tags=32%, list=26%, signal=24%	499973/29354/301510/100912108/362246/314979/25322/300084/289318/84480/298033/313210/288371/65248/497918/289185/641386/308865/303185/293485/619558/361370/100360358/304555/302559/296083/305831/689161/303630/287822/362645/362164/306977/500249/367242/314265/311245/302526/293344/25155/292708/311866/100049583/296349/293524/303332/362652/289021/306619/300240/65081/309139/360904/690516/59319/313155/64862…
GO:0001832	blastocyst growth	24	-0.578210142614694	-1.60085172677342	0.0251889957587864	0.209586368461425	0.184096399795237	1327	tags=33%, list=10%, signal=30%	293452/294562/290842/140583/362798/500679/360254/499914
GO:0006334	nucleosome assembly	58	-0.448349116318171	-1.51168204190253	0.0250310062661598	0.209586368461425	0.184096399795237	2773	tags=47%, list=21%, signal=37%	307766/64627/291152/295277/125610325/100361558/25459/304582/307947/25498/298098/89825/170724/364240/363333/361844/312538/298441/304648/500252/296501/314993/201097/680522/288242/29395/498072
GO:0090278	negative regulation of peptide hormone secretion	47	0.482728049568092	1.50698748854682	0.0252331717352508	0.209586368461425	0.184096399795237	592	tags=15%, list=4%, signal=14%	29141/290646/24604/25559/140594/25740/78968
GO:1901607	alpha-amino acid biosynthetic process	51	-0.457365959043695	-1.49366016417996	0.0248854705499225	0.209586368461425	0.184096399795237	2205	tags=33%, list=16%, signal=28%	24240/24957/293820/298227/308993/116568/64203/305177/362145/287379/114123/300901/64300/306540/25698/24962/296925
GO:0042771	intrinsic apoptotic signaling pathway in response to DNA damage by p53 class mediator	41	-0.48296613791937	-1.4910575173098	0.0248836783590574	0.209586368461425	0.184096399795237	1756	tags=27%, list=13%, signal=23%	492821/315713/361732/114212/24571/282817/81709/303348/360254/311327/246334
GO:0001657	ureteric bud development	87	0.409588798803019	1.43511208757029	0.0249844269397511	0.209586368461425	0.184096399795237	1676	tags=28%, list=12%, signal=24%	306349/94203/309888/29373/24225/50566/85272/171577/116466/25406/290655/24179/294981/171356/316526/300455/83785/114634/25252/25216/54250/302993/84426/497985
GO:0006303	double-strand break repair via nonhomologous end joining	74	-0.399310434903401	-1.38739547447631	0.0250344959316144	0.209586368461425	0.184096399795237	2619	tags=30%, list=19%, signal=24%	300985/64046/689582/287432/313702/25459/25019/360748/81685/680537/363247/295602/25515/316732/315969/288079/306817/81513/689656/85241/29395/498072
GO:0061025	membrane fusion	146	0.3657268417875	1.37188951883848	0.0249815877677957	0.209586368461425	0.184096399795237	3425	tags=36%, list=25%, signal=27%	308068/29354/360576/301510/114501/170897/25624/292483/24936/500502/24923/312492/25531/293485/361370/103690326/65134/65031/308417/362645/293654/364033/155423/25558/116470/500226/84591/81802/303584/501010/64829/360521/309527/308846/25130/59074/64630/301373/313155/54400/286761/295378/500282/81803/316457/24653/303183/59267/315600/64633/361315/259269/690769
GO:0071478	cellular response to radiation	169	-0.339132401187452	-1.34442111208272	0.0252563138925569	0.209586368461425	0.184096399795237	2338	tags=27%, list=17%, signal=23%	294800/114859/85431/317256/689314/29513/25498/25489/292907/25019/25617/24511/287382/311743/310552/363247/24924/293144/498119/361732/114212/361586/311061/81653/300711/363143/64709/25591/25112/25163/25737/685055/59294/361921/308755/289777/25554/24330/689055/360254/499870/499204/64557/497672/114592/290326
GO:0010508	positive regulation of autophagy	165	0.347457222278895	1.3326081714501	0.0252070387665515	0.209586368461425	0.184096399795237	3418	tags=32%, list=25%, signal=24%	301510/691337/314979/300084/84480/29560/298033/303684/78975/65248/497918/289754/293561/294515/303185/81002/361370/113894/308543/302559/303630/362164/363502/360497/246294/499157/60445/311856/24451/306722/25155/298576/292708/311866/315427/298282/309295/301085/293524/300240/364398/59319/313155/363278/310815/313825/360505/364386/140923/308901/360827/64634/312647
GO:0009411	response to UV	148	-0.33704856435088	-1.31570198162364	0.025145436393581	0.209586368461425	0.184096399795237	2403	tags=24%, list=18%, signal=20%	298652/114859/317256/689314/29513/25498/25489/362412/292907/100360342/58919/492821/287382/311743/24924/293144/315713/315732/360704/25591/25402/304761/305073/363076/25737/313387/685055/59294/361147/81709/494444/360254/499204/114592/290326/300795
GO:0050804	modulation of chemical synaptic transmission	456	0.291641855838713	1.2300266792406	0.0252462067187029	0.209586368461425	0.184096399795237	1559	tags=18%, list=12%, signal=16%	29527/29412/114028/117101/306055/29643/25265/116681/25040/24770/24604/25550/25730/307940/25132/63887/59109/84685/170897/114850/59323/24482/24225/307309/24417/79431/171093/25393/29595/114090/25075/170899/83613/499497/84023/83810/24503/24179/303222/84016/24923/286931/312108/64830/25521/25522/25692/309368/192154/84587/24718/500865/288665/25531/29477/305795/171026/25728/171394/295401/499073/81751/592…
GO:0072330	monocarboxylic acid biosynthetic process	168	0.35167403753761	1.34432328781977	0.0253971401973971	0.210444149895246	0.184849857546029	1749	tags=21%, list=13%, signal=19%	266603/681458/29527/25040/291437/170897/116676/29692/287454/287424/303671/64669/246074/24179/171142/293050/78975/252917/85239/305066/29526/83792/24539/65248/170635/25664/29563/313729/304785/64194/64562/685750/288985/58852/289934/81509
GO:0003161	cardiac conduction system development	14	0.673561429106311	1.66059164068097	0.0255317856876431	0.210571928679744	0.184962095829315	1653	tags=43%, list=12%, signal=38%	25546/315870/25496/307721/353305/112400
GO:0043501	skeletal muscle adaptation	19	0.635260564759804	1.64598489466282	0.0263061830705042	0.210571928679744	0.184962095829315	869	tags=32%, list=6%, signal=30%	295426/140939/25670/171009/100361818/25285
GO:0050654	chondroitin sulfate proteoglycan metabolic process	24	0.593956397442477	1.63387248223713	0.0261520452790755	0.210571928679744	0.184962095829315	906	tags=29%, list=7%, signal=27%	84468/64133/24482/306375/298280/304322/314694
GO:0007063	regulation of sister chromatid cohesion	17	-0.616206428168228	-1.61522909923634	0.0256258024546626	0.210571928679744	0.184962095829315	1052	tags=65%, list=8%, signal=60%	252855/293967/499360/246284/363518/314949/84490/296137/300057/316767/316425
GO:1901659	glycosyl compound biosynthetic process	20	-0.603623571859658	-1.60912033333767	0.0257996306925727	0.210571928679744	0.184962095829315	3716	tags=60%, list=27%, signal=44%	301419/24465/292072/314642/290029/298227/171047/301622/58813/290741/54237/24834
GO:0051969	regulation of transmission of nerve impulse	11	-0.697221401499613	-1.60684731314553	0.0255751585762937	0.210571928679744	0.184962095829315	1784	tags=55%, list=13%, signal=47%	170921/25674/64513/252857/25107/500105
GO:2001257	regulation of cation channel activity	20	-0.602331150767115	-1.60567503869347	0.0261049482234881	0.210571928679744	0.184962095829315	3156	tags=55%, list=23%, signal=42%	29686/25297/24948/50663/84488/361618/361833/24244/63851/686019/171138
GO:0043268	positive regulation of potassium ion transport	28	0.558452071609079	1.59219403155324	0.0262745845804165	0.210571928679744	0.184962095829315	1870	tags=36%, list=14%, signal=31%	29712/24214/25559/25177/681190/64553/295365/25252/56817/59326
GO:0101023	vascular endothelial cell proliferation	32	0.532296258001522	1.55819953795289	0.0256510482430779	0.210571928679744	0.184962095829315	2029	tags=44%, list=15%, signal=37%	24770/116676/24482/499497/24483/100314007/104797378/114587/29591/25664/57027/54250/79114/299638
GO:0006278	RNA-templated DNA biosynthetic process	52	-0.461108739697212	-1.51679378541886	0.0257183415893184	0.210571928679744	0.184962095829315	4643	tags=60%, list=34%, signal=39%	297406/294864/64523/307745/311257/100034253/117280/360664/299809/290046/288620/691534/24818/288305/24842/499709/29578/362809/287432/301252/79256/363247/303238/299331/315713/300711/64012/685055/287524/297758/367645
GO:0072163	mesonephric epithelium development	88	0.408903417699842	1.43344663871345	0.0261812717379262	0.210571928679744	0.184962095829315	1751	tags=28%, list=13%, signal=25%	306349/94203/309888/29373/24225/50566/85272/171577/116466/25406/290655/24179/294981/171356/316526/300455/83785/114634/25252/25216/54250/302993/84426/497985/24650
GO:0072164	mesonephric tubule development	88	0.408903417699842	1.43344663871345	0.0261812717379262	0.210571928679744	0.184962095829315	1751	tags=28%, list=13%, signal=25%	306349/94203/309888/29373/24225/50566/85272/171577/116466/25406/290655/24179/294981/171356/316526/300455/83785/114634/25252/25216/54250/302993/84426/497985/24650
GO:1904064	positive regulation of cation transmembrane transport	74	0.416675265086239	1.41841564281693	0.026025121011855	0.210571928679744	0.184962095829315	1939	tags=27%, list=14%, signal=23%	29712/171371/308797/24214/25177/288995/681190/64553/60338/295365/29526/25404/171026/29639/24377/89808/81509/56817/59326/192107
GO:0060993	kidney morphogenesis	85	0.40572700068606	1.41127281543064	0.025986004497198	0.210571928679744	0.184962095829315	1852	tags=29%, list=14%, signal=26%	306349/94203/60584/29373/59323/50566/85272/116466/25406/24179/25443/315196/316526/83785/114634/307721/25252/287478/24629/54250/302993/84426/497985/24650/364712
GO:0046928	regulation of neurotransmitter secretion	85	0.405570020575113	1.41072677890172	0.025986004497198	0.210571928679744	0.184962095829315	1501	tags=22%, list=11%, signal=20%	117101/29643/25265/24604/84685/170897/114850/307309/25075/499497/84023/24923/286931/64830/25531/64354/65025/63843/296083
GO:0007269	neurotransmitter secretion	146	0.364915186795614	1.3688448941376	0.0258284123894283	0.210571928679744	0.184962095829315	1521	tags=20%, list=11%, signal=18%	117101/29643/25265/79240/26989/24604/84685/170897/114850/25624/25559/307309/25075/292483/499497/84023/24923/286931/64830/24718/25531/499073/289754/64354/65025/63843/29130/296083/65031
GO:0099643	signal release from synapse	146	0.364915186795614	1.3688448941376	0.0258284123894283	0.210571928679744	0.184962095829315	1521	tags=20%, list=11%, signal=18%	117101/29643/25265/79240/26989/24604/84685/170897/114850/25624/25559/307309/25075/292483/499497/84023/24923/286931/64830/24718/25531/499073/289754/64354/65025/63843/29130/296083/65031
GO:0070507	regulation of microtubule cytoskeleton organization	144	-0.351512307693522	-1.36693467557399	0.0256155512519708	0.210571928679744	0.184962095829315	2658	tags=28%, list=20%, signal=23%	102554838/300985/114764/362021/29456/313861/84488/311349/314814/29213/260321/25592/689074/83571/361828/500693/682908/25595/367153/311191/311546/286919/25515/362186/291441/108348065/361047/306102/116671/360962/287598/252918/306575/54252/290396/29332/29431/114592/691380/29161
GO:0014812	muscle cell migration	129	0.370885497857171	1.36540286885599	0.0257894340309177	0.210571928679744	0.184962095829315	1870	tags=25%, list=14%, signal=22%	58853/24484/29302/24482/78969/499497/65206/84023/361945/362799/24179/311384/291445/293050/25692/25285/116744/314683/25404/310674/289754/25266/114634/24553/54286/25664/85496/24629/301965/314856/29260/59326
GO:0055002	striated muscle cell development	164	0.35511142184462	1.35711938254871	0.0261197102827998	0.210571928679744	0.184962095829315	1621	tags=23%, list=12%, signal=20%	295426/29412/316088/500267/266766/687001/140939/100910104/25546/311658/307982/84583/24482/171009/499497/305675/24179/64553/679990/315870/64204/305066/63839/292879/309957/83785/114634/24553/54286/497078/293024/25267/24377/25216/24629/84580/353305
GO:0070663	regulation of leukocyte proliferation	175	0.346878488384762	1.32981482746845	0.0263121206716234	0.210571928679744	0.184962095829315	2053	tags=26%, list=15%, signal=23%	295338/29141/171371/29354/25670/311658/501043/690899/24482/29692/25197/50566/361749/25406/499497/303836/114639/25145/301348/24483/54259/25443/25660/306957/365395/499194/171136/54355/83781/100363332/25252/499342/305549/29376/314596/500590/680127/24888/316256/245979/29260/311245/114851/295248/25155/24780
GO:0009743	response to carbohydrate	286	0.316332230567059	1.27746083150556	0.0259441881962778	0.210571928679744	0.184962095829315	1852	tags=18%, list=14%, signal=16%	79208/29527/290646/25040/24770/25659/24599/63997/25559/24482/362972/85264/25366/288995/499497/78968/84023/312502/24179/64830/29560/78975/252917/293631/500865/117062/83584/65248/24533/289754/309957/25099/312670/24553/294515/117269/89805/25307/287545/308051/286900/24954/25513/29376/287822/58968/366949/266777/29715/50683/364712
GO:0007264	small GTPase-mediated signal transduction	394	0.302184185782098	1.25707867947274	0.025919366788552	0.210571928679744	0.184962095829315	2054	tags=22%, list=15%, signal=19%	286965/498335/29412/29434/360814/306760/59109/24482/291610/361251/305156/314618/171381/100361238/58834/304883/303836/362799/305675/312664/303222/307500/312108/25443/29583/315992/192248/116479/313210/294981/24718/315055/116744/25531/100362710/306141/25496/54260/313874/297383/81511/362111/25728/306353/305341/311399/24553/25156/303583/303185/260326/361674/292947/303298/313838/64566/689102/140693/293…
GO:0016050	vesicle organization	306	0.306605479845836	1.24555746700126	0.0262718276536111	0.210571928679744	0.184962095829315	3425	tags=35%, list=25%, signal=26%	26989/308068/29354/360576/301510/298182/114501/170897/25624/363676/292483/85264/50645/24923/685474/436582/313210/312492/25531/25404/288664/25728/25240/117596/171122/300834/311399/293485/361370/113894/368044/65134/308543/64194/304555/25216/366265/296083/65031/308417/680476/287822/362645/306283/293654/303493/299971/302526/503165/364033/308173/25558/297096/116470/81802/114554/24771/298103/303584/311…
GO:0170034	L-amino acid biosynthetic process	41	-0.481371152141859	-1.48613333040137	0.0264102657951114	0.211056718686964	0.185387925503455	2175	tags=37%, list=16%, signal=31%	295961/24401/25721/58835/24957/293820/298227/64203/305177/362145/300901/64300/306540/25698/296925
GO:0061037	negative regulation of cartilage development	27	0.551290572396476	1.54738068088207	0.0265291832682113	0.211258771603488	0.185565404672416	1551	tags=41%, list=11%, signal=36%	24695/287357/50566/100910434/315879/29175/29591/252835/305604/287534/685072
GO:0170038	proteinogenic amino acid biosynthetic process	43	-0.479604708129894	-1.50721665562064	0.026661172849212	0.211258771603488	0.185565404672416	2175	tags=30%, list=16%, signal=25%	24957/293820/298227/64203/305177/362145/287379/114123/300901/64300/306540/25698/296925
GO:0030048	actin filament-based movement	101	-0.374131251361947	-1.3725089006221	0.0265584433600013	0.211258771603488	0.185565404672416	1233	tags=22%, list=9%, signal=20%	81653/29209/24851/117021/362036/81801/117057/25745/117558/266714/301476/79433/299509/117018/287925/29717/25349/81574/81633/29161/171138/315611
GO:0046660	female sex differentiation	138	-0.349323234189294	-1.34892560358486	0.0265227462205426	0.211258771603488	0.185565404672416	1870	tags=28%, list=14%, signal=24%	25617/116660/24167/24153/170905/689388/24950/25387/314930/25154/25147/84409/84397/64558/300711/304608/25448/24600/25402/83467/24646/691105/373544/116555/25745/59325/156117/246097/25729/171495/361435/360254/29216/89807/286936/312382/362085/246334
GO:0015833	peptide transport	246	0.31981226654985	1.27463139286447	0.0266295254246656	0.211258771603488	0.185565404672416	1039	tags=13%, list=8%, signal=12%	79208/29141/290646/117048/25040/24604/63887/24599/60584/60582/25559/140594/25740/85264/84017/25366/288995/78968/84023/83810/312502/24179/29560/313210/252917/293631/500865/117062/25531/312974/81632/25240
GO:0042391	regulation of membrane potential	339	0.304335894399726	1.25236705417207	0.0266405550592758	0.211258771603488	0.185565404672416	1329	tags=19%, list=10%, signal=18%	29712/689560/29412/29553/117101/29643/296395/65195/367302/100910104/63997/363443/84685/114850/309135/315510/24214/60582/24520/59323/25559/24225/83588/64358/287454/25177/295425/116489/83731/27150/170899/288995/499497/117023/681190/65206/83810/24179/64553/24923/84480/25722/64830/315870/25521/29132/81679/25522/691246/24718/288665/29477/25404/81632/362524/59266/24553/24211/25248/293485/502091/309242/…
GO:0032526	response to retinoic acid	112	0.380471376799563	1.37836547368865	0.0270286411774156	0.213868881879888	0.187858072408783	1855	tags=27%, list=14%, signal=23%	286895/312495/24770/287699/394266/114856/29373/116676/29210/498299/114505/304883/499497/78968/315196/313210/293016/25728/25240/25266/116640/25664/25644/24629/685072/65133/84426/315151/50683/29260
GO:1902412	regulation of mitotic cytokinesis	10	-0.728217667792675	-1.64328645358081	0.0271331720766169	0.214092922368586	0.188054865013572	701	tags=60%, list=5%, signal=57%	64632/310544/116477/81830/361921/309523
GO:0010506	regulation of autophagy	291	0.313916578033908	1.27133795780782	0.0271204939207496	0.214092922368586	0.188054865013572	3297	tags=30%, list=24%, signal=23%	295338/29412/301510/100912108/297960/691337/314979/500300/78968/300084/84480/29560/298033/303684/78975/29477/304285/266732/65248/497918/313101/289754/293561/289287/294515/303185/293485/81002/361370/113894/315346/308543/302559/305831/303630/362645/362164/363502/304298/306977/360497/246294/499157/60445/291784/311856/304488/24451/171084/306722/25155/298576/292708/311866/315427/304579/298282/309295/3…
GO:1905809	negative regulation of synapse organization	17	-0.609377379383483	-1.59732847728078	0.0274032956095778	0.215473393569969	0.189267442816513	1820	tags=41%, list=13%, signal=36%	54226/24924/498331/58946/59318/171287/293897
GO:0010595	positive regulation of endothelial cell migration	105	0.392954469652772	1.42439785473942	0.0274231891068935	0.215473393569969	0.189267442816513	1630	tags=24%, list=12%, signal=21%	29527/687001/29302/114850/24482/29369/287454/50566/192270/64535/310207/24179/24483/29560/317181/114111/171356/305066/83785/24553/311494/64566/57027/54250/315430
GO:0007178	cell surface receptor protein serine/threonine kinase signaling pathway	303	0.316945003412719	1.28643566549107	0.0273595976727273	0.215473393569969	0.189267442816513	1577	tags=21%, list=12%, signal=19%	252834/25483/24770/29200/294297/59109/363443/89803/690899/29373/498576/25389/287631/303875/50566/100360307/497979/85272/83837/296952/498299/315824/364786/25366/498545/170842/54281/171396/24472/108348108/25443/246060/114490/294981/314694/306141/25496/498642/300455/29591/25404/79254/289754/299897/287638/361103/314322/303185/291541/25664/64566/89817/361096/366126/304581/252835/57027/308739/309453/25…
GO:0015749	monosaccharide transmembrane transport	106	0.397349187832243	1.43862549011251	0.0275288661362071	0.216001634012865	0.18973143846889	1848	tags=25%, list=14%, signal=21%	58853/29496/25040/337920/360576/59323/24482/50622/686098/445541/303205/114507/29526/65248/309957/312670/24553/85496/287478/366251/24954/29376/294075/60445/301965/94172
GO:0090050	positive regulation of cell migration involved in sprouting angiogenesis	22	0.586576809767985	1.572609405279	0.0277757873526004	0.217635109270445	0.19116624988474	1872	tags=41%, list=14%, signal=35%	29527/687001/50566/64535/317181/171356/83785/54250/24451
GO:0002274	myeloid leukocyte activation	173	0.340951139965022	1.30744505984865	0.0280686069940614	0.21962316725994	0.192912519554552	2157	tags=28%, list=16%, signal=24%	58853/295518/79240/29434/24604/29354/25670/170897/29692/292483/361749/100360982/65206/282829/83810/252917/312492/81511/24767/290595/305341/289287/317676/314619/25248/305451/24518/64566/103690326/361597/309696/366126/295462/116996/89808/308417/58852/287479/29260/24451/311245/29492/619549/25155/25558/299206/25556/114554
GO:0045986	negative regulation of smooth muscle contraction	17	0.641029666519099	1.62036477928621	0.0281454125050885	0.219917840686492	0.193171354694173	1749	tags=35%, list=13%, signal=31%	29527/84583/83731/84023/54286/81509
GO:0106380	purine ribonucleotide salvage	11	0.720539926567344	1.6691689740394	0.0282021572883649	0.219926879980607	0.193179294626124	580	tags=27%, list=4%, signal=26%	684425/25028/25095
GO:1905330	regulation of morphogenesis of an epithelium	57	0.455686640096287	1.46681632001738	0.028224863023499	0.219926879980607	0.193179294626124	2029	tags=39%, list=15%, signal=33%	60584/287454/50566/85272/116466/24179/171396/25443/691246/83785/25266/114634/24553/406168/64566/25267/54250/302993/84426/497985/79114/299638
GO:0002521	leukocyte differentiation	469	0.288634978332359	1.22174459958335	0.0283224891879386	0.220381917254625	0.193578990105053	2103	tags=21%, list=16%, signal=19%	312495/295338/25341/117048/305589/29434/24770/84586/25670/690528/266608/65037/308496/59109/60584/363443/690899/29373/100913063/78969/361118/65190/303875/353227/361749/304883/25406/499497/100360982/100361818/303836/291044/84023/25145/63995/301348/54259/364754/295953/114490/25522/25660/306957/365395/29175/25148/117062/25446/54260/312974/81751/289754/83785/305341/115769/289287/361103/314322/25156/29…
GO:0060039	pericardium development	15	0.67788549319411	1.6845512000994	0.0284045358343767	0.22071463667708	0.193871244073026	1299	tags=33%, list=10%, signal=30%	29373/85272/315824/25496/64566
GO:0002042	cell migration involved in sprouting angiogenesis	54	0.469159572908753	1.51057141333231	0.0284611185750827	0.220848845517699	0.193989130386722	1109	tags=22%, list=8%, signal=20%	29527/79240/687001/50566/114505/64535/29279/317181/171356/25148/25496/83785
GO:0051177	meiotic sister chromatid cohesion	13	-0.66728517194238	-1.61189764207609	0.0286013590031942	0.221630944661993	0.194676110354954	817	tags=38%, list=6%, signal=36%	296137/497976/365868/171576/316425
GO:1990504	dense core granule exocytosis	11	0.711793083416117	1.6489064477442	0.0291070308492408	0.223698083872825	0.19649184335984	2449	tags=55%, list=18%, signal=45%	26989/286931/64830/25531/25558/64829
GO:0050432	catecholamine secretion	34	0.527085227465671	1.56388892174144	0.0289609041097044	0.223698083872825	0.19649184335984	1213	tags=29%, list=9%, signal=27%	25265/26989/29595/25075/24179/25531/81632/64519/64354/25248
GO:1901657	glycosyl compound metabolic process	62	-0.433350827271508	-1.48109069037654	0.0290084623926885	0.223698083872825	0.19649184335984	2714	tags=29%, list=20%, signal=23%	314642/290029/289801/117260/298227/171047/301622/29443/497811/58813/364773/298881/290741/54237/79127/289095/307096/24834
GO:0051294	establishment of spindle orientation	42	-0.47322841103919	-1.47761447646483	0.0290987403761538	0.223698083872825	0.19649184335984	3141	tags=50%, list=23%, signal=39%	312965/29167/291975/114764/362021/306594/24392/24511/680531/367171/83836/303037/286919/25515/291441/301701/361047/287598/252918/297176/301287
GO:0002275	myeloid cell activation involved in immune response	65	0.444603677700603	1.47501670410928	0.028990135143019	0.223698083872825	0.19649184335984	2314	tags=32%, list=17%, signal=27%	58853/295518/29434/292483/361749/282829/312492/81511/24767/290595/317676/314619/361597/309696/366126/24451/25155/25558/114554/100049583/84477
GO:0090174	organelle membrane fusion	112	0.37758814277898	1.36792014069155	0.0290740326413829	0.223698083872825	0.19649184335984	3425	tags=38%, list=25%, signal=28%	308068/29354/360576/301510/114501/170897/25624/292483/24923/312492/25531/293485/361370/65134/65031/362645/293654/364033/25558/116470/81802/303584/64829/360521/308846/25130/59074/64630/301373/313155/286761/295378/500282/81803/316457/24653/303183/59267/315600/361315/259269/690769
GO:0051262	protein tetramerization	79	-0.391792824669129	-1.37473273046072	0.029217753629226	0.224242267607912	0.196969843275541	1519	tags=25%, list=11%, signal=23%	60581/79115/361586/287379/29628/311580/114207/25262/60444/25331/24962/685579/300250/362720/24834/114246/293874/309407/362050/246334
GO:0042476	odontogenesis	110	0.381486097214648	1.38553757115303	0.029258413070881	0.224247973577366	0.196974855282961	1146	tags=20%, list=8%, signal=18%	25312/25341/306862/25483/500863/29200/114506/29373/363672/85272/25366/292949/25443/315196/25026/316526/363216/365963/25240/300834/287638/116640
GO:2000403	positive regulation of lymphocyte migration	31	0.530199729602244	1.54434858894715	0.0293715984212519	0.224808773747402	0.197467450736883	1516	tags=29%, list=11%, signal=26%	498335/171371/287561/29302/304883/291044/64566/57027/306748
GO:0001678	intracellular glucose homeostasis	180	0.34419766525107	1.32407856436709	0.0297359960420501	0.227288198318691	0.19964532681007	1194	tags=13%, list=9%, signal=12%	79208/290646/24770/63997/25559/24482/85264/288995/499497/84023/312502/24179/64830/29560/78975/252917/293631/500865/65248/289754/309957/25099/24553/294515
GO:0035249	synaptic transmission, glutamatergic	81	0.414002704861241	1.43415822519572	0.0298916710575479	0.228167673914815	0.200417840271431	1694	tags=28%, list=13%, signal=25%	29527/24770/307940/59109/25559/24417/171093/29595/25075/499497/286931/312108/64830/25692/24718/295401/114858/25248/293485/300802/29548/171297/315220
GO:0048672	positive regulation of collateral sprouting	11	0.710313583468263	1.64547910760801	0.0300119046620727	0.228380064150233	0.200604399530886	3465	tags=82%, list=26%, signal=61%	305589/84394/24225/29563/66025/310738/116683/307833/303553
GO:0009147	pyrimidine nucleoside triphosphate metabolic process	20	-0.595105533112516	-1.58641321919043	0.0300740793785424	0.228380064150233	0.200604399530886	2339	tags=45%, list=17%, signal=37%	619580/26956/24240/313560/192252/301622/314004/497778/29261
GO:0070199	establishment of protein localization to chromosome	20	-0.595000795892267	-1.58613401407218	0.0300740793785424	0.228380064150233	0.200604399530886	2536	tags=50%, list=19%, signal=41%	288620/24818/287432/292907/192209/498119/361844/297758/360254/680522
GO:0141091	transforming growth factor beta receptor superfamily signaling pathway	278	0.316886282996361	1.27445717065021	0.0301227532102745	0.228380064150233	0.200604399530886	1577	tags=21%, list=12%, signal=19%	252834/25483/24770/29200/294297/363443/89803/690899/29373/498576/25389/287631/303875/50566/100360307/497979/85272/83837/296952/498299/315824/364786/25366/498545/170842/54281/171396/24472/108348108/25443/246060/114490/294981/314694/306141/25496/300455/29591/25404/289754/287638/361103/314322/303185/291541/25664/64566/361096/366126/304581/252835/57027/308739/309453/25644/366251/679921/29381
GO:0046879	hormone secretion	272	0.317505638700606	1.2732284173322	0.0301227532102745	0.228380064150233	0.200604399530886	2171	tags=22%, list=16%, signal=19%	79208/29141/290646/25265/24484/25040/24604/29200/63887/24599/60584/60582/25559/140594/25740/85264/84017/25366/288995/78968/84023/312502/24179/114700/29560/252917/293631/500865/117062/25531/312974/81632/499194/25240/25099/304809/25248/170917/25664/25644/25757/29376/25353/353305/112400/366949/498185/362115/294075/364712/79114/81734/155423/314623/299638/116470/84591/304539/24332
GO:0061029	eyelid development in camera-type eye	14	0.663086795009111	1.63476758207346	0.0303096135404934	0.229178208439424	0.201305473227787	786	tags=21%, list=6%, signal=20%	306862/29200/298555
GO:0060004	reflex	18	0.641050167069889	1.63405763482931	0.0303096135404934	0.229178208439424	0.201305473227787	1268	tags=39%, list=9%, signal=35%	58853/266603/29412/25550/83731/499194/114102
GO:0042574	retinal metabolic process	12	0.700709190489651	1.66206140506822	0.0305039030991559	0.230337268294432	0.20232356781104	1505	tags=42%, list=11%, signal=37%	266603/116676/362757/114106/685750
GO:0098586	cellular response to virus	40	-0.472873990334207	-1.44564165762276	0.0306294335645845	0.230974708410518	0.202883482233518	2254	tags=28%, list=17%, signal=23%	364594/689314/310969/299331/353316/24967/64202/498582/293294/287362/117058
GO:0033630	positive regulation of cell adhesion mediated by integrin	15	0.67287064215778	1.67208925274046	0.0307868827609305	0.231717850156517	0.203536242816089	889	tags=33%, list=7%, signal=31%	498335/29302/60584/25145/171356
GO:0034103	regulation of tissue remodeling	64	0.443797862803847	1.46633651602561	0.0308104724220217	0.231717850156517	0.203536242816089	2053	tags=34%, list=15%, signal=29%	25341/29302/301510/50566/84023/24179/25145/54259/114587/83785/289287/316516/25664/103690326/25307/309696/304581/116699/25353/498888/25155/24780
GO:0030003	intracellular monoatomic cation homeostasis	372	0.299764456669791	1.24588520915231	0.0308607125499429	0.231785405221362	0.203595581809924	1958	tags=21%, list=14%, signal=18%	689560/171371/499991/25265/24770/29302/24604/79430/25550/307940/308797/266608/24214/29600/691992/29595/25075/83731/25366/361875/288995/24179/64553/84480/29560/362653/29132/24218/294141/84587/362696/292905/288371/117955/363216/25404/312974/83725/315676/24767/25728/81751/117596/29639/497078/289185/24211/25248/293485/25391/266668/29598/114102/310810/64566/24784/116699/295462/25644/63843/89808/54250/…
GO:0006874	intracellular calcium ion homeostasis	213	0.329563278347937	1.29620344947066	0.0309457792542711	0.232114002470621	0.203884214944871	1794	tags=22%, list=13%, signal=19%	689560/171371/25265/24770/29302/24604/307940/308797/266608/29600/691992/29595/25075/288995/64553/84480/362653/24218/294141/84587/292905/288371/25404/312974/83725/25728/81751/497078/25248/293485/25391/266668/29598/114102/64566/116699/295462/63843/89808/54250/362645/25353/498185/81509/29715/60324
GO:0019058	viral life cycle	170	-0.339664036934599	-1.34753950683501	0.0309923677325195	0.23215349589506	0.203918905164985	1253	tags=12%, list=9%, signal=11%	246296/311580/362791/58935/25745/192183/63845/171164/79433/246268/293294/85245/304549/29564/25253/499322/360243/303801/362050/498281
GO:0002790	peptide secretion	224	0.332687956893976	1.31128596830433	0.0311729042396236	0.233194908146745	0.204833660488269	1280	tags=15%, list=9%, signal=14%	79208/29141/290646/25040/24604/63887/24599/60584/60582/25559/140594/25740/85264/84017/25366/288995/78968/84023/83810/312502/24179/29560/313210/252917/293631/500865/117062/25531/312974/81632/25240/25099/25248/25664
GO:0043653	mitochondrial fragmentation involved in apoptotic process	10	0.722794364667479	1.63974836666994	0.0313846677080788	0.234354632309185	0.205852338585648	1723	tags=30%, list=13%, signal=26%	59323/84480/266777
GO:0099625	ventricular cardiac muscle cell membrane repolarization	22	-0.56090120816886	-1.51813301917576	0.0314113631414768	0.234354632309185	0.205852338585648	278	tags=36%, list=2%, signal=36%	29209/362036/117018/192363/25349/29161/171138/315611
GO:0032412	regulation of monoatomic ion transmembrane transporter activity	33	-0.539859814156558	-1.60496155284234	0.0317332008785821	0.235816299650627	0.20713623742522	3156	tags=42%, list=23%, signal=33%	29686/25297/116601/24948/50663/84488/29495/361618/361833/24244/63851/686019/499263/171138
GO:0046578	regulation of Ras protein signal transduction	56	0.456659555262649	1.4722264929377	0.0317332008785821	0.235816299650627	0.20713623742522	2638	tags=39%, list=20%, signal=32%	29434/360814/59109/24482/291610/312664/25443/294981/306141/25496/54260/303185/314596/84426/112400/171565/29492/310738/288589/304893/83805/361800
GO:0006406	mRNA export from nucleus	51	-0.447325417166464	-1.46086988512168	0.0316676650762778	0.235816299650627	0.20713623742522	4169	tags=47%, list=31%, signal=33%	315988/291705/298075/296634/116697/361191/114612/362819/295428/304862/690585/24948/362361/313308/290519/85252/315352/296219/291874/117021/292085/116555/287830/311182
GO:0062012	regulation of small molecule metabolic process	297	0.310655820126115	1.25879256845372	0.0318041608346788	0.23603140762117	0.207325183887887	1675	tags=18%, list=12%, signal=16%	24388/29527/25265/24484/25040/140939/29373/171548/29600/24482/171009/100912108/29595/83731/686098/85264/315824/78968/24179/24483/29560/78975/252917/85239/305066/24831/25404/64519/65248/25427/246247/25728/25116/116486/54286/303185/25248/293485/25664/29702/304785/64194/25644/24954/25757/79131/288985/29376/58852/294235/84426/24888/304298
GO:0001523	retinoid metabolic process	48	0.469079323302116	1.46386373868455	0.0318918946609367	0.236370269399924	0.207622833176602	1605	tags=29%, list=12%, signal=26%	312495/266603/116676/313689/314264/24539/25330/362757/170635/29563/114106/685750/24254/500629
GO:0021879	forebrain neuron differentiation	68	0.440694558405367	1.47298933293204	0.0320212735439425	0.237016488497851	0.208190458878028	1644	tags=29%, list=12%, signal=26%	306862/84394/29200/307940/29373/59323/499211/114500/364910/312401/312108/305066/365963/310062/361103/680427/64566/29380/54250/84426
GO:0050906	detection of stimulus involved in sensory perception	63	0.438697724041382	1.44550175303945	0.0320863574332594	0.237185731657963	0.20833911862482	709	tags=24%, list=5%, signal=23%	313255/307940/59109/309135/304825/24520/24482/100362255/29595/116489/170899/282829/83810/310207/360733
GO:0042276	error-prone translesion synthesis	10	-0.71866811713637	-1.62173706261525	0.0322388253682347	0.237687297793626	0.208779684108695	2787	tags=70%, list=21%, signal=56%	316235/313702/293144/289758/288079/361147/299112
GO:0002474	antigen processing and presentation of peptide antigen via MHC class I	23	-0.552153770151747	-1.50568375410596	0.0322173221574768	0.237687297793626	0.208779684108695	2027	tags=57%, list=15%, signal=48%	24811/24812/80897/29468/414784/29199/25119/64202/24747/24750/679825/116591/134481532
GO:0032925	regulation of activin receptor signaling pathway	21	0.58678469499276	1.55085006716514	0.0325312794229928	0.23828056360222	0.209300796718669	3339	tags=52%, list=25%, signal=40%	498299/25366/25443/29381/300032/308212/24373/690516/79558/680066/113970
GO:0002279	mast cell activation involved in immune response	37	0.514054749862791	1.54382293450996	0.0324841927544834	0.23828056360222	0.209300796718669	2068	tags=30%, list=15%, signal=25%	58853/295518/29434/282829/81511/290595/317676/361597/24451/25155/25558
GO:2000401	regulation of lymphocyte migration	51	0.472533375790026	1.49970836089228	0.0325651292687229	0.23828056360222	0.209300796718669	1702	tags=31%, list=13%, signal=28%	498335/171371/25239/287561/24770/29302/304883/291044/100270678/290595/29398/64566/57027/306748/502020/498185
GO:0060428	lung epithelium development	42	0.484713137347858	1.48495876514949	0.0326586034129067	0.23828056360222	0.209300796718669	1934	tags=31%, list=14%, signal=27%	24695/24482/84017/25443/315196/25446/24831/25099/29748/313729/24650/294925/689210
GO:0007193	adenylate cyclase-inhibiting G protein-coupled receptor signaling pathway	43	0.478503205071229	1.47435613005894	0.0326586034129067	0.23828056360222	0.209300796718669	1072	tags=30%, list=8%, signal=28%	293648/25265/79247/29302/84583/24417/25075/25740/83633/84023/116744/171026/290595
GO:0031640	killing of cells of another organism	27	-0.521472008543928	-1.47292841815801	0.0324824853028059	0.23828056360222	0.209300796718669	1770	tags=41%, list=13%, signal=35%	24649/29221/64459/312705/116677/29252/64023/192262/171164/307396/362050
GO:0141061	disruption of cell in another organism	27	-0.521472008543928	-1.47292841815801	0.0324824853028059	0.23828056360222	0.209300796718669	1770	tags=41%, list=13%, signal=35%	24649/29221/64459/312705/116677/29252/64023/192262/171164/307396/362050
GO:0051924	regulation of calcium ion transport	171	0.343275762686546	1.31288380192122	0.0326356329377874	0.23828056360222	0.209300796718669	2384	tags=29%, list=18%, signal=24%	295338/689560/29527/171371/29481/24770/29302/366232/308797/24482/288995/65206/24179/64553/311187/294141/312492/29526/292905/25404/312974/83725/50688/171026/81751/83781/29598/24377/295462/116996/89808/29548/24629/66025/498185/314622/81509/29715/59326/85383/83579/307350/29659/685161/310738/24408/366602/498328/304496
GO:0070167	regulation of biomineral tissue development	88	0.402243194720505	1.41009864544767	0.0327757200479484	0.238824896536153	0.209778927687599	1644	tags=28%, list=12%, signal=25%	25312/306862/25333/114506/266608/29373/171009/100362255/50566/85272/25366/499497/303743/114700/29560/25496/316526/29598/304581/85496/25644/303554/287534/287644/84426
GO:0046488	phosphatidylinositol metabolic process	121	0.371327238765015	1.36004093573137	0.0328611853202995	0.239137485918967	0.210053499838511	2157	tags=22%, list=16%, signal=19%	313928/306490/309419/497931/116720/29595/81925/362702/688862/54259/308451/84587/362696/54260/25266/116699/365382/362518/25513/305831/84018/245966/364032/80849/364298/192263/114554
GO:0031016	pancreas development	65	0.439212455536138	1.45713079099836	0.0329073494457313	0.239163634134694	0.210076467898942	3245	tags=46%, list=24%, signal=35%	25040/116676/24482/315824/25366/24483/25443/305066/83725/25334/289754/25099/24553/29702/64566/25644/24954/361419/500057/364712/314319/29657/29454/24874/687536/24205/24499/25204/65193/81809
GO:0045940	positive regulation of steroid metabolic process	33	0.53825247820007	1.58508614839617	0.0330529821217798	0.239911697106149	0.21073355118578	1644	tags=36%, list=12%, signal=32%	24482/85264/78968/24179/24483/252917/25728/116486/64194/25644/288985/84426
GO:0071869	response to catecholamine	51	0.472204981826298	1.49866611668626	0.033173805716547	0.240168093447888	0.210958764513256	1233	tags=18%, list=9%, signal=16%	58853/29481/25550/60582/24225/29595/54297/64354/309242
GO:0050863	regulation of T cell activation	247	0.32283278869077	1.28692136208287	0.0331409804517151	0.240168093447888	0.210958764513256	2249	tags=25%, list=17%, signal=21%	312495/295338/171371/29434/24770/84586/29354/25670/308496/501043/690899/24482/29692/353227/304883/25406/303836/114639/25145/63995/301348/24483/295953/25522/25660/306957/25148/54260/25404/81511/65248/171136/289754/83781/305341/361103/25156/294515/307366/100363332/25252/499342/500616/305549/314596/500590/311414/310663/316256/307390/245979/364712/311245/171106/295248/25155/24780/24771/297596/29142/3…
GO:0060333	type II interferon-mediated signaling pathway	22	-0.558135370437751	-1.51064701357597	0.0332410953833148	0.240345526207802	0.21111461783781	3324	tags=50%, list=25%, signal=38%	303905/24842/84598/303903/24514/29221/24508/85483/25124/367264/291861
GO:0010742	macrophage derived foam cell differentiation	14	0.660026023166647	1.62722158564909	0.0333104717445016	0.240416389599438	0.211176862798555	1836	tags=57%, list=14%, signal=49%	29302/29354/24179/81749/24539/25664/64566/25493
GO:0048864	stem cell development	71	0.418054922156134	1.41023085636585	0.0333770926879906	0.240416389599438	0.211176862798555	1565	tags=28%, list=12%, signal=25%	306862/114850/246262/59323/116676/304299/114500/85272/84609/310207/311384/29560/114490/315196/171356/29146/50672/293042/54250/302993
GO:0001935	endothelial cell proliferation	139	0.35559252030424	1.32896472528348	0.033379278014874	0.240416389599438	0.211176862798555	1595	tags=24%, list=12%, signal=22%	79240/24770/29302/94203/24599/116676/24482/29692/499497/64535/310207/24483/100314007/104797378/171396/25443/192248/312492/25148/114587/305066/300455/29591/25404/25728/289754/83785/25664/64566/25252/57027/25644/54250/89811
GO:0034114	regulation of heterotypic cell-cell adhesion	12	0.689014036423768	1.63432084669813	0.0335816803769963	0.240898886656349	0.211600678391817	567	tags=33%, list=4%, signal=32%	60582/85272/114505/25406
GO:0038065	collagen-activated signaling pathway	16	-0.623262731345843	-1.60766742673399	0.0335755589142191	0.240898886656349	0.211600678391817	2492	tags=62%, list=18%, signal=51%	315579/24514/306628/170921/290905/29393/363457/292537/363458/315744
GO:0010614	negative regulation of cardiac muscle hypertrophy	35	0.519520901404518	1.54249753389722	0.03370354662013	0.240898886656349	0.211600678391817	1390	tags=29%, list=10%, signal=26%	293648/140939/84583/29600/65206/171043/25496/25664/313729/24377
GO:0051091	positive regulation of DNA-binding transcription factor activity	35	0.519128130206684	1.54133136598673	0.03370354662013	0.240898886656349	0.211600678391817	1362	tags=23%, list=10%, signal=21%	79208/59109/170897/24225/25522/81749/309179/307861
GO:0044409	symbiont entry into host	60	-0.42786517032729	-1.44345361401252	0.0335111372369384	0.240898886656349	0.211600678391817	1409	tags=18%, list=10%, signal=16%	494338/362791/58935/25745/192183/63845/171164/79433/25253/362050/498281
GO:0051259	protein complex oligomerization	221	-0.309533975211867	-1.2607636915693	0.0336647870190175	0.240898886656349	0.211600678391817	1626	tags=19%, list=12%, signal=17%	315423/29884/84352/60581/116695/79115/305974/361586/287379/113910/192269/29628/311580/64160/29624/306198/301436/24747/114207/25262/108348065/60444/25469/361921/25331/308755/24962/282817/288079/298908/685579/300250/362720/24834/29731/114246/293874/309407/681355/287362/362050/246334
GO:0040018	positive regulation of multicellular organism growth	27	0.53818612756519	1.51059869007553	0.0340903220028439	0.242736918899844	0.21321516850021	1021	tags=26%, list=8%, signal=24%	29475/316521/84017/24179/24483/312974/691889
GO:0044346	fibroblast apoptotic process	28	-0.531309411771526	-1.51024998700795	0.0340703950602374	0.242736918899844	0.21321516850021	2028	tags=29%, list=15%, signal=24%	690358/492821/499966/25402/58935/156117/499204/246334
GO:0046718	symbiont entry into host cell	57	-0.430489810501864	-1.44825310275079	0.0340243832755656	0.242736918899844	0.21321516850021	1409	tags=19%, list=10%, signal=17%	494338/362791/58935/25745/192183/63845/171164/79433/25253/362050/498281
GO:0006959	humoral immune response	97	0.388659291267592	1.39172938711893	0.0342745076934338	0.243739473698368	0.214095792227605	1095	tags=20%, list=8%, signal=18%	498335/171371/287561/24770/24604/299928/306945/684797/100364835/302934/171569/499497/114639/25026/100270678/305842/29526/25496/83781
GO:0042541	hemoglobin biosynthetic process	13	0.67248746135239	1.62462774393204	0.034530960997144	0.244239463317601	0.214534972931538	1218	tags=31%, list=9%, signal=28%	29200/114505/29560/65155
GO:0038180	nerve growth factor signaling pathway	13	0.672293071402985	1.62415812728772	0.034530960997144	0.244239463317601	0.214534972931538	1117	tags=31%, list=8%, signal=28%	25730/59109/24225/116478
GO:0072711	cellular response to hydroxyurea	10	-0.711677159978783	-1.6059613602357	0.0346491371064663	0.244239463317601	0.214534972931538	1514	tags=50%, list=11%, signal=44%	498119/308755/499870/316767/83508
GO:0045876	positive regulation of sister chromatid cohesion	10	-0.71167236413273	-1.6059505379923	0.0346491371064663	0.244239463317601	0.214534972931538	1052	tags=50%, list=8%, signal=46%	314949/84490/296137/316767/316425
GO:0071467	cellular response to pH	22	0.576165229600577	1.5446960124847	0.0345591476492484	0.244239463317601	0.214534972931538	1423	tags=32%, list=11%, signal=29%	29553/116489/83810/312502/288371/24767/85496
GO:0070050	neuron cellular homeostasis	62	0.452609151987903	1.48853215373614	0.0343911595356171	0.244239463317601	0.214534972931538	1909	tags=27%, list=14%, signal=24%	56823/25265/24604/307940/25075/288995/436582/65248/81751/117596/25248/368044/63843/89808/299971/81734/302526
GO:1900087	positive regulation of G1/S transition of mitotic cell cycle	43	-0.469039454203732	-1.4740140485185	0.0346012888199488	0.244239463317601	0.214534972931538	3313	tags=47%, list=25%, signal=35%	25193/79116/117183/302502/287986/24185/315655/79252/58919/305909/361178/170724/500870/310807/25729/24296/685579/313506/362720/362485
GO:0034142	toll-like receptor 4 signaling pathway	56	0.454181307632183	1.46423686088997	0.034814001661055	0.245094061819307	0.215285634859551	1883	tags=30%, list=14%, signal=26%	295338/499926/294048/252917/60350/25404/362418/113894/305549/25513/680127/58852/301035/448830/25493/29260/311245
GO:0035357	peroxisome proliferator activated receptor signaling pathway	23	0.574367038273992	1.56817451159375	0.0349439316718212	0.245700886273206	0.215818657107566	1510	tags=30%, list=11%, signal=27%	29373/287424/114490/117062/24518/25664/293150
GO:1904659	D-glucose transmembrane transport	102	0.384968468329452	1.3888019602215	0.0350239907046535	0.245955974723429	0.216042721609757	1848	tags=24%, list=14%, signal=20%	58853/29496/25040/337920/360576/59323/24482/686098/445541/114507/29526/65248/309957/312670/24553/85496/287478/366251/24954/29376/294075/60445/301965/94172
GO:0034162	toll-like receptor 9 signaling pathway	14	0.657541268520207	1.62109569628441	0.0351109903262823	0.246259105684212	0.216308985675289	1232	tags=29%, list=9%, signal=26%	295338/294048/65190/305451
GO:0050433	regulation of catecholamine secretion	26	0.5488267903517	1.52471881060395	0.0353242330047306	0.247137660050531	0.217080689947142	1213	tags=35%, list=9%, signal=32%	25265/29595/25075/24179/25531/81632/64519/64354/25248
GO:0060021	roof of mouth development	85	0.394372403092142	1.37177720659181	0.0353225023161997	0.247137660050531	0.217080689947142	1621	tags=21%, list=12%, signal=19%	364081/306862/29200/114850/287631/25366/499497/313689/29279/363165/29591/312974/64566/25252/25267/64194/288985/353305
GO:0010743	regulation of macrophage derived foam cell differentiation	12	0.686812650934204	1.62909922564686	0.0354301627379645	0.247262924548925	0.217190719732694	1836	tags=58%, list=14%, signal=50%	29302/29354/24179/81749/24539/25664/25493
GO:0014912	negative regulation of smooth muscle cell migration	34	0.518321150666043	1.53788545607398	0.0353929571934558	0.247262924548925	0.217190719732694	1280	tags=26%, list=9%, signal=24%	24484/78969/499497/311384/293050/25285/25404/54286/25664
GO:0061042	vascular wound healing	15	0.669510457569224	1.66373916553837	0.0355691710059094	0.247695018991294	0.217570262695319	1595	tags=53%, list=12%, signal=47%	78967/312401/29560/171356/289754/83785/312670/89811
GO:0099177	regulation of trans-synaptic signaling	457	0.291617931669284	1.23060251438815	0.035580256376998	0.247695018991294	0.217570262695319	1559	tags=18%, list=12%, signal=16%	29527/29412/114028/117101/306055/29643/25265/116681/25040/24770/24604/25550/25730/307940/25132/63887/59109/84685/170897/114850/59323/24482/24225/307309/24417/79431/171093/25393/29595/114090/25075/170899/83613/499497/84023/83810/24503/24179/303222/84016/24923/286931/312108/64830/25521/25522/25692/309368/192154/84587/24718/500865/288665/25531/29477/305795/171026/25728/171394/295401/499073/81751/592…
GO:0043547	positive regulation of GTPase activity	22	0.574818862064216	1.54108640805543	0.0357406286786567	0.248503529599868	0.218280441956153	555	tags=14%, list=4%, signal=13%	360857/59109/54297
GO:0071326	cellular response to monosaccharide stimulus	170	0.349242441043105	1.33650137452324	0.0358497763442477	0.248954318296642	0.218676405571314	1194	tags=14%, list=9%, signal=13%	79208/290646/24770/63997/25559/24482/85264/288995/499497/84023/312502/24179/64830/29560/78975/252917/293631/500865/65248/289754/309957/25099/24553/294515
GO:0034497	protein localization to phagophore assembly site	17	0.628083850966813	1.58764095283061	0.0359985774969264	0.249679022688559	0.219312971157363	1912	tags=29%, list=14%, signal=25%	499973/302559/303630/362164/293344
GO:0015780	nucleotide-sugar transmembrane transport	12	0.685510581714638	1.62601075609924	0.0360463240849743	0.249701909629328	0.219333074580257	2604	tags=50%, list=19%, signal=40%	298280/290959/311637/680558/311204/100158233
